# Supplementary material for: CPSF1 inhibition promotes widespread use of intergenic polyadenylation sites and impairs glycolysis in prostate cancer cells
Source: Cell Rep. Author manuscript; Available in PMC 2025 Feb 17. (PMC11831233; doi:10.1016/j.celrep.2024.115211)
Supplement: 2 [file NIHMS2052781-supplement-2.xlsx]

## Sheet: LNCaP 3750 UP in CPSF1sh
LNCaP UP genes in CPSF1 sh
logFC	logCPM	F	PValue	FDR	neglog10FDR	GeneName
3.10794	4.82154	526.519	6.07147e-16	6.12611e-14	13.2128	MAP2
2.83518	5.51837	1416.33	3.47497e-20	2.95894e-17	16.5289	RTN1
2.78775	5.00878	1112.74	3.8296e-19	1.51803e-16	15.8187	IGFBP3
2.73457	3.48471	306.301	1.12144e-13	4.66566e-12	11.3311	FAM110B
2.69728	4.12249	658.676	6.79369e-17	1.00538e-14	13.9977	COL4A6
2.59638	6.44468	2682.69	5.84612e-23	2.12741e-19	18.6721	MAF
2.57074	3.96642	462.265	2.15157e-15	1.76891e-13	12.7523	WDR96
2.53836	3.3854	375.644	1.59478e-14	9.17123e-13	12.0376	HSPB8
2.53148	5.67743	268.353	3.92169e-13	1.32301e-11	10.8784	CLU
2.46336	3.91105	310.759	9.77502e-14	4.12521e-12	11.3846	KCNAB3
2.44974	3.24527	371.473	1.77537e-14	9.95193e-13	12.0021	ZNF812
2.4274	3.24948	301.762	1.2923e-13	5.20842e-12	11.2833	RGS5
2.33848	3.90656	519.087	6.97337e-16	6.91049e-14	13.1605	LRRC37A3
2.32846	5.75409	1203.34	1.75956e-19	8.87697e-17	16.0517	METTL12
2.32652	4.14741	590.271	1.98919e-16	2.42616e-14	13.6151	FOXD4
2.27043	3.0695	284.393	2.26669e-13	8.22156e-12	11.085	CELF6
2.25951	4.39862	432.898	4.06244e-15	2.98603e-13	12.5249	ID2
2.19091	3.10825	227.727	1.82627e-12	4.7806e-11	10.3205	TUBA3D
2.18955	5.52956	1065.55	5.88765e-19	1.88686e-16	15.7243	CDC42EP3
2.17922	3.43993	263.038	4.73487e-13	1.54447e-11	10.8112	TSGA10
2.12446	3.77587	280.24	2.60497e-13	9.26686e-12	11.0331	ALPK2
2.05383	3.39711	210.527	3.78662e-12	8.73758e-11	10.0586	CD68
2.04919	3.04615	127.125	3.60583e-10	4.06305e-09	8.39115	LAMB3
2.0059	3.2805	194.248	7.9551e-12	1.63507e-10	9.78646	CNGB3
2.00051	4.86918	767.117	1.51778e-17	2.95541e-15	14.5294	THBS1
1.96777	4.67497	481.604	1.44552e-15	1.26329e-13	12.8985	MC1R
1.93737	3.96797	346.62	3.4481e-14	1.73957e-12	11.7596	AOC3
1.93548	3.0545	206.08	4.61312e-12	1.04279e-10	9.9818	LAMA1
1.92681	4.90748	598.774	1.72945e-16	2.20634e-14	13.6563	AOC2
1.89904	5.31441	501.62	9.7304e-16	9.47348e-14	13.0235	DNHD1
1.89607	4.10362	401.572	8.3897e-15	5.35156e-13	12.2715	SGK223
1.89071	4.59595	483.6	1.38858e-15	1.23295e-13	12.9091	PTPN21
1.86348	3.72534	184.869	1.25245e-11	2.38438e-10	9.62262	DHX58
1.85925	5.37582	798.25	1.0254e-17	2.27618e-15	14.6428	JAG1
1.85841	6.27673	1492.14	2.06632e-20	1.91118e-17	16.7187	GRIN3A
1.84025	2.92761	194.779	7.75794e-12	1.60223e-10	9.79528	MAP6D1
1.83603	6.53384	599.315	1.71423e-16	2.20634e-14	13.6563	MICAL1
1.81033	3.16497	197.77	6.74308e-12	1.42827e-10	9.84519	ZSCAN5A
1.76238	6.52732	823.357	7.55445e-18	1.729e-15	14.7622	RHOU
1.74489	5.6486	857.16	5.07764e-18	1.19908e-15	14.9212	ACTA2
1.74224	4.50597	299.5	1.38802e-13	5.48242e-12	11.261	AL590822.2
1.74162	2.67412	120.557	5.73452e-10	6.02091e-09	8.22034	ZCWPW1
1.73756	2.53731	136.524	1.92248e-10	2.36035e-09	8.62702	KCND1
1.73403	5.22344	636.896	9.44824e-17	1.29464e-14	13.8879	ZNF385B
1.72886	4.34779	384.507	1.27451e-14	7.67833e-13	12.1147	AIFM2
1.72346	3.89391	262.938	4.75183e-13	1.54447e-11	10.8112	GATS
1.72166	3.971	293.291	1.69313e-13	6.37018e-12	11.1958	GPC6
1.72078	6.65422	1518.09	1.73991e-20	1.75557e-17	16.7556	HIST2H2BE
1.7196	5.95095	1128.68	3.32511e-19	1.36687e-16	15.8643	TMTC2
1.71792	3.19565	127.499	3.51385e-10	3.97555e-09	8.4006	SLC1A3
1.71026	2.57717	90.0047	6.93651e-09	5.09856e-08	7.29255	CAPN3
1.6789	3.6777	298.094	1.45136e-13	5.66108e-12	11.2471	MYBPC1
1.67768	3.8354	228.406	1.77628e-12	4.67179e-11	10.3305	NOS3
1.66035	6.66997	1092.47	4.5964e-19	1.64566e-16	15.7837	IGF1R
1.65172	6.28819	1105.74	4.07726e-19	1.56047e-16	15.8067	ALDH4A1
1.62618	2.86848	123.494	4.6479e-10	5.01632e-09	8.29962	EAF2
1.62272	4.88652	253.967	6.58562e-13	2.04744e-11	10.6888	ID3
1.62252	4.69674	416.349	5.92046e-15	4.08144e-13	12.3892	PPP1R3F
1.60811	8.46175	2611.12	7.66703e-23	2.12741e-19	18.6721	RCC1
1.59601	2.9326	74.072	3.41685e-08	2.01936e-07	6.69479	ECHDC1
1.57432	3.0774	102.079	2.40346e-09	2.03013e-08	7.69248	DNAH10OS
1.56385	4.02911	232.872	1.48289e-12	4.04388e-11	10.3932	ROR1
1.55297	6.37349	1019.16	9.15456e-19	2.60529e-16	15.5841	HIST1H1C
1.53314	4.34369	252.498	6.95419e-13	2.15599e-11	10.6664	KIAA1683
1.5326	2.5645	122.656	4.93283e-10	5.27961e-09	8.2774	GBP1
1.52818	8.88373	1160.42	2.52449e-19	1.16747e-16	15.9328	CDKN1A
1.5223	6.76373	822.492	7.63319e-18	1.729e-15	14.7622	ELL2
1.52227	3.62735	133.756	2.30428e-10	2.75299e-09	8.5602	COL12A1
1.51935	8.30034	1680.49	6.31016e-21	1.00052e-17	16.9998	NPC1
1.49984	2.51218	90.2394	6.78761e-09	5.00237e-08	7.30082	SDK1
1.49649	2.87249	51.2948	5.81156e-07	2.43498e-06	5.61351	AMH
1.49285	3.35544	143.72	1.218e-10	1.59983e-09	8.79593	AC005003.1
1.45183	5.10322	418.978	5.57134e-15	3.91369e-13	12.4074	MYO1B
1.43338	2.387	78.6461	2.10554e-08	1.33007e-07	6.87613	RLTPR
1.42857	4.97979	199.801	6.13749e-12	1.32016e-10	9.87938	SLC26A1
1.42648	2.79511	107.409	1.55625e-09	1.41118e-08	7.85042	PHLDB2
1.42523	2.91114	107.447	1.55146e-09	1.40913e-08	7.85105	PHLDA1
1.41454	4.24109	197.556	6.8106e-12	1.43983e-10	9.84169	TLN2
1.41347	4.46973	316.963	8.09858e-14	3.50105e-12	11.4558	CHRNA2
1.41004	3.45781	174.514	2.11922e-11	3.68094e-10	9.43404	DNAH8
1.40681	2.70191	88.0614	8.31697e-09	5.92951e-08	7.22698	BBS12
1.40505	5.10229	409.954	6.87435e-15	4.54157e-13	12.3428	TUBB3
1.40347	3.09057	124.398	4.36039e-10	4.75869e-09	8.32251	VWA7
1.3785	3.63287	186.587	1.15073e-11	2.20207e-10	9.65717	TP53I3
1.37037	3.4406	130.307	2.90145e-10	3.3545e-09	8.47437	SGK1
1.36864	4.54793	331.522	5.27768e-14	2.51403e-12	11.5996	ASRGL1
1.35588	5.17951	408.79	7.06552e-15	4.64025e-13	12.3335	CENPL
1.35455	5.5802	353.484	2.85794e-14	1.49624e-12	11.825	FCGBP
1.33761	2.58238	88.3234	8.11436e-09	5.80292e-08	7.23635	KCND2
1.33737	3.8226	139.98	1.54004e-10	1.97606e-09	8.7042	MIR3654
1.33396	3.96919	229.133	1.72445e-12	4.56795e-11	10.3403	HIST1H4H
1.33042	3.07878	65.6453	8.90474e-08	4.60763e-07	6.33652	ZNF596
1.31174	3.62632	137.785	1.77199e-10	2.21978e-09	8.65369	FAXDC2
1.31102	2.65275	72.4274	4.09041e-08	2.35475e-07	6.62806	CRYAB
1.30711	6.54387	591.462	1.95038e-16	2.42407e-14	13.6155	TCTA
1.30578	3.3799	105.136	1.86882e-09	1.64881e-08	7.78283	BRICD5
1.29778	4.57602	232.323	1.5159e-12	4.10371e-11	10.3868	STS
1.29777	3.04889	72.8234	3.91583e-08	2.26666e-07	6.64461	TEX19
1.29258	2.43116	44.771	1.55503e-06	5.81904e-06	5.23515	HCN2
1.28883	2.76075	59.6653	1.86573e-07	8.87984e-07	6.0516	IFIT1
1.28399	2.76366	102.835	2.25701e-09	1.93142e-08	7.71412	CDKL3
1.27472	6.22408	645.613	8.2691e-17	1.17665e-14	13.9294	ELOVL7
1.25266	4.19928	223.147	2.2064e-12	5.57832e-11	10.2535	LPXN
1.24681	4.07588	210.069	3.86381e-12	8.87877e-11	10.0516	MYBL1
1.24018	2.77613	69.5535	5.64621e-08	3.10234e-07	6.50831	KLF5
1.23614	3.01925	108.626	1.41281e-09	1.29272e-08	7.88849	PLA1A
1.23108	2.74827	49.7989	7.22221e-07	2.95246e-06	5.52982	KBTBD8
1.22746	2.63883	76.8157	2.54856e-08	1.57235e-07	6.80345	MID1
1.22744	4.08802	191.73	8.96822e-12	1.8065e-10	9.74316	EPHB2
1.21828	3.39985	133.373	2.36344e-10	2.81457e-09	8.55059	ACOX2
1.21603	3.55115	110.048	1.2634e-09	1.17245e-08	7.93091	PARVA
1.21151	5.77272	457.456	2.38113e-15	1.93827e-13	12.7126	CROT
1.20139	2.97978	79.1669	1.9955e-08	1.27434e-07	6.89471	GPR137C
1.19771	2.7144	70.1407	5.28191e-08	2.92388e-07	6.53404	PSPN
1.18614	4.50127	147.325	9.76401e-11	1.32483e-09	8.87784	DOCK3
1.18456	3.04856	84.9393	1.12113e-08	7.71921e-08	7.11243	HIST1H2BC
1.17895	2.90357	91.4867	6.05291e-09	4.53315e-08	7.3436	NEK11
1.17639	4.98688	218.153	2.7228e-12	6.61276e-11	10.1796	CLDN15
1.17623	2.64631	52.4489	4.93008e-07	2.10134e-06	5.6775	CACNG4
1.17356	3.34793	113.52	9.66501e-10	9.36055e-09	8.0287	PPM1E
1.16202	5.21831	246.255	8.79441e-13	2.60987e-11	10.5834	TMEM79
1.15638	8.53608	1289.52	8.84309e-20	5.45275e-17	16.2634	CERS6
1.15614	5.98394	496.316	1.07902e-15	1.01492e-13	12.9936	HIST1H2BK
1.15593	2.81208	77.9105	2.2725e-08	1.41779e-07	6.84839	DNAJC6
1.15438	3.38386	95.5737	4.1957e-09	3.29802e-08	7.48175	F5
1.14823	3.17569	93.5145	5.03817e-09	3.86178e-08	7.41321	THAP2
1.14406	2.87374	70.9654	4.81307e-08	2.70209e-07	6.5683	PGC
1.13935	2.67576	55.7415	3.12778e-07	1.40917e-06	5.85104	MYL9
1.13284	5.02182	187.758	1.08663e-11	2.10849e-10	9.67603	MAPK8IP2
1.12954	2.41993	54.106	3.9109e-07	1.71909e-06	5.7647	ARL4A
1.12767	3.65537	138.007	1.74694e-10	2.19336e-09	8.65889	ZNF425
1.12743	2.8846	44.2253	1.69619e-06	6.30263e-06	5.20048	FGFR3
1.12591	5.11973	156.236	5.767e-11	8.47787e-10	9.07171	MROH6
1.12336	7.04578	649.894	7.74998e-17	1.12566e-14	13.9486	NCDN
1.11723	5.07997	227.525	1.8414e-12	4.80886e-11	10.318	FAM135A
1.11198	3.43393	98.6192	3.21998e-09	2.60675e-08	7.5839	RALYL
1.10935	3.15653	80.9752	1.65982e-08	1.08567e-07	6.9643	STON2
1.10699	5.06221	288.175	2.00029e-13	7.32715e-12	11.1351	SPATA18
1.10543	5.92837	417.332	5.78715e-15	4.01447e-13	12.3964	SLC30A1
1.10072	6.68245	667.398	5.97079e-17	9.07805e-15	14.042	SEC11C
1.09959	4.77179	251.721	7.15819e-13	2.19472e-11	10.6586	CEL
1.09592	2.50876	61.0375	1.56684e-07	7.63407e-07	6.11724	LEAP2
1.09458	2.81132	80.7833	1.69231e-08	1.10488e-07	6.95669	TMEM38A
1.08771	2.55915	46.0796	1.26641e-06	4.85189e-06	5.31409	TMEM81
1.08657	4.77334	163.271	3.87691e-11	6.03505e-10	9.21932	SLC27A3
1.08113	5.73133	182.588	1.40299e-11	2.61271e-10	9.58291	MAMDC4
1.08056	2.11745	36.7213	6.08856e-06	1.97709e-05	4.70397	PRICKLE2
1.07468	4.13804	168.738	2.87722e-11	4.68932e-10	9.32889	STK10
1.07162	7.04539	792.097	1.10671e-17	2.40593e-15	14.6187	CSTF3
1.06985	7.68388	764.391	1.57196e-17	2.96496e-15	14.528	HERC3
1.06657	3.9176	117.386	7.23132e-10	7.35659e-09	8.13332	GPNMB
1.06489	6.80957	687.284	4.47504e-17	7.30419e-15	14.1364	PTPRM
1.05325	2.00974	39.3481	3.81996e-06	1.29935e-05	4.88627	FTCD
1.05101	6.93775	565.738	3.01222e-16	3.37703e-14	13.4715	SEMA3C
1.05087	7.80243	533.42	5.34787e-16	5.54729e-14	13.2559	FKBP5
1.04602	3.15523	34.3789	9.40534e-06	2.92901e-05	4.53328	IFIT2
1.04295	2.52699	43.0782	2.04109e-06	7.42757e-06	5.12915	CDNF
1.04103	2.9772	74.0184	3.43678e-08	2.02898e-07	6.69272	TBXAS1
1.03835	4.73286	186.436	1.15933e-11	2.21471e-10	9.65468	ZDHHC14
1.03233	3.74033	118.898	6.46988e-10	6.66752e-09	8.17604	ANK1
1.0312	3.48978	101.741	2.47218e-09	2.07427e-08	7.68313	DISP1
1.02986	2.48979	53.6624	4.15885e-07	1.81229e-06	5.74177	SGK3
1.02907	5.33803	213.162	3.37458e-12	7.89421e-11	10.1027	HIST1H2AC
1.02753	3.45279	77.2122	2.44453e-08	1.51321e-07	6.8201	ENDOV
1.01956	2.07007	37.9812	4.85543e-06	1.61445e-05	4.79197	DIO3
1.01262	2.75402	45.6657	1.35076e-06	5.12201e-06	5.29056	BMX
1.01144	8.6581	1130.37	3.27616e-19	1.36687e-16	15.8643	ACSL3
1.00931	2.71565	5.76166	0.0261248	0.0394718	1.40371	CBLN2
1.00518	4.94613	213.154	3.37577e-12	7.89421e-11	10.1027	SYNJ1
1.00034	5.29556	279.693	2.65355e-13	9.34978e-12	11.0292	SYTL2
0.99776	2.01607	40.1419	3.33189e-06	1.15169e-05	4.93867	CTRL
0.996412	5.87138	341.473	3.97868e-14	1.96264e-12	11.7072	TMEM2
0.995566	5.08312	265.699	4.30668e-13	1.42256e-11	10.8469	PRKCA
0.991373	3.85933	87.5018	8.76861e-09	6.18315e-08	7.20879	DDR2
0.987823	4.59751	211.824	3.57733e-12	8.30645e-11	10.0806	DNAJB4
0.986381	5.95351	418.382	5.64844e-15	3.9429e-13	12.4042	GREB1
0.98599	3.87549	106.321	1.69799e-09	1.51617e-08	7.81925	DCBLD2
0.985562	3.33595	33.4275	1.12847e-05	3.44942e-05	4.46225	KRT19
0.981793	4.0591	107.416	1.55535e-09	1.41118e-08	7.85042	MXD1
0.981684	6.27355	554.339	3.67457e-16	4.07841e-14	13.3895	PDRG1
0.974493	3.60949	16.6008	0.00058106	0.00123006	2.91007	HPGD
0.974397	4.0347	73.5501	3.61637e-08	2.11364e-07	6.67497	DSE
0.968623	3.40052	69.158	5.90719e-08	3.2234e-07	6.49169	SMAD6
0.964571	2.67352	53.9112	4.01773e-07	1.75839e-06	5.75488	LIN7B
0.96349	3.52599	73.532	3.62354e-08	2.11672e-07	6.67434	IYD
0.962121	3.35003	68.5283	6.35043e-08	3.43821e-07	6.46367	MUC20
0.960157	2.84665	43.3437	1.95489e-06	7.14434e-06	5.14604	NWD1
0.956889	3.27193	64.0017	1.08538e-07	5.50364e-07	6.25935	STK17A
0.955707	3.81141	89.5249	7.25223e-09	5.27924e-08	7.27743	PNMA1
0.955538	4.44416	131.63	2.65427e-10	3.10429e-09	8.50804	SLC16A6
0.946405	4.21938	105.803	1.7704e-09	1.57323e-08	7.80321	QRICH2
0.942935	2.37927	28.8181	2.86915e-05	7.93935e-05	4.10022	HSD17B1
0.94199	3.58162	74.1666	3.38203e-08	2.00198e-07	6.69854	LIF
0.940297	3.36669	71.422	4.57333e-08	2.59109e-07	6.58652	MTMR11
0.93728	4.89908	216.704	2.89645e-12	6.8862e-11	10.162	BANK1
0.934091	2.32697	34.2283	9.6783e-06	3.0039e-05	4.52231	HIST2H2BF
0.930412	8.2414	376.278	1.56915e-14	9.13673e-13	12.0392	FAT1
0.929874	4.05159	70.747	4.9326e-08	2.75525e-07	6.55984	GNB1L
0.92968	3.01842	39.8385	3.50984e-06	1.20681e-05	4.91836	SPSB1
0.927828	3.2025	59.3309	1.94773e-07	9.23447e-07	6.03459	ARTN
0.927706	8.30461	957.905	1.69183e-18	4.57992e-16	15.3391	PLEKHB2
0.925946	3.77022	60.5629	1.6638e-07	8.02893e-07	6.09534	GBP2
0.924827	3.12375	57.5028	2.47222e-07	1.14378e-06	5.94166	CDK6
0.923537	6.70433	535.243	5.17286e-16	5.46119e-14	13.2627	BICD2
0.916588	2.80113	40.2163	3.28977e-06	1.1389e-05	4.94351	SV2C
0.913925	4.7536	192.233	8.75502e-12	1.7723e-10	9.75146	CREM
0.912722	5.67012	102.821	2.25968e-09	1.93192e-08	7.71401	COL7A1
0.911465	4.2465	140.744	1.46736e-10	1.8913e-09	8.72324	PRADC1
0.906073	6.32826	440.371	3.44258e-15	2.59322e-13	12.5862	PPM1H
0.903773	4.51869	117.429	7.20804e-10	7.33964e-09	8.13433	DNASE2B
0.901825	2.96139	61.4233	1.49259e-07	7.3302e-07	6.13488	COLQ
0.901442	3.87285	88.413	8.0463e-09	5.76167e-08	7.23945	ANKRD24
0.899868	3.56262	71.1772	4.7002e-08	2.65213e-07	6.5764	C9orf64
0.899736	4.48484	130.87	2.79318e-10	3.23607e-09	8.48998	IRS1
0.898385	3.94446	115.318	8.43623e-10	8.39764e-09	8.07584	ZPLD1
0.898044	3.07986	55.5254	3.22059e-07	1.44561e-06	5.83995	FAM222A
0.897029	3.06267	46.0184	1.2785e-06	4.88638e-06	5.31101	PRRT2
0.895664	5.20447	180.077	1.59216e-11	2.87174e-10	9.54186	MPV17L2
0.894408	5.74296	324.835	6.41039e-14	2.91594e-12	11.5352	TMEM5
0.892162	3.09987	64.9959	9.62461e-08	4.94554e-07	6.30579	RASSF8
0.890386	2.11152	33.7131	1.06805e-05	3.28737e-05	4.48315	NAP1L3
0.888002	5.4924	167.215	3.12369e-11	5.00285e-10	9.30078	PCDH11Y
0.887542	5.12987	78.1119	2.22538e-08	1.39152e-07	6.85651	TRIM36
0.884088	5.43135	201.086	5.78529e-12	1.25904e-10	9.89996	DUSP14
0.881824	4.17236	67.1923	7.41695e-08	3.92752e-07	6.40588	RNF144B
0.880522	1.87127	27.2593	4.01677e-05	0.000108446	3.96479	MCC
0.878684	4.71034	147.518	9.65044e-11	1.31424e-09	8.88133	POLR3G
0.877747	3.58768	70.6929	4.96274e-08	2.76652e-07	6.55807	UBB
0.875253	1.94776	31.1981	1.75292e-05	5.11453e-05	4.29119	HIST1H2AI
0.875122	5.91824	246.04	8.86641e-13	2.61724e-11	10.5822	MTMR9
0.870666	6.1845	338.797	4.28941e-14	2.08808e-12	11.6803	PFKFB2
0.870157	5.26575	231.938	1.53953e-12	4.13898e-11	10.3831	HYAL3
0.866708	2.76131	47.2431	1.05876e-06	4.14064e-06	5.38293	OSGIN1
0.86542	5.76793	243.539	9.75689e-13	2.8423e-11	10.5463	TLE1
0.864458	5.35307	192.205	8.76648e-12	1.7723e-10	9.75146	POP1
0.862137	6.64759	363.41	2.19158e-14	1.18655e-12	11.9257	RAMP1
0.861626	2.54427	38.8367	4.17584e-06	1.40618e-05	4.85196	FAM228B
0.857084	2.44162	28.0305	3.39599e-05	9.25641e-05	4.03356	FMO4
0.855358	2.49418	42.5659	2.2195e-06	8.00852e-06	5.09645	MED12L
0.854413	6.47684	425.121	4.84062e-15	3.53461e-13	12.4517	SLC35F2
0.85284	6.74025	410.083	6.85357e-15	4.54157e-13	12.3428	COBLL1
0.851843	2.85853	23.4998	9.51036e-05	0.000237097	3.62507	GSTO2
0.851734	6.70963	291.732	1.78085e-13	6.61059e-12	11.1798	PMEPA1
0.851404	3.54688	80.4536	1.74977e-08	1.13372e-07	6.94549	HIST1H3H
0.850502	5.08526	174.699	2.09889e-11	3.66283e-10	9.43618	ECE2
0.849812	2.05836	20.5134	0.000199875	0.00046723	3.33047	LAMC3
0.848762	6.13915	267.446	4.0489e-13	1.35767e-11	10.8672	FDXR
0.847447	1.87443	26.8159	4.42966e-05	0.000118384	3.92671	HTRA1
0.842534	7.64912	500.286	9.98561e-16	9.55434e-14	13.0198	ASCC3
0.841576	5.46192	219.061	2.61978e-12	6.41875e-11	10.1925	HRAS
0.837941	2.65898	27.048	4.20797e-05	0.000113113	3.94649	PPIL6
0.829736	4.69443	143.228	1.25582e-10	1.63787e-09	8.78572	LYST
0.827569	2.9032	39.5069	3.71636e-06	1.26956e-05	4.89635	AGBL3
0.827075	6.63563	407.992	7.20001e-15	4.70076e-13	12.3278	SLC43A2
0.826386	2.34816	24.6026	7.32773e-05	0.000186881	3.72844	EPDR1
0.823953	3.14438	48.8957	8.2538e-07	3.31436e-06	5.4796	TGM1
0.823915	3.12977	18.2547	0.000364819	0.000809016	3.09204	STMN3
0.823889	7.01954	389.52	1.12516e-14	6.93788e-13	12.1588	ATP6V0D1
0.823264	5.962	279.959	2.62976e-13	9.29546e-12	11.0317	ALG1
0.821539	6.56338	433.645	3.99534e-15	2.95629e-13	12.5293	DDX49
0.815755	4.87397	131.528	2.67242e-10	3.11567e-09	8.50645	USP43
0.814796	5.24987	156.68	5.62155e-11	8.28599e-10	9.08166	MVK
0.814681	6.68704	455.967	2.45759e-15	1.94834e-13	12.7103	LIMK2
0.813836	6.2386	265.778	4.29466e-13	1.42256e-11	10.8469	WDR81
0.813493	7.50334	590.991	1.96564e-16	2.42407e-14	13.6155	KCNN2
0.813481	2.02285	30.1888	2.15389e-05	6.14709e-05	4.21133	LRP2BP
0.810856	6.03452	349.829	3.15703e-14	1.62222e-12	11.7899	BAX
0.805767	4.71373	102.049	2.4094e-09	2.03347e-08	7.69176	MVP
0.80152	4.95724	146.447	1.02997e-10	1.38734e-09	8.85782	DOHH
0.799667	6.44098	282.348	2.42679e-13	8.66075e-12	11.0624	PCYT2
0.797001	7.86232	456.547	2.42749e-15	1.94834e-13	12.7103	MDM2
0.796836	6.47867	320.932	7.19325e-14	3.2163e-12	11.4926	PLA2G4F
0.796493	3.25437	46.838	1.12647e-06	4.36699e-06	5.35982	CHAC2
0.794135	2.59495	41.848	2.499e-06	8.90415e-06	5.05041	MFSD2A
0.790845	3.30653	57.8767	2.35346e-07	1.09557e-06	5.96036	TCTEX1D2
0.787507	4.54093	126.414	3.78746e-10	4.23495e-09	8.37315	SRGAP3
0.784163	6.83433	391.304	1.07673e-14	6.71382e-13	12.173	DDX39A
0.779411	7.04211	295.43	1.58039e-13	6.00712e-12	11.2213	CCDC86
0.777615	2.17008	19.3802	0.000269062	0.000611824	3.21337	AL807752.1
0.776671	1.89798	21.9249	0.00013972	0.000337634	3.47155	FMO5
0.775457	3.64603	64.2444	1.05386e-07	5.3746e-07	6.26965	CYP39A1
0.774123	6.13066	229.957	1.66772e-12	4.43885e-11	10.3527	CD320
0.773338	5.18912	168.913	2.85024e-11	4.65218e-10	9.33234	NDUFAF4
0.772794	5.13961	153.773	6.65258e-11	9.53966e-10	9.02047	PPM1D
0.770743	5.12881	112.097	1.07773e-09	1.02324e-08	7.99002	ALPK3
0.770377	6.61555	328.018	5.84108e-14	2.71256e-12	11.5666	NACC2
0.770066	3.65401	50.4667	6.55064e-07	2.71213e-06	5.56669	LTB4R2
0.769946	4.18384	94.5055	4.61154e-09	3.58177e-08	7.4459	FAS
0.769735	3.89273	61.0566	1.56307e-07	7.62571e-07	6.11772	ZNF25
0.769522	8.24376	638.649	9.197e-17	1.27597e-14	13.8942	MBOAT2
0.766823	4.20609	89.3145	7.39564e-09	5.36148e-08	7.27072	DENND5B
0.766718	3.68196	55.9737	3.03132e-07	1.37157e-06	5.86278	GPRIN1
0.766284	4.52789	94.2487	4.71818e-09	3.65436e-08	7.43719	KLF6
0.76478	6.09806	327.847	5.87019e-14	2.71472e-12	11.5663	TRMT1
0.764453	3.4991	46.9498	1.10731e-06	4.30626e-06	5.3659	OVGP1
0.764344	3.06271	47.9801	9.46753e-07	3.73951e-06	5.42719	ANTXR2
0.763941	3.91759	70.3396	5.16437e-08	2.86311e-07	6.54316	EPHA7
0.763489	2.76546	24.7088	7.14871e-05	0.000182861	3.73788	CYP11A1
0.763275	3.01761	34.6309	8.96721e-06	2.80516e-05	4.55204	SETD9
0.762672	5.65093	105.752	1.77784e-09	1.57731e-08	7.80208	SEMA6A
0.762105	7.41858	168.107	2.97665e-11	4.8301e-10	9.31604	MT-ND6
0.761892	4.28293	86.4428	9.69888e-09	6.78738e-08	7.1683	STOML1
0.760878	3.03561	36.7936	6.00909e-06	1.95471e-05	4.70892	TMPPE
0.760422	4.20626	63.6375	1.13465e-07	5.72171e-07	6.24247	MAPK11
0.757867	3.23943	42.3849	2.28657e-06	8.22646e-06	5.08479	RELN
0.757565	6.07614	190.265	9.62232e-12	1.91394e-10	9.71807	RPS6KA3
0.754276	6.81397	404.468	7.82816e-15	5.02224e-13	12.2991	RRP12
0.753516	8.42331	475.073	1.65041e-15	1.39831e-13	12.8544	DHRS7
0.75146	4.95452	111.63	1.11723e-09	1.05443e-08	7.97698	PROSC
0.751186	7.21409	86.457	9.68567e-09	6.78241e-08	7.16862	ZBTB10
0.75044	5.58686	164.454	3.63177e-11	5.70141e-10	9.24402	SLC26A2
0.749806	2.6391	32.0158	1.48809e-05	4.42916e-05	4.35368	DLG2
0.749719	6.03811	231.113	1.59155e-12	4.25653e-11	10.3709	SMPD1
0.749578	2.57581	35.1301	8.16405e-06	2.57862e-05	4.58861	KLLN
0.747648	1.90609	23.8888	8.6678e-05	0.000217656	3.66223	CD163L1
0.747476	6.80344	295.444	1.57967e-13	6.00712e-12	11.2213	TRPM2
0.744412	5.16154	130.096	2.94296e-10	3.39809e-09	8.46877	SFXN5
0.744381	3.33429	50.5609	6.46163e-07	2.67903e-06	5.57202	PLK3
0.744371	4.3813	62.911	1.24044e-07	6.20444e-07	6.2073	CCDC64
0.742707	4.60405	116.808	7.54788e-10	7.62968e-09	8.11749	C14orf142
0.74249	3.69593	21.9365	0.000139316	0.000336805	3.47262	MAGEA2
0.742012	2.75971	28.7715	2.89767e-05	8.00828e-05	4.09646	PRRT1
0.742007	6.25762	301.853	1.28863e-13	5.20842e-12	11.2833	RRP9
0.741784	2.32053	18.9258	0.000303901	0.000685708	3.16386	THSD4
0.74142	2.50689	26.7306	4.51426e-05	0.000120413	3.91933	WWC2
0.740668	3.29369	42.1588	2.3735e-06	8.51164e-06	5.06999	SH3BGR
0.740221	7.08177	375.995	1.58055e-14	9.13673e-13	12.0392	SLC39A10
0.739312	4.96446	111.555	1.12376e-09	1.0579e-08	7.97555	DGKB
0.737975	5.62689	147.378	9.73273e-11	1.3222e-09	8.8787	DEPDC1
0.737654	3.18501	38.3505	4.5482e-06	1.52096e-05	4.81788	IFI44
0.73679	6.34209	242.482	1.01623e-12	2.93729e-11	10.5321	PGP
0.736661	5.62097	146	1.05852e-10	1.4189e-09	8.84805	CSRP2BP
0.734178	2.33924	24.8795	6.87079e-05	0.000176525	3.75319	CYP3A5
0.733543	4.23971	60.0582	1.77422e-07	8.48064e-07	6.07157	AL354822.1
0.733258	3.03542	20.8729	0.000182227	0.000430328	3.3662	C21orf90
0.732906	7.72543	361.596	2.29932e-14	1.23286e-12	11.9091	GPR158
0.732244	1.92971	14.499	0.00108652	0.00216972	2.6636	ITGA1
0.730245	3.93922	48.0043	9.43304e-07	3.72854e-06	5.42846	EML5
0.72994	2.15405	18.0003	0.000391334	0.000861697	3.06465	IRAK2
0.728532	3.31897	43.897	1.78784e-06	6.6012e-06	5.18038	HOXB9
0.728467	4.27071	67.6625	7.02063e-08	3.74625e-07	6.4264	FGD4
0.727855	5.90493	238.032	1.20843e-12	3.41606e-11	10.4665	HSPA4L
0.727659	1.99546	16.9891	0.000519851	0.0011143	2.953	ANKRD22
0.726839	6.16085	97.9489	3.41111e-09	2.74546e-08	7.56138	FAM111B
0.726511	7.59388	315.31	8.51185e-14	3.64761e-12	11.438	HSPH1
0.726414	6.32808	305.708	1.14229e-13	4.69565e-12	11.3283	ARID5B
0.725578	4.60835	113.544	9.64734e-10	9.3516e-09	8.02911	DOCK4
0.724825	4.56565	108.923	1.3801e-09	1.26488e-08	7.89795	CD3EAP
0.724605	1.87435	21.5338	0.00015409	0.000369543	3.43233	COL11A2
0.72369	2.56429	24.6016	7.32947e-05	0.000186882	3.72843	CAMK2N2
0.723638	3.65956	53.6443	4.16936e-07	1.81616e-06	5.74085	GABRA3
0.723416	7.78385	371.859	1.75772e-14	9.90301e-13	12.0042	HMGXB3
0.722962	1.948	14.273	0.00116507	0.00231202	2.63601	EDN2
0.72278	2.26181	26.3288	4.93779e-05	0.000130549	3.88423	OR2A7
0.721211	6.17846	297.864	1.46206e-13	5.66108e-12	11.2471	PTGR1
0.720719	1.89867	16.3577	0.000623405	0.00131095	2.88242	FRMD6
0.718535	5.42741	139.138	1.62481e-10	2.06572e-09	8.68493	FZD5
0.717825	4.91846	112.752	1.02483e-09	9.84815e-09	8.00665	JPH1
0.715526	3.07434	31.7648	1.56437e-05	4.62764e-05	4.33464	TMEM86B
0.715291	2.64639	25.1737	6.41935e-05	0.000165848	3.78029	PCDHGA10
0.714823	1.81617	15.371	0.000833894	0.00170638	2.76792	KIAA0825
0.714233	3.0058	32.2224	1.42837e-05	4.26167e-05	4.37042	AGER
0.713975	7.9591	450.394	2.76854e-15	2.16395e-13	12.6648	ASAH1
0.711934	8.699	391.68	1.06682e-14	6.71178e-13	12.1732	LAMA3
0.70805	3.3158	43.9781	1.76469e-06	6.52659e-06	5.18531	TIPARP
0.707888	6.29915	291.073	1.8194e-13	6.72819e-12	11.1721	POLR2G
0.707789	4.81705	89.4355	7.31279e-09	5.31182e-08	7.27476	NT5DC3
0.707578	5.96231	247.241	8.47096e-13	2.56883e-11	10.5903	KIF5C
0.703844	4.20528	83.1939	1.33005e-08	8.95222e-08	7.04807	ST6GALNAC1
0.703791	4.68407	93.1684	5.19725e-09	3.96455e-08	7.40181	TMEM116
0.7017	2.18882	12.4142	0.0021112	0.00395815	2.40251	MEMO1
0.701045	5.80901	216.855	2.87781e-12	6.86899e-11	10.1631	TRMT61A
0.697629	1.76244	16.8344	0.00054335	0.00115796	2.93631	HIST1H2BL
0.695126	4.5073	99.1755	3.07027e-09	2.50566e-08	7.60108	NDUFAF6
0.695025	2.87343	25.8661	5.48047e-05	0.000143536	3.84304	KLK15
0.694503	4.93772	101.304	2.56426e-09	2.13829e-08	7.66993	SURF2
0.694487	6.76892	219.9	2.52841e-12	6.25007e-11	10.2041	TOMM40
0.694174	3.31746	36.5857	6.24053e-06	2.0223e-05	4.69416	HERC5
0.694114	7.69512	410.691	6.75628e-15	4.51735e-13	12.3451	NOL6
0.693017	5.10511	88.8873	7.69649e-09	5.56867e-08	7.25425	C7orf43
0.692402	3.12434	35.8473	7.14539e-06	2.28352e-05	4.6414	ANKRD44
0.690758	4.70829	73.6057	3.59454e-08	2.10532e-07	6.67668	PAQR6
0.6904	3.73169	49.9804	7.03243e-07	2.88657e-06	5.53962	ITPR2
0.690394	2.32945	21.9458	0.000138994	0.000336246	3.47334	RCBTB2
0.690028	6.47024	297.847	1.46286e-13	5.66108e-12	11.2471	RPUSD1
0.687116	8.73111	478.245	1.54716e-15	1.33116e-13	12.8758	CDK19
0.68607	4.30606	48.5602	8.67753e-07	3.45948e-06	5.46099	ADAM8
0.684696	6.04998	192.89	8.48468e-12	1.72792e-10	9.76248	GNAI1
0.683288	3.48928	45.1664	1.46084e-06	5.5093e-06	5.2589	ALKBH8
0.682712	2.15517	8.3815	0.00889048	0.0147101	1.83238	SUSD2
0.680164	4.18483	72.5456	4.03741e-08	2.32785e-07	6.63304	FDX1L
0.679457	3.64663	49.0303	8.09032e-07	3.26051e-06	5.48671	LMO7
0.677072	4.80751	122.031	5.15795e-10	5.48353e-09	8.26094	SLC25A20
0.676688	4.16461	68.3617	6.47372e-08	3.49474e-07	6.45659	NEDD4
0.675042	4.4961	90.7513	6.47484e-09	4.80055e-08	7.31871	MON1A
0.674859	3.6139	46.3621	1.21216e-06	4.66333e-06	5.3313	CHST3
0.674069	7.77016	469.203	1.86209e-15	1.55393e-13	12.8086	GALNT2
0.671583	5.56983	148.8	8.93208e-11	1.22999e-09	8.9101	MANEAL
0.670516	6.10288	223.824	2.14504e-12	5.47306e-11	10.2618	ATAD3B
0.668411	2.38216	21.22	0.000166806	0.000397718	3.40042	MYOF
0.668362	2.2493	13.4269	0.00152008	0.00293875	2.53184	YY2
0.667299	4.11673	36.0218	6.91917e-06	2.22018e-05	4.65361	CDC14A
0.664506	2.05538	17.1283	0.000499679	0.00107563	2.96834	A2ML1
0.662478	4.44244	48.1866	9.17754e-07	3.64051e-06	5.43884	TANGO2
0.661745	6.18674	217.839	2.75942e-12	6.62918e-11	10.1785	ORC5
0.660398	7.57368	227.123	1.87197e-12	4.84312e-11	10.3149	CTSD
0.660064	5.88058	137.07	1.85563e-10	2.2935e-09	8.6395	AP001816.1
0.65876	5.95169	153.723	6.67203e-11	9.55521e-10	9.01976	FOSL2
0.658477	1.91764	13.5302	0.00147092	0.00285515	2.54437	MARCH3
0.658363	5.74442	173.83	2.19636e-11	3.7912e-10	9.42122	ATF5
0.658276	4.04811	60.4298	1.69216e-07	8.15515e-07	6.08857	YBEY
0.657073	5.33092	104.036	2.04432e-09	1.77543e-08	7.7507	NDOR1
0.656969	4.79087	54.9783	3.46936e-07	1.54769e-06	5.81032	ONECUT2
0.656943	4.1386	43.6864	1.84951e-06	6.80628e-06	5.16709	PRSS23
0.656651	2.2855	13.211	0.00162877	0.00312872	2.50463	FAM151B
0.656004	5.80513	180.397	1.56661e-11	2.84085e-10	9.54655	TM2D2
0.655864	7.91048	353.047	2.89199e-14	1.50696e-12	11.8219	C1orf116
0.654968	7.2569	365.668	2.06513e-14	1.14546e-12	11.941	ELOVL1
0.654922	4.41919	62.148	1.36335e-07	6.75483e-07	6.17039	SLC36A1
0.652521	3.31587	28.9161	2.81011e-05	7.80703e-05	4.10751	KANK1
0.652256	6.27258	151.037	7.81487e-11	1.09655e-09	8.95997	AFF3
0.65056	6.85161	165.413	3.44577e-11	5.45572e-10	9.26315	PYCRL
0.649242	3.87674	41.7684	2.53233e-06	9.00266e-06	5.04563	DDO
0.647406	4.92419	69.5267	5.66351e-08	3.11031e-07	6.5072	ENOX2
0.646951	4.37381	73.9731	3.45371e-08	2.03789e-07	6.69082	ING3
0.646666	2.50313	23.9883	8.46583e-05	0.000213066	3.67149	VPS9D1
0.645677	3.00781	29.1891	2.65272e-05	7.42937e-05	4.12905	C15orf40
0.645636	1.89146	15.4436	0.000815982	0.00167466	2.77607	ARAP2
0.645073	4.04569	50.6674	6.36248e-07	2.64385e-06	5.57776	HIST1H2BD
0.644539	3.26689	24.4829	7.53563e-05	0.000191391	3.71808	TAGLN
0.644501	7.1951	305.789	1.13941e-13	4.69565e-12	11.3283	TPM1
0.643841	2.532	22.0226	0.000136364	0.000330242	3.48117	PTPRCAP
0.642917	6.17542	194.756	7.76646e-12	1.60223e-10	9.79528	DNAJB6
0.642035	6.27826	204.531	4.94601e-12	1.10012e-10	9.95856	PTPN1
0.641293	4.52338	68.6432	6.26685e-08	3.39794e-07	6.46878	CDC14B
0.639602	1.79882	17.6802	0.000427755	0.000932925	3.03015	EPHX4
0.638768	2.77484	30.0165	2.2319e-05	6.34526e-05	4.19755	CEACAM19
0.638549	6.51039	221.914	2.32303e-12	5.82017e-11	10.2351	SH3RF1
0.63767	2.85861	17.9237	0.000399726	0.000877485	3.05676	DNASE1L2
0.637402	5.19177	135.285	2.08393e-10	2.52782e-09	8.59725	SSSCA1
0.637271	7.98947	384.34	1.27984e-14	7.67833e-13	12.1147	SSFA2
0.63705	2.35987	18.6776	0.000325021	0.00072995	3.13671	AP3B2
0.635774	4.58583	75.5257	2.92215e-08	1.77133e-07	6.7517	RNF150
0.632813	2.74946	27.1028	4.15746e-05	0.000111836	3.95142	FHOD3
0.632237	4.61304	72.3542	4.12361e-08	2.3714e-07	6.625	MFAP3L
0.631783	6.12826	187.62	1.09402e-11	2.11911e-10	9.67385	MTERFD2
0.630517	5.57522	124.526	4.32135e-10	4.73004e-09	8.32513	TST
0.62918	4.34716	42.4762	2.25249e-06	8.12227e-06	5.09032	FRK
0.628757	8.9206	391.546	1.07035e-14	6.71178e-13	12.1732	GOT2
0.628701	7.26627	205.061	4.8292e-12	1.08501e-10	9.96457	SCRIB
0.627163	4.13332	52.8864	4.63527e-07	1.99359e-06	5.70036	GLRX2
0.627141	4.57189	80.9743	1.65995e-08	1.08567e-07	6.9643	ERMAP
0.627029	6.06431	118.256	6.78168e-10	6.92455e-09	8.15961	CBWD1
0.626857	4.33891	51.9355	5.30255e-07	2.23776e-06	5.65019	SNURF
0.625458	2.27361	17.8363	0.000409548	0.000896576	3.04741	PCDHB14
0.625182	4.13789	45.8201	1.31858e-06	5.01713e-06	5.29955	KCNC3
0.624293	7.14794	219.789	2.54029e-12	6.26549e-11	10.203	SNTB2
0.623782	6.0138	183.616	1.33281e-11	2.51151e-10	9.60006	NTMT1
0.623471	4.09973	36.4189	6.4333e-06	2.07809e-05	4.68234	GNMT
0.623233	2.41931	19.6917	0.000247726	0.000567027	3.2464	KATNAL2
0.622329	2.2519	18.5736	0.000334338	0.000748602	3.12575	CCNB3
0.62218	4.60151	64.1999	1.05956e-07	5.38988e-07	6.26842	LTB4R
0.621927	5.09748	116.181	7.90855e-10	7.93001e-09	8.10073	ST7L
0.621849	5.68676	145.03	1.12337e-10	1.49499e-09	8.82536	ZNF75D
0.621463	6.27258	127.392	3.53982e-10	4.00086e-09	8.39785	PRDM4
0.621147	5.42896	89.6509	7.1678e-09	5.23735e-08	7.28089	CNN2
0.620254	6.01136	176.363	1.9254e-11	3.4083e-10	9.46746	DPH2
0.620027	5.10386	111.461	1.13188e-09	1.06194e-08	7.9739	SDSL
0.619956	5.88806	128.962	3.17877e-10	3.63349e-09	8.43968	SPRYD4
0.618552	4.72911	84.3219	1.19059e-08	8.1369e-08	7.08954	TRIM35
0.617507	3.12856	26.3622	4.90093e-05	0.000129729	3.88696	SERTAD1
0.617221	7.04558	305.761	1.1404e-13	4.69565e-12	11.3283	TBRG1
0.616582	5.03356	111.485	1.12984e-09	1.06182e-08	7.97395	TRMT6
0.614906	4.80815	65.9544	8.58302e-08	4.47034e-07	6.34966	AMACR
0.614402	8.34476	448.586	2.87852e-15	2.23417e-13	12.6509	NEDD4L
0.61372	6.87227	217.997	2.74086e-12	6.62646e-11	10.1787	GABRB3
0.613664	5.73469	112.417	1.05156e-09	1.00551e-08	7.99761	WDR62
0.613578	5.00476	73.5178	3.62915e-08	2.11888e-07	6.67389	ISG15
0.612773	6.12168	184.048	1.3045e-11	2.46655e-10	9.60791	PWP2
0.612615	4.31168	52.6333	4.80336e-07	2.05601e-06	5.68697	MCOLN1
0.612171	6.62359	173.295	2.25883e-11	3.86298e-10	9.41308	FRYL
0.610844	6.06139	171.994	2.41892e-11	4.05552e-10	9.39195	CCDC51
0.61075	4.66294	49.8188	7.20112e-07	2.94927e-06	5.53029	TENM1
0.610572	6.29997	156.071	5.82207e-11	8.52495e-10	9.06931	KLHL18
0.609496	2.01946	12.0247	0.00240301	0.00445334	2.35131	STAC3
0.609357	7.18721	246.608	8.67703e-13	2.59078e-11	10.5866	IFRD2
0.608934	4.02089	31.8331	1.54319e-05	4.57361e-05	4.33974	HYPK
0.607719	2.30596	16.3644	0.000622194	0.00130865	2.88318	PAK3
0.607453	6.4518	236.136	1.30217e-12	3.61319e-11	10.4421	ZNF512B
0.607396	1.92479	13.1201	0.00167709	0.00320987	2.49351	C1orf228
0.606184	4.5116	71.4129	4.57798e-08	2.59109e-07	6.58652	SMG9
0.605906	3.10409	18.3395	0.000356421	0.000792928	3.10077	SERPINE2
0.605116	4.21066	46.4648	1.19308e-06	4.59995e-06	5.33725	EOGT
0.605014	7.75015	340.183	4.12527e-14	2.02594e-12	11.6934	LRRC59
0.603453	6.26404	173.417	2.24437e-11	3.85608e-10	9.41385	HMOX2
0.603406	1.90993	14.5207	0.00107929	0.00215645	2.66626	TMCC2
0.603377	6.30595	181.296	1.49708e-11	2.74647e-10	9.56123	FAM13B
0.602738	6.48314	218.279	2.70817e-12	6.59167e-11	10.181	REXO4
0.602732	3.15228	31.3806	1.68961e-05	4.95063e-05	4.30534	TSPAN5
0.602261	5.81581	97.3023	3.60736e-09	2.87985e-08	7.54063	PIDD
0.601924	1.81572	14.8301	0.000981801	0.00197517	2.7044	JAM3
0.601759	5.0872	66.1008	8.43515e-08	4.40573e-07	6.35598	PRRG4
0.601147	6.20391	194.152	7.99125e-12	1.63946e-10	9.7853	PIGW
0.599822	5.78852	111.084	1.1655e-09	1.09071e-08	7.96229	CCDC137
0.597874	2.84246	21.5464	0.000153603	0.000368454	3.43362	ARL4C
0.597792	7.60126	246.953	8.56408e-13	2.5768e-11	10.5889	LARP4
0.597631	6.57189	223.394	2.18377e-12	5.54637e-11	10.256	PASK
0.596772	6.50151	232.322	1.51592e-12	4.10371e-11	10.3868	LSG1
0.596	1.54484	11.9359	0.00247555	0.00457553	2.33956	AC132192.1
0.594675	2.82618	23.4456	9.6347e-05	0.000240089	3.61963	PQLC2
0.593587	4.8252	96.7759	3.77628e-09	2.99592e-08	7.52347	SDC2
0.593127	4.16014	47.9765	9.47263e-07	3.74019e-06	5.42711	ACER2
0.5913	4.64346	60.6807	1.63913e-07	7.94096e-07	6.10013	C2orf76
0.590705	6.29096	157.539	5.35175e-11	7.93044e-10	9.1007	PPP1R7
0.590597	4.0101	33.6945	1.07188e-05	3.29641e-05	4.48196	HMGN5
0.590552	6.30293	222.959	2.22375e-12	5.60941e-11	10.2511	AEN
0.590432	4.52162	52.363	4.99033e-07	2.12132e-06	5.67339	BOP1
0.589765	5.78128	154.265	6.46443e-11	9.31802e-10	9.03068	PITHD1
0.589676	2.96013	28.9399	2.796e-05	7.77766e-05	4.10915	ADAMTS17
0.588733	3.01638	26.5498	4.69975e-05	0.00012491	3.9034	APBA1
0.58812	6.62486	190.844	9.35738e-12	1.87256e-10	9.72756	TPD52L1
0.587558	2.14762	17.812	0.000412321	0.000902099	3.04475	OSBPL6
0.58751	2.51471	20.4826	0.000201472	0.000470567	3.32738	TMEM88
0.587024	7.05061	238.008	1.20958e-12	3.41606e-11	10.4665	HOMER2
0.584774	3.34842	18.523	0.000338981	0.000757927	3.12037	MYLK
0.584036	5.74253	119.601	6.1464e-10	6.38754e-09	8.19467	BRMS1
0.584012	5.25996	86.034	1.00865e-08	7.02323e-08	7.15346	ARMC5
0.583104	2.91394	25.2427	6.31833e-05	0.000163505	3.78647	AXIN2
0.582861	3.16775	20.9222	0.000179941	0.000425911	3.37068	GFOD1
0.582317	4.43791	37.3755	5.41007e-06	1.78021e-05	4.74953	PTRH1
0.581397	2.10808	11.1011	0.00329061	0.00591265	2.22822	CNTNAP3
0.581127	7.12093	237.617	1.22831e-12	3.4419e-11	10.4632	LPCAT3
0.580448	5.94138	170.235	2.65572e-11	4.37977e-10	9.35855	NGRN
0.579426	6.62577	134.601	2.17956e-10	2.62945e-09	8.58013	BMPR1B
0.579174	5.20439	69.3818	5.75791e-08	3.14813e-07	6.50195	C11orf82
0.578626	4.03287	53.9754	3.98214e-07	1.74626e-06	5.75789	FAM81A
0.578357	8.6518	367.391	1.97403e-14	1.10099e-12	11.9582	HSPA4
0.577915	5.07258	81.5368	1.56859e-08	1.03261e-07	6.98607	AMDHD2
0.577872	8.10041	330.632	5.41495e-14	2.5684e-12	11.5903	DCAF6
0.57692	3.04184	20.3671	0.000207591	0.000483842	3.3153	FGFBP3
0.576711	7.66569	330.081	5.50178e-14	2.59848e-12	11.5853	HMGCR
0.576428	7.22814	203.46	5.1917e-12	1.14786e-10	9.94011	LPIN1
0.575952	3.49425	26.6407	4.60548e-05	0.000122669	3.91126	CPEB2
0.57572	4.94276	83.3273	1.31265e-08	8.85756e-08	7.05269	NXN
0.575305	6.07187	104.452	1.97595e-09	1.72414e-08	7.76343	C1orf122
0.574988	5.28884	126.887	3.6656e-10	4.12203e-09	8.38489	ATP6V0A2
0.574186	5.75637	101.683	2.48409e-09	2.08192e-08	7.68154	MTF1
0.573486	6.52485	180.48	1.56002e-11	2.83383e-10	9.54763	CYB561A3
0.57272	5.79968	119.028	6.40876e-10	6.62915e-09	8.17854	GPD1L
0.572678	3.18369	23.0883	0.000105007	0.000259977	3.58507	NAV3
0.571715	3.79873	40.5893	3.08732e-06	1.07688e-05	4.96783	FICD
0.571158	4.28662	61.0394	1.56646e-07	7.63407e-07	6.11724	PPM1L
0.570545	5.23537	100.235	2.80594e-09	2.32208e-08	7.63412	CYB561D2
0.570312	3.23155	26.5764	4.67188e-05	0.000124259	3.90567	FBXO10
0.570298	6.32246	175.248	2.03981e-11	3.5766e-10	9.44653	ZNFX1
0.569852	3.72937	36.9567	5.83415e-06	1.90227e-05	4.72073	GTDC1
0.569722	7.0256	260.316	5.22163e-13	1.67017e-11	10.7772	ATP6V0E1
0.569474	3.43642	31.9587	1.50508e-05	4.47371e-05	4.34933	LNP1
0.569295	8.84597	314.078	8.83516e-14	3.7716e-12	11.4235	CNDP2
0.568675	7.43507	202.054	5.53466e-12	1.21642e-10	9.91492	ATP13A1
0.56833	3.01036	27.189	4.07937e-05	0.000110002	3.9586	SLC25A21
0.568134	7.16934	198.494	6.51985e-12	1.38894e-10	9.85732	WIZ
0.566597	5.46265	70.4571	5.09632e-08	2.83387e-07	6.54762	KIF18B
0.564634	6.1895	160.382	4.55486e-11	6.92078e-10	9.15984	RSU1
0.564196	5.2301	105.259	1.8502e-09	1.63368e-08	7.78683	JMJD6
0.564161	5.51001	82.4541	1.43122e-08	9.51256e-08	7.0217	KIAA0513
0.564071	1.90992	10.1561	0.00459157	0.00802802	2.09539	RNF224
0.563541	4.52331	62.561	1.29524e-07	6.45239e-07	6.19028	PTCD1
0.563357	2.71035	15.8064	0.000732645	0.00151815	2.81868	RARB
0.56328	3.13314	16.1719	0.000658071	0.0013768	2.86113	ZMAT1
0.563142	6.32071	102.704	2.28164e-09	1.94202e-08	7.71175	TCAIM
0.562903	5.40023	103.675	2.10599e-09	1.8247e-08	7.73881	KRCC1
0.562404	6.33931	159.582	4.76506e-11	7.1808e-10	9.14383	SLC27A4
0.561592	6.30021	114.99	8.6473e-10	8.56932e-09	8.06705	EBP
0.560964	7.08197	221.558	2.35795e-12	5.8811e-11	10.2305	ASNA1
0.56043	5.52715	128.121	3.36697e-10	3.82497e-09	8.41737	SPR
0.560382	6.31434	169.041	2.83081e-11	4.62727e-10	9.33468	MKKS
0.559643	8.1932	269.928	3.71122e-13	1.25966e-11	10.8997	STK39
0.558964	4.8449	55.7715	3.11513e-07	1.40491e-06	5.85235	EXPH5
0.55839	4.05239	27.7558	3.6041e-05	9.79958e-05	4.00879	PINX1
0.558045	6.73311	135.993	1.98991e-10	2.42587e-09	8.61513	EPN3
0.557284	4.96234	56.971	2.65263e-07	1.21709e-06	5.91468	NOC4L
0.557048	4.50477	62.7263	1.26904e-07	6.34178e-07	6.19779	TMEM47
0.556277	2.70368	18.1791	0.000372489	0.000824706	3.0837	TLR3
0.556202	6.01056	133.985	2.26966e-10	2.72335e-09	8.5649	ADARB1
0.556106	1.91719	12.4167	0.00210945	0.00395553	2.40279	MYO15A
0.555601	5.87503	120.794	5.63721e-10	5.94182e-09	8.22608	GPR137
0.555314	6.02357	160.335	4.56715e-11	6.92497e-10	9.15958	ELOF1
0.555286	3.05292	22.4249	0.000123455	0.000301946	3.52007	AGAP5
0.555072	5.42013	86.099	1.00238e-08	6.98394e-08	7.1559	TMCC1
0.554875	5.95399	136.299	1.95069e-10	2.38444e-09	8.62261	APC
0.554709	2.01313	10.574	0.0039567	0.00700963	2.1543	AC018755.1
0.554344	6.56318	200.098	6.05406e-12	1.30474e-10	9.88448	MAK16
0.553494	5.68636	76.1028	2.74804e-08	1.67769e-07	6.77529	RHOD
0.553144	2.76845	21.6839	0.000148394	0.000357117	3.44719	METTL20
0.552907	2.64526	7.09337	0.0148459	0.023499	1.62895	NMNAT2
0.552572	5.50224	71.4894	4.53907e-08	2.57299e-07	6.58956	RRP15
0.552435	6.81956	193.054	8.41881e-12	1.71765e-10	9.76506	PHF14
0.551769	5.49079	74.6038	3.22595e-08	1.92499e-07	6.71557	F2RL1
0.551755	6.3331	153.864	6.61722e-11	9.50124e-10	9.02222	FASTKD5
0.550951	7.36256	242.295	1.02359e-12	2.95085e-11	10.5301	ACAA1
0.550932	3.67411	24.4555	7.58397e-05	0.000192443	3.7157	ADAT3
0.550795	2.56368	13.4606	0.00150385	0.00291245	2.53574	PCDHB13
0.550516	4.98761	91.9556	5.79977e-09	4.36418e-08	7.3601	TMEM260
0.549907	2.05424	11.471	0.00289764	0.00526882	2.27829	PARK2
0.549818	7.76021	172.942	2.30104e-11	3.90019e-10	9.40891	SRM
0.549804	7.01039	188.713	1.03726e-11	2.0485e-10	9.68856	PPP6R1
0.549476	4.29902	27.526	3.78898e-05	0.000102621	3.98877	FAM126B
0.54837	4.39542	33.9612	1.01844e-05	3.14864e-05	4.50188	SNRPN
0.548206	5.97488	146.04	1.0559e-10	1.4171e-09	8.8486	SAFB2
0.547317	7.69456	235.286	1.34678e-12	3.71837e-11	10.4296	PPFIA2
0.547156	5.25085	67.8175	6.89513e-08	3.69349e-07	6.43256	C19orf25
0.546817	2.1696	13.4445	0.00151156	0.0029238	2.53405	HS3ST1
0.546549	5.60507	66.6956	7.86246e-08	4.13384e-07	6.38365	TSSC4
0.546225	6.15552	68.2688	6.54357e-08	3.52901e-07	6.45235	CLTB
0.545938	8.4207	236.463	1.28548e-12	3.57582e-11	10.4466	VARS
0.545871	4.61656	51.345	5.76977e-07	2.41929e-06	5.61631	SLC35B3
0.544854	6.58225	217.192	2.83667e-12	6.7854e-11	10.1684	CIRH1A
0.544835	4.55124	56.4151	2.85682e-07	1.30317e-06	5.885	PDSS1
0.544695	6.32162	154.558	6.35482e-11	9.17192e-10	9.03754	JMJD4
0.542745	4.47665	69.4182	5.73403e-08	3.13972e-07	6.50311	C12orf5
0.542451	7.7307	295.309	1.58656e-13	6.00996e-12	11.2211	GUCY1A3
0.542371	6.58836	163.622	3.80236e-11	5.944e-10	9.22592	ARHGAP1
0.542252	3.91098	32.93	1.24294e-05	3.77027e-05	4.42363	P2RY11
0.542006	2.60364	12.4314	0.00209922	0.00393834	2.40469	C1orf53
0.541599	4.78662	69.3245	5.79573e-08	3.16569e-07	6.49953	FAM126A
0.541564	6.92169	209.889	3.89454e-12	8.91247e-11	10.05	ISOC2
0.541361	2.6627	13.4485	0.00150963	0.00292108	2.53446	ZSCAN22
0.540966	5.01466	70.0718	5.32326e-08	2.94384e-07	6.53109	CLSPN
0.540733	7.3585	237.558	1.23113e-12	3.4419e-11	10.4632	DUSP3
0.54006	2.2733	9.33898	0.00618689	0.0105352	1.97736	TNS3
0.539933	4.93499	57.2836	2.54488e-07	1.17143e-06	5.93128	HEATR5A
0.539865	6.43643	112.232	1.0666e-09	1.0146e-08	7.9937	CDC42BPG
0.537861	5.48154	73.3024	3.71551e-08	2.16361e-07	6.66482	SPATS2L
0.53775	3.99192	36.7008	6.11125e-06	1.98388e-05	4.70249	ACVR2A
0.537077	7.07838	212.857	3.41974e-12	7.97389e-11	10.0983	NME1
0.53698	4.65462	53.0517	4.52892e-07	1.95597e-06	5.70864	CTSO
0.536588	5.27816	92.972	5.28996e-09	4.02146e-08	7.39562	QRSL1
0.535745	3.83704	39.7741	3.54893e-06	1.21874e-05	4.91409	NAT1
0.535527	7.668	284.921	2.22723e-13	8.10491e-12	11.0913	TUBG1
0.53453	5.598	113.496	9.68252e-10	9.36934e-09	8.02829	HACL1
0.534146	7.68849	282.804	2.39007e-13	8.55723e-12	11.0677	LETM1
0.534072	6.1029	87.8693	8.46905e-09	6.02165e-08	7.22028	YRDC
0.533634	7.53448	173.184	2.27195e-11	3.87348e-10	9.4119	CD276
0.533425	6.2576	164.695	3.58411e-11	5.63457e-10	9.24914	CRLS1
0.53265	6.07197	121.496	5.35941e-10	5.67596e-09	8.24596	GUF1
0.532496	8.76065	301.692	1.29518e-13	5.20842e-12	11.2833	TFRC
0.53233	5.14583	71.1292	4.72552e-08	2.66507e-07	6.57429	RHBDD3
0.532183	3.83466	25.7535	5.62226e-05	0.000146896	3.83299	ZFAND2A
0.532036	5.82579	131.593	2.6609e-10	3.10878e-09	8.50741	BCS1L
0.531812	5.64035	93.85	4.88905e-09	3.76308e-08	7.42446	USP11
0.530994	2.16719	12.2949	0.00219614	0.00410215	2.38699	KRT80
0.530468	4.14273	42.428	2.2704e-06	8.17358e-06	5.08759	MRPL38
0.530031	6.43975	129.356	3.09464e-10	3.55047e-09	8.44971	STRA13
0.529743	3.3459	23.33	9.90602e-05	0.000246352	3.60844	TAF3
0.5292	2.32217	11.9568	0.00245829	0.00454743	2.34223	TTC23L
0.5274	3.11271	20.2624	0.000213314	0.000495722	3.30476	C19orf57
0.525899	3.0408	19.1195	0.00028848	0.00065277	3.18524	DHFRL1
0.525182	5.10321	63.2943	1.18335e-07	5.94028e-07	6.22619	ATG16L1
0.524978	5.49211	77.5513	2.35926e-08	1.46533e-07	6.83406	IPPK
0.5248	6.32739	155.698	5.94871e-11	8.66645e-10	9.06216	DHX29
0.524406	6.8296	152.528	7.15595e-11	1.01565e-09	8.99326	GPR56
0.523871	2.26173	12.0947	0.00234741	0.00435976	2.36054	PTPRN2
0.523691	6.64164	125.589	4.01133e-10	4.45217e-09	8.35143	IL6R
0.523544	6.48363	139.148	1.62382e-10	2.06572e-09	8.68493	NSFL1C
0.523348	7.02557	115.822	8.12367e-10	8.11563e-09	8.09068	BAIAP2
0.523315	5.82058	123.853	4.53128e-10	4.9162e-09	8.30837	NSUN5
0.523235	4.49785	60.7469	1.62544e-07	7.89186e-07	6.10282	PLA2G15
0.523052	4.86717	59.2341	1.9722e-07	9.34248e-07	6.02954	C5orf55
0.523052	2.54921	9.1137	0.00672891	0.0113744	1.94407	RHBDL1
0.522814	4.06072	42.0429	2.41947e-06	8.65968e-06	5.0625	ETS2
0.522766	2.82665	15.6586	0.000765397	0.00157807	2.80187	HIST1H2BN
0.522586	6.38351	181.029	1.51732e-11	2.779e-10	9.55611	SLC9A1
0.522437	2.37651	13.1512	0.00166037	0.00318336	2.49711	HAS3
0.522189	2.29777	11.9887	0.00243217	0.00450436	2.34637	KANK3
0.521926	8.18619	237.051	1.25598e-12	3.50255e-11	10.4556	MPC2
0.521875	5.93928	138.665	1.67471e-10	2.11703e-09	8.67427	NGLY1
0.52124	6.26345	134.493	2.19505e-10	2.64239e-09	8.578	FAM160B1
0.520864	5.40905	82.5706	1.41474e-08	9.43074e-08	7.02545	LNX2
0.520725	3.63228	26.9885	4.26363e-05	0.00011436	3.94173	TMEM140
0.520048	5.93997	129.319	3.10239e-10	3.5535e-09	8.44934	CARS2
0.51985	8.10241	200.479	5.94894e-12	1.28959e-10	9.88955	ATP6V0E2
0.518702	4.28104	32.2885	1.40981e-05	4.20858e-05	4.37586	C3orf58
0.518632	7.11434	199.088	6.34309e-12	1.35911e-10	9.86675	PNP
0.518588	6.74607	149.384	8.62455e-11	1.19356e-09	8.92315	IPO13
0.51776	5.63163	119.248	6.30654e-10	6.54171e-09	8.18431	CHCHD4
0.517296	4.97049	67.3665	7.26735e-08	3.85935e-07	6.41349	AP5Z1
0.51645	7.58383	171.102	2.536e-11	4.22102e-10	9.37458	COL4A5
0.516432	4.17975	20.6662	0.000192152	0.000450791	3.34602	C9orf172
0.516264	5.92559	133.383	2.3618e-10	2.81457e-09	8.55059	KLHL1
0.51571	7.40718	132.127	2.56754e-10	3.02103e-09	8.51985	NUDC
0.515679	5.91253	118.903	6.46743e-10	6.66752e-09	8.17604	ZNF335
0.515628	2.63927	12.2291	0.00224461	0.00418423	2.37838	RP11-574K11.31
0.515465	6.52883	172.879	2.30872e-11	3.90617e-10	9.40825	UTP6
0.514521	4.25632	44.654	1.58418e-06	5.91816e-06	5.22781	UBXN2A
0.514224	5.02441	54.8472	3.53207e-07	1.57124e-06	5.80376	COMTD1
0.514205	7.13847	145.453	1.09456e-10	1.46016e-09	8.8356	LMNA
0.514093	4.18321	43.2144	1.99638e-06	7.28395e-06	5.13763	HABP4
0.513693	6.07	112.97	1.00789e-09	9.71901e-09	8.01238	MOCS2
0.513449	5.23165	45.6541	1.35322e-06	5.12958e-06	5.28992	SPHK2
0.513333	7.50265	223.239	2.19794e-12	5.56962e-11	10.2542	FKBP1A
0.513316	5.4102	75.7874	2.84174e-08	1.72912e-07	6.76217	C12orf4
0.513269	7.98194	239.856	1.12518e-12	3.21866e-11	10.4923	GBF1
0.512899	5.65355	88.06	8.31809e-09	5.92951e-08	7.22698	MCTP2
0.512812	3.11043	12.9794	0.00175503	0.00334118	2.4761	PDXP
0.512591	8.3203	306.274	1.12238e-13	4.66566e-12	11.3311	ACTR3
0.51157	7.49356	176.027	1.95912e-11	3.46246e-10	9.46062	TACC1
0.51122	5.77486	100.648	2.70958e-09	2.25271e-08	7.6473	SCPEP1
0.511033	5.36394	34.4121	9.34629e-06	2.91225e-05	4.53577	FAM3C
0.510943	2.48426	16.5044	0.000597468	0.0012607	2.89939	CNTNAP1
0.509936	6.58599	79.1276	2.00357e-08	1.27802e-07	6.89346	CHPF
0.50989	7.04241	192.429	8.67329e-12	1.76309e-10	9.75372	IMPDH1
0.509673	7.99042	226.637	1.9097e-12	4.91781e-11	10.3082	KPNA2
0.509628	5.55942	81.0293	1.65078e-08	1.08094e-07	6.9662	GHR
0.509251	3.07761	21.6605	0.000149265	0.000358826	3.44512	FSD1L
0.509204	2.32771	9.44477	0.00594925	0.010157	1.99323	ZNF730
0.508106	5.55221	74.9285	3.11515e-08	1.86732e-07	6.72878	DUS3L
0.508059	6.55734	157.329	5.41649e-11	8.00501e-10	9.09664	PEX6
0.508018	4.59253	24.731	7.11177e-05	0.00018221	3.73943	FRAS1
0.507757	5.93989	98.8727	3.15079e-09	2.5582e-08	7.59207	PHKG2
0.506076	7.11088	194.003	8.04807e-12	1.64807e-10	9.78302	GRPEL1
0.505911	6.87604	203.889	5.09161e-12	1.13024e-10	9.94683	ANKRD28
0.505895	6.79336	174.401	2.13176e-11	3.69694e-10	9.43216	PCF11
0.505104	5.74516	106.431	1.68297e-09	1.50518e-08	7.82241	NXPE3
0.505093	1.71544	8.12811	0.00981068	0.0160816	1.79367	PPP4R1L
0.505002	6.18124	124.274	4.39864e-10	4.79102e-09	8.31957	KCTD10
0.504085	5.51163	83.1708	1.33309e-08	8.9618e-08	7.0476	CHKA
0.504049	6.80706	196.55	7.13813e-12	1.49483e-10	9.82541	RAB8A
0.504021	3.19336	13.446	0.00151085	0.00292293	2.53418	BSN
0.503754	2.02952	11.4359	0.00293257	0.00532623	2.27358	CHST11
0.503584	4.74606	60.7693	1.62085e-07	7.87298e-07	6.10386	DPH3
0.503567	2.27428	13.6941	0.00139649	0.00272616	2.56445	FKBP1C
0.502763	2.22597	10.2024	0.00451587	0.00790312	2.1022	UCN
0.502756	5.66684	79.8057	1.86907e-08	1.20469e-07	6.91912	PLEKHJ1
0.50271	4.56968	56.3245	2.89174e-07	1.31646e-06	5.88059	ITPKC
0.502355	8.29655	248.44	8.09563e-13	2.4753e-11	10.6064	SEC24C
0.502351	5.38175	80.2586	1.78477e-08	1.15371e-07	6.9379	POP4
0.502275	2.56372	13.0143	0.00173535	0.00330599	2.4807	KDM8
0.501972	2.80102	16.1926	0.000654112	0.00137007	2.86326	SPATA33
0.501851	7.09649	132.931	2.43365e-10	2.88271e-09	8.5402	BCCIP
0.50166	5.43798	88.7473	7.79794e-09	5.62374e-08	7.24997	ZNF326
0.501451	6.31749	173.377	2.24911e-11	3.8571e-10	9.41374	MTG2
0.501412	5.47853	83.7208	1.26279e-08	8.55141e-08	7.06796	COX18
0.501125	7.32035	158.854	4.96566e-11	7.44783e-10	9.12797	BCL2L1
0.501026	4.67886	53.9715	3.98433e-07	1.74653e-06	5.75782	DGCR14
0.500178	3.9994	41.2783	2.74844e-06	9.70877e-06	5.01284	MLLT11
0.499768	5.94796	88.5291	7.95908e-09	5.72136e-08	7.2425	LENG9
0.498887	1.84899	7.57773	0.0121986	0.0196277	1.70713	DNALI1
0.498541	2.34081	9.70405	0.00540856	0.00932426	2.03039	ZNF771
0.498239	4.84106	52.9389	4.60119e-07	1.98325e-06	5.70262	BMP2K
0.498113	4.46902	44.543	1.61237e-06	6.01739e-06	5.22059	TXNL4B
0.497167	3.6379	28.915	2.81079e-05	7.80703e-05	4.10751	LHFPL2
0.496554	1.78352	9.95136	0.00494326	0.00859014	2.066	IGSF5
0.496423	1.54975	7.92628	0.0106198	0.0172956	1.76206	NEU4
0.496254	4.64444	40.9099	2.92421e-06	1.02708e-05	4.98839	SPRYD7
0.4961	6.19463	126.111	3.86805e-10	4.30108e-09	8.36642	CDS1
0.495738	5.54167	60.7873	1.61715e-07	7.86191e-07	6.10447	TSEN54
0.495682	6.37142	109.393	1.32988e-09	1.22452e-08	7.91203	AATF
0.495551	1.8676	8.75095	0.00771626	0.0129155	1.88889	ABCA1
0.495269	5.8267	111.03	1.17034e-09	1.09432e-08	7.96085	PAK1IP1
0.495095	7.17064	198.838	6.41693e-12	1.37228e-10	9.86256	TSPYL4
0.495055	6.15983	31.7815	1.55915e-05	4.61713e-05	4.33563	POLR2L
0.49479	6.86617	125.56	4.01963e-10	4.45693e-09	8.35096	IDE
0.494743	6.75674	144.533	1.15831e-10	1.53414e-09	8.81414	TOMM34
0.494689	9.00579	272.196	3.42963e-13	1.17124e-11	10.9314	CCT6A
0.494668	2.83704	15.7536	0.000744161	0.00153893	2.81278	IKBIP
0.494363	5.38384	63.7004	1.12598e-07	5.68572e-07	6.24521	NOL9
0.494339	4.5441	57.9291	2.33732e-07	1.08862e-06	5.96312	EIF5AL1
0.49433	6.42934	114.475	8.98937e-10	8.83591e-09	8.05375	TRIM26
0.493999	6.9094	132.745	2.46387e-10	2.9154e-09	8.5353	TCOF1
0.493543	3.08552	21.1309	0.000170622	0.000406119	3.39135	MITF
0.492946	4.51712	51.7522	5.443e-07	2.2918e-06	5.63982	METAP1D
0.492756	5.2548	62.014	1.38628e-07	6.85973e-07	6.16369	SMAP1
0.491379	7.91223	219.36	2.5868e-12	6.35196e-11	10.1971	SUPT5H
0.491151	3.58215	27.1191	4.14258e-05	0.000111544	3.95255	C17orf51
0.490878	6.91677	149.858	8.38308e-11	1.16596e-09	8.93332	EZR
0.490594	5.26349	65.7486	8.79579e-08	4.56189e-07	6.34085	BLOC1S2
0.490377	3.56034	27.108	4.1527e-05	0.000111735	3.95181	TMEM86A
0.48991	5.43521	60.2126	1.73961e-07	8.34395e-07	6.07863	FBXL6
0.489862	5.49851	79.2041	1.98787e-08	1.2702e-07	6.89613	FAM155B
0.489287	7.10312	165.483	3.43247e-11	5.44243e-10	9.26421	DKFZP761J1410
0.489222	5.90967	100.763	2.68352e-09	2.23439e-08	7.65084	ZNF143
0.48833	5.09073	65.7246	8.82092e-08	4.57279e-07	6.33982	DHRS7B
0.487708	6.78907	172.937	2.30167e-11	3.90019e-10	9.40891	NOL11
0.487319	6.08598	89.8508	7.03605e-09	5.15769e-08	7.28755	PGLS
0.487233	7.7386	163.519	3.82395e-11	5.96934e-10	9.22407	EIF2S1
0.486695	7.22613	115.201	8.51108e-10	8.46456e-09	8.0724	MRPL4
0.48664	6.9146	187.951	1.07648e-11	2.09718e-10	9.67836	FTSJ3
0.486507	3.1015	8.00284	0.0103044	0.0168116	1.77439	PSD
0.48614	6.04624	103.304	2.17122e-09	1.87536e-08	7.72692	AP5M1
0.485815	4.66888	49.8071	7.21347e-07	2.95215e-06	5.52986	MINOS1
0.485652	5.57134	85.9199	1.01978e-08	7.09181e-08	7.14924	MARS2
0.485605	6.59777	148.112	9.31037e-11	1.2723e-09	8.89541	NDFIP2
0.485477	5.9005	113.721	9.51858e-10	9.25103e-09	8.03381	MOB4
0.485441	5.622	99.1813	3.06875e-09	2.50566e-08	7.60108	TNFRSF21
0.485077	5.97135	103.017	2.22332e-09	1.91144e-08	7.71864	PI4K2A
0.485068	6.68829	120.962	5.5695e-10	5.88162e-09	8.2305	ZHX1
0.485003	7.0236	107.088	1.59657e-09	1.44185e-08	7.84108	ADRM1
0.484464	4.9237	27.8381	3.54028e-05	9.6355e-05	4.01613	DST
0.484258	5.92655	35.7818	7.23233e-06	2.30792e-05	4.63678	TIMM23
0.484082	7.77199	230.838	1.60933e-12	4.29375e-11	10.3672	DNAJA3
0.483796	4.49477	40.8417	2.95813e-06	1.03768e-05	4.98394	DNAJC25
0.483439	4.63679	47.1967	1.06628e-06	4.16421e-06	5.38047	CENPM
0.482776	6.41145	118.982	6.43052e-10	6.64547e-09	8.17747	NAA60
0.482375	8.23112	251.778	7.14289e-13	2.19472e-11	10.6586	DNAJA1
0.481866	4.74346	53.9215	4.01198e-07	1.75657e-06	5.75533	RRP8
0.481834	5.08003	32.3631	1.38919e-05	4.15821e-05	4.38109	DUSP2
0.481668	4.0385	22.2672	0.000128347	0.000312669	3.50491	UFSP1
0.481635	3.6063	19.5891	0.000254538	0.000581658	3.23533	GSDMB
0.481323	9.86951	206.109	4.60717e-12	1.04279e-10	9.9818	DHCR24
0.4813	5.05876	70.4487	5.10115e-08	2.83514e-07	6.54743	LACTB
0.481004	6.24096	102.023	2.4146e-09	2.03347e-08	7.69176	NOP16
0.480995	3.9838	31.2969	1.71835e-05	5.02952e-05	4.29847	ZSCAN12
0.480739	7.14639	100.604	2.71968e-09	2.25941e-08	7.64601	CAPZB
0.480494	7.11161	162.24	4.10526e-11	6.35485e-10	9.19689	SEPP1
0.48031	3.88456	29.2163	2.63756e-05	7.39249e-05	4.13121	STK17B
0.480084	5.87878	121.383	5.40305e-10	5.71672e-09	8.24285	MRPL27
0.479885	3.40531	20.3516	0.000208427	0.000485587	3.31373	TFEB
0.479683	3.40159	24.3984	7.68611e-05	0.000194768	3.71048	SLC31A2
0.479592	3.13586	13.1911	0.00163923	0.00314718	2.50208	ALDH5A1
0.479564	6.76342	173.003	2.29371e-11	3.8986e-10	9.40909	SBDS
0.479426	4.85808	54.4241	3.74309e-07	1.65384e-06	5.78151	FAM122A
0.478778	6.05789	121.321	5.42714e-10	5.73675e-09	8.24133	CYTH1
0.478654	3.87026	26.9735	4.27777e-05	0.000114656	3.9406	ZDHHC11
0.478639	4.00522	30.602	1.97869e-05	5.68951e-05	4.24493	NKIRAS1
0.478566	5.07443	52.1451	5.1469e-07	2.18202e-06	5.66114	COMMD8
0.478521	5.75698	85.5653	1.05522e-08	7.30621e-08	7.13631	MCAT
0.478422	5.05432	71.8792	4.34637e-08	2.4815e-07	6.60529	NUBP1
0.478087	6.17113	102.591	2.30317e-09	1.95584e-08	7.70867	LACTB2
0.478082	7.29041	201.834	5.59059e-12	1.22628e-10	9.91141	DDX56
0.478055	4.89232	51.9918	5.26025e-07	2.22244e-06	5.65317	PIP4K2A
0.477994	4.56989	48.1096	9.28462e-07	3.68036e-06	5.43411	HIST3H2A
0.477659	5.51604	98.7305	3.1894e-09	2.58388e-08	7.58773	TMEM199
0.477189	6.99029	153.623	6.71085e-11	9.59841e-10	9.0178	HSD17B10
0.476599	4.04113	24.4603	7.5755e-05	0.000192316	3.71598	HMOX1
0.476373	7.51616	119.632	6.13232e-10	6.37888e-09	8.19526	EMC10
0.476202	5.78545	95.5639	4.19932e-09	3.29853e-08	7.48168	PAPD5
0.476104	8.37729	259.853	5.3099e-13	1.69352e-11	10.7712	NOC2L
0.475886	5.60626	98.0772	3.37359e-09	2.71723e-08	7.56587	BAK1
0.475582	7.34955	231.928	1.54014e-12	4.13898e-11	10.3831	ICMT
0.475245	5.27285	51.2883	5.81702e-07	2.43634e-06	5.61326	PEX16
0.474718	6.69398	120.947	5.5752e-10	5.88204e-09	8.23047	ATAD3A
0.474345	5.80977	78.5798	2.12003e-08	1.33618e-07	6.87413	DTYMK
0.47396	9.38924	262.497	4.82755e-13	1.55759e-11	10.8075	MAOA
0.473893	6.09207	122.073	5.14243e-10	5.47228e-09	8.26183	CCND3
0.473809	5.83096	106.638	1.65522e-09	1.48755e-08	7.82753	TPRG1L
0.47348	8.24064	254.37	6.4882e-13	2.03425e-11	10.6916	MFN2
0.473111	4.92013	47.089	1.08398e-06	4.22735e-06	5.37393	HIBCH
0.472666	5.18253	74.5709	3.2374e-08	1.92975e-07	6.7145	LMAN2L
0.472481	6.20274	106.574	1.66377e-09	1.49403e-08	7.82564	ATP6V1H
0.472342	5.79281	99.9499	2.87447e-09	2.36851e-08	7.62553	BFAR
0.472049	7.99678	233.498	1.44621e-12	3.97314e-11	10.4009	GSR
0.472017	1.82405	6.29237	0.0207585	0.0318979	1.49624	GPR143
0.471901	6.99262	154.728	6.29262e-11	9.10584e-10	9.04068	TAOK3
0.471633	5.63768	84.4503	1.17576e-08	8.04051e-08	7.09472	RABEPK
0.470654	7.21408	167.538	3.06959e-11	4.95238e-10	9.30519	EIF6
0.470449	6.32322	112.109	1.07674e-09	1.02318e-08	7.99005	HECTD3
0.470343	4.2344	40.8291	2.96442e-06	1.03923e-05	4.98329	INO80C
0.470128	3.67519	22.1831	0.000131045	0.000318612	3.49674	ADPRM
0.469995	2.9501	16.0609	0.000679786	0.00141755	2.84846	GLYCTK
0.469929	3.9517	31.3844	1.68833e-05	4.94818e-05	4.30555	TMEM53
0.469386	6.01438	114.69	8.84465e-10	8.73019e-09	8.05898	POLR3B
0.469127	7.16633	169.607	2.74624e-11	4.50896e-10	9.34592	COPS3
0.468951	7.56384	148.516	9.08592e-11	1.24808e-09	8.90376	ATP6V0B
0.468044	7.14796	162.36	4.07791e-11	6.32134e-10	9.19919	ABCF2
0.467789	5.40835	74.5355	3.24979e-08	1.93609e-07	6.71307	CDC25A
0.467748	6.05366	100.458	2.75341e-09	2.28572e-08	7.64098	TUSC2
0.467268	2.93811	10.5326	0.00401501	0.00710727	2.1483	RPL10L
0.467266	4.49983	28.4012	3.13583e-05	8.60221e-05	4.06539	C10orf12
0.467261	4.62088	53.2022	4.43451e-07	1.9211e-06	5.71645	SLC25A19
0.467251	3.04361	14.0322	0.00125576	0.00247253	2.60686	USP2
0.467177	6.07118	115.033	8.61893e-10	8.54884e-09	8.06809	KLC2
0.466838	6.41389	65.5224	9.03634e-08	4.66955e-07	6.33072	PHLDA3
0.466504	2.57927	10.1375	0.00462228	0.00807789	2.0927	CBLN3
0.466428	5.79864	82.0068	1.49648e-08	9.89838e-08	7.00444	MICALL1
0.466287	7.09769	117.164	7.35081e-10	7.47131e-09	8.1266	ZMPSTE24
0.466144	4.12145	22.5226	0.000120527	0.000295371	3.52963	PLS1
0.465338	4.87495	39.9731	3.4296e-06	1.18105e-05	4.92773	UGT2B28
0.464492	8.47077	246.156	8.82738e-13	2.61267e-11	10.5829	WDR1
0.46442	6.15999	89.4193	7.32378e-09	5.31596e-08	7.27442	THNSL1
0.464171	5.19054	59.3991	1.9307e-07	9.16153e-07	6.03803	STX18
0.464133	8.29067	254.074	6.55949e-13	2.04505e-11	10.6893	AP2M1
0.463995	2.64608	12.2237	0.00224869	0.00419114	2.37767	CTC-534A2.2
0.463867	5.32117	84.2597	1.19785e-08	8.17146e-08	7.0877	FAM47E-STBD1
0.463655	4.68991	53.0937	4.50238e-07	1.94595e-06	5.71087	EXOC6
0.463569	5.88951	71.6273	4.46985e-08	2.54024e-07	6.59513	MAPK8IP1
0.462551	3.18497	15.7152	0.000752668	0.0015545	2.80841	N6AMT2
0.462278	4.02765	33.578	1.09618e-05	3.3637e-05	4.47318	ZSWIM6
0.462215	6.33759	124.584	4.30392e-10	4.71562e-09	8.32646	SLC25A44
0.461794	2.19761	7.18508	0.0142989	0.0227174	1.64364	LRRC24
0.459832	3.52706	24.4363	7.61817e-05	0.000193222	3.71394	C21orf67
0.45971	5.1678	44.2341	1.69379e-06	6.29583e-06	5.20095	TMEM104
0.459581	2.0404	6.03631	0.023175	0.0353761	1.45129	ABI3
0.459231	5.6847	94.2082	4.73524e-09	3.66502e-08	7.43592	TEX261
0.458816	7.25468	143.348	1.24647e-10	1.62759e-09	8.78845	RIC8A
0.458413	4.86845	41.9473	2.45813e-06	8.7839e-06	5.05631	AZGP1
0.458222	6.25365	127.272	3.56925e-10	4.03002e-09	8.39469	MRPS18A
0.458183	5.66051	54.8564	3.52763e-07	1.57053e-06	5.80396	ARHGAP17
0.458173	4.88457	48.2137	9.14029e-07	3.62833e-06	5.44029	AP4B1
0.457716	5.8757	71.1977	4.68941e-08	2.6474e-07	6.57718	TMEM9B
0.457685	2.93399	13.0544	0.00171303	0.00327204	2.48518	C10orf91
0.456927	7.38622	157.934	5.23228e-11	7.79504e-10	9.10818	MYL12A
0.456851	5.83293	100.008	2.86027e-09	2.35855e-08	7.62735	NPTN
0.456694	7.09324	128.104	3.37071e-10	3.82531e-09	8.41733	DOCK7
0.45653	3.95191	23.3156	9.94026e-05	0.000247093	3.60714	CSPP1
0.456464	3.95014	26.8141	4.43143e-05	0.000118403	3.92664	LATS2
0.456401	8.41784	209.838	3.90325e-12	8.91402e-11	10.0499	STIP1
0.456363	5.20323	57.252	2.55555e-07	1.17547e-06	5.92979	ERCC4
0.456325	6.84616	144.21	1.18164e-10	1.55946e-09	8.80703	CHORDC1
0.455778	6.6473	70.8229	4.89069e-08	2.73689e-07	6.56274	SACS
0.455775	4.35924	20.3012	0.000211173	0.000491366	3.3086	ZFPM1
0.455662	6.51532	82.4382	1.43348e-08	9.52138e-08	7.0213	CDIP1
0.455191	7.05384	145.658	1.0809e-10	1.44541e-09	8.84001	CHERP
0.45503	4.49606	48.5691	8.66593e-07	3.45734e-06	5.46126	FAM58A
0.454105	6.93115	95.4267	4.25041e-09	3.32924e-08	7.47766	ZZEF1
0.453985	5.20982	50.0851	6.92557e-07	2.84798e-06	5.54546	TXNDC16
0.453437	6.26417	137.681	1.78393e-10	2.2266e-09	8.65236	TRIAP1
0.452962	6.43677	78.9719	2.03593e-08	1.29508e-07	6.8877	TONSL
0.452873	7.02519	138.337	1.71029e-10	2.15466e-09	8.66662	NINJ1
0.4527	7.58395	188.07	1.07027e-11	2.09504e-10	9.67881	DBI
0.452696	4.88796	52.363	4.99033e-07	2.12132e-06	5.67339	CCNE1
0.452635	4.131	22.9838	0.0001077	0.000266228	3.57475	RYR2
0.452631	5.90819	78.85	2.06168e-08	1.30833e-07	6.88328	GAS2L1
0.452514	3.23464	17.1476	0.000496943	0.00106995	2.97064	AC104667.3
0.452476	7.75129	134.89	2.13855e-10	2.58559e-09	8.58744	ATP6AP1
0.451931	2.94366	16.9075	0.000532098	0.00113769	2.94398	TTLL11
0.451564	6.40668	106.507	1.67273e-09	1.49964e-08	7.82401	LTV1
0.45137	3.10691	16.7731	0.000552971	0.00117553	2.92977	PPARG
0.451341	5.84478	85.4769	1.06426e-08	7.35962e-08	7.13314	GOLIM4
0.451164	7.78511	184.821	1.25543e-11	2.38596e-10	9.62234	EPT1
0.450646	4.63257	25.0869	6.54906e-05	0.000169042	3.77201	ENTHD2
0.450519	5.77143	73.8731	3.49143e-08	2.05687e-07	6.68679	TRAPPC2L
0.450454	6.13562	97.2963	3.60922e-09	2.87985e-08	7.54063	SLC25A13
0.45041	4.82365	53.5742	4.21019e-07	1.83179e-06	5.73713	RHBDF2
0.449967	5.06013	57.6707	2.41809e-07	1.12248e-06	5.94982	LYAR
0.449656	4.70451	28.4284	3.11763e-05	8.55653e-05	4.0677	SIRT7
0.449554	3.47131	17.9413	0.000397784	0.000874258	3.05836	IL10RB
0.44919	3.32704	9.95492	0.0049369	0.00858312	2.06635	IRX3
0.448393	3.09342	14.25	0.00117343	0.00232778	2.63306	CTU1
0.44823	6.25105	108.261	1.45426e-09	1.32737e-08	7.87701	EBNA1BP2
0.447902	5.11399	37.4174	5.36958e-06	1.76846e-05	4.75241	SLC35F6
0.447827	8.24106	246.944	8.56689e-13	2.5768e-11	10.5889	AP1G1
0.447758	6.37673	100.279	2.79539e-09	2.3171e-08	7.63505	ZCCHC6
0.447714	5.09061	57.4206	2.4992e-07	1.15482e-06	5.93749	IL17RA
0.446965	5.55825	67.7892	6.91791e-08	3.70134e-07	6.43164	LANCL2
0.446867	5.20181	52.2605	5.06331e-07	2.1507e-06	5.66742	GNAQ
0.446865	6.70331	145.274	1.10664e-10	1.4745e-09	8.83135	RPS6KB2
0.446849	8.92603	191.498	9.06819e-12	1.82333e-10	9.73913	USP54
0.44658	8.08795	187.248	1.11408e-11	2.14302e-10	9.66897	DSTN
0.446181	5.31853	37.4896	5.30047e-06	1.74933e-05	4.75713	MPHOSPH10
0.446083	3.1198	14.1468	0.00121165	0.00239567	2.62057	CA5B
0.445987	7.43363	203.104	5.27617e-12	1.16191e-10	9.93483	WARS
0.445923	6.46726	102.804	2.26281e-09	1.93192e-08	7.71401	UTP20
0.44589	7.30212	121.732	5.26961e-10	5.59152e-09	8.25247	DDX54
0.445633	4.10715	34.6922	8.86406e-06	2.77602e-05	4.55658	MORN1
0.445564	6.74267	78.9446	2.04167e-08	1.29785e-07	6.88677	DIP2B
0.445434	4.22415	32.7411	1.2897e-05	3.89718e-05	4.40925	GPATCH3
0.445277	7.02892	178.953	1.68579e-11	3.02271e-10	9.5196	NOP2
0.445195	5.58825	57.5316	2.46282e-07	1.14038e-06	5.94295	PKMYT1
0.445005	5.88286	72.2215	4.18457e-08	2.40024e-07	6.61975	AK1
0.444706	7.07145	188.081	1.06969e-11	2.09504e-10	9.67881	SELT
0.444614	5.52139	72.5169	4.05024e-08	2.33283e-07	6.63212	EXOSC4
0.444586	7.31202	181.692	1.46753e-11	2.71016e-10	9.567	AAMP
0.44436	5.75702	75.7151	2.86371e-08	1.74065e-07	6.75929	RPP14
0.443824	3.11988	13.6625	0.0014105	0.00275038	2.56061	STOX2
0.443712	7.01633	150.82	7.91606e-11	1.10655e-09	8.95603	CDC20
0.44297	3.49544	16.6378	0.000574896	0.00121835	2.91423	ZNF324
0.442412	5.23236	42.9836	2.07281e-06	7.53282e-06	5.12304	C20orf24
0.442272	5.16197	29.6985	2.38424e-05	6.73523e-05	4.17165	NDN
0.442031	7.49551	162.668	4.00863e-11	6.23134e-10	9.20542	PRKAR2A
0.442017	7.12066	178.153	1.75612e-11	3.13867e-10	9.50325	FEM1A
0.441823	4.65643	35.5989	7.48146e-06	2.37859e-05	4.62368	MARCH2
0.44119	5.25804	38.3165	4.5756e-06	1.52781e-05	4.81593	NOSIP
0.441085	5.1108	46.4163	1.20205e-06	4.63087e-06	5.33434	TMEM19
0.440949	3.89935	14.9574	0.000944565	0.00190683	2.71969	PCLO
0.440577	8.67077	167.014	3.15795e-11	5.05045e-10	9.29667	CAPNS1
0.44055	6.52903	106.352	1.69373e-09	1.51358e-08	7.81999	SGPP1
0.440026	4.13656	26.1927	5.091e-05	0.000134312	3.87189	POC5
0.43952	6.19561	104.334	1.99513e-09	1.73678e-08	7.76025	C16orf72
0.439307	4.29775	32.8294	1.26762e-05	3.83778e-05	4.41592	SH3TC1
0.43858	5.64856	57.9528	2.33006e-07	1.08582e-06	5.96424	C16orf80
0.438196	6.25979	84.8488	1.13103e-08	7.76331e-08	7.10995	TEAD1
0.437596	5.04858	40.6203	3.0711e-06	1.07257e-05	4.96958	CYP2U1
0.437279	5.89896	86.156	9.96915e-09	6.95691e-08	7.15758	DGKZ
0.43727	5.22798	54.7259	3.59122e-07	1.59499e-06	5.79724	STIM2
0.437173	4.43795	37.0204	5.76741e-06	1.88438e-05	4.72483	RNF25
0.437061	6.408	96.6849	3.80637e-09	3.01764e-08	7.52033	RPS19BP1
0.4368	7.83828	141.166	1.42879e-10	1.84612e-09	8.73374	AHSA1
0.436774	6.08214	87.9222	8.42688e-09	5.99551e-08	7.22217	CLN6
0.436513	7.21322	93.2044	5.18043e-09	3.95444e-08	7.40292	GIPC1
0.436503	6.76748	110.665	1.20404e-09	1.123e-08	7.94962	MYO1D
0.436308	4.3537	33.1944	1.1806e-05	3.59196e-05	4.44467	TNK1
0.436172	6.15189	76.61	2.60444e-08	1.60059e-07	6.79572	SESN2
0.435982	4.35981	28.2311	3.25239e-05	8.89558e-05	4.05083	RAB27A
0.435727	5.57262	78.1533	2.21583e-08	1.38682e-07	6.85798	APBB2
0.435721	6.86845	143.792	1.21264e-10	1.59584e-09	8.79701	KPNA1
0.435006	5.51581	78.2839	2.186e-08	1.37076e-07	6.86304	CLN5
0.434669	5.31722	40.879	2.93953e-06	1.03214e-05	4.98626	MAPRE3
0.434466	6.76359	98.6065	3.22348e-09	2.60768e-08	7.58375	IMP4
0.433842	6.6981	114.453	9.00442e-10	8.83643e-09	8.05372	SETD8
0.433772	5.14547	37.2317	5.55175e-06	1.81927e-05	4.7401	SH3GLB1
0.4336	4.34927	35.0714	8.25431e-06	2.60417e-05	4.58433	COX19
0.433513	7.24905	139.139	1.62478e-10	2.06572e-09	8.68493	NUDT16
0.433419	4.67929	38.1086	4.74695e-06	1.58027e-05	4.80127	PIGA
0.433271	6.39278	95.5487	4.20495e-09	3.30062e-08	7.4814	DDRGK1
0.433255	2.00936	7.07335	0.0149684	0.0236726	1.62575	DDTL
0.432948	5.10488	44.3886	1.65252e-06	6.15482e-06	5.21078	EHD1
0.432866	5.75339	89.6069	7.19719e-09	5.24846e-08	7.27997	EIF2B2
0.432852	7.3539	139.841	1.55378e-10	1.98909e-09	8.70135	PCNXL3
0.432795	6.38267	111.992	1.08646e-09	1.03066e-08	7.98689	TRIM24
0.432716	2.73698	11.4246	0.00294399	0.00534522	2.27203	HBEGF
0.43264	8.22171	182.991	1.37503e-11	2.56495e-10	9.59092	CCT7
0.432551	1.80771	8.49595	0.0123447	0.0198398	1.70246	CLIP4
0.432203	5.16058	43.4274	1.92857e-06	7.0621e-06	5.15107	RNF146
0.432026	6.0866	103.146	2.19981e-09	1.89563e-08	7.72225	ALYREF
0.431906	6.63028	103.101	2.20792e-09	1.90114e-08	7.72099	CIAPIN1
0.431601	6.75226	126.356	3.8029e-10	4.24631e-09	8.37199	MLH1
0.431517	6.86614	107.585	1.53446e-09	1.39598e-08	7.85512	MYO5A
0.431498	6.31505	87.5383	8.73833e-09	6.16964e-08	7.20974	MARCKS
0.431463	5.92319	75.2901	2.99667e-08	1.80761e-07	6.74289	SLC35A2
0.431298	6.61281	129.347	3.09654e-10	3.55047e-09	8.44971	WDR77
0.430854	6.81646	54.047	3.94293e-07	1.73112e-06	5.76167	BCAR1
0.430477	6.31365	40.0464	3.38678e-06	1.16775e-05	4.93265	C17orf89
0.429968	4.51709	40.4437	3.16466e-06	1.10005e-05	4.95859	CTNS
0.429714	4.17035	27.6208	3.71149e-05	0.000100694	3.997	HCFC2
0.429311	5.57109	81.441	1.58375e-08	1.04012e-07	6.98292	GRWD1
0.429232	6.11226	100.152	2.82554e-09	2.33339e-08	7.63201	RNF7
0.428653	7.8347	144.335	1.17258e-10	1.54934e-09	8.80985	PPM1G
0.428603	5.42716	72.3361	4.13186e-08	2.37368e-07	6.62458	TPMT
0.428391	6.5742	70.7108	4.95272e-08	2.76371e-07	6.55851	LRRC47
0.428264	5.73762	76.732	2.57113e-08	1.58451e-07	6.80011	XPNPEP3
0.428015	5.87189	90.2727	6.76673e-09	4.99694e-08	7.3013	BAG1
0.427902	6.62452	116.548	7.69502e-10	7.76428e-09	8.1099	NCOA5
0.427205	6.47387	113.779	9.47621e-10	9.21792e-09	8.03537	SUPV3L1
0.42718	3.21567	11.9666	0.00245018	0.0045347	2.34345	PPIC
0.427004	7.55889	149.963	8.33078e-11	1.16014e-09	8.93549	PDCD11
0.42674	5.21755	58.8295	2.07822e-07	9.7655e-07	6.01031	SLC39A11
0.426682	5.87846	87.112	9.09908e-09	6.39992e-08	7.19383	TSPAN17
0.426553	7.08938	148.448	9.12322e-11	1.25011e-09	8.90305	RRM2B
0.425606	6.32858	111.961	1.08905e-09	1.03223e-08	7.98622	RPA2
0.425536	7.77105	151.181	7.74862e-11	1.09001e-09	8.96257	HK1
0.425239	8.03134	190.831	9.36366e-12	1.87256e-10	9.72756	PHB
0.42501	3.92627	25.0574	6.59381e-05	0.000170118	3.76925	JAKMIP1
0.424996	7.20703	157.496	5.36495e-11	7.93941e-10	9.10021	LAMTOR1
0.424666	3.5508	13.0329	0.00172493	0.00328997	2.48281	SMAD7
0.424489	2.69023	10.456	0.00412549	0.00728309	2.13768	GDF9
0.424453	6.69734	82.0709	1.48693e-08	9.84105e-08	7.00696	TIMM44
0.424393	4.38287	29.7805	2.34394e-05	6.62811e-05	4.17861	FASTKD3
0.42417	4.72339	29.5774	2.44525e-05	6.89353e-05	4.16156	PCDH1
0.423904	7.05842	139.62	1.57572e-10	2.01022e-09	8.69676	MEAF6
0.422226	5.27627	63.9513	1.09206e-07	5.53461e-07	6.25691	CPPED1
0.421879	7.22952	171.097	2.53664e-11	4.22102e-10	9.37458	COG4
0.421839	7.8042	133.333	2.36963e-10	2.81892e-09	8.54992	GOLGA3
0.421839	5.97272	82.3958	1.43955e-08	9.55027e-08	7.01998	LTN1
0.421812	1.70297	6.31548	0.0205547	0.0316329	1.49986	C20ORF135
0.421617	5.22188	20.7785	0.000186687	0.000439551	3.35699	LRFN4
0.421371	7.91658	137.6	1.79323e-10	2.23379e-09	8.65096	NACC1
0.421327	5.74456	53.242	4.40985e-07	1.91116e-06	5.7187	LSM10
0.421211	7.91685	172.714	2.32879e-11	3.92816e-10	9.40581	SPATA20
0.421211	6.63446	124.335	4.37973e-10	4.77511e-09	8.32102	PCMT1
0.421199	6.61086	116.638	7.64361e-10	7.71942e-09	8.11242	SLC25A38
0.421167	6.33743	91.2075	6.20942e-09	4.63785e-08	7.33368	IDH3A
0.421085	7.35203	116.18	7.90929e-10	7.93001e-09	8.10073	KCNMA1
0.420547	7.73079	187.999	1.07393e-11	2.09718e-10	9.67836	ATP6V1A
0.420437	8.19369	160.744	4.4632e-11	6.80454e-10	9.1672	STAT3
0.420298	3.83745	20.243	0.000214393	0.000498022	3.30275	TMOD2
0.420263	5.35281	57.3106	2.53582e-07	1.16882e-06	5.93225	EDA
0.420228	4.28124	22.9695	0.000108074	0.000267034	3.57343	CAPN5
0.420212	2.69985	11.1038	0.00328755	0.00590907	2.22848	TTC4
0.420059	6.02029	64.4276	1.03074e-07	5.2671e-07	6.27843	NUDT16L1
0.419988	5.87468	71.0316	4.77751e-08	2.6862e-07	6.57086	AKAP8
0.419808	8.11743	167.291	3.11078e-11	4.98938e-10	9.30195	PSMD8
0.419448	6.83191	114.093	9.25299e-10	9.0404e-09	8.04381	MIEF1
0.41927	8.39417	111.52	1.12679e-09	1.05985e-08	7.97476	CLUH
0.419212	4.03341	23.8942	8.65673e-05	0.000217427	3.66269	SLC2A6
0.418838	7.45199	167.536	3.06986e-11	4.95238e-10	9.30519	DDX1
0.418664	8.27242	132.396	2.52183e-10	2.97448e-09	8.52659	ECHS1
0.41861	6.67469	118.571	6.62662e-10	6.81008e-09	8.16685	LAMP1
0.418251	5.35624	61.5676	1.46581e-07	7.20827e-07	6.14217	UFD1L
0.418232	4.40573	36.9632	5.82728e-06	1.90171e-05	4.72086	CDK3
0.418156	6.96286	110.321	1.23673e-09	1.15058e-08	7.93908	DCTPP1
0.417953	5.18383	59.5655	1.88982e-07	8.9829e-07	6.04658	CWC22
0.417525	4.87372	40.3091	3.2381e-06	1.12311e-05	4.94958	RBM19
0.417518	4.03152	26.1612	5.12722e-05	0.000135107	3.86932	ORAOV1
0.417169	2.51996	10.9015	0.00352695	0.00630364	2.20041	ZNF45
0.416694	6.0732	74.2174	3.36347e-08	1.99312e-07	6.70047	RAD51C
0.416601	6.42574	118.537	6.64309e-10	6.8142e-09	8.16659	FAM136A
0.416588	10.2846	169.771	2.72228e-11	4.47624e-10	9.34909	EIF4G1
0.416576	7.14547	78.3836	2.16352e-08	1.35897e-07	6.86679	MAP2K3
0.416568	1.81168	6.83985	0.0164837	0.0258444	1.58763	TRIM29
0.41644	6.00269	49.6497	7.3823e-07	3.01015e-06	5.52141	ERN1
0.416415	5.43296	53.8083	4.07544e-07	1.77944e-06	5.74972	EMC9
0.416074	6.73443	147.484	9.67074e-11	1.31539e-09	8.88095	SRPRB
0.415586	8.8304	136.008	1.98802e-10	2.42587e-09	8.61513	GULP1
0.41534	5.79456	61.5695	1.46547e-07	7.20827e-07	6.14217	TAF13
0.41521	7.59905	96.3257	3.92768e-09	3.10494e-08	7.50795	GAA
0.415201	6.03078	75.3653	2.97267e-08	1.79802e-07	6.74521	ATG2A
0.415034	4.41505	32.3844	1.38337e-05	4.14317e-05	4.38267	ADCK1
0.414972	8.08743	136.686	1.90229e-10	2.34075e-09	8.63065	QSOX1
0.414943	3.20756	14.4112	0.00111634	0.00222367	2.65293	FBXO15
0.414789	8.39155	137.564	1.79737e-10	2.23644e-09	8.65044	OSBPL8
0.414281	6.62642	69.4906	5.68687e-08	3.12159e-07	6.50562	B3GALT6
0.414156	3.99051	26.7561	4.48878e-05	0.000119791	3.92158	DNAJC12
0.413843	7.14018	96.5859	3.83939e-09	3.04164e-08	7.51689	TERF2IP
0.413535	6.49957	69.6329	5.59537e-08	3.08051e-07	6.51138	RBM42
0.413028	7.66125	113.061	1.0009e-09	9.66002e-09	8.01502	SMPD4
0.412966	10.0066	200.787	5.86511e-12	1.27391e-10	9.89486	LIMCH1
0.412873	2.37881	7.32546	0.0135048	0.0215359	1.66684	NLGN3
0.412397	6.12776	54.1395	3.89285e-07	1.71184e-06	5.76654	PTPRG
0.412343	7.88874	134.327	2.21911e-10	2.66846e-09	8.57374	FARSA
0.41223	5.07016	44.2391	1.69243e-06	6.29501e-06	5.201	GADD45A
0.412221	5.90182	80.2625	1.78407e-08	1.15371e-07	6.9379	RAP1B
0.411482	6.98003	119.86	6.03178e-10	6.2979e-09	8.2008	FEN1
0.411437	8.49266	112.582	1.0383e-09	9.96028e-09	8.00173	RANBP2
0.411357	4.52614	36.1461	6.76292e-06	2.17444e-05	4.66265	PPARGC1B
0.411299	5.02368	41.2463	2.76323e-06	9.75792e-06	5.01064	BANP
0.410468	4.94045	49.2694	7.80856e-07	3.15612e-06	5.50085	PNO1
0.409979	4.1724	26.0701	5.23349e-05	0.000137548	3.86155	NFKBIB
0.409814	6.6954	72.1722	4.20746e-08	2.41212e-07	6.6176	BAG3
0.409268	6.17869	92.147	5.69974e-09	4.29765e-08	7.36677	CES2
0.409058	6.02153	82.418	1.43638e-08	9.53489e-08	7.02068	ECSIT
0.408079	6.45893	49.4784	7.57112e-07	3.07471e-06	5.5122	GLTPD1
0.407665	5.95586	69.9892	5.37336e-08	2.97007e-07	6.52723	ARMC6
0.407244	5.94186	58.5353	2.15922e-07	1.01119e-06	5.99517	RRP36
0.4065	5.61101	61.7885	1.42585e-07	7.03984e-07	6.15244	FAM86A
0.406347	6.04928	95.1004	4.37463e-09	3.4193e-08	7.46606	FAM73B
0.405898	6.00196	63.7501	1.11916e-07	5.65902e-07	6.24726	DOLPP1
0.405771	3.29722	16.0412	0.000683729	0.00142457	2.84631	APOLD1
0.405743	2.36226	8.5584	0.00830511	0.013824	1.85937	CAMKMT
0.40574	1.75877	5.56953	0.0284399	0.0426215	1.37037	TSACC
0.405578	7.23362	104.306	1.99973e-09	1.73942e-08	7.7596	POLR1A
0.405338	5.89495	66.9147	7.66242e-08	4.03632e-07	6.39401	SOAT1
0.404884	8.43395	184.75	1.25985e-11	2.39027e-10	9.62155	PAPOLA
0.404533	4.56372	20.7558	0.000187777	0.000441742	3.35483	DTX2
0.404498	6.04421	78.6881	2.09642e-08	1.32582e-07	6.87752	ACOT7
0.404446	5.50892	54.9435	3.4859e-07	1.55382e-06	5.8086	TMEM55B
0.404394	6.55004	85.9653	1.01534e-08	7.06534e-08	7.15087	KIF21A
0.403951	4.76247	27.6409	3.69525e-05	0.000100278	3.9988	RAP2B
0.403635	6.09426	63.3074	1.18144e-07	5.93339e-07	6.2267	PQBP1
0.403457	9.35558	112.436	1.05002e-09	1.00551e-08	7.99761	FLNA
0.403437	6.69235	116.296	7.84098e-10	7.88288e-09	8.10332	APPBP2
0.403118	1.77034	6.80294	0.0206968	0.0318251	1.49723	SCARF1
0.402951	5.49335	55.3944	3.2783e-07	1.47013e-06	5.83264	PINK1
0.402875	3.86295	13.9806	0.00127617	0.00250784	2.6007	OAZ3
0.402697	5.23767	53.8108	4.07406e-07	1.77944e-06	5.74972	PUS3
0.402472	8.91401	187.452	1.10302e-11	2.12542e-10	9.67256	HYOU1
0.401053	3.48013	13.6262	0.00142679	0.0027797	2.556	ZNF10
0.400767	7.12671	85.0396	1.11027e-08	7.64924e-08	7.11638	NSF
0.400496	6.91586	126.326	3.81074e-10	4.2508e-09	8.37153	YTHDF1
0.400012	8.84777	166.977	3.16423e-11	5.0532e-10	9.29643	CCT5
0.399826	5.25619	52.8016	4.69081e-07	2.01406e-06	5.69593	PKNOX1
0.399741	6.49134	93.2857	5.14271e-09	3.93106e-08	7.40549	TSTA3
0.399426	5.30573	54.7309	3.58875e-07	1.59454e-06	5.79736	INIP
0.399143	5.6413	55.526	3.22033e-07	1.44561e-06	5.83995	POLA1
0.398665	4.5089	31.8087	1.55072e-05	4.59461e-05	4.33775	MTM1
0.398448	7.67276	122.805	4.88065e-10	5.22879e-09	8.2816	AP1B1
0.398347	3.84368	16.8549	0.000540158	0.00115199	2.93855	HAUS8
0.398003	4.68132	32.595	1.32719e-05	4.00066e-05	4.39787	MAPRE2
0.397768	5.02458	48.796	8.37729e-07	3.35666e-06	5.47409	METTL1
0.397468	7.03019	107.229	1.57867e-09	1.42801e-08	7.84527	MAGT1
0.397375	7.35697	160.597	4.50035e-11	6.85177e-10	9.1642	AIFM1
0.39734	7.18396	133.09	2.40821e-10	2.85868e-09	8.54383	SMS
0.39724	3.80645	20.3391	0.000209105	0.000486962	3.3125	SP110
0.397062	6.966	126.969	3.64485e-10	4.10286e-09	8.38691	WDR33
0.396849	4.65101	38.5386	4.39997e-06	1.47539e-05	4.83109	MLYCD
0.396677	7.20998	113.845	9.42876e-10	9.1828e-09	8.03702	MRPL49
0.396538	5.97563	83.3008	1.31609e-08	8.86611e-08	7.05227	WDR46
0.395948	6.31591	78.6978	2.09432e-08	1.32526e-07	6.8777	PVRL1
0.395896	7.79769	161.371	4.30907e-11	6.63334e-10	9.17827	SUPT6H
0.395331	3.5844	13.0182	0.00173314	0.00330291	2.4811	LACE1
0.394874	6.29125	78.4851	2.14089e-08	1.34628e-07	6.87087	ASCC2
0.394874	6.70949	105.901	1.75644e-09	1.56459e-08	7.8056	USP39
0.394843	7.37791	152.881	7.00892e-11	9.97333e-10	9.00116	DNAJC11
0.394843	6.58829	65.7577	8.78626e-08	4.55908e-07	6.34112	MTSS1L
0.394779	6.3598	74.8179	3.1524e-08	1.88617e-07	6.72442	CDC6
0.394759	7.30267	116.129	7.93928e-10	7.9529e-09	8.09947	FBXW5
0.394159	7.07966	99.4875	2.98967e-09	2.44888e-08	7.61103	YTHDC2
0.39407	8.12953	176.743	1.88801e-11	3.35281e-10	9.47459	VCL
0.393742	4.62039	31.0973	1.78901e-05	5.21025e-05	4.28314	ATRIP
0.393715	3.41554	16.9643	0.000523544	0.00112156	2.95018	HSPBAP1
0.393414	5.46124	40.5071	3.13072e-06	1.08893e-05	4.963	REXO1
0.393275	4.72879	27.41	3.88632e-05	0.000105206	3.97796	GNB4
0.393203	5.99614	73.8242	3.51003e-08	2.06344e-07	6.68541	FAM96A
0.392951	3.19204	9.58038	0.00565932	0.00970832	2.01286	PTGER4
0.392914	5.35378	52.4865	4.90391e-07	2.0918e-06	5.67948	MSL3
0.392814	4.83311	24.6479	7.25079e-05	0.000185131	3.73252	RNF166
0.392795	6.16462	83.7902	1.25422e-08	8.50891e-08	7.07013	RIOK3
0.392563	5.88125	35.8789	7.10384e-06	2.27124e-05	4.64374	APLP1
0.392241	6.21958	62.6919	1.27445e-07	6.3602e-07	6.19653	DDA1
0.391433	5.3025	37.258	5.52557e-06	1.81177e-05	4.7419	LRRC16A
0.391385	6.59081	70.6029	5.01323e-08	2.79187e-07	6.55411	POLRMT
0.391212	7.68014	163.768	3.77175e-11	5.90447e-10	9.22882	NSUN2
0.390208	5.74557	47.0388	1.09233e-06	4.25545e-06	5.37105	SLC39A3
0.390032	3.99469	18.465	0.000344388	0.000768313	3.11446	PHF7
0.389901	5.00529	32.6653	1.30901e-05	3.95016e-05	4.40339	C9orf40
0.389837	4.61851	24.5113	7.48574e-05	0.000190255	3.72066	C6orf203
0.389705	4.24315	21.8187	0.000143472	0.000346098	3.4608	BLM
0.3897	5.40345	55.8023	3.1022e-07	1.40022e-06	5.8538	MRPL1
0.389602	1.72816	6.48349	0.0273544	0.0411884	1.38522	AP4S1
0.389576	4.20073	23.4441	9.63819e-05	0.000240122	3.61957	NR3C2
0.389432	4.9781	39.8873	3.48052e-06	1.19784e-05	4.9216	PUSL1
0.389281	2.77024	6.3263	0.0204601	0.031496	1.50174	TOR4A
0.389179	3.87278	19.436	0.000265097	0.000603859	3.21906	SERPINB5
0.388934	4.95498	41.7151	2.55488e-06	9.07044e-06	5.04237	TMEM11
0.388758	6.45796	97.9308	3.41642e-09	2.74774e-08	7.56102	BACE1
0.388289	5.58123	56.9306	2.66692e-07	1.22264e-06	5.9127	ARFRP1
0.38822	3.03089	7.00199	0.0154142	0.0242946	1.61449	ARSK
0.388187	8.43834	130.997	2.76945e-10	3.21192e-09	8.49324	PRPF19
0.388171	6.56062	100.063	2.84709e-09	2.34943e-08	7.62904	TMEM164
0.388023	2.59808	7.08201	0.0149153	0.0235953	1.62717	RP9
0.387914	4.33412	29.7562	2.35581e-05	6.65998e-05	4.17653	KLHL29
0.387906	5.63481	63.7597	1.11786e-07	5.65501e-07	6.24757	ZNF259
0.387897	6.47233	76.6319	2.59844e-08	1.59779e-07	6.79648	TIMM8B
0.387826	6.27448	75.2145	3.02101e-08	1.81933e-07	6.74009	EIF4E
0.387741	5.57828	51.7761	5.42446e-07	2.28659e-06	5.64081	KCTD9
0.387662	5.67004	57.6158	2.43564e-07	1.12873e-06	5.94741	GTPBP3
0.387371	6.9884	76.268	2.70035e-08	1.6513e-07	6.78217	NOMO1
0.387202	5.86257	75.4119	2.95789e-08	1.79005e-07	6.74713	KPNA3
0.387153	7.16626	137.048	1.85826e-10	2.2942e-09	8.63937	PCNXL4
0.386996	6.59769	89.2194	7.46146e-09	5.40566e-08	7.26715	TOR1AIP1
0.386994	6.18202	73.0577	3.81642e-08	2.21888e-07	6.65387	ATP6V1C1
0.386981	3.84844	12.0897	0.00235131	0.00436627	2.35989	ZNF140
0.386725	5.27372	37.787	5.02613e-06	1.66771e-05	4.77788	ABHD5
0.385997	6.79542	105.063	1.87998e-09	1.65734e-08	7.78059	TMEM165
0.385948	3.70256	11.519	0.00285057	0.00519259	2.28462	ZNF440
0.385898	7.88502	168.53	2.90955e-11	4.72813e-10	9.32531	DDB1
0.385816	5.40023	46.0509	1.27206e-06	4.8668e-06	5.31276	CRB3
0.385448	5.91149	56.6133	2.78211e-07	1.27072e-06	5.89595	ELMO2
0.385212	6.922	53.8754	4.0377e-07	1.76504e-06	5.75325	ABCD1
0.384829	4.56617	25.3306	6.19208e-05	0.00016065	3.79412	ABCA12
0.384589	3.83016	19.0026	0.000297683	0.000672361	3.1724	GPRC5B
0.384428	7.23083	107.739	1.51584e-09	1.38017e-08	7.86007	PEX10
0.38427	6.98539	90.3331	6.72909e-09	4.97245e-08	7.30343	CPT2
0.38399	6.22773	89.5014	7.26808e-09	5.28281e-08	7.27714	IPO11
0.383851	8.13291	173.482	2.23676e-11	3.84895e-10	9.41466	GLUD1
0.38345	7.4644	164.751	3.57311e-11	5.63138e-10	9.24939	PSMD1
0.383445	5.47646	52.1136	5.16993e-07	2.18928e-06	5.6597	WDR37
0.38323	2.63884	6.30056	0.020686	0.0318129	1.4974	CBWD6
0.38321	9.04774	149.513	8.55779e-11	1.18729e-09	8.92544	LAMC1
0.383187	5.90886	66.3975	8.14402e-08	4.26974e-07	6.3696	POLR3K
0.383164	6.21368	80.7239	1.7025e-08	1.11082e-07	6.95436	ATG3
0.383082	4.77224	29.0308	2.74279e-05	7.64305e-05	4.11673	XXYLT1
0.382942	8.10477	135.961	1.99402e-10	2.42671e-09	8.61498	CDC37
0.382697	1.98788	5.29154	0.0322108	0.0477505	1.32102	CUZD1
0.382447	5.8084	54.9657	3.47535e-07	1.54973e-06	5.80974	EVI5L
0.382386	7.10558	122.847	4.86621e-10	5.21836e-09	8.28247	RAB5C
0.382341	6.29087	35.4817	7.64601e-06	2.42952e-05	4.61448	CEP350
0.382108	6.92286	122.169	5.10732e-10	5.44013e-09	8.26439	NOP10
0.382068	8.75453	182.29	1.42412e-11	2.64319e-10	9.57787	IDH1
0.38194	3.95022	18.6125	0.000330823	0.000741329	3.12999	PAX9
0.381757	4.89287	39.4783	3.73477e-06	1.27467e-05	4.8946	SNX11
0.3817	4.90395	31.7735	1.56165e-05	4.6233e-05	4.33505	DHDDS
0.381632	7.23613	103.173	2.19492e-09	1.89435e-08	7.72254	KIF1A
0.381585	7.22468	93.6697	4.96857e-09	3.81898e-08	7.41805	GPS1
0.381582	5.06178	37.0272	5.76025e-06	1.8826e-05	4.72524	SPTBN5
0.381471	4.88109	35.2918	7.92111e-06	2.50861e-05	4.60057	LRR1
0.38122	5.52437	44.9858	1.50307e-06	5.64365e-06	5.24844	C2CD2L
0.381091	8.35567	135.543	2.0491e-10	2.49101e-09	8.60362	POLDIP2
0.380971	5.55877	63.2099	1.19566e-07	5.99939e-07	6.22189	CAP2
0.380939	6.3387	87.6039	8.68422e-09	6.13925e-08	7.21188	ISCU
0.380727	4.48006	24.8147	6.97484e-05	0.000179115	3.74687	FAM86C1
0.380595	5.11609	38.1775	4.68936e-06	1.56392e-05	4.80579	HMHA1
0.380521	6.8551	78.9709	2.03615e-08	1.29508e-07	6.8877	TBCB
0.380199	8.2017	123.485	4.65068e-10	5.01632e-09	8.29962	PPIF
0.379701	8.30095	67.735	6.96167e-08	3.71836e-07	6.42965	MAP1B
0.379618	3.189	11.8012	0.00259041	0.00476641	2.32181	DPP4
0.379345	7.5964	140.425	1.49726e-10	1.9234e-09	8.71593	ATP1B3
0.379151	3.56829	11.8355	0.00256066	0.00471714	2.32632	THAP10
0.37899	8.94837	163.394	3.85052e-11	6.00238e-10	9.22168	GSPT1
0.378592	2.3867	7.36573	0.0132862	0.0212086	1.67349	UST
0.377954	2.97598	10.0362	0.00479399	0.00835166	2.07823	CPT1B
0.377947	8.73253	165.935	3.34892e-11	5.31754e-10	9.27429	TUBA1C
0.377944	5.78161	47.0951	1.08296e-06	4.22487e-06	5.37419	HPS1
0.377846	1.74479	5.42381	0.0313508	0.0466138	1.33149	ENHO
0.377827	6.07937	90.2477	6.78237e-09	5.00183e-08	7.30087	SLC25A46
0.377816	3.02945	11.7191	0.00266323	0.00488502	2.31113	FLVCR2
0.377779	5.21796	41.9741	2.44722e-06	8.75055e-06	5.05796	RRAGC
0.377596	4.09326	22.17	0.00013147	0.000319366	3.49571	NFIL3
0.377452	5.75494	59.1781	1.98652e-07	9.4023e-07	6.02677	AGPS
0.377095	8.96316	102.305	2.35849e-09	1.99824e-08	7.69935	KRT8
0.376827	5.26022	33.8793	1.03453e-05	3.19216e-05	4.49592	CCNE2
0.376817	5.14722	39.6686	3.61399e-06	1.23725e-05	4.90754	ASL
0.376774	4.59451	24.292	7.88053e-05	0.000199285	3.70053	VPS33A
0.376738	6.01793	67.3509	7.28061e-08	3.86454e-07	6.4129	DOLK
0.376592	8.14354	155.827	5.90474e-11	8.62325e-10	9.06433	ETF1
0.376341	4.07316	25.69	5.70407e-05	0.000148753	3.82753	NME6
0.375815	5.93247	53.0363	4.53875e-07	1.95709e-06	5.70839	C20orf27
0.375632	6.51321	64.6843	9.99257e-08	5.11802e-07	6.2909	TOR1AIP2
0.37558	5.56699	31.7043	1.5834e-05	4.67648e-05	4.33008	ZNF75A
0.375483	7.08183	77.7952	2.29995e-08	1.43411e-07	6.84342	CORO1B
0.375347	7.38432	97.0515	3.68677e-09	2.9354e-08	7.53233	NAMPT
0.374971	6.95818	99.6207	2.95597e-09	2.4247e-08	7.61534	GYS1
0.374921	6.79632	95.3334	4.28552e-09	3.35437e-08	7.47439	ABHD4
0.374456	1.97652	5.2359	0.0330316	0.0488433	1.31119	AC062017.1
0.374235	4.61151	20.1187	0.000221451	0.000512416	3.29038	GINS3
0.374163	2.16618	5.45684	0.029905	0.0446424	1.35025	ZNF433
0.374017	4.11572	25.6904	5.70352e-05	0.000148753	3.82753	AP5S1
0.3739	4.8868	30.7849	1.90619e-05	5.51244e-05	4.25866	NUDT18
0.373816	7.30839	123.565	4.62454e-10	4.99784e-09	8.30122	PSMC4
0.373802	7.46599	107.035	1.60345e-09	1.44689e-08	7.83956	RXRA
0.373742	5.78029	49.099	8.00825e-07	3.22978e-06	5.49083	USB1
0.373322	5.47724	37.9876	4.84995e-06	1.61311e-05	4.79233	DDX31
0.373292	3.63647	16.5504	0.000589577	0.00124549	2.90466	IL1RN
0.373113	5.49069	54.1403	3.89244e-07	1.71184e-06	5.76654	WDR44
0.373059	7.11767	79.8884	1.85335e-08	1.19525e-07	6.92254	SSB
0.372916	6.82179	107.375	1.56038e-09	1.41377e-08	7.84962	ABCF3
0.372845	6.37385	59.1205	2.00135e-07	9.45233e-07	6.02446	ARPC4
0.37276	4.88215	38.517	4.41673e-06	1.48056e-05	4.82957	STAM2
0.372649	2.40595	8.73583	0.00776078	0.0129802	1.88672	TMEM117
0.372628	6.80629	97.3831	3.58217e-09	2.86445e-08	7.54296	TMEM131
0.372515	6.1276	60.2274	1.73633e-07	8.33182e-07	6.07926	FAM122B
0.372432	3.22394	11.6384	0.00273712	0.00500647	2.30047	WIPI1
0.372339	5.49033	39.5379	3.69649e-06	1.26355e-05	4.89841	MRPL54
0.371812	5.94013	51.5357	5.61415e-07	2.3576e-06	5.62753	RHBDF1
0.371378	6.59601	89.7924	7.07431e-09	5.17377e-08	7.28619	FOXRED1
0.371228	7.63067	103.657	2.109e-09	1.82588e-08	7.73853	RHOC
0.371039	7.39663	50.8638	6.1841e-07	2.57358e-06	5.58946	AKT1S1
0.370987	6.57238	84.5214	1.16764e-08	7.99483e-08	7.09719	UQCR10
0.370885	6.74271	106.766	1.63831e-09	1.47594e-08	7.83093	BECN1
0.370733	3.9056	12.1365	0.00231491	0.00430516	2.36601	CCDC40
0.370717	6.29657	57.2811	2.54572e-07	1.17143e-06	5.93128	CLPB
0.37066	5.60042	49.7138	7.31311e-07	2.98427e-06	5.52516	FNDC3B
0.369849	8.92812	172.383	2.36977e-11	3.98516e-10	9.39955	XRCC6
0.369627	2.76874	9.92261	0.004995	0.00866744	2.06211	MAP4K1
0.369296	3.98833	20.2264	0.000215322	0.00049997	3.30106	UBTD1
0.36921	6.17255	76.6556	2.59193e-08	1.59467e-07	6.79733	CDCA8
0.369182	2.05698	5.23745	0.0330084	0.0488156	1.31144	EMILIN1
0.369157	8.7371	115.148	8.54482e-10	8.49051e-09	8.07107	ACTN4
0.369022	6.29795	61.6578	1.44935e-07	7.14002e-07	6.1463	MRPS12
0.368975	3.34942	14.4447	0.00110486	0.00220316	2.65695	IQCK
0.368751	7.76063	135.048	2.11662e-10	2.56467e-09	8.59097	TOM1L2
0.368698	5.41871	53.3616	4.33683e-07	1.88319e-06	5.72511	BTBD10
0.368634	8.2457	160.898	4.42493e-11	6.76478e-10	9.16975	HNRNPM
0.368596	6.05376	78.3411	2.17306e-08	1.36419e-07	6.86513	KANK2
0.368562	7.03791	86.4572	9.68549e-09	6.78241e-08	7.16862	CMTM6
0.368453	6.98022	83.3207	1.31351e-08	8.85756e-08	7.05269	ANAPC7
0.368441	6.83433	83.64	1.27285e-08	8.61427e-08	7.06478	CSTB
0.368426	5.74073	48.439	8.83635e-07	3.51648e-06	5.45389	DHX37
0.367989	7.29133	129.577	3.04849e-10	3.50623e-09	8.45516	UNC13B
0.367865	6.04201	71.9962	4.29031e-08	2.45473e-07	6.61	MRPS11
0.367661	6.23207	68.9198	6.07069e-08	3.30657e-07	6.48062	PGAM5
0.367265	7.9879	135.984	1.99114e-10	2.42587e-09	8.61513	PA2G4
0.367108	4.48941	24.7239	7.12356e-05	0.000182386	3.73901	RPP30
0.366879	7.84019	136.902	1.87593e-10	2.31344e-09	8.63574	PUF60
0.366812	7.48607	87.7065	8.60035e-09	6.09159e-08	7.21527	MCCC1
0.366712	6.6032	67.7877	6.91911e-08	3.70134e-07	6.43164	SC5D
0.366419	6.04876	69.4285	5.72732e-08	3.13913e-07	6.50319	SNRNP25
0.366371	4.07616	17.0158	0.000515921	0.00110716	2.95579	SLC29A3
0.366295	5.82501	63.5114	1.15228e-07	5.80535e-07	6.23617	NABP2
0.366198	6.44448	78.4791	2.14221e-08	1.34634e-07	6.87084	MYO9B
0.36609	4.7303	26.4288	4.82843e-05	0.000128024	3.89271	MAN2A1
0.366047	7.63622	139.113	1.62743e-10	2.06669e-09	8.68473	B2M
0.365966	6.82772	74.7022	3.19193e-08	1.90776e-07	6.71948	MAEA
0.365871	4.52349	26.9842	4.2677e-05	0.000114413	3.94152	PRKAG2
0.36584	7.45749	140.728	1.46887e-10	1.8913e-09	8.72324	SLC44A2
0.365785	5.75295	50.7974	6.2438e-07	2.59648e-06	5.58562	VPS18
0.365633	5.35641	44.107	1.7286e-06	6.40592e-06	5.19342	NEK1
0.365561	5.12095	32.4169	1.37452e-05	4.1243e-05	4.38465	CTDP1
0.365532	3.3659	10.3135	0.00434003	0.00762183	2.11794	MED26
0.365501	5.92523	74.9948	3.09303e-08	1.85766e-07	6.73103	NAT9
0.364956	3.51559	13.5755	0.0014499	0.00282026	2.54971	SRXN1
0.364846	7.52461	103.157	2.19783e-09	1.89539e-08	7.7223	PTK2B
0.364744	3.38498	10.2508	0.0044384	0.00777735	2.10917	HSCB
0.364642	5.3738	34.5732	9.06555e-06	2.83433e-05	4.54755	SLC22A5
0.36403	6.08451	74.9658	3.10268e-08	1.86245e-07	6.72992	RAE1
0.363735	6.38188	77.7706	2.30587e-08	1.43699e-07	6.84255	RPTOR
0.363293	7.80422	80.4661	1.74757e-08	1.13296e-07	6.94579	SLC25A10
0.362966	6.73095	88.8289	7.73863e-09	5.59187e-08	7.25244	NIFK
0.362949	7.87073	123.572	4.62204e-10	4.99784e-09	8.30122	TOP1
0.362684	7.78911	104.19	2.01871e-09	1.75456e-08	7.75583	UQCRB
0.362099	5.69754	49.6463	7.38605e-07	3.01057e-06	5.52135	ENDOG
0.361944	7.00483	111.615	1.1185e-09	1.05473e-08	7.97686	EIF2B5
0.361768	4.96757	33.1012	1.20218e-05	3.65563e-05	4.43704	SCO2
0.361279	7.16009	86.4668	9.67666e-09	6.78241e-08	7.16862	NUTF2
0.361187	5.50654	30.7479	1.92061e-05	5.54259e-05	4.25629	SSH2
0.360945	3.26871	10.4497	0.00413464	0.00729693	2.13686	ANKRD34A
0.360917	5.02493	34.8696	8.57285e-06	2.69318e-05	4.56973	GLMN
0.360681	7.44087	117.057	7.40969e-10	7.5117e-09	8.12426	PDLIM5
0.360654	6.09287	62.4321	1.31609e-07	6.55033e-07	6.18374	C9orf78
0.36052	4.64185	26.3195	4.94805e-05	0.000130789	3.88343	PIAS4
0.360422	5.55172	49.5712	7.46823e-07	3.0396e-06	5.51718	MRPL44
0.360305	6.29128	77.2817	2.42677e-08	1.5039e-07	6.82278	SHROOM2
0.360291	6.20073	54.6142	3.64663e-07	1.61637e-06	5.79146	MAP9
0.360184	6.00575	67.0545	7.53771e-08	3.98386e-07	6.3997	HSPA14
0.359919	7.49932	127.226	3.58067e-10	4.03881e-09	8.39375	GATAD2A
0.359855	6.0825	65.7016	8.84522e-08	4.5811e-07	6.33903	COPRS
0.359555	4.36056	19.8823	0.000235594	0.000542163	3.26587	NDUFAF2
0.359219	3.41701	10.9246	0.00349868	0.00625715	2.20362	AP1S2
0.358627	7.19388	116.981	7.45145e-10	7.54595e-09	8.12229	DHX30
0.358564	5.47863	38.1966	4.67358e-06	1.55913e-05	4.80712	ZFX
0.358441	6.36669	45.1345	1.46822e-06	5.52774e-06	5.25745	C17orf70
0.358311	6.40252	75.348	2.97816e-08	1.80036e-07	6.74464	USP15
0.358221	4.51432	21.5121	0.000154934	0.000371407	3.43015	ZBTB2
0.358216	5.8161	45.9179	1.29865e-06	4.95487e-06	5.30497	EHD4
0.35803	5.96555	58.7158	2.10912e-07	9.89816e-07	6.00445	TYW1
0.357938	8.1055	105.028	1.88532e-09	1.65809e-08	7.78039	LCP1
0.357876	4.63463	28.5351	3.04728e-05	8.38417e-05	4.07654	ATP9B
0.357859	5.01333	24.4048	7.6746e-05	0.00019452	3.71104	INPP5K
0.357655	6.32099	78.862	2.05914e-08	1.30746e-07	6.88357	LDLR
0.357457	7.73304	106.255	1.707e-09	1.52176e-08	7.81765	CDC42BPA
0.35739	6.47811	56.9762	2.65079e-07	1.21676e-06	5.9148	CIC
0.356995	6.35389	67.3357	7.29358e-08	3.86878e-07	6.41243	CSK
0.356778	4.60702	22.5293	0.000120329	0.00029495	3.53025	FAM207A
0.356765	6.10867	68.6218	6.28234e-08	3.40467e-07	6.46792	WDR55
0.356661	5.04318	22.8488	0.000111291	0.000274371	3.56166	PPP1R37
0.356571	5.92437	41.7268	2.54989e-06	9.0564e-06	5.04304	ZBTB43
0.356529	4.33648	19.3727	0.000269597	0.000612666	3.21278	C19orf47
0.356114	5.13046	30.274	2.11641e-05	6.04945e-05	4.21828	PRDM10
0.355894	5.97406	68.6671	6.24964e-08	3.39139e-07	6.46962	FTSJ1
0.355785	6.73205	94.927	4.44227e-09	3.45999e-08	7.46093	PNPO
0.355782	7.49198	85.3896	1.07328e-08	7.41277e-08	7.13002	TMEM109
0.355768	8.50364	166.448	3.25657e-11	5.17833e-10	9.28581	EIF5A
0.355699	6.37751	43.2552	1.98319e-06	7.24061e-06	5.14022	FLYWCH1
0.35568	7.59812	101.677	2.4854e-09	2.08192e-08	7.68154	CEP170B
0.355553	5.80331	48.3692	8.9293e-07	3.55092e-06	5.44966	FTSJ2
0.355428	4.93346	25.9904	5.32854e-05	0.000139914	3.85414	SIRT6
0.355276	6.86916	90.7587	6.47046e-09	4.80051e-08	7.31871	SHMT1
0.355048	4.10126	17.3956	0.000463301	0.00100276	2.9988	ERICH1
0.354973	7.28168	92.7882	5.37837e-09	4.08028e-08	7.38931	TIMM13
0.354945	4.72991	23.3963	9.74928e-05	0.000242563	3.61518	RDH13
0.35478	6.47155	75.4307	2.95193e-08	1.78742e-07	6.74777	RTCA
0.354647	6.49556	70.3762	5.14307e-08	2.85415e-07	6.54452	AUP1
0.354578	5.38364	35.392	7.77464e-06	2.46757e-05	4.60773	CTSA
0.354492	7.13883	54.0614	3.9351e-07	1.72836e-06	5.76237	CLIP1
0.354185	7.84594	122.371	5.03388e-10	5.38256e-09	8.26901	PAK2
0.353852	7.83213	114.333	9.08673e-10	8.90147e-09	8.05054	LSM4
0.353688	6.56142	79.2847	1.97148e-08	1.26174e-07	6.89903	DDX27
0.353598	5.99549	53.1088	4.49284e-07	1.94334e-06	5.71145	PRMT2
0.353223	6.7591	56.639	2.77258e-07	1.26742e-06	5.89708	CCDC124
0.353129	7.69234	42.9819	2.07341e-06	7.53282e-06	5.12304	EPN1
0.352766	4.95782	23.0337	0.000106405	0.000263144	3.57981	PHF5A
0.352701	7.60977	76.3729	2.67052e-08	1.63486e-07	6.78652	HM13
0.352291	3.9033	17.0215	0.000515078	0.00110556	2.95642	ZNF324B
0.352261	5.36926	44.2358	1.69333e-06	6.29583e-06	5.20095	C16orf91
0.352196	4.97737	33.4262	1.12878e-05	3.44942e-05	4.46225	FBXL15
0.352122	5.8172	31.4043	1.68156e-05	4.93226e-05	4.30695	FNIP1
0.351924	5.99404	57.4865	2.47753e-07	1.14575e-06	5.94091	SIPA1L2
0.35177	3.6948	14.8985	0.000961579	0.00193694	2.71288	GLCCI1
0.35169	4.86378	32.1732	1.44233e-05	4.30103e-05	4.36643	DCBLD1
0.350988	5.43868	41.4394	2.67524e-06	9.4713e-06	5.02359	RAVER1
0.350715	2.49746	7.12673	0.0146442	0.0232095	1.63433	HIST1H2AG
0.35026	7.4762	123.422	4.67158e-10	5.02909e-09	8.29851	CLPTM1L
0.350026	3.49281	11.3984	0.00297053	0.00538949	2.26845	CACNA2D2
0.349978	6.41742	76.7461	2.56732e-08	1.58304e-07	6.80051	TRAPPC4
0.349956	4.1746	12.7767	0.00187452	0.00355222	2.4495	C2orf47
0.349744	7.00526	90.1614	6.83667e-09	5.03519e-08	7.29798	PSMD6
0.349743	6.29428	68.6885	6.23426e-08	3.38689e-07	6.4702	SART1
0.349453	4.48481	22.2743	0.000128122	0.000312191	3.50558	EXOSC5
0.349405	8.33308	143.432	1.23999e-10	1.62295e-09	8.78969	DIAPH1
0.349274	8.71135	128.167	3.35617e-10	3.81661e-09	8.41832	NFE2L1
0.348946	5.43119	48.7155	8.47848e-07	3.39107e-06	5.46966	MSRB1
0.348676	8.69729	128.308	3.32397e-10	3.79165e-09	8.42117	PRDX6
0.348395	5.13614	33.2112	1.17676e-05	3.58126e-05	4.44596	TMEM62
0.348362	7.60059	72.8208	3.91697e-08	2.26666e-07	6.64461	SLC35A4
0.348329	5.19606	34.2481	9.64193e-06	2.99429e-05	4.52371	ITPA
0.348031	6.8506	75.2847	2.99841e-08	1.80768e-07	6.74288	NDUFS8
0.348007	6.93334	82.1613	1.47358e-08	9.75849e-08	7.01062	PDPK1
0.347965	2.20727	5.76625	0.0260722	0.0393976	1.40453	EN2
0.347839	6.18842	30.0509	2.2161e-05	6.30679e-05	4.20019	DAPK3
0.347786	6.20751	64.3699	1.03795e-07	5.30153e-07	6.2756	C11orf48
0.34764	4.17085	21.9908	0.000137447	0.000332575	3.47811	TRMT44
0.347287	5.59333	47.9872	9.45742e-07	3.73684e-06	5.4275	HEATR3
0.347039	6.2435	63.4706	1.15805e-07	5.82912e-07	6.2344	HSDL2
0.346983	4.90409	23.7338	8.9932e-05	0.000225216	3.6474	ZNF174
0.346681	7.25233	72.9852	3.84686e-08	2.23258e-07	6.65119	MAGEA3
0.346579	6.31973	28.3684	3.1579e-05	8.65635e-05	4.06266	SCAND1
0.346431	4.90636	24.5762	7.37299e-05	0.000187789	3.72633	ARHGAP28
0.34642	6.20645	57.4159	2.50076e-07	1.15505e-06	5.9374	ARAF
0.346231	3.20213	10.4747	0.00409821	0.00724184	2.14015	CASP9
0.345812	7.26677	112.867	1.01586e-09	9.77034e-09	8.01009	TMEM129
0.345777	3.46178	11.6359	0.00273942	0.00500904	2.30025	ARNTL
0.345645	8.68181	142.946	1.27806e-10	1.66298e-09	8.77911	CCT2
0.345605	5.65155	34.6783	8.88725e-06	2.7825e-05	4.55556	TMEM201
0.345551	7.11192	106.27	1.70493e-09	1.52114e-08	7.81783	SEP15
0.345147	7.21286	86.7212	9.44427e-09	6.6301e-08	7.17848	KIF22
0.345051	4.70275	31.6192	1.6106e-05	4.74544e-05	4.32372	SOCS2
0.344878	5.53471	32.9591	1.23591e-05	3.75099e-05	4.42585	UTP15
0.344692	5.29305	39.8642	3.49432e-06	1.20184e-05	4.92015	WASF1
0.344255	5.64417	45.9965	1.28286e-06	4.90138e-06	5.30968	BYSL
0.344226	9.05647	152.841	7.02564e-11	9.98433e-10	9.00068	APLP2
0.34401	7.19892	75.326	2.98518e-08	1.80215e-07	6.74421	EPS8L2
0.343413	4.00771	16.4121	0.000613649	0.00129239	2.88861	C4orf29
0.343166	4.46078	21.2793	0.000164317	0.000392457	3.40621	KCTD21
0.343046	5.89636	58.0427	2.30274e-07	1.07387e-06	5.96905	GCLM
0.342998	6.20882	68.5993	6.29864e-08	3.41184e-07	6.46701	BRIX1
0.342991	7.22829	99.1662	3.07272e-09	2.50581e-08	7.60105	MPP5
0.34296	5.51169	28.846	2.85219e-05	7.89832e-05	4.10247	MRPL34
0.342938	8.8693	109.907	1.27738e-09	1.18443e-08	7.92649	TUBB4B
0.342731	3.34422	10.1366	0.00462378	0.00807924	2.09263	BCAS1
0.342493	5.18918	29.7847	2.34187e-05	6.62395e-05	4.17888	LIG4
0.342484	3.98009	11.3094	0.00306256	0.00553605	2.2568	RAD52
0.342465	6.74679	72.8545	3.90245e-08	2.26061e-07	6.64577	MPHOSPH9
0.342397	4.80576	25.5224	5.92615e-05	0.000154219	3.81186	BRMS1L
0.342181	7.3311	83.13	1.33848e-08	8.98171e-08	7.04664	DYNLL1
0.342147	7.0413	79.6649	1.89617e-08	1.21862e-07	6.91413	PREB
0.341792	5.79698	46.7447	1.14272e-06	4.42534e-06	5.35405	BBS10
0.341625	5.83339	38.8884	4.1382e-06	1.39562e-05	4.85523	TAP1
0.341486	7.01102	85.859	1.02577e-08	7.12901e-08	7.14697	UBE2M
0.341482	2.90674	7.73077	0.0114752	0.0185688	1.73122	ANKRD6
0.341185	3.08881	8.05808	0.0100834	0.01648	1.78304	ZGPAT
0.341108	5.75516	50.207	6.80328e-07	2.80288e-06	5.5524	LYPLA2
0.341028	4.46445	20.8097	0.000185202	0.000436517	3.36	C7orf55
0.340905	7.11929	115.401	8.38364e-10	8.35278e-09	8.07817	ATPIF1
0.340659	6.23564	67.532	7.12824e-08	3.79273e-07	6.42105	SLC35B1
0.340481	6.23652	64.2299	1.05571e-07	5.37494e-07	6.26963	MTMR2
0.34042	7.77922	111.889	1.09515e-09	1.03631e-08	7.98451	GART
0.340261	5.99983	56.2083	2.93716e-07	1.33441e-06	5.87471	PSMD9
0.340044	5.45301	42.7893	2.13968e-06	7.73812e-06	5.11136	DHODH
0.339986	8.80942	125.074	4.15828e-10	4.57864e-09	8.33926	PSMD2
0.339498	7.64126	120.207	5.88172e-10	6.1528e-09	8.21093	VAPA
0.339322	6.66883	78.6977	2.09433e-08	1.32526e-07	6.8777	ABCD3
0.33923	6.59249	67.7731	6.93085e-08	3.70547e-07	6.43116	PRKACA
0.339122	6.59761	70.8155	4.89478e-08	2.73689e-07	6.56274	TAB3
0.338908	8.48068	134.279	2.22621e-10	2.6741e-09	8.57282	CSE1L
0.338868	4.09355	20.1681	0.000218616	0.000506877	3.2951	LIN52
0.338537	7.72221	86.4589	9.68389e-09	6.78241e-08	7.16862	GPX1
0.338339	5.66291	47.9441	9.51917e-07	3.75189e-06	5.42575	FAM114A2
0.338118	4.70273	28.0756	3.3631e-05	9.16901e-05	4.03768	SPA17
0.337694	5.04047	25.3208	6.20597e-05	0.000160972	3.79325	STXBP5
0.337487	6.62515	65.895	8.64387e-08	4.4915e-07	6.34761	SLC19A1
0.337485	7.58564	112.407	1.05231e-09	1.00551e-08	7.99761	COMT
0.337364	5.67288	33.9163	1.02721e-05	3.17313e-05	4.49851	TMEM189
0.337335	7.44414	105.668	1.78985e-09	1.5867e-08	7.7995	TAOK2
0.337256	8.62053	150.877	7.88931e-11	1.1042e-09	8.95695	FAM120A
0.337162	6.45034	55.6098	3.184e-07	1.43248e-06	5.84391	C19orf24
0.337032	4.02093	12.1161	0.00233069	0.00433234	2.36328	C17orf59
0.336981	4.14107	17.2701	0.00048	0.00103579	2.98473	CLP1
0.336836	6.56338	69.9188	5.41641e-08	2.99237e-07	6.52398	DRG2
0.336423	2.60483	7.40337	0.0130854	0.0209303	1.67923	RNF32
0.336316	5.48329	46.1651	1.24971e-06	4.79285e-06	5.31941	COQ10B
0.336069	8.08765	104.686	1.93858e-09	1.69687e-08	7.77035	HN1
0.335481	5.9188	47.6483	9.95478e-07	3.9097e-06	5.40786	GTF2E1
0.335281	2.73472	8.42502	0.00874232	0.0144822	1.83916	ZNF30
0.335134	5.69597	28.6515	2.97261e-05	8.19422e-05	4.08649	TMEM64
0.335107	6.1071	67.385	7.25165e-08	3.85469e-07	6.41401	AURKA
0.334953	3.32369	10.3266	0.00431977	0.00758865	2.11984	SOBP
0.334911	7.66683	87.2972	8.94037e-09	6.30027e-08	7.20064	SGTA
0.334898	7.2917	82.5056	1.42391e-08	9.48003e-08	7.02319	PSMF1
0.334679	6.70833	71.0966	4.74282e-08	2.67075e-07	6.57337	TDG
0.334667	6.33088	68.4816	6.38471e-08	3.45341e-07	6.46175	TBC1D10B
0.334418	7.61759	86.2634	9.86691e-09	6.89627e-08	7.16139	RANGAP1
0.334392	7.00758	90.8498	6.41651e-09	4.76367e-08	7.32206	UBE2L3
0.334391	5.88967	45.3102	1.42816e-06	5.39706e-06	5.26784	FXYD3
0.334159	5.94358	23.1948	0.000102339	0.000253937	3.59527	WFS1
0.334125	7.2031	69.784	5.49998e-08	3.0325e-07	6.5182	MKLN1
0.333871	6.06932	55.7735	3.11427e-07	1.40491e-06	5.85235	DDX52
0.333507	6.97088	59.9139	1.80723e-07	8.6273e-07	6.06412	SLC5A6
0.333469	4.72993	21.4538	0.000157227	0.000376742	3.42396	FAIM
0.333235	6.8541	84.8941	1.12606e-08	7.73881e-08	7.11133	PLK1
0.333169	6.54385	84.2857	1.19481e-08	8.1602e-08	7.0883	PPP2CB
0.332958	6.6668	55.8835	3.06841e-07	1.38722e-06	5.85785	MRPL32
0.332661	5.27013	33.448	1.12403e-05	3.43775e-05	4.46373	UQCC1
0.332551	6.43519	48.0503	9.36779e-07	3.70671e-06	5.43101	U2AF1
0.332525	4.59086	22.8993	0.000109932	0.000271141	3.56681	RTN4IP1
0.332498	6.19307	55.74	3.12839e-07	1.40917e-06	5.85104	IP6K1
0.332358	4.87132	29.0908	2.70827e-05	7.56202e-05	4.12136	MED27
0.332304	7.43332	102.036	2.41206e-09	2.03347e-08	7.69176	DDX23
0.332141	6.04037	64.8567	9.78718e-08	5.02209e-07	6.29912	C9orf114
0.332001	5.95263	31.7574	1.56668e-05	4.63079e-05	4.33435	ARVCF
0.33191	8.04478	105.052	1.88161e-09	1.65746e-08	7.78056	CDK4
0.331837	4.82895	22.258	0.000128641	0.000313317	3.50402	LIAS
0.331828	7.44164	96.9032	3.73465e-09	2.96615e-08	7.52781	GNA11
0.331708	6.16484	63.7375	1.12088e-07	5.66513e-07	6.24679	DYNC1LI1
0.331702	2.99428	7.18263	0.0143133	0.0227337	1.64333	IKBKG
0.331278	6.58808	45.2025	1.45256e-06	5.48181e-06	5.26108	LLGL2
0.331255	4.2596	13.5411	0.00146583	0.00284827	2.54542	CLCN5
0.331164	6.34997	56.9672	2.65397e-07	1.21721e-06	5.91464	OTUD7B
0.330946	5.53712	41.9106	2.47317e-06	8.83196e-06	5.05394	C10orf2
0.330931	8.14942	88.6684	7.85585e-09	5.65815e-08	7.24733	AP3D1
0.330788	2.49466	5.6485	0.0274616	0.0413282	1.38375	RBKS
0.330737	3.37928	10.6903	0.00379783	0.00675298	2.1705	RNF122
0.330667	6.69	79.6871	1.89187e-08	1.21656e-07	6.91487	RAB35
0.330528	6.16863	52.8858	4.63566e-07	1.99359e-06	5.70036	RFWD3
0.330473	3.88392	13.4796	0.00149478	0.0028969	2.53807	OPA3
0.330286	6.51261	70.125	5.2913e-08	2.92763e-07	6.53348	MAP2K4
0.330218	8.03696	110.243	1.24423e-09	1.15659e-08	7.93682	MTA2
0.330076	6.85357	53.4718	4.27066e-07	1.85664e-06	5.73127	AGTRAP
0.329913	5.8123	50.0247	6.98706e-07	2.87007e-06	5.54211	SLC35A5
0.329748	8.26642	111.888	1.09523e-09	1.03631e-08	7.98451	CYCS
0.329657	5.42798	42.0599	2.41268e-06	8.63817e-06	5.06358	PPM1F
0.329607	7.27709	92.1566	5.69477e-09	4.29682e-08	7.36685	RAB14
0.329323	3.98708	13.5357	0.00146833	0.00285119	2.54497	ITPRIP
0.329224	6.10403	71.4129	4.57801e-08	2.59109e-07	6.58652	ANXA4
0.329136	4.55489	19.9762	0.000229861	0.000529739	3.27594	ZNF668
0.32895	3.7991	15.2277	0.000870531	0.00177098	2.75179	PCDHB2
0.328744	6.43921	71.7687	4.40006e-08	2.507e-07	6.60085	SNAP29
0.328619	6.98574	94.1263	4.76993e-09	3.68202e-08	7.43391	TEX264
0.328553	7.27468	81.4945	1.57526e-08	1.03577e-07	6.98474	SH3GL1
0.328399	9.46791	112.273	1.06325e-09	1.01324e-08	7.99429	SORD
0.328292	4.81192	18.3115	0.000359176	0.000797937	3.09803	TGFBR3
0.328156	3.75902	11.3281	0.00304291	0.00550772	2.25903	FRRS1
0.327601	5.00383	24.5271	7.45801e-05	0.000189593	3.72218	ABHD6
0.327117	6.46885	66.2952	8.2431e-08	4.31557e-07	6.36496	NLRP2
0.327062	5.8192	36.1101	6.80782e-06	2.18761e-05	4.66003	AGFG1
0.326855	5.37448	30.2629	2.12123e-05	6.06011e-05	4.21752	SMIM12
0.326715	5.99749	50.5925	6.43197e-07	2.66773e-06	5.57386	REEP4
0.326674	3.07098	7.67283	0.0117433	0.0189722	1.72188	C8orf76
0.326559	5.83235	33.8773	1.03492e-05	3.19248e-05	4.49587	FRS2
0.326444	2.89084	7.34458	0.0134005	0.0213819	1.66995	GPRASP1
0.326425	6.59332	73.8754	3.49056e-08	2.05687e-07	6.68679	PDCD2
0.326323	6.06931	44.9439	1.51306e-06	5.67539e-06	5.246	PPFIBP1
0.326279	4.08317	9.58826	0.00564295	0.00968323	2.01398	NHSL1
0.326205	6.8428	79.5348	1.92158e-08	1.2321e-07	6.90935	ZC3H14
0.326119	7.86348	79.7351	1.8826e-08	1.21271e-07	6.91624	CAD
0.326005	3.93915	11.1896	0.00319149	0.00575413	2.24002	WDR52
0.325777	3.30614	8.47098	0.00858885	0.0142535	1.84608	CCRN4L
0.325685	6.69617	65.0081	9.61058e-08	4.94061e-07	6.30622	UBE2J2
0.325478	7.09391	72.615	4.00664e-08	2.31372e-07	6.63569	MRPS7
0.325134	6.1486	36.9958	5.79312e-06	1.89223e-05	4.72303	NDUFS7
0.325077	6.67131	60.6741	1.6405e-07	7.9441e-07	6.09996	TXNRD2
0.325021	6.90577	88.6257	7.88735e-09	5.67348e-08	7.24615	IFNAR1
0.324888	3.96292	9.14275	0.00665615	0.01126	1.94846	MFSD8
0.324071	6.70975	72.2831	4.15616e-08	2.38517e-07	6.62248	UBR1
0.324045	5.52356	46.0287	1.27645e-06	4.88193e-06	5.31141	SELK
0.32402	5.5865	17.7479	0.000419753	0.000917093	3.03759	CHD7
0.323909	5.3954	35.2912	7.92203e-06	2.50861e-05	4.60057	PHLPP2
0.323392	8.25856	133.919	2.27955e-10	2.73133e-09	8.56363	DDX24
0.323359	7.47879	56.6197	2.77973e-07	1.27016e-06	5.89614	SKI
0.323344	7.13429	94.1373	4.76524e-09	3.68202e-08	7.43391	NOP14
0.323199	5.27115	35.3809	7.79066e-06	2.47194e-05	4.60696	CRY1
0.323028	6.92514	51.8843	5.34137e-07	2.25328e-06	5.64718	NETO2
0.322989	4.64949	17.9481	0.000397034	0.000872783	3.05909	TNFRSF10A
0.32295	6.21816	58.5625	2.15157e-07	1.00911e-06	5.99606	SUOX
0.322829	5.41238	28.1464	3.3122e-05	9.04133e-05	4.04377	POLH
0.322749	5.66615	40.5368	3.11495e-06	1.08459e-05	4.96474	BUD31
0.322618	8.06087	94.2875	4.70189e-09	3.64684e-08	7.43808	MTCH2
0.322313	6.49058	83.298	1.31646e-08	8.86611e-08	7.05227	MRPS18B
0.322055	5.42339	35.9805	6.97201e-06	2.23584e-05	4.65056	C12orf44
0.321879	9.52738	82.6776	1.39979e-08	9.34216e-08	7.02955	PRKDC
0.321866	4.58679	22.3368	0.000126161	0.000307615	3.51199	PEX12
0.321733	6.49987	62.3174	1.33496e-07	6.62281e-07	6.17896	DPP9
0.321405	6.59046	62.3146	1.33542e-07	6.62281e-07	6.17896	KCTD5
0.321395	7.3188	60.6627	1.64288e-07	7.95191e-07	6.09953	NUPR1
0.321054	2.80692	5.61423	0.0278814	0.0418522	1.37828	EID2B
0.320979	7.3094	90.5346	6.60529e-09	4.88747e-08	7.31092	FARSB
0.320914	4.85919	24.8908	6.85287e-05	0.000176106	3.75423	MICALL2
0.320746	7.06853	74.0535	3.42371e-08	2.02234e-07	6.69415	TMEM87A
0.320615	6.73546	63.8882	1.10048e-07	5.56966e-07	6.25417	GNA12
0.320358	7.05266	69.8347	5.46844e-08	3.01661e-07	6.52048	GALNT10
0.320265	4.46854	22.401	0.000124183	0.000303324	3.51809	TRNP1
0.320134	5.20377	32.6982	1.30059e-05	3.92903e-05	4.40571	SLC25A32
0.319686	6.72833	42.7962	2.13725e-06	7.73186e-06	5.11172	BRAT1
0.319505	7.44384	80.2007	1.79532e-08	1.15985e-07	6.9356	COASY
0.319497	6.16836	60.2085	1.74051e-07	8.34465e-07	6.07859	WDR74
0.319429	6.16987	65.2215	9.36755e-08	4.8291e-07	6.31613	PRPF4
0.319394	4.89481	28.5725	3.02305e-05	8.32371e-05	4.07968	CDKN2AIPNL
0.319165	7.41669	54.4547	3.72741e-07	1.64848e-06	5.78292	TACC3
0.319008	5.95452	42.606	2.20494e-06	7.96115e-06	5.09902	HERC4
0.318901	7.30335	89.9475	6.97332e-09	5.11826e-08	7.29088	WDR3
0.318659	4.975	30.5924	1.98257e-05	5.69628e-05	4.24441	TTI2
0.318552	2.80829	7.55312	0.0123196	0.0198052	1.70322	MSX2
0.318324	10.1207	93.9041	4.86548e-09	3.74754e-08	7.42625	HSPD1
0.317846	4.83	16.8559	0.000540005	0.00115194	2.93857	AP5B1
0.31784	5.62854	26.0449	5.26338e-05	0.000138283	3.85923	CAPRIN2
0.31778	5.1066	29.1857	2.65461e-05	7.43278e-05	4.12885	GSTCD
0.317737	6.14688	46.976	1.10287e-06	4.29311e-06	5.36723	TXNDC11
0.317534	6.67598	49.6017	7.43471e-07	3.02707e-06	5.51898	PAF1
0.317301	6.40941	64.1715	1.06323e-07	5.40574e-07	6.26714	COL4A3BP
0.317098	7.09186	54.5769	3.66533e-07	1.62401e-06	5.78941	MRPS34
0.316976	6.91303	62.3767	1.32516e-07	6.59254e-07	6.18095	ESRRA
0.316911	8.37916	93.0224	5.26601e-09	4.00874e-08	7.39699	PTP4A1
0.316875	7.06208	58.948	2.04652e-07	9.63118e-07	6.01632	FNBP1L
0.316802	6.971	61.6762	1.44601e-07	7.13302e-07	6.14673	PSMD12
0.316656	6.0925	57.4656	2.4844e-07	1.14845e-06	5.93989	TREX1
0.316555	6.51657	48.4601	8.80844e-07	3.50789e-06	5.45495	GCSH
0.316106	5.12861	19.104	0.000289682	0.000655223	3.18361	MYCBP
0.316081	7.11223	82.9806	1.35839e-08	9.09336e-08	7.04128	BAZ1A
0.316003	6.24402	35.1324	8.16062e-06	2.57827e-05	4.58867	PIP5K1C
0.31599	2.93308	5.7866	0.0258403	0.0390685	1.40817	NFASC
0.315749	5.93331	48.5826	8.64853e-07	3.45327e-06	5.46177	RFC2
0.315541	3.36266	6.67752	0.0176383	0.0274993	1.56068	MTG1
0.315456	6.86111	66.9818	7.60229e-08	4.00845e-07	6.39702	CAMSAP1
0.315156	4.14747	17.5903	0.000438653	0.000954255	3.02034	NAGPA
0.315087	4.01535	13.9856	0.00127419	0.00250535	2.60113	SPAG1
0.314932	7.4448	56.0212	3.01199e-07	1.3645e-06	5.86503	NCLN
0.314827	4.16417	10.8601	0.00357835	0.00638625	2.19475	FAM104B
0.314764	7.22595	90.097	6.8775e-09	5.0619e-08	7.29569	GTF3A
0.314684	4.87224	23.5326	9.43591e-05	0.000235452	3.6281	SLC10A3
0.314576	6.43419	58.3391	2.21517e-07	1.03608e-06	5.98461	SSBP3
0.314527	6.68167	52.7278	4.7398e-07	2.03195e-06	5.69209	ARPC5L
0.314369	3.31494	9.09624	0.00677308	0.0114403	1.94156	GUCY1B3
0.314363	5.17761	27.5035	3.80766e-05	0.000103101	3.98674	ILKAP
0.314319	7.17504	78.7721	2.07832e-08	1.31738e-07	6.88029	PES1
0.314204	4.59242	23.1317	0.000103911	0.000257492	3.58924	TIGD6
0.314176	7.41238	74.8509	3.14125e-08	1.88153e-07	6.72549	AP2A1
0.313973	4.8781	23.6955	9.07576e-05	0.000226925	3.64412	SKA3
0.313942	5.01695	25.3416	6.17648e-05	0.000160282	3.79511	TRMT13
0.313833	3.28784	8.91349	0.0072552	0.0121953	1.91381	WDR25
0.313352	6.74402	77.1732	2.45457e-08	1.51857e-07	6.81856	POLE3
0.313261	7.49102	51.5864	5.57357e-07	2.34145e-06	5.63052	MBOAT7
0.313061	4.21336	15.382	0.000831137	0.00170136	2.7692	RCE1
0.312781	5.15632	29.3214	2.57992e-05	7.2419e-05	4.14015	ATG4A
0.312704	7.33039	57.1721	2.58275e-07	1.18749e-06	5.92537	THOP1
0.312523	7.78639	96.4904	3.87155e-09	3.06275e-08	7.51389	DNM2
0.312449	3.9864	12.7239	0.00190707	0.00360835	2.44269	C3orf62
0.312445	6.6545	49.4501	7.60277e-07	3.08531e-06	5.5107	YIF1A
0.312372	6.07576	43.3507	1.95268e-06	7.13862e-06	5.14639	TIMM21
0.312223	6.95714	35.9675	6.98876e-06	2.24056e-05	4.64964	CAPN15
0.312215	4.79592	16.5858	0.000583573	0.00123443	2.90853	OGFOD2
0.312042	6.25849	57.1521	2.58961e-07	1.19015e-06	5.9244	CASK
0.312029	5.61775	31.3754	1.69139e-05	4.95454e-05	4.305	PEX26
0.311923	3.97535	12.6248	0.00196989	0.00371644	2.42987	PLXDC2
0.311861	6.08822	51.2057	5.88654e-07	2.45989e-06	5.60908	MRPL47
0.311831	5.41862	29.4177	2.52832e-05	7.11145e-05	4.14804	SELM
0.311737	4.57675	19.8282	0.00023897	0.000548909	3.2605	MED10
0.311719	4.9159	23.2593	0.000100759	0.000250185	3.60174	CCDC97
0.311594	4.63454	18.2906	0.00036124	0.000801719	3.09598	DNAJB9
0.31159	4.7916	15.8436	0.000724645	0.00150333	2.82294	AAK1
0.311492	7.16979	66.526	8.02135e-08	4.2114e-07	6.37557	CDC42
0.311466	3.70351	7.32008	0.0135343	0.0215706	1.66614	LRCH1
0.311426	5.07341	22.6122	0.000117908	0.000289654	3.53812	ZBTB24
0.311107	6.99925	49.2938	7.78046e-07	3.14706e-06	5.50209	PHRF1
0.311067	7.26156	75.0616	3.07095e-08	1.84739e-07	6.73344	SRP68
0.310939	6.26806	56.3104	2.89721e-07	1.31842e-06	5.87995	PNPT1
0.310599	5.78269	49.2447	7.83718e-07	3.16654e-06	5.49942	C1orf109
0.310442	5.81689	25.9877	5.33177e-05	0.000139965	3.85398	DEXI
0.310414	7.23186	99.8295	2.90399e-09	2.38751e-08	7.62206	YKT6
0.310289	6.85028	73.4734	3.64677e-08	2.12693e-07	6.67225	ARL8B
0.31019	7.56111	76.1661	2.72967e-08	1.66832e-07	6.77772	TMX2
0.310126	5.98804	38.8436	4.17075e-06	1.40489e-05	4.85236	TTC1
0.310045	6.63602	51.6523	5.52122e-07	2.32209e-06	5.63412	TIMM50
0.309777	5.00628	26.6248	4.62184e-05	0.000123016	3.91004	EFHD2
0.309489	4.49676	14.3556	0.00113567	0.0022577	2.64633	RHOG
0.309402	4.30296	17.1911	0.000490859	0.00105808	2.97548	ETV6
0.309147	8.22137	54.3045	3.80526e-07	1.67864e-06	5.77504	SEPT9
0.308994	6.33834	59.003	2.03202e-07	9.58086e-07	6.0186	CGN
0.308758	7.23526	81.0564	1.64627e-08	1.07863e-07	6.96713	NHP2L1
0.30868	7.24783	88.7157	7.82107e-09	5.63676e-08	7.24897	PSMD11
0.308488	8.36334	101.739	2.47253e-09	2.07427e-08	7.68313	CCDC47
0.308415	5.00768	19.0188	0.000296391	0.000669715	3.17411	RAB3IP
0.308136	3.11217	8.28181	0.0092405	0.0152415	1.81697	XRCC4
0.308109	5.48525	29.6645	2.40123e-05	6.77804e-05	4.1689	CRELD2
0.307762	7.15616	93.1242	5.21795e-09	3.97761e-08	7.40038	INTS10
0.30751	4.39398	14.8646	0.000971544	0.00195524	2.7088	ZNF428
0.307408	4.19382	14.0412	0.00125223	0.0024669	2.60785	HERC6
0.307397	6.33764	43.4301	1.92773e-06	7.06136e-06	5.15111	NAGLU
0.307382	5.62332	33.4212	1.12985e-05	3.45176e-05	4.46196	TMEM126B
0.307343	5.76245	42.6025	2.20622e-06	7.9632e-06	5.09891	YDJC
0.306836	4.84983	25.7963	5.56796e-05	0.000145614	3.8368	KCTD1
0.306822	6.52336	55.22	3.35694e-07	1.50055e-06	5.82375	AIMP2
0.306364	5.67019	32.9966	1.2269e-05	3.72773e-05	4.42856	ORMDL2
0.306011	4.08388	15.4366	0.000817685	0.00167754	2.77533	ZNF18
0.305602	8.94503	84.0601	1.22147e-08	8.30194e-08	7.08082	FKBP4
0.305451	9.35808	76.5491	2.62125e-08	1.60825e-07	6.79365	CFL1
0.305218	7.48553	66.7682	7.79561e-08	4.10258e-07	6.38694	DMXL1
0.305097	3.46295	9.24359	0.00641023	0.0108871	1.96309	ARHGAP4
0.305067	5.73009	17.697	0.000425753	0.00092874	3.03211	COTL1
0.305017	8.34371	98.4326	3.27196e-09	2.64305e-08	7.57789	DYNLL2
0.3049	4.80328	18.306	0.000359714	0.000798813	3.09755	BOLA3
0.304722	8.22377	114.747	8.80684e-10	8.7041e-09	8.06028	TOP2B
0.304668	6.60996	59.264	1.96461e-07	9.31051e-07	6.03103	PEF1
0.304645	6.76175	38.6859	4.28759e-06	1.44162e-05	4.84115	LRP3
0.304397	4.84061	19.3728	0.00026959	0.000612666	3.21278	ZBTB8OS
0.303873	5.7742	38.3423	4.55478e-06	1.5227e-05	4.81739	FAM83F
0.303743	5.1862	18.2462	0.00036567	0.000810741	3.09112	DIS3
0.303707	3.75924	12.1616	0.00229565	0.00427364	2.3692	IFIH1
0.30304	4.5418	17.2293	0.000485577	0.0010471	2.98001	SRBD1
0.302726	6.83765	36.7496	6.05734e-06	1.96806e-05	4.70596	PCNX
0.302623	4.5775	9.59322	0.00563269	0.00966944	2.0146	SMPDL3A
0.30261	7.7886	85.7893	1.03267e-08	7.16801e-08	7.1446	FAF2
0.3026	7.24475	83.7291	1.26177e-08	8.54967e-08	7.06805	CCDC6
0.302274	3.93329	11.6755	0.00270285	0.00494951	2.30544	PCTP
0.302155	7.10723	77.4739	2.37845e-08	1.47642e-07	6.83079	PGM2
0.301948	3.40215	8.09439	0.00994095	0.0162807	1.78833	IPO4
0.301667	4.53005	16.5955	0.000581957	0.00123172	2.90949	NAP1L2
0.301665	5.85713	40.4023	3.18706e-06	1.1068e-05	4.95593	PIGK
0.301442	8.09255	91.1197	6.25958e-09	4.66746e-08	7.33092	IVD
0.301082	5.68251	35.6847	7.36339e-06	2.34711e-05	4.62947	ZNF746
0.300887	5.87547	41.6825	2.56878e-06	9.10891e-06	5.04053	TOP3A
0.300761	3.07586	5.64739	0.027475	0.0413428	1.3836	CEP19
0.300443	5.75448	44.4437	1.63806e-06	6.10506e-06	5.21431	EYA3
0.300395	5.77093	25.7602	5.61376e-05	0.000146709	3.83354	ARHGEF37
0.300384	7.89858	88.7806	7.77366e-09	5.61352e-08	7.25076	FLII
0.300297	7.00263	79.0494	2.01977e-08	1.28688e-07	6.89046	SEH1L
0.300231	8.24063	101.431	2.53702e-09	2.11717e-08	7.67424	BZW1
0.30015	7.13945	62.2662	1.34347e-07	6.65975e-07	6.17654	SLTM
0.300055	9.45635	108.285	1.45151e-09	1.32595e-08	7.87747	YWHAZ
0.300029	7.98759	68.6642	6.25173e-08	3.39139e-07	6.46962	POLR2E
0.300005	5.68749	35.658	7.39995e-06	2.35673e-05	4.62769	SHCBP1
0.299918	6.98988	50.2754	6.73577e-07	2.77919e-06	5.55608	RNH1
0.299774	5.80166	39.6904	3.60046e-06	1.233e-05	4.90904	TUFT1
0.299616	9.33938	115.902	8.07507e-10	8.07434e-09	8.09289	SEC61A1
0.299566	5.60699	33.6438	1.08238e-05	3.32594e-05	4.47809	PPP1R13B
0.299533	4.88112	22.9784	0.000107839	0.000266513	3.57428	C1orf131
0.299353	3.36789	7.12733	0.0146407	0.0232072	1.63438	TMEM182
0.299228	4.49051	18.772	0.000316803	0.000712933	3.14695	BNIP1
0.299061	7.80987	54.8513	3.53011e-07	1.571e-06	5.80382	PKP3
0.299004	7.12898	63.1718	1.20126e-07	6.02478e-07	6.22006	EIF1AX
0.298705	6.59051	66.1637	8.37253e-08	4.37714e-07	6.35881	POLR3E
0.29869	4.65266	19.3197	0.000273434	0.000620622	3.20717	DCAF15
0.298614	6.56023	37.4146	5.37224e-06	1.76881e-05	4.75232	KRI1
0.298477	6.65382	35.184	8.08223e-06	2.55496e-05	4.59262	KRR1
0.298298	5.02728	23.4385	9.65114e-05	0.000240337	3.61918	SDF2L1
0.298148	6.30528	47.3507	1.04153e-06	4.08047e-06	5.38929	L3MBTL2
0.297977	7.31727	60.7267	1.62962e-07	7.90318e-07	6.1022	TIMMDC1
0.297977	6.05878	50.267	6.74401e-07	2.78156e-06	5.55571	DNAJC9
0.29787	6.33492	61.253	1.52488e-07	7.46896e-07	6.12674	TTC8
0.29781	5.20056	27.6858	3.65938e-05	9.9353e-05	4.00282	PER1
0.297235	4.70918	17.8805	0.000404542	0.000886479	3.05233	ZNF407
0.296997	8.18836	44.1547	1.71544e-06	6.35927e-06	5.19659	PLEC
0.296984	5.49916	34.0313	1.00488e-05	3.10933e-05	4.50733	CAPN13
0.296946	7.2604	42.2817	2.32581e-06	8.3487e-06	5.07838	MRPS2
0.296577	6.3567	53.2631	4.39688e-07	1.90629e-06	5.71981	URM1
0.296432	6.82709	74.5884	3.23131e-08	1.92715e-07	6.71508	NIPA2
0.296358	4.93577	22.3862	0.000124637	0.000304232	3.5168	KAT2B
0.296276	4.61222	18.3925	0.000351289	0.000782311	3.10662	NT5C3A
0.296147	3.36466	8.32638	0.00908215	0.0150071	1.8237	ACYP2
0.295919	9.39314	56.9762	2.6508e-07	1.21676e-06	5.9148	EEF1A2
0.295739	7.7989	61.2123	1.5327e-07	7.49074e-07	6.12548	SMG5
0.295599	4.24147	11.8716	0.00252967	0.00466547	2.3311	TRAPPC6A
0.295398	7.80237	43.8736	1.79458e-06	6.6217e-06	5.17903	DSC2
0.295376	5.80714	38.3171	4.57506e-06	1.52781e-05	4.81593	MTO1
0.295371	7.34586	56.4125	2.85783e-07	1.30317e-06	5.885	RRBP1
0.295339	5.68801	30.6523	1.95845e-05	5.63715e-05	4.24894	UIMC1
0.295214	5.31952	16.6715	0.000569349	0.00120711	2.91825	CDK5
0.29516	3.74907	8.08681	0.00997047	0.0163219	1.78723	YAF2
0.295101	6.29523	42.4496	2.26234e-06	8.1539e-06	5.08863	MEN1
0.294954	4.3614	16.0207	0.000687839	0.00143179	2.84412	LYRM2
0.294814	6.91866	45.9491	1.29236e-06	4.93436e-06	5.30677	PAFAH1B2
0.294691	6.65541	59.5159	1.90188e-07	9.03639e-07	6.044	RREB1
0.294459	6.88184	69.6636	5.57587e-08	3.07129e-07	6.51268	AAGAB
0.294346	4.10958	12.3316	0.00216962	0.00405917	2.39156	ACVR1
0.294303	7.07041	51.1286	5.95225e-07	2.48548e-06	5.60459	FASTK
0.294294	4.98985	23.0804	0.000105209	0.000260418	3.58433	TOE1
0.294275	5.57598	34.9351	8.46796e-06	2.66475e-05	4.57434	RIPK4
0.294149	4.23511	15.1682	0.000886257	0.00180058	2.74459	BRF2
0.294035	6.69841	58.9791	2.03831e-07	9.60236e-07	6.01762	GLYATL1
0.293809	7.12274	51.9994	5.2546e-07	2.2209e-06	5.65347	MRPL20
0.293785	5.67069	31.1079	1.78519e-05	5.20048e-05	4.28396	SWI5
0.293748	5.1554	21.871	0.000141611	0.000341981	3.466	ASB6
0.293306	7.21672	73.5874	3.60172e-08	2.1073e-07	6.67627	MAPKAP1
0.293276	5.73748	37.0927	5.69259e-06	1.86158e-05	4.73012	TDP2
0.29281	6.73741	52.2011	5.10615e-07	2.16723e-06	5.66409	NAA10
0.292385	4.25778	16.929	0.000528849	0.00113179	2.94624	CRADD
0.292322	6.6232	39.3313	3.8311e-06	1.30274e-05	4.88514	ABCA3
0.29232	5.63635	27.4082	3.88783e-05	0.000105221	3.9779	C9orf142
0.292269	5.07335	23.5197	9.46501e-05	0.000236019	3.62705	ZKSCAN5
0.292189	6.32348	30.8322	1.8879e-05	5.46525e-05	4.26239	MPV17
0.292167	8.09462	78.1745	2.21096e-08	1.38484e-07	6.8586	PSMD3
0.291943	6.87567	60.8904	1.59621e-07	7.77034e-07	6.10956	SAE1
0.291902	6.883	59.7773	1.83912e-07	8.7682e-07	6.05709	KEAP1
0.29185	7.04698	69.906	5.4243e-08	2.99524e-07	6.52357	PSMC2
0.291783	7.84679	97.0203	3.69681e-09	2.94128e-08	7.53146	PPP2CA
0.291596	6.97369	62.3583	1.32819e-07	6.5984e-07	6.18056	ME2
0.291299	6.278	32.3845	1.38334e-05	4.14317e-05	4.38267	MFSD12
0.291239	5.60312	32.7606	1.28479e-05	3.88343e-05	4.41079	EMC8
0.291134	5.49778	22.8243	0.000111957	0.000275891	3.55926	SH3BGRL3
0.290988	6.85012	47.6079	1.00159e-06	3.92955e-06	5.40566	SURF6
0.290954	5.69792	33.6243	1.08644e-05	3.33566e-05	4.47682	MCM8
0.29095	8.12007	90.9474	6.35925e-09	4.73335e-08	7.32483	PGD
0.290828	6.82406	65.0454	9.56759e-08	4.92308e-07	6.30776	GLE1
0.290813	5.63213	38.615	4.34125e-06	1.45878e-05	4.83601	ZNF622
0.290343	4.12072	11.116	0.00327374	0.00588806	2.23003	ZMAT5
0.290187	7.20223	75.0167	3.08578e-08	1.85431e-07	6.73182	CISD3
0.289822	7.4247	71.7083	4.42974e-08	2.52131e-07	6.59837	HNRNPAB
0.289725	7.0154	71.111	4.73516e-08	2.6678e-07	6.57385	TNPO3
0.289574	9.35225	83.1494	1.33591e-08	8.96991e-08	7.04721	FLNB
0.289514	8.08009	73.4928	3.63903e-08	2.12353e-07	6.67294	C21orf33
0.289494	6.93732	62.8835	1.24466e-07	6.22273e-07	6.20602	RPS27L
0.288967	5.03099	21.6381	0.000150108	0.000360773	3.44277	TFIP11
0.28881	3.4557	7.97795	0.0104058	0.0169595	1.77059	CPEB3
0.288783	8.44343	54.8747	3.51883e-07	1.56786e-06	5.80469	USP9Y
0.288426	6.82429	49.9344	7.08007e-07	2.90505e-06	5.53685	DNAJB11
0.288393	4.97959	17.4214	0.000459954	0.000995909	3.00178	MYEOV2
0.288234	8.12918	98.8762	3.14983e-09	2.5582e-08	7.59207	STARD7
0.288045	4.05268	14.9208	0.000955108	0.00192566	2.71542	DLEU1
0.287995	7.32756	82.7125	1.39495e-08	9.31561e-08	7.03079	GNL2
0.287789	3.81521	9.86122	0.00510749	0.00884506	2.0533	C12orf45
0.287698	7.99112	82.7887	1.38445e-08	9.25542e-08	7.0336	SEC23B
0.287529	6.18416	43.5575	1.88841e-06	6.93562e-06	5.15891	USP20
0.287487	6.40864	52.7406	4.73129e-07	2.02908e-06	5.6927	M6PR
0.287429	5.88939	32.6089	1.32358e-05	3.99086e-05	4.39893	VMA21
0.287348	3.93244	7.18296	0.0143113	0.0227337	1.64333	IMMP1L
0.287053	4.87312	20.3676	0.000207561	0.000483842	3.3153	C5orf28
0.287022	6.09153	42.9929	2.0697e-06	7.52672e-06	5.12339	SFXN2
0.287002	6.13625	41.6842	2.56806e-06	9.10891e-06	5.04053	COPS4
0.286456	8.48247	35.1564	8.12408e-06	2.56746e-05	4.5905	MYCBP2
0.286102	5.23282	23.117	0.000104281	0.000258352	3.58779	FGFR1OP
0.286084	5.79234	32.4472	1.36636e-05	4.10315e-05	4.38688	HIF1AN
0.286065	6.7195	55.2251	3.35464e-07	1.50013e-06	5.82387	POLR3A
0.285975	8.38816	93.5337	5.02948e-09	3.86046e-08	7.41336	ST13
0.285964	5.06916	22.0956	0.000133916	0.000324953	3.48818	TOM1
0.285929	5.46973	21.872	0.000141576	0.000341969	3.46601	SHROOM1
0.285604	5.09701	18.8271	0.000312112	0.00070295	3.15308	ARHGEF4
0.285277	5.21005	24.8014	6.99641e-05	0.000179545	3.74583	TGS1
0.285165	4.32995	11.7472	0.00263808	0.00484528	2.31468	ACTL10
0.284858	5.54278	32.3324	1.39762e-05	4.17556e-05	4.37929	SLC25A16
0.284786	8.39507	72.6844	3.97615e-08	2.2985e-07	6.63855	DHX9
0.28478	6.48644	46.768	1.13865e-06	4.41111e-06	5.35545	SNX13
0.284737	5.81683	40.1047	3.35318e-06	1.1576e-05	4.93644	TIMM10
0.284678	4.96357	22.4052	0.000124054	0.000303075	3.51845	NIPAL2
0.284589	6.39484	49.8387	7.18011e-07	2.94284e-06	5.53123	MFSD1
0.284441	3.52979	5.37235	0.0310594	0.0462103	1.33526	KAZN
0.284286	4.63212	19.5527	0.000257007	0.000586456	3.23176	SRP19
0.284241	5.3719	25.0519	6.60219e-05	0.000170294	3.7688	PEPD
0.284177	5.7239	31.0113	1.82049e-05	5.28942e-05	4.27659	ORC2
0.283943	6.80868	67.4846	7.16777e-08	3.81193e-07	6.41885	ATP6V1G1
0.28381	6.93174	50.456	6.56086e-07	2.71428e-06	5.56634	RETSAT
0.283743	7.01577	57.8455	2.36311e-07	1.09879e-06	5.95908	BIRC5
0.283661	6.43153	38.8475	4.16794e-06	1.40437e-05	4.85252	SDAD1
0.283659	6.34196	45.8075	1.3212e-06	5.02534e-06	5.29883	PRPF31
0.283576	3.17932	6.63908	0.0179248	0.0279185	1.55411	GDPGP1
0.283421	4.69813	9.5832	0.00565345	0.00969975	2.01324	DPYSL2
0.28332	5.47895	27.7163	3.63516e-05	9.87677e-05	4.00538	BAHD1
0.283282	6.86544	35.6912	7.35458e-06	2.34497e-05	4.62986	OSBPL5
0.28317	5.38525	23.7381	8.98399e-05	0.000225036	3.64775	PSMA6
0.283156	7.51357	51.779	5.42224e-07	2.28653e-06	5.64082	ACO2
0.283048	5.14597	20.1289	0.000220862	0.000511337	3.29129	PHLDA2
0.282837	8.63701	60.8606	1.60223e-07	7.79621e-07	6.10812	PLXNB2
0.282603	7.09469	65.3805	9.19092e-08	4.74465e-07	6.3238	ERH
0.282466	6.45709	49.6377	7.39545e-07	3.01329e-06	5.52096	ZC3H18
0.282326	6.7627	61.63	1.45441e-07	7.16171e-07	6.14498	PDE10A
0.282139	3.60402	5.6569	0.0273597	0.0411884	1.38522	EPS8
0.282014	5.66774	13.207	0.00163088	0.00313168	2.50422	WBSCR16
0.281997	8.26637	97.3289	3.59904e-09	2.87586e-08	7.54123	NCOA4
0.281977	6.25017	39.2967	3.8542e-06	1.30939e-05	4.88293	TMEM192
0.281805	9.03813	71.5862	4.49036e-08	2.55059e-07	6.59336	TRIM28
0.281652	6.7032	46.0545	1.27136e-06	4.86642e-06	5.31279	CREBBP
0.28147	6.21796	42.5394	2.22918e-06	8.04084e-06	5.0947	MBD2
0.281463	7.06242	74.1958	3.37133e-08	1.99671e-07	6.69968	DHCR7
0.281424	5.04549	18.413	0.00034932	0.000778455	3.10877	MTL5
0.281326	5.54607	28.6507	2.97307e-05	8.19422e-05	4.08649	TIMM22
0.281312	5.31018	25.3052	6.22829e-05	0.000161438	3.79199	SLC9A8
0.28126	6.0918	41.3177	2.73032e-06	9.65091e-06	5.01543	NDUFB3
0.281145	4.37697	17.9665	0.000395009	0.00086902	3.06097	ICOSLG
0.280896	4.87437	20.1507	0.000219611	0.000508971	3.29331	MMACHC
0.280577	6.35783	35.2377	8.00156e-06	2.53234e-05	4.59648	DCTN5
0.280522	4.25677	13.3	0.00158294	0.00304912	2.51583	GPR157
0.280354	6.35944	35.8973	7.07974e-06	2.26515e-05	4.6449	RFK
0.280125	6.53509	49.1034	8.00298e-07	3.22883e-06	5.49095	ATXN2
0.279862	5.34291	28.9971	2.76239e-05	7.69186e-05	4.11397	BRAP
0.279837	4.08113	11.1098	0.00328071	0.00589869	2.22924	WDFY2
0.279836	3.81133	9.6088	0.00560056	0.00961941	2.01685	FNTB
0.279791	5.29989	27.1266	4.13573e-05	0.000111414	3.95306	MRPL46
0.279538	6.01155	24.7219	7.12682e-05	0.000182418	3.73893	FBXO45
0.27941	5.38992	19.6654	0.000249452	0.000570743	3.24356	THAP7
0.279375	5.50445	24.5944	7.34182e-05	0.000187112	3.7279	STEAP3
0.279263	7.21371	49.1133	7.9913e-07	3.22529e-06	5.49143	DNAJC7
0.27907	7.29827	74.6528	3.20893e-08	1.91689e-07	6.7174	BMS1
0.279004	3.75818	10.4305	0.00416295	0.00734221	2.13417	ADCK5
0.278909	4.58641	17.5983	0.000437669	0.000952488	3.02114	PEX14
0.27883	5.10509	17.9484	0.000396994	0.000872783	3.05909	FAM103A1
0.278716	5.99609	34.549	9.10712e-06	2.84572e-05	4.54581	SETD1A
0.278633	6.65817	53.1803	4.44812e-07	1.92625e-06	5.71529	ACOX1
0.27859	4.79998	14.9259	0.000953616	0.00192335	2.71594	USP45
0.278436	5.95107	37.4917	5.29849e-06	1.7492e-05	4.75716	PANK2
0.278387	5.26397	23.8136	8.82414e-05	0.000221331	3.65496	GFER
0.278369	7.56868	84.8811	1.12748e-08	7.74374e-08	7.11105	ADCK3
0.278161	6.43819	56.0025	3.01956e-07	1.36737e-06	5.86412	MINA
0.277703	6.60017	49.4269	7.62885e-07	3.09476e-06	5.50937	POLR1B
0.277661	7.03534	58.9461	2.04703e-07	9.63118e-07	6.01632	SAP18
0.277562	9.19725	98.0842	3.37155e-09	2.71723e-08	7.56587	YWHAG
0.277522	10.4885	67.0186	7.56955e-08	3.99498e-07	6.39849	HSP90AA1
0.277012	4.51196	15.2062	0.000876156	0.00178104	2.74933	PRIM2
0.276966	5.44724	29.1252	2.68864e-05	7.51479e-05	4.12408	RWDD1
0.276902	7.45935	63.595	1.14056e-07	5.7489e-07	6.24042	FYCO1
0.276899	4.18154	13.606	0.00143594	0.00279547	2.55354	HELQ
0.276881	5.25675	23.5199	9.46452e-05	0.000236019	3.62705	PANX1
0.276485	7.83935	83.3255	1.31289e-08	8.85756e-08	7.05269	USP5
0.276436	5.78935	29.1483	2.67561e-05	7.48402e-05	4.12587	RABGGTA
0.2764	6.50507	45.1516	1.46425e-06	5.51664e-06	5.25832	PPP2R5E
0.276316	4.3559	11.4987	0.00287039	0.00522612	2.28182	ACD
0.276253	6.17852	29.9031	2.28496e-05	6.4762e-05	4.18868	RRS1
0.27608	6.31369	40.6143	3.07426e-06	1.07299e-05	4.9694	CEP192
0.275429	6.75952	62.145	1.36387e-07	6.75483e-07	6.17039	WDR83OS
0.275395	5.43268	29.2103	2.64089e-05	7.39995e-05	4.13077	PUS1
0.275206	4.38545	9.35165	0.00615788	0.0104938	1.97907	MPC1
0.275126	8.70508	71.0375	4.7743e-08	2.68576e-07	6.57093	APEH
0.274935	7.37456	29.9381	2.26848e-05	6.43793e-05	4.19125	HERC2
0.274837	6.13282	37.1792	5.60452e-06	1.83386e-05	4.73663	OSBPL2
0.274363	3.82291	9.30555	0.00626416	0.0106569	1.97237	CYP51A1
0.274288	5.6377	26.8289	4.41691e-05	0.0001181	3.92775	SMIM20
0.274007	4.5153	15.1323	0.000895905	0.00181818	2.74036	FAM178A
0.273646	6.49613	39.3886	3.79321e-06	1.29223e-05	4.88866	ATR
0.273468	6.54408	38.1692	4.69625e-06	1.56487e-05	4.80552	TMEM8A
0.273416	6.07629	35.0063	8.35552e-06	2.6331e-05	4.57953	GADD45GIP1
0.273413	6.1854	43.7741	1.82356e-06	6.71969e-06	5.17265	RBM14
0.273266	5.56638	17.3941	0.000463504	0.00100301	2.9987	LYRM7
0.273131	6.35806	31.2352	1.73984e-05	5.0817e-05	4.29399	PACS1
0.273117	5.63243	22.0852	0.000134263	0.000325653	3.48724	OSTM1
0.272968	5.88744	33.7558	1.05932e-05	3.26323e-05	4.48635	TRMU
0.272734	5.71866	24.9786	6.71491e-05	0.000172921	3.76215	EHBP1
0.272674	5.98532	29.6272	2.41997e-05	6.82747e-05	4.16574	UTP11L
0.272218	4.26625	13.4894	0.00149012	0.00288889	2.53927	ST3GAL3
0.272141	7.04052	60.1436	1.75498e-07	8.40678e-07	6.07537	TADA3
0.272086	5.00847	14.6356	0.00104189	0.00208773	2.68033	KLHL15
0.272046	7.67787	76.4958	2.63603e-08	1.61642e-07	6.79144	SSR3
0.271796	7.0158	17.8893	0.000403564	0.000884684	3.05321	ZFHX3
0.271785	4.29983	15.2208	0.000872341	0.00177426	2.75098	DONSON
0.271648	6.62962	33.2426	1.16962e-05	3.56247e-05	4.44825	ATP2B1
0.271587	7.63124	70.6297	4.99816e-08	2.78487e-07	6.5552	PRELID1
0.27154	4.57382	13.1855	0.00164218	0.00315228	2.50137	ZNF229
0.271511	8.13293	69.7061	5.54896e-08	3.05799e-07	6.51456	TTLL12
0.271501	6.86859	51.6179	5.54852e-07	2.33181e-06	5.63231	COLGALT1
0.271446	7.22098	66.0585	8.47761e-08	4.42374e-07	6.35421	DNM1L
0.271432	4.02237	10.2721	0.00440472	0.00772566	2.11206	GEMIN7
0.271427	5.52553	30.8326	1.88776e-05	5.46525e-05	4.26239	VIMP
0.271387	6.86661	59.483	1.90997e-07	9.07091e-07	6.04235	ATG13
[truncated: 1,752 more rows]

## Sheet: LNCaP 3778 DOWN in CPSF1sh
LNCaP DOWN genes in CPSF1 sh
logFC	logCPM	F	PValue	FDR	neglog10FDR	GeneName
-4.35772	6.15638	1258.45	1.12724e-19	6.58485e-17	16.1815	NDUFA4L2
-3.21301	4.39757	1153.77	2.67282e-19	1.18662e-16	15.9257	FAM65B
-3.16722	6.74187	7488.04	1.92386e-27	2.13529e-23	22.6705	BCHE
-3.16315	4.29958	1236.83	1.3393e-19	7.07854e-17	16.1501	PPFIA4
-3.13197	3.54462	922.499	2.45613e-18	6.17673e-16	15.2092	ADRB2
-3.0405	5.04518	464.795	2.04062e-15	1.69021e-13	12.7721	PLOD2
-2.98249	3.3691	753.208	1.81757e-17	3.25375e-15	14.4876	TLL1
-2.69607	4.63372	1072.31	5.52981e-19	1.88686e-16	15.7243	GABBR1
-2.62052	3.31529	524.675	6.28269e-16	6.28212e-14	13.2019	PLEKHA2
-2.54513	3.26212	579.443	2.38399e-16	2.81489e-14	13.5505	ZNF629
-2.50115	5.70667	575.54	2.54683e-16	2.93662e-14	13.5322	ENO2
-2.34304	7.25651	2412.34	1.69561e-22	3.76391e-19	18.4244	UGT2B17
-2.3324	3.48438	584.899	2.17527e-16	2.62428e-14	13.581	SLC22A3
-2.2822	5.2724	1325.59	6.72008e-20	4.38742e-17	16.3578	SLITRK3
-2.17464	3.63148	495.271	1.10134e-15	1.02152e-13	12.9908	PLP2
-2.09273	3.36183	354.337	2.79266e-14	1.46899e-12	11.833	SEMA4G
-2.06996	5.80021	1580.89	1.16122e-20	1.28884e-17	16.8898	TM4SF1
-1.98169	7.33592	3147.57	1.17617e-23	6.52716e-20	19.1853	UGT2B15
-1.9244	3.20031	244.834	9.2842e-13	2.71888e-11	10.5656	ADCY7
-1.91498	6.06453	1042.81	7.29214e-19	2.12988e-16	15.6716	PFKFB4
-1.91383	3.73589	529.17	5.78149e-16	5.88704e-14	13.2301	ARHGEF25
-1.81838	5.93242	1381.7	4.44702e-20	3.2905e-17	16.4827	HLA-A
-1.81541	4.2447	550.425	3.93769e-16	4.32718e-14	13.3638	WLS
-1.80564	4.10186	364.479	2.13069e-14	1.16495e-12	11.9337	ATG16L2
-1.78945	3.366	297.825	1.46385e-13	5.66108e-12	11.2471	VEGFB
-1.7838	6.8298	1630.46	8.53247e-21	1.18377e-17	16.9267	ALDOC
-1.78163	3.67333	374.552	1.64003e-14	9.33469e-13	12.0299	PRPH
-1.75437	4.95164	1051.35	6.72557e-19	2.07353e-16	15.6833	HMGCS2
-1.73848	3.02882	180.91	1.52649e-11	2.79118e-10	9.55421	YPEL1
-1.73655	3.22668	154.16	6.50388e-11	9.36272e-10	9.0286	RGS11
-1.73346	3.32705	319.49	7.50856e-14	3.3335e-12	11.4771	SCD5
-1.72292	2.89841	188.5	1.04807e-11	2.06616e-10	9.68484	ADAMTSL4
-1.70923	2.7877	211.958	3.55647e-12	8.27531e-11	10.0822	UPK3A
-1.7023	3.16266	247.012	8.54482e-13	2.5768e-11	10.5889	CA11
-1.68459	3.62395	283.349	2.34695e-13	8.45739e-12	11.0728	SLC16A3
-1.66753	3.01544	267.044	4.10665e-13	1.37288e-11	10.8624	SULT2B1
-1.66673	2.05416	129.754	3.01197e-10	3.47143e-09	8.45949	UBE2L6
-1.6573	4.67952	205.341	4.76875e-12	1.0736e-10	9.96916	AKAP12
-1.63835	2.36191	165.195	3.48711e-11	5.51331e-10	9.25859	GLIS2
-1.62509	3.3067	233.217	1.46251e-12	3.99813e-11	10.3981	FAM129A
-1.6229	9.24231	2354.56	2.16184e-22	3.99904e-19	18.398	KLK3
-1.60699	2.49423	153.265	6.85311e-11	9.76415e-10	9.01037	WDR66
-1.60175	2.82697	150.27	8.17981e-11	1.14198e-09	8.94234	DOC2A
-1.59768	6.48948	1069.8	5.65971e-19	1.88686e-16	15.7243	TTC6
-1.57609	2.90428	87.7414	8.572e-09	6.07539e-08	7.21643	NLGN1
-1.55528	2.46102	167.295	3.11024e-11	4.98938e-10	9.30195	NFATC4
-1.55018	6.51816	1406.21	3.73233e-20	2.95894e-17	16.5289	LUZP2
-1.53187	3.68909	263.081	4.72751e-13	1.54447e-11	10.8112	NEIL1
-1.52491	2.49762	96.2575	3.9512e-09	3.12131e-08	7.50566	PKN3
-1.50917	6.66472	1345.09	5.81046e-20	4.03064e-17	16.3946	LGALS8
-1.50783	2.46919	102.022	2.41473e-09	2.03347e-08	7.69176	GPR161
-1.50673	3.08277	198.533	6.50822e-12	1.38894e-10	9.85732	RAB31
-1.50021	4.6486	485.06	1.34851e-15	1.21684e-13	12.9148	CTD-3193O13.9
-1.49892	3.60518	295.629	1.57032e-13	6.00712e-12	11.2213	ENTPD2
-1.48187	3.11361	217.95	2.74635e-12	6.62646e-11	10.1787	STON1
-1.47083	2.69625	50.2443	6.76638e-07	2.78975e-06	5.55443	NMB
-1.46394	4.31283	483.953	1.37879e-15	1.23295e-13	12.9091	BTN3A3
-1.45901	4.41374	376.15	1.57432e-14	9.13673e-13	12.0392	RIN2
-1.44803	2.57832	143.399	1.24254e-10	1.62438e-09	8.78931	WNT5A
-1.44565	3.42242	187.884	1.07997e-11	2.09923e-10	9.67794	RBPMS
-1.41935	4.18719	303.243	1.23362e-13	5.05236e-12	11.2965	SH3D21
-1.39901	6.44797	629.052	1.06685e-16	1.44402e-14	13.8404	PDK1
-1.39639	3.0307	138.629	1.67859e-10	2.11954e-09	8.67376	PKNOX2
-1.39247	5.75525	729.714	2.48298e-17	4.30604e-15	14.3659	HLA-B
-1.39233	2.53475	118.481	6.67059e-10	6.81739e-09	8.16638	HS6ST2
-1.38993	3.79505	214.092	3.24114e-12	7.65393e-11	10.1161	SMO
-1.38965	4.8526	473.734	1.69627e-15	1.42628e-13	12.8458	RHOBTB3
-1.38724	4.24886	328.336	5.78726e-14	2.69885e-12	11.5688	SRCIN1
-1.38506	3.1221	177.62	1.80475e-11	3.22041e-10	9.49209	PLEKHO1
-1.37952	6.16999	1169.22	2.34192e-19	1.13013e-16	15.9469	RAB26
-1.371	4.87456	422.878	5.09438e-15	3.67159e-13	12.4351	MXRA8
-1.36275	6.96865	1100.3	4.28181e-19	1.58413e-16	15.8002	P4HA1
-1.36161	3.49169	213.136	3.37846e-12	7.89421e-11	10.1027	ANXA9
-1.35961	3.1349	113.477	9.69704e-10	9.37521e-09	8.02802	RUNX2
-1.35427	4.24135	350.72	3.08103e-14	1.59796e-12	11.7964	NFE2L3
-1.35257	3.23463	197.957	6.68457e-12	1.41859e-10	9.84814	DTX3
-1.35139	3.30064	128.322	3.32079e-10	3.79165e-09	8.42117	KCNK1
-1.34991	8.09142	1245.59	1.24848e-19	6.92844e-17	16.1594	TXNIP
-1.34931	4.40321	372.165	1.74392e-14	9.8754e-13	12.0054	GPR160
-1.34751	5.71808	512.467	7.90159e-16	7.76104e-14	13.1101	NOTCH3
-1.34597	2.97398	119.539	6.17396e-10	6.41017e-09	8.19313	RASSF4
-1.34393	2.85995	133.908	2.28124e-10	2.73133e-09	8.56363	VASH1
-1.3374	4.0725	277.211	2.88671e-13	1.00753e-11	10.9967	ERO1LB
-1.33732	3.95166	302.528	1.26159e-13	5.14794e-12	11.2884	EHBP1L1
-1.33365	3.12509	169.056	2.82848e-11	4.62727e-10	9.33468	C1R
-1.33022	3.22482	74.8273	3.14922e-08	1.88528e-07	6.72462	LAMB1
-1.32692	7.15559	789.029	1.14987e-17	2.40801e-15	14.6183	MMP16
-1.316	4.49519	262.895	4.75908e-13	1.54447e-11	10.8112	MST1
-1.30998	5.57806	862.536	4.77353e-18	1.15177e-15	14.9386	CDCA7L
-1.30861	6.36458	762.884	1.60283e-17	2.96496e-15	14.528	FAM198B
-1.30253	2.58783	90.6559	6.53189e-09	4.83961e-08	7.31519	MLXIPL
-1.30092	4.52633	424.823	4.87346e-15	3.53533e-13	12.4516	ASIC1
-1.2992	3.69422	228.589	1.76309e-12	4.64812e-11	10.3327	ANTXR1
-1.29714	6.14249	492.151	1.17114e-15	1.07425e-13	12.9689	LAPTM4B
-1.29425	4.20509	387.634	1.17895e-14	7.22935e-13	12.1409	IGSF3
-1.29328	5.14203	414.573	6.1699e-15	4.20121e-13	12.3766	MEX3A
-1.28805	5.38964	755.601	1.76166e-17	3.20535e-15	14.4941	PRAC1
-1.28677	2.70423	118.775	6.52838e-10	6.72157e-09	8.17253	RASD1
-1.28567	3.49891	126.302	3.81705e-10	4.25356e-09	8.37125	DHRS3
-1.28472	3.1603	160.956	4.41047e-11	6.7613e-10	9.16997	SUSD4
-1.28198	4.40101	277.376	2.87049e-13	1.00503e-11	10.9978	ORAI2
-1.27923	2.06065	81.6767	1.54674e-08	1.01943e-07	6.99164	FGD1
-1.27778	6.07004	690.883	4.25121e-17	7.14912e-15	14.1457	CRAT
-1.27216	7.3927	597.441	1.76758e-16	2.22936e-14	13.6518	PFKP
-1.26989	2.05385	78.0978	2.22864e-08	1.39278e-07	6.85612	CYB5R2
-1.26782	2.38659	77.3283	2.41498e-08	1.49742e-07	6.82466	CPT1C
-1.26286	2.43064	98.8076	3.16838e-09	2.56873e-08	7.59028	NUDT13
-1.2608	6.06713	784.867	1.21143e-17	2.44466e-15	14.6118	PXDN
-1.25623	4.11816	308.581	1.04509e-13	4.39373e-12	11.3572	FAM211B
-1.24736	5.56583	534.791	5.21566e-16	5.46119e-14	13.2627	SDC4
-1.24455	2.53372	97.5174	3.54073e-09	2.8354e-08	7.54739	PTPRR
-1.2409	4.19032	189.727	9.87545e-12	1.96078e-10	9.70757	MAP3K12
-1.23868	4.87493	476.633	1.59874e-15	1.36496e-13	12.8649	ACBD6
-1.23855	7.50889	1598.93	1.03691e-20	1.27874e-17	16.8932	VEGFA
-1.23695	3.864	239.103	1.15876e-12	3.3062e-11	10.4807	ST5
-1.23689	5.09541	398.95	8.93639e-15	5.66772e-13	12.2466	ITGA5
-1.23346	3.50316	183.198	1.36087e-11	2.54711e-10	9.59395	PRSS16
-1.23327	4.35539	359.381	2.43886e-14	1.29516e-12	11.8877	BTN3A2
-1.224	2.16745	49.1524	7.94508e-07	3.20897e-06	5.49363	PROCR
-1.22221	4.01451	180.532	1.55593e-11	2.83103e-10	9.54806	VWF
-1.21988	2.60064	98.3014	3.30907e-09	2.66914e-08	7.57363	PDZK1IP1
-1.21499	2.94008	125.107	4.1487e-10	4.57263e-09	8.33983	TNS1
-1.21281	2.28605	83.0775	1.34543e-08	9.01748e-08	7.04492	KNDC1
-1.21016	5.03202	480.861	1.46735e-15	1.27235e-13	12.8954	ALDH2
-1.20986	5.51843	581.347	2.30876e-16	2.75537e-14	13.5598	C1orf115
-1.20193	3.02206	130.085	2.94527e-10	3.39809e-09	8.46877	KCNH8
-1.19539	5.88273	360.487	2.36809e-14	1.26363e-12	11.8984	COL6A2
-1.19393	5.49327	500.402	9.96326e-16	9.55434e-14	13.0198	PPAP2C
-1.19007	2.85878	101.82	2.45586e-09	2.06653e-08	7.68476	PNMA3
-1.18988	3.12119	74.3078	3.33071e-08	1.97476e-07	6.70448	ZNF334
-1.18766	4.02992	271.827	3.47379e-13	1.18269e-11	10.9271	MAPK13
-1.18726	2.43759	88.1503	8.24759e-09	5.88899e-08	7.22996	STXBP6
-1.18676	2.99983	111.473	1.13086e-09	1.06188e-08	7.97393	PITPNM3
-1.18043	4.18656	226.923	1.88741e-12	4.8717e-11	10.3123	JDP2
-1.17962	3.02342	105.759	1.77675e-09	1.57731e-08	7.80208	CHST15
-1.17837	2.49081	83.1132	1.3407e-08	8.99117e-08	7.04618	RLN1
-1.17718	3.83496	186.901	1.13318e-11	2.17222e-10	9.6631	SMARCD3
-1.16751	3.74287	214.338	3.20692e-12	7.58925e-11	10.1198	BEND4
-1.16451	2.61183	100.342	2.78054e-09	2.30652e-08	7.63704	PALM
-1.16297	2.60572	87.5223	8.75154e-09	6.17504e-08	7.20936	TGM3
-1.15678	7.69735	674.023	5.41889e-17	8.71656e-15	14.0597	BNIP3L
-1.15551	5.36432	319.047	7.60845e-14	3.35104e-12	11.4748	INSIG2
-1.15335	2.02653	70.9808	4.80475e-08	2.69878e-07	6.56883	ACAD11
-1.15106	4.92317	335.165	4.75468e-14	2.30446e-12	11.6374	TGIF2
-1.15096	6.38988	570.222	2.78866e-16	3.15829e-14	13.5005	MXI1
-1.15063	2.0677	75.5946	2.90073e-08	1.76026e-07	6.75442	DMBX1
-1.14631	2.64396	36.752	6.0547e-06	1.96782e-05	4.70601	NMU
-1.14322	2.3965	63.325	1.17889e-07	5.92514e-07	6.2273	PDZD4
-1.14056	2.43257	71.2074	4.68434e-08	2.64722e-07	6.57721	TMEM121
-1.13852	6.70147	951.656	1.80509e-18	4.77017e-16	15.3215	ITPR3
-1.13758	3.44001	143.153	1.2617e-10	1.64362e-09	8.7842	CCDC183
-1.13666	2.7408	104.634	1.94683e-09	1.70275e-08	7.76885	RECK
-1.13132	3.01846	104.897	1.90544e-09	1.67446e-08	7.77613	HLA-DMB
-1.12984	4.95011	300.182	1.35835e-13	5.40368e-12	11.2673	H2AFJ
-1.12931	3.04256	94.9767	4.42279e-09	3.44965e-08	7.46223	UTY
-1.12783	2.62076	87.1364	9.07799e-09	6.38913e-08	7.19456	RNF165
-1.12646	3.32441	110.723	1.19855e-09	1.11882e-08	7.95124	FBXO2
-1.12214	2.44393	72.5262	4.04608e-08	2.33164e-07	6.63234	AMT
-1.12209	4.77399	274.158	3.20481e-13	1.10811e-11	10.9554	PHC1
-1.12109	2.80455	92.216	5.6642e-09	4.27667e-08	7.36889	TMPRSS13
-1.11676	6.66344	575.088	2.56646e-16	2.93662e-14	13.5322	ACKR3
-1.11409	5.91882	742.674	2.08795e-17	3.67844e-15	14.4343	CTBS
-1.10648	6.56482	927.303	2.33309e-18	6.02207e-16	15.2203	SLC44A4
-1.10528	2.47147	71.8024	4.38363e-08	2.49892e-07	6.60225	DNM1
-1.10212	2.25621	65.3462	9.22866e-08	4.75971e-07	6.32242	CCDC88B
-1.10041	4.01618	62.606	1.28804e-07	6.42072e-07	6.19242	DPYSL3
-1.10009	3.325	122.242	5.08053e-10	5.41679e-09	8.26626	COQ10A
-1.09951	2.69782	75.1112	3.05464e-08	1.83858e-07	6.73552	TMEM45A
-1.09897	4.0843	204.619	4.92655e-12	1.09799e-10	9.9594	CDON
-1.09774	4.39523	180.364	1.56921e-11	2.84085e-10	9.54655	CDH26
-1.09561	3.72591	69.2751	5.82858e-08	3.18207e-07	6.49729	SLITRK6
-1.09527	5.77976	456.197	2.44559e-15	1.94834e-13	12.7103	CLSTN3
-1.0952	2.00578	45.7837	1.32609e-06	5.0388e-06	5.29767	SI
-1.091	6.4111	790.624	1.1272e-17	2.40593e-15	14.6187	CERS4
-1.09097	3.06027	91.7779	5.89431e-09	4.42332e-08	7.35425	PLEKHF1
-1.09053	5.46176	546.467	4.22501e-16	4.59739e-14	13.3375	GSTO1
-1.08994	6.78432	443.988	3.18054e-15	2.43622e-13	12.6133	JUND
-1.08781	4.18563	195.163	7.61882e-12	1.57764e-10	9.80199	TUBB4A
-1.08349	2.82732	102.493	2.32201e-09	1.97033e-08	7.70546	TERT
-1.07999	3.6533	159.011	4.92172e-11	7.3919e-10	9.13124	RCCD1
-1.07992	4.51127	219.546	2.56651e-12	6.31613e-11	10.1995	TRMT11
-1.07748	4.49012	299.785	1.37551e-13	5.45243e-12	11.2634	ZNF827
-1.07607	3.82497	180.334	1.57157e-11	2.84085e-10	9.54655	DBP
-1.07542	3.65955	160.766	4.45773e-11	6.80454e-10	9.1672	TMEM67
-1.07464	2.15636	28.33	3.18405e-05	8.72371e-05	4.0593	CECR2
-1.0742	1.87952	47.9637	9.49103e-07	3.74346e-06	5.42673	AC022400.2
-1.06745	2.68148	76.573	2.61464e-08	1.60508e-07	6.7945	MNX1
-1.06488	4.86453	296.96	1.50483e-13	5.79933e-12	11.2366	SALL2
-1.06231	3.90134	164.824	3.55884e-11	5.61872e-10	9.25036	WDR31
-1.06169	5.16156	300.917	1.3272e-13	5.29877e-12	11.2758	TRERF1
-1.06114	6.84591	763.192	1.59645e-17	2.96496e-15	14.528	PLCB4
-1.05357	3.12404	102.389	2.34214e-09	1.98589e-08	7.70204	IDNK
-1.05265	3.23572	106.705	1.64642e-09	1.48205e-08	7.82914	PDIA2
-1.05226	2.97013	94.5835	4.5797e-09	3.55953e-08	7.44861	ANKRD37
-1.05082	2.79488	89.1395	7.51724e-09	5.44252e-08	7.2642	TMPRSS11E
-1.0503	4.3705	157.592	5.33551e-11	7.91696e-10	9.10144	HOXC12
-1.05009	6.56991	780.743	1.276e-17	2.52899e-15	14.5971	SCNN1A
-1.04858	3.55712	136.799	1.88852e-10	2.32637e-09	8.63332	ZNF514
-1.04827	3.34882	102.713	2.27995e-09	1.94202e-08	7.71175	CACNA1H
-1.04819	4.68227	259.642	5.35064e-13	1.70163e-11	10.7691	TSPAN31
-1.04662	4.18385	167.857	3.0171e-11	4.88146e-10	9.31145	GALK1
-1.04355	2.67138	43.4593	1.91863e-06	7.0373e-06	5.15259	PROS1
-1.0399	6.87854	672.632	5.52996e-17	8.74618e-15	14.0582	ASS1
-1.03681	5.17272	269.758	3.73326e-13	1.26328e-11	10.8985	AIM1
-1.03206	6.11064	221.662	2.34763e-12	5.86855e-11	10.2315	OBSCN
-1.0272	4.80752	289.347	1.92485e-13	7.07412e-12	11.1503	SBK1
-1.02509	3.95475	166.459	3.25452e-11	5.17833e-10	9.28581	GAREML
-1.02497	3.19267	87.6353	8.65848e-09	6.12495e-08	7.2129	RASSF2
-1.02395	3.53042	119.091	6.37929e-10	6.6104e-09	8.17977	GPC2
-1.02389	7.17976	786.423	1.18799e-17	2.44177e-15	14.6123	ST7
-1.02343	4.74385	235.865	1.31625e-12	3.64315e-11	10.4385	SPICE1
-1.02277	5.08145	313.008	9.12678e-14	3.86634e-12	11.4127	SORL1
-1.02259	2.88882	85.2007	1.09307e-08	7.54004e-08	7.12263	HLA-DQB1
-1.02218	4.74906	223.627	2.16273e-12	5.50553e-11	10.2592	BTN2A2
-1.02195	4.52179	227.406	1.85041e-12	4.82105e-11	10.3169	ZC3H6
-1.02058	3.19755	29.033	2.74147e-05	7.64305e-05	4.11673	TEAD2
-1.0202	7.28031	318.635	7.70283e-14	3.3792e-12	11.4712	EGFR
-1.02019	4.66434	246.6	8.67984e-13	2.59078e-11	10.5866	PLA2G2A
-1.0199	2.81577	84.1325	1.21284e-08	8.2534e-08	7.08337	NAALAD2
-1.0184	3.33509	109.07	1.36413e-09	1.25323e-08	7.90197	CBLC
-1.01458	4.69003	251.938	7.10048e-13	2.19472e-11	10.6586	RIMS1
-1.0117	6.37185	599.895	1.69809e-16	2.20634e-14	13.6563	PRSS8
-1.01096	2.167	41.7976	2.52003e-06	8.96468e-06	5.04747	KIAA1257
-1.00982	3.87615	126.868	3.67038e-10	4.12323e-09	8.38476	SNED1
-1.00727	2.38986	52.6824	4.77023e-07	2.04262e-06	5.68981	CD83
-1.00587	2.27991	49.8597	7.15802e-07	2.93487e-06	5.53241	RGS19
-1.00546	3.96361	146.552	1.02344e-10	1.38021e-09	8.86005	FSCN1
-1.00415	7.09861	703.613	3.55281e-17	6.06656e-15	14.2171	COLCA1
-1.00395	7.53638	1064.42	5.9501e-19	1.88686e-16	15.7243	CLDN12
-1.00301	1.93271	38.1024	4.75218e-06	1.58154e-05	4.80092	EFNB3
-0.999293	2.26194	31.1428	1.77263e-05	5.16659e-05	4.2868	CCDC61
-0.99792	1.81944	45.3113	1.42791e-06	5.39706e-06	5.26784	PIH1D2
-0.99786	6.00959	419.646	5.4863e-15	3.8785e-13	12.4113	PATZ1
-0.995743	7.94458	482.566	1.41776e-15	1.24887e-13	12.9035	BNIP3
-0.993356	4.90999	237.728	1.22296e-12	3.44128e-11	10.4633	RGS10
-0.991626	4.53382	78.5875	2.11833e-08	1.33587e-07	6.87423	HES4
-0.987612	4.95726	139.727	1.56508e-10	2.00124e-09	8.6987	EGFL7
-0.98647	2.03323	46.4669	1.19269e-06	4.59995e-06	5.33725	TRAF5
-0.985269	2.92276	57.871	2.3552e-07	1.09557e-06	5.96036	S100P
-0.982084	4.2394	166.722	3.20846e-11	5.11648e-10	9.29103	SYNGR1
-0.981923	3.33756	81.4229	1.58664e-08	1.0414e-07	6.98238	NUAK2
-0.981864	3.91915	172.035	2.4137e-11	4.0529e-10	9.39223	SEMA3G
-0.981015	6.47798	545.473	4.30076e-16	4.63438e-14	13.334	CCDC57
-0.980326	3.4232	102.854	2.25353e-09	1.92993e-08	7.71446	ADORA2B
-0.978565	3.0261	68.4527	6.40606e-08	3.46158e-07	6.46073	FN3K
-0.977906	3.29122	76.6872	2.58331e-08	1.59024e-07	6.79854	RABL2A
-0.976023	2.50891	58.9868	2.03627e-07	9.59683e-07	6.01787	SNAI1
-0.975954	3.25555	73.8559	3.49796e-08	2.05962e-07	6.68621	ZNF697
-0.975158	4.48116	136.579	1.91554e-10	2.35444e-09	8.62811	FUT11
-0.97493	2.03668	42.4486	2.26273e-06	8.1539e-06	5.08863	ZNF695
-0.97207	4.89846	228.07	1.8008e-12	4.72507e-11	10.3256	SEPT6
-0.971546	5.01671	313.359	9.02989e-14	3.83995e-12	11.4157	VIPAS39
-0.969462	4.0424	188.821	1.03186e-11	2.04147e-10	9.69006	LIX1L
-0.969447	3.74085	99.9247	2.88063e-09	2.37182e-08	7.62492	C14orf132
-0.965263	2.5873	39.1421	3.95914e-06	1.34175e-05	4.87233	FGF13
-0.964786	3.23434	86.2269	9.90158e-09	6.91615e-08	7.16014	ZMYND12
-0.964275	8.27853	1045.76	7.09121e-19	2.12717e-16	15.6722	TMEM123
-0.964187	5.35697	405.79	7.58567e-15	4.92359e-13	12.3077	EFS
-0.963344	4.6691	173.926	2.1853e-11	3.77799e-10	9.42274	HDGFRP3
-0.962543	2.84326	38.9266	4.11067e-06	1.3876e-05	4.85774	MYRF
-0.962452	5.62222	384.502	1.27465e-14	7.67833e-13	12.1147	SCCPDH
-0.962376	2.74281	47.2408	1.05913e-06	4.14064e-06	5.38293	ANKRD36
-0.961762	5.12652	319.184	7.57753e-14	3.35072e-12	11.4749	COLEC12
-0.961578	3.30381	107.765	1.51265e-09	1.3784e-08	7.86062	C3orf67
-0.960857	4.17275	73.0231	3.83091e-08	2.22614e-07	6.65245	MAGEA10
-0.957855	4.71753	187.94	1.07703e-11	2.09718e-10	9.67836	AQP3
-0.957227	5.57317	273.903	3.23318e-13	1.11185e-11	10.954	TMEM63A
-0.955178	4.26855	142.241	1.33555e-10	1.72967e-09	8.76204	TMEM159
-0.954879	5.11375	274.677	3.14818e-13	1.09192e-11	10.9618	ZNF395
-0.95403	3.94518	143.525	1.23289e-10	1.61557e-09	8.79167	TBC1D8B
-0.952881	3.93719	97.0595	3.68421e-09	2.9354e-08	7.53233	DIO1
-0.951893	2.52241	44.7306	1.56504e-06	5.85354e-06	5.23258	IFI35
-0.950893	3.78673	114.808	8.76652e-10	8.67198e-09	8.06188	C19orf66
-0.950611	2.16664	54.9859	3.46575e-07	1.5467e-06	5.81059	NOD1
-0.950429	4.21524	151.896	7.42742e-11	1.04882e-09	8.9793	BAIAP3
-0.949968	5.44064	382.229	1.34946e-14	8.00944e-13	12.0964	NXPH4
-0.949453	6.59196	577.148	2.47831e-16	2.89545e-14	13.5383	EXOC4
-0.944088	5.07596	220.951	2.41879e-12	6.00586e-11	10.2214	EGLN3
-0.940864	2.91246	64.3389	1.04186e-07	5.31905e-07	6.27417	TUSC1
-0.940656	2.64454	43.4359	1.92592e-06	7.05937e-06	5.15123	STAT5A
-0.938123	3.55868	112.943	1.00998e-09	9.73069e-09	8.01186	MARK1
-0.936947	7.70074	920.689	2.50431e-18	6.17673e-16	15.2092	ASPH
-0.935697	2.33131	43.414	1.93277e-06	7.07281e-06	5.15041	ARL4D
-0.935585	3.00731	72.8668	3.8972e-08	2.25875e-07	6.64613	SPAG16
-0.935126	4.53176	201.192	5.75717e-12	1.25538e-10	9.90122	ZNF496
-0.934412	3.9926	119.736	6.08638e-10	6.34298e-09	8.19771	SLC25A27
-0.934171	4.48427	174.243	2.14945e-11	3.7218e-10	9.42925	GYG2
-0.93407	4.55901	137.132	1.84825e-10	2.2886e-09	8.64043	SAMD13
-0.931717	2.88587	61.04	1.56634e-07	7.63407e-07	6.11724	BEST1
-0.926627	2.34603	36.8364	5.96269e-06	1.94133e-05	4.7119	ANG
-0.926574	4.17473	102.889	2.24708e-09	1.92739e-08	7.71503	TCEA3
-0.925125	6.60282	639.86	9.02777e-17	1.26834e-14	13.8968	NQO1
-0.924893	6.58504	390.206	1.10626e-14	6.85941e-13	12.1637	IRF2BP2
-0.924133	3.37592	70.55	5.0432e-08	2.80715e-07	6.55173	HEG1
-0.923671	6.41288	488.808	1.25134e-15	1.13841e-13	12.9437	DARS2
-0.922451	3.44237	106.559	1.66577e-09	1.49462e-08	7.82547	CPQ
-0.921305	2.09899	38.1383	4.72202e-06	1.57245e-05	4.80342	KDELR3
-0.920993	4.84579	162.021	4.15558e-11	6.42378e-10	9.19221	SLC22A17
-0.920116	2.8284	71.5125	4.52742e-08	2.56901e-07	6.59023	UBA7
-0.918094	4.46179	154.876	6.23871e-11	9.05143e-10	9.04328	PBX1
-0.917521	5.34323	261.511	5.00155e-13	1.60905e-11	10.7934	CALCOCO1
-0.917213	2.70996	43.8448	1.80291e-06	6.65021e-06	5.17716	ARHGDIG
-0.913638	4.59882	162.578	4.02862e-11	6.25365e-10	9.20387	SIPA1
-0.913435	2.87575	68.9186	6.07153e-08	3.30657e-07	6.48062	NLRC5
-0.913099	5.1546	238.276	1.1969e-12	3.39754e-11	10.4688	TRPS1
-0.911212	4.09978	98.8098	3.16779e-09	2.56873e-08	7.59028	BZRAP1
-0.910688	3.83645	129.468	3.07099e-10	3.52845e-09	8.45242	LPAR6
-0.909583	4.18009	157.837	5.2615e-11	7.82807e-10	9.10635	DLG4
-0.907641	5.12833	148.532	9.0773e-11	1.24808e-09	8.90376	MGMT
-0.907279	1.9291	36.5658	6.26327e-06	2.02789e-05	4.69296	ZNF506
-0.903747	2.87362	59.7588	1.84348e-07	8.78524e-07	6.05625	IFIT5
-0.902898	9.08242	983.087	1.30842e-18	3.63053e-16	15.44	CCNI
-0.902832	3.11193	48.6989	8.49948e-07	3.39704e-06	5.4689	PHF19
-0.902216	4.61525	187.484	1.10127e-11	2.12542e-10	9.67256	TMEM56
-0.901526	2.0885	27.0221	4.23208e-05	0.000113678	3.94432	CD302
-0.900983	4.39456	196.309	7.21937e-12	1.509e-10	9.82131	GEMIN8
-0.899468	2.7028	62.6044	1.28831e-07	6.42072e-07	6.19242	DNAH2
-0.899438	3.73721	124.689	4.27209e-10	4.68537e-09	8.32926	ZNF775
-0.898637	3.82235	63.3917	1.1693e-07	5.88307e-07	6.2304	BMF
-0.896625	5.93171	365.497	2.0744e-14	1.14546e-12	11.941	FAM118A
-0.895514	5.09697	237.691	1.22471e-12	3.44128e-11	10.4633	EVC
-0.894506	5.86474	328.803	5.70937e-14	2.67377e-12	11.5729	ERO1L
-0.893462	4.42189	183.395	1.34759e-11	2.52651e-10	9.59748	EGF
-0.889564	4.81457	170.607	2.60351e-11	4.31289e-10	9.36523	ZNF277
-0.888672	2.4997	46.7214	1.14683e-06	4.43817e-06	5.3528	NKD2
-0.888385	2.64059	45.7913	1.32453e-06	5.036e-06	5.29791	ODF3B
-0.886965	3.1948	50.041	6.97037e-07	2.86428e-06	5.54298	STARD9
-0.886615	5.37125	210.768	3.74673e-12	8.66354e-11	10.0623	AHSA2
-0.88443	3.05027	48.4561	8.81374e-07	3.50874e-06	5.45485	IKBKE
-0.884319	4.64909	125.141	4.13885e-10	4.57086e-09	8.34	ZBED6
-0.882971	3.22172	52.6166	4.81465e-07	2.06005e-06	5.68612	TBC1D19
-0.882577	3.085	39.6233	3.6424e-06	1.24659e-05	4.90428	MAPK15
-0.881723	2.18223	34.5204	9.15651e-06	2.85874e-05	4.54383	RIBC1
-0.881529	3.58015	93.108	5.22557e-09	3.98069e-08	7.40004	PIM1
-0.880561	4.07176	131.8	2.62419e-10	3.07885e-09	8.51161	SLC29A4
-0.880037	4.1163	114.441	9.01252e-10	8.83657e-09	8.05372	ST6GALNAC4
-0.879262	6.41718	443.956	3.18274e-15	2.43622e-13	12.6133	ERMP1
-0.878241	5.69118	273.88	3.23568e-13	1.11185e-11	10.954	EFCAB4A
-0.877269	1.93985	31.3217	1.70976e-05	5.00569e-05	4.30054	TLR5
-0.877119	3.02012	68.171	6.61807e-08	3.56573e-07	6.44785	ZSWIM4
-0.877094	5.6815	159.944	4.66874e-11	7.05011e-10	9.1518	LRP1
-0.875148	5.77102	84.7503	1.1419e-08	7.83311e-08	7.10607	ZC3H12A
-0.873324	5.23313	282.864	2.38525e-13	8.55723e-12	11.0677	MACROD1
-0.872367	3.72625	62.6935	1.27418e-07	6.3602e-07	6.19653	RCN3
-0.868471	5.89174	284.004	2.29624e-13	8.3016e-12	11.0808	WDFY1
-0.868315	2.44882	45.1515	1.46428e-06	5.51664e-06	5.25832	ZBTB46
-0.867827	3.33198	59.7524	1.84501e-07	8.78872e-07	6.05607	PRTG
-0.866495	3.12368	61.3686	1.50289e-07	7.37424e-07	6.13228	ZBED6CL
-0.865862	5.8022	420.607	5.3664e-15	3.81805e-13	12.4182	RCAN3
-0.864175	4.49426	174.927	2.07417e-11	3.62539e-10	9.44065	CNKSR3
-0.863389	4.64248	91.9286	5.81401e-09	4.37193e-08	7.35933	LRRC26
-0.86294	3.45396	79.2498	1.97856e-08	1.26498e-07	6.89792	NRM
-0.86271	3.38766	41.9948	2.43884e-06	8.7262e-06	5.05917	PCSK4
-0.862227	3.63069	60.6526	1.64497e-07	7.95191e-07	6.09953	PELI2
-0.862055	6.68859	495.128	1.10445e-15	1.02152e-13	12.9908	UGT2B11
-0.861013	3.07032	79.4685	1.93468e-08	1.23906e-07	6.90691	CACNA1D
-0.860562	1.94331	34.2312	9.67301e-06	3.0031e-05	4.52243	FSIP1
-0.860432	6.08139	348.429	3.28057e-14	1.67023e-12	11.7772	FAM13A
-0.860332	3.05717	71.1979	4.6893e-08	2.6474e-07	6.57718	C17orf103
-0.860325	3.87191	114.866	8.72793e-10	8.64151e-09	8.06341	KLF4
-0.858997	6.10749	233.257	1.46017e-12	3.99813e-11	10.3981	KDM3A
-0.858304	5.60921	365.05	2.0989e-14	1.15325e-12	11.9381	IAH1
-0.857707	5.07608	146.336	1.03698e-10	1.39508e-09	8.8554	IFT81
-0.857244	2.6225	41.2128	2.77879e-06	9.80662e-06	5.00848	ESPN
-0.857178	5.05252	154.619	6.33246e-11	9.15157e-10	9.0385	PGPEP1
-0.856894	3.32409	79.5143	1.92562e-08	1.23398e-07	6.90869	PET117
-0.856252	6.24962	203.481	5.18681e-12	1.14786e-10	9.94011	GOLGA8A
-0.85616	4.25289	70.8351	4.884e-08	2.73499e-07	6.56304	CHAC1
-0.855184	3.77778	97.6407	3.50313e-09	2.80933e-08	7.5514	ITGA2
-0.854737	6.18339	535.51	5.14779e-16	5.46119e-14	13.2627	AIG1
-0.853243	5.98289	329.875	5.53464e-14	2.60292e-12	11.5845	TIMP2
-0.851409	3.39168	72.3449	4.12785e-08	2.37261e-07	6.62477	KCNQ1
-0.850557	4.55999	168.693	2.88425e-11	4.69388e-10	9.32847	ROBO3
-0.850234	5.51352	117.055	7.41086e-10	7.5117e-09	8.12426	IDUA
-0.850174	3.74463	89.413	7.32806e-09	5.31596e-08	7.27442	ZNF287
-0.849512	3.91385	76.0855	2.75312e-08	1.67987e-07	6.77472	DDC
-0.848969	4.12088	133.299	2.37501e-10	2.82229e-09	8.5494	SHANK3
-0.848932	6.69658	529.743	5.72089e-16	5.87928e-14	13.2307	LRIG1
-0.848039	3.20164	48.8625	8.29468e-07	3.32716e-06	5.47793	ACSF2
-0.84721	3.42112	77.0095	2.49713e-08	1.54233e-07	6.81182	EIF4E3
-0.846675	2.69692	38.5431	4.39648e-06	1.47466e-05	4.83131	SPIN2B
-0.846218	2.45188	34.2894	9.56661e-06	2.97339e-05	4.52675	B4GALNT3
-0.845709	3.70118	87.5432	8.73427e-09	6.16964e-08	7.20974	OLFM2
-0.843526	5.69819	382.334	1.34591e-14	8.00944e-13	12.0964	ATP2C2
-0.842147	4.01117	99.4756	2.9927e-09	2.44955e-08	7.61091	BTN3A1
-0.839827	2.98297	61.2365	1.52804e-07	7.47454e-07	6.12642	TET1
-0.83974	4.45398	131.186	2.7346e-10	3.18148e-09	8.49737	VLDLR
-0.839488	3.80028	95.2351	4.32287e-09	3.38122e-08	7.47093	ISG20
-0.83827	5.0548	196.577	7.12935e-12	1.49483e-10	9.82541	PIGV
-0.836724	7.88764	649.389	7.80931e-17	1.12566e-14	13.9486	PCK2
-0.836352	5.14059	238.621	1.18085e-12	3.36058e-11	10.4736	FAM69B
-0.835676	6.21087	307.265	1.08845e-13	4.55874e-12	11.3412	TRIM68
-0.832196	5.27758	227.27	1.86069e-12	4.83033e-11	10.316	FKBP9
-0.832193	5.76014	203.119	5.27264e-12	1.16191e-10	9.93483	AGO4
-0.831884	6.16261	348.11	3.30943e-14	1.67723e-12	11.7754	SFXN3
-0.831479	7.88789	670.876	5.67371e-17	8.74618e-15	14.0582	SLC16A1
-0.83096	9.65908	670.957	5.66702e-17	8.74618e-15	14.0582	PGK1
-0.829226	4.27191	112.414	1.05176e-09	1.00551e-08	7.99761	BHLHA15
-0.828431	2.22314	28.8011	2.87951e-05	7.96008e-05	4.09908	TMEM44
-0.827175	3.9657	109.744	1.29375e-09	1.19661e-08	7.92205	LRIG3
-0.826308	3.80636	57.8136	2.37305e-07	1.10259e-06	5.95759	PLCH1
-0.824835	4.13944	94.1878	4.74383e-09	3.66911e-08	7.43544	GAS6
-0.824445	5.76943	325.003	6.37881e-14	2.91352e-12	11.5356	N4BP2L2
-0.823468	3.88302	107.882	1.49862e-09	1.36673e-08	7.86432	ARHGEF40
-0.820935	2.46619	43.2817	1.97466e-06	7.21422e-06	5.14181	ZNF792
-0.819593	3.17504	50.9192	6.13481e-07	2.55498e-06	5.59261	MOB3C
-0.818085	4.92518	208.687	4.10704e-12	9.32877e-11	10.0302	FAM101B
-0.817385	3.9422	72.6174	4.00561e-08	2.31372e-07	6.63569	ALMS1
-0.817133	3.21105	38.646	4.31774e-06	1.45132e-05	4.83824	ANKRD9
-0.816679	3.56559	85.0672	1.10731e-08	7.63353e-08	7.11727	AMOTL2
-0.816109	2.97686	24.3416	7.78922e-05	0.0001972	3.70509	SOX9
-0.816025	6.16484	413.889	6.26906e-15	4.2427e-13	12.3724	DCAF16
-0.815609	2.4195	39.1648	3.94349e-06	1.33686e-05	4.87391	NKD1
-0.814687	4.08801	74.5259	3.25317e-08	1.93707e-07	6.71286	FBXL16
-0.813282	2.45921	35.6418	7.42211e-06	2.36243e-05	4.62664	DENND3
-0.813059	2.20811	30.6182	1.97213e-05	5.67359e-05	4.24614	PRR16
-0.811986	3.41808	63.6487	1.1331e-07	5.71647e-07	6.24287	ZNF226
-0.81075	3.49617	82.2357	1.46269e-08	9.69795e-08	7.01332	B9D1
-0.810159	6.95988	386.28	1.21934e-14	7.43596e-13	12.1287	FADS1
-0.809924	5.10071	146.958	9.98428e-11	1.35141e-09	8.86921	CXXC5
-0.809865	6.21711	380.467	1.41076e-14	8.32872e-13	12.0794	PIAS2
-0.80942	4.43865	139.952	1.54287e-10	1.9774e-09	8.7039	GPR137B
-0.808354	6.63191	316.929	8.10677e-14	3.50105e-12	11.4558	KLF13
-0.807225	3.87741	81.9152	1.51024e-08	9.98342e-08	7.00072	RRAS
-0.806124	5.76621	201.319	5.72382e-12	1.25056e-10	9.90289	SLC25A29
-0.804168	4.42343	158.307	5.12245e-11	7.65196e-10	9.11623	CEP68
-0.803732	2.74957	38.1673	4.69784e-06	1.56487e-05	4.80552	ALX4
-0.802836	4.25475	103.719	2.09832e-09	1.81947e-08	7.74006	SCRN2
-0.801847	5.04933	220.684	2.4462e-12	6.06034e-11	10.2175	C1orf27
-0.80173	5.6656	243.735	9.68347e-13	2.82834e-11	10.5485	PRKD3
-0.801267	2.4266	32.7947	1.27623e-05	3.85965e-05	4.41345	AATK
-0.800372	4.95975	213.155	3.37562e-12	7.89421e-11	10.1027	ING4
-0.800151	5.05068	158.193	5.15559e-11	7.69112e-10	9.11401	RNF24
-0.799612	7.71149	175.452	2.01833e-11	3.54453e-10	9.45044	DDIT4
-0.799151	5.1302	209.361	3.98628e-12	9.08494e-11	10.0417	SORBS3
-0.796751	3.12248	52.9349	4.6038e-07	1.9836e-06	5.70255	DUSP27
-0.795398	3.90347	102.748	2.27334e-09	1.93793e-08	7.71266	TCTN2
-0.794921	3.88071	92.5149	5.51286e-09	4.17091e-08	7.37977	FAM213A
-0.794872	4.64383	123.341	4.69845e-10	5.0531e-09	8.29644	KLHDC9
-0.792225	3.59307	73.9205	3.47351e-08	2.04848e-07	6.68857	PDLIM2
-0.791665	3.20097	42.6278	2.19707e-06	7.93791e-06	5.10029	EXD3
-0.791614	3.16143	44.1628	1.71321e-06	6.35314e-06	5.19701	CCDC28B
-0.790909	2.4692	30.7611	1.91545e-05	5.53247e-05	4.25708	ABLIM3
-0.790694	5.22514	170.29	2.64788e-11	4.37915e-10	9.35861	MAPT
-0.790038	3.60187	63.017	1.22435e-07	6.13778e-07	6.21199	ST6GAL1
-0.789604	5.33964	191.434	9.09616e-12	1.82565e-10	9.73858	ZP3
-0.789096	4.25851	118.509	6.65679e-10	6.81584e-09	8.16648	LZTS3
-0.788908	3.55491	84.2801	1.19547e-08	8.1602e-08	7.0883	OTUB2
-0.788673	3.85152	67.8374	6.87922e-08	3.68675e-07	6.43336	SH3BP1
-0.788264	5.47541	200.323	5.99174e-12	1.29634e-10	9.88728	VOPP1
-0.78789	3.38861	57.552	2.4562e-07	1.13779e-06	5.94394	LGI2
-0.787378	4.79048	148.978	8.83696e-11	1.21992e-09	8.91367	PKIB
-0.785495	6.0602	298.556	1.43022e-13	5.6092e-12	11.2511	PEG3
-0.783718	2.07258	31.2639	1.7298e-05	5.05638e-05	4.29616	CRISP3
-0.783675	4.22248	104.345	1.99327e-09	1.73652e-08	7.76032	LYSMD1
-0.782711	5.85947	294.961	1.60437e-13	6.05678e-12	11.2178	TNFRSF19
-0.782291	4.56239	119.944	5.99501e-10	6.26541e-09	8.20305	AGR2
-0.781915	4.19582	102.224	2.37457e-09	2.01032e-08	7.69673	MLK4
-0.781756	6.85289	497.591	1.05242e-15	9.98361e-14	13.0007	HEBP2
-0.781258	3.11246	44.2026	1.70236e-06	6.32133e-06	5.19919	PTRF
-0.780321	4.70435	82.5387	1.41923e-08	9.45502e-08	7.02434	NPHP3
-0.779694	3.86967	71.9634	4.30594e-08	2.46189e-07	6.60873	LPCAT4
-0.778827	7.00537	378.099	1.49802e-14	8.79712e-13	12.0557	C4orf3
-0.777243	4.36543	101.589	2.50385e-09	2.093e-08	7.67923	CUEDC1
-0.776689	3.91869	93.8243	4.9003e-09	3.76912e-08	7.42376	PECR
-0.776029	4.48617	121.537	5.34373e-10	5.66476e-09	8.24682	SLC39A13
-0.775556	6.21739	257.104	5.86822e-13	1.85664e-11	10.7313	P4HTM
-0.775112	4.68442	137.12	1.8496e-10	2.2886e-09	8.64043	KLHL5
-0.774049	2.18516	29.7339	2.36677e-05	6.68926e-05	4.17462	NMNAT3
-0.773429	5.55528	262.789	4.77719e-13	1.54583e-11	10.8108	RAC3
-0.773311	4.41084	94.9829	4.42035e-09	3.44965e-08	7.46223	MPND
-0.772814	3.64837	74.0935	3.40891e-08	2.01574e-07	6.69557	SLC18B1
-0.77248	3.4954	75.6025	2.89829e-08	1.75975e-07	6.75455	ARRDC2
-0.771795	2.57382	36.5522	6.27875e-06	2.03231e-05	4.69201	RTN4R
-0.771674	1.8947	30.0063	2.23665e-05	6.35551e-05	4.19685	C2ORF15
-0.770274	3.80511	71.9955	4.29064e-08	2.45473e-07	6.61	CCBL1
-0.76979	6.36618	318.493	7.73544e-14	3.38015e-12	11.4711	QSER1
-0.769752	4.56512	122.254	5.07634e-10	5.41679e-09	8.26626	ARHGEF17
-0.76921	5.78627	188.343	1.05608e-11	2.07827e-10	9.6823	PABPC1L
-0.768863	3.81966	64.1515	1.06581e-07	5.41642e-07	6.26629	SH3BP5
-0.768414	5.20361	181.547	1.47825e-11	2.71749e-10	9.56583	TMEM8B
-0.768361	3.27447	46.4626	1.19348e-06	4.59995e-06	5.33725	C1orf51
-0.767045	5.72053	316.461	8.22175e-14	3.53694e-12	11.4514	RWDD2A
-0.766366	3.10523	40.7091	3.02524e-06	1.05821e-05	4.97543	NUP62CL
-0.765238	5.61024	245.001	9.22523e-13	2.70875e-11	10.5672	DUSP4
-0.764947	2.77495	40.0621	3.37769e-06	1.16498e-05	4.93368	GJC1
-0.764709	4.19071	109.865	1.28157e-09	1.18733e-08	7.92543	SLC35D2
-0.764074	3.28468	61.7105	1.43984e-07	7.10571e-07	6.14839	TTC28
-0.763723	3.85508	69.3831	5.75704e-08	3.14813e-07	6.50195	MFGE8
-0.763702	3.85872	62.9261	1.23813e-07	6.19849e-07	6.20771	TMEM107
-0.763642	4.84975	124.89	4.21233e-10	4.62479e-09	8.33491	GPSM2
-0.763482	6.37603	242.556	1.01333e-12	2.93654e-11	10.5322	GOLPH3L
-0.763468	8.39975	663.295	6.3434e-17	9.51424e-15	14.0216	NETO1
-0.763296	3.53903	63.3348	1.17747e-07	5.92149e-07	6.22757	DCLK2
-0.762611	5.75391	196.886	7.02685e-12	1.48272e-10	9.82894	PCGF2
-0.762508	5.48793	174.665	2.10265e-11	3.66362e-10	9.43609	EFNA3
-0.76045	3.15766	58.2987	2.22688e-07	1.04112e-06	5.9825	DQX1
-0.760233	6.69664	440.168	3.45794e-15	2.59322e-13	12.5862	GTPBP2
-0.75988	2.69912	39.0361	4.03293e-06	1.36385e-05	4.86523	TTLL6
-0.759418	7.19693	333.933	4.92496e-14	2.36633e-12	11.6259	CCNL2
-0.759382	8.9096	265.616	4.31934e-13	1.42256e-11	10.8469	GDF15
-0.759032	9.03135	614.262	1.3469e-16	1.80111e-14	13.7445	FADS2
-0.758784	3.53656	55.4912	3.23553e-07	1.45154e-06	5.83817	FAHD2B
-0.757629	2.26144	34.7127	8.82981e-06	2.76764e-05	4.55789	MAP1A
-0.757513	4.40608	118.925	6.45733e-10	6.66697e-09	8.17607	CCBL2
-0.756928	5.74857	125.343	4.08086e-10	4.51199e-09	8.34563	HSPG2
-0.756058	2.76921	36.4336	6.41605e-06	2.07395e-05	4.6832	KCNK5
-0.755387	2.94149	54.8627	3.52459e-07	1.5698e-06	5.80416	C17orf107
-0.754159	4.56391	105.595	1.80053e-09	1.5949e-08	7.79727	FARP1
-0.753422	5.25963	137.233	1.83617e-10	2.27961e-09	8.64214	MGLL
-0.753281	3.03669	36.4763	6.36632e-06	2.05945e-05	4.68625	CCDC136
-0.752703	6.32413	339.283	4.23103e-14	2.06873e-12	11.6843	DDHD2
-0.751825	3.53848	67.9306	6.80512e-08	3.65232e-07	6.43743	TCP11L1
-0.751093	3.56139	79.6144	1.90597e-08	1.22351e-07	6.91239	BEND7
-0.750866	4.49234	123.736	4.56889e-10	4.94732e-09	8.30563	DERA
-0.750861	2.87163	41.2304	2.7706e-06	9.78082e-06	5.00962	ELFN2
-0.750789	3.19599	48.5624	8.67467e-07	3.45948e-06	5.46099	DENND6B
-0.750523	3.80395	55.2257	3.35434e-07	1.50013e-06	5.82387	ATXN1
-0.750401	4.58921	120.55	5.73765e-10	6.02091e-09	8.22034	P4HA2
-0.749839	2.18867	25.306	6.22715e-05	0.000161438	3.79199	TSSK6
-0.749703	5.3465	167.442	3.08553e-11	4.97043e-10	9.30361	BCAM
-0.749251	3.31894	37.8689	4.95342e-06	1.64457e-05	4.78395	FAM184A
-0.748477	6.09479	292.875	1.71605e-13	6.43459e-12	11.1915	NUDT4
-0.747981	5.92713	320.93	7.19369e-14	3.2163e-12	11.4926	ITGA6
-0.747892	4.97948	161.036	4.39078e-11	6.74976e-10	9.17071	FAM149B1
-0.747856	3.83342	67.3167	7.30981e-08	3.87448e-07	6.41179	SNX21
-0.747126	3.90317	65.3938	9.17628e-08	4.7393e-07	6.32429	NICN1
-0.746449	2.08501	25.3476	6.1679e-05	0.000160097	3.79562	KHDC1
-0.746164	2.37445	29.2817	2.60154e-05	7.29707e-05	4.13685	KLC3
-0.74558	4.00399	74.6075	3.22465e-08	1.92499e-07	6.71557	GDPD1
-0.744803	3.96506	6.5706	0.0184482	0.0286733	1.54252	EPHA3
-0.744498	8.55009	688.477	4.39944e-17	7.28797e-15	14.1374	MIA3
-0.744384	5.42986	170.265	2.6514e-11	4.37915e-10	9.35861	CA12
-0.743142	5.57065	246.365	8.75751e-13	2.60589e-11	10.584	TSTD1
-0.742686	5.44272	175.866	1.97551e-11	3.48034e-10	9.45838	PHYKPL
-0.741529	3.38119	48.7483	8.43711e-07	3.37819e-06	5.47132	DIXDC1
-0.740119	7.05401	318.086	7.83041e-14	3.40823e-12	11.4675	EFNA5
-0.736502	2.77775	25.3908	6.10717e-05	0.000158632	3.79961	ARHGAP20
-0.7352	4.62726	99.3013	3.0375e-09	2.48256e-08	7.6051	ACBD4
-0.735124	7.31043	450.45	2.76522e-15	2.16395e-13	12.6648	TLE3
-0.734763	3.48328	51.3964	5.72742e-07	2.40244e-06	5.61935	PLEKHG5
-0.734506	5.97938	199.403	6.25133e-12	1.34204e-10	9.87223	C1RL
-0.734112	5.18573	133.017	2.41982e-10	2.8694e-09	8.54221	NRARP
-0.733908	4.26001	59.1648	1.98992e-07	9.41438e-07	6.02621	PRKAA2
-0.733807	4.67643	137.703	1.78133e-10	2.22647e-09	8.65238	TBCK
-0.732116	4.33654	89.5853	7.21159e-09	5.25551e-08	7.27939	RASSF5
-0.731612	4.53589	78.8337	2.06514e-08	1.30977e-07	6.8828	SWAP70
-0.731331	7.46529	410.869	6.72812e-15	4.51735e-13	12.3451	LTBR
-0.730794	4.0848	40.4816	3.14435e-06	1.09333e-05	4.96125	DNAJC22
-0.730085	4.24817	114.684	8.84897e-10	8.73019e-09	8.05898	EFHC1
-0.730077	4.08531	89.5156	7.25848e-09	5.27928e-08	7.27743	SVIL
-0.729987	2.97283	47.9597	9.49675e-07	3.74438e-06	5.42662	RAD51B
-0.729404	3.02844	37.3128	5.47139e-06	1.79719e-05	4.74541	GKAP1
-0.728124	5.99612	232.103	1.52936e-12	4.13002e-11	10.384	GPSM1
-0.728047	5.98159	108.664	1.40853e-09	1.28987e-08	7.88945	ANP32E
-0.727908	4.32174	88.8397	7.73079e-09	5.58984e-08	7.2526	CASKIN1
-0.725847	5.0242	148.807	8.92833e-11	1.22999e-09	8.9101	PPP1R3B
-0.725037	3.77764	61.6578	1.44936e-07	7.14002e-07	6.1463	IFT80
-0.724348	2.87206	32.4092	1.37662e-05	4.12949e-05	4.3841	TMSB15A
-0.724333	4.51021	105.463	1.81993e-09	1.6108e-08	7.79296	FAM102B
-0.72386	6.14966	183.023	1.37281e-11	2.56495e-10	9.59092	PFKFB3
-0.723197	3.50383	56.4645	2.83801e-07	1.29519e-06	5.88767	ZNF354C
-0.722785	7.05855	374.954	1.62322e-14	9.28666e-13	12.0321	SLC1A5
-0.722756	4.12581	89.8445	7.04018e-09	5.15769e-08	7.28755	TMEM45B
-0.722095	1.86305	22.8477	0.00011132	0.000274381	3.56165	NUDT11
-0.720164	6.47246	355.134	2.73319e-14	1.44456e-12	11.8403	RAB25
-0.719626	4.86299	118.575	6.62494e-10	6.81008e-09	8.16685	PTPN14
-0.71695	3.76389	59.1861	1.98446e-07	9.39655e-07	6.02703	ADAM11
-0.716885	4.52911	84.9078	1.12456e-08	7.73783e-08	7.11138	ZBTB47
-0.716439	3.09333	46.9042	1.11508e-06	4.33089e-06	5.36342	MMP11
-0.716207	3.79227	35.6377	7.42773e-06	2.36354e-05	4.62644	IL17RB
-0.716007	4.94698	159.57	4.76822e-11	7.1808e-10	9.14383	SMUG1
-0.715553	4.44407	116.446	7.75384e-10	7.81651e-09	8.10699	TBC1D7
-0.715544	4.98769	103.852	2.07549e-09	1.80108e-08	7.74447	PLXNA3
-0.715461	3.08795	29.8228	2.32338e-05	6.57502e-05	4.1821	FBXO6
-0.714612	5.62573	204.63	4.92407e-12	1.09799e-10	9.9594	GLT8D1
-0.714554	4.90029	110.46	1.22336e-09	1.14006e-08	7.94307	ZNF337
-0.712666	4.55558	104.531	1.96332e-09	1.71582e-08	7.76553	GNB5
-0.712613	5.75627	261.317	5.03654e-13	1.61562e-11	10.7917	PTPN12
-0.711684	3.95461	80.6288	1.71897e-08	1.11768e-07	6.95168	TUBB2A
-0.710884	4.28641	93.5206	5.03542e-09	3.86178e-08	7.41321	TCEAL3
-0.708164	4.14791	73.7622	3.5338e-08	2.07412e-07	6.68317	COL1A1
-0.706337	6.74417	363.866	2.16535e-14	1.1781e-12	11.9288	LITAF
-0.706038	3.97025	38.7464	4.24238e-06	1.42729e-05	4.84549	NOTCH2NL
-0.705261	2.85392	40.6767	3.04188e-06	1.06303e-05	4.97345	GADD45B
-0.704696	2.15952	23.7103	9.04369e-05	0.000226276	3.64536	FHL3
-0.703765	5.05062	143.591	1.22779e-10	1.61078e-09	8.79296	DNMT3A
-0.703357	3.59981	68.1262	6.6525e-08	3.5808e-07	6.44602	ADSSL1
-0.702826	1.59744	23.7298	9.00188e-05	0.000225382	3.64708	FA2H
-0.702484	7.81547	251.822	7.13134e-13	2.19472e-11	10.6586	PKD1
-0.702333	5.02912	98.4016	3.28068e-09	2.64817e-08	7.57705	ADCY1
-0.701565	4.53478	126.12	3.86561e-10	4.30108e-09	8.36642	F2R
-0.701056	5.20126	102.607	2.3002e-09	1.95482e-08	7.70889	MYO15B
-0.700555	3.55901	36.6051	6.21857e-06	2.01577e-05	4.69556	RNF207
-0.700182	4.02634	61.2386	1.52764e-07	7.47454e-07	6.12642	GADD45G
-0.69979	4.13017	99.89	2.88911e-09	2.37704e-08	7.62396	KIAA1586
-0.699556	3.0749	33.9912	1.01261e-05	3.13237e-05	4.50413	BIRC3
-0.698698	4.20652	80.867	1.67804e-08	1.09685e-07	6.95985	CENPV
-0.698517	5.25707	177.167	1.84723e-11	3.28564e-10	9.48338	PDK2
-0.69787	4.43277	66.3917	8.14953e-08	4.27061e-07	6.36951	NTAN1
-0.697836	6.03556	213.715	3.29455e-12	7.76352e-11	10.1099	OPLAH
-0.695963	2.15942	17.0039	0.000517671	0.00111048	2.95449	SIX1
-0.69593	5.41979	192.319	8.71903e-12	1.76915e-10	9.75224	RAB6B
-0.695588	4.68591	136.477	1.92825e-10	2.36482e-09	8.6262	WDR27
-0.695395	7.10068	434.129	3.95242e-15	2.94416e-13	12.531	CCNG2
-0.695347	2.21961	30.0649	2.20969e-05	6.29015e-05	4.20134	SLC22A10
-0.694765	4.08695	77.4409	2.38667e-08	1.48069e-07	6.82953	BID
-0.694472	4.25546	80.6348	1.71793e-08	1.11768e-07	6.95168	CTSV
-0.694098	3.85837	62.6966	1.2737e-07	6.3602e-07	6.19653	KHK
-0.694016	6.45741	216.696	2.89743e-12	6.8862e-11	10.162	NET1
-0.692465	3.25221	43.2645	1.98021e-06	7.23209e-06	5.14074	TRIM46
-0.691875	2.36573	30.7038	1.93797e-05	5.58548e-05	4.25294	C17orf100
-0.691711	4.65671	80.3433	1.76947e-08	1.14515e-07	6.94114	TXNRD3
-0.691287	6.16911	346.011	3.50665e-14	1.7611e-12	11.7542	PCED1A
-0.691198	3.26173	37.354	5.43102e-06	1.78604e-05	4.74811	SOD3
-0.690592	5.10089	163.958	3.73237e-11	5.85108e-10	9.23276	APH1B
-0.689117	4.17454	73.3888	3.68059e-08	2.14553e-07	6.66847	LRRC8E
-0.689085	4.6005	110.925	1.17993e-09	1.10236e-08	7.95768	FAM160A1
-0.688843	4.81717	119.079	6.38467e-10	6.6104e-09	8.17977	PRICKLE4
-0.687465	5.71981	149.477	8.57647e-11	1.18839e-09	8.92504	C7orf63
-0.68704	4.59595	123.087	4.78373e-10	5.13488e-09	8.28947	CCDC64B
-0.686911	4.84239	112.932	1.01087e-09	9.73078e-09	8.01185	MARC2
-0.68617	5.78397	224.021	2.12754e-12	5.44092e-11	10.2643	H2AFY2
-0.686144	4.18285	91.5673	6.00856e-09	4.50297e-08	7.3465	FAM63A
-0.68593	6.15802	225.195	2.02657e-12	5.19466e-11	10.2844	TULP4
-0.685594	5.62014	181.571	1.47645e-11	2.71749e-10	9.56583	CARHSP1
-0.684751	6.71071	292.653	1.72841e-13	6.45911e-12	11.1898	SGSM2
-0.684323	2.91568	38.92	4.11545e-06	1.38879e-05	4.85736	FUOM
-0.684173	2.12491	20.3037	0.000211033	0.000491244	3.3087	PEBP4
-0.683884	2.29721	20.4967	0.00020074	0.000469055	3.32878	DTX4
-0.683638	9.69067	601.627	1.65085e-16	2.18129e-14	13.6613	MYO6
-0.683233	3.24198	43.9978	1.75914e-06	6.51258e-06	5.18625	HSD11B1L
-0.6822	7.24198	440.617	3.42401e-15	2.59322e-13	12.5862	ATP1B1
-0.681397	3.8022	50.4555	6.56133e-07	2.71428e-06	5.56634	SHISA4
-0.68132	1.83633	21.7895	0.00014452	0.000348476	3.45783	ABCC6
-0.681133	4.63964	92.0107	5.77078e-09	4.34826e-08	7.36168	OAF
-0.68048	1.67972	14.2343	0.00117915	0.00233578	2.63157	VSTM2L
-0.680159	3.25056	40.5934	3.08518e-06	1.07647e-05	4.968	FAXC
-0.680147	4.03051	50.711	6.32244e-07	2.62819e-06	5.58034	SCNN1D
-0.67997	5.56706	218.044	2.73536e-12	6.62646e-11	10.1787	KIF14
-0.679853	2.88126	38.5938	4.35746e-06	1.46379e-05	4.83452	C2orf81
-0.679378	4.1678	75.0309	3.08107e-08	1.85248e-07	6.73225	ZNRF2
-0.67903	4.05145	60.2604	1.72903e-07	8.30756e-07	6.08053	ZNF677
-0.678763	7.94971	415.257	6.07248e-15	4.1604e-13	12.3809	TFPI
-0.67812	2.27646	24.3486	7.77651e-05	0.000196923	3.7057	FAM171A2
-0.67779	4.29561	47.7594	9.78862e-07	3.85282e-06	5.41422	SLC16A7
-0.677657	2.00539	20.4873	0.000201227	0.000470095	3.32781	NAP1L5
-0.677243	3.7132	47.1979	1.06608e-06	4.16421e-06	5.38047	NOSTRIN
-0.676846	1.82413	20.6095	0.000194978	0.000456842	3.34023	IL15RA
-0.676812	1.73683	13.3807	0.00154264	0.00297926	2.52589	NBPF24
-0.675139	4.70774	64.0114	1.0841e-07	5.50179e-07	6.2595	NBPF15
-0.673575	5.66743	195.71	7.42497e-12	1.54037e-10	9.81237	ANO6
-0.673571	4.71624	105.445	1.82246e-09	1.61175e-08	7.7927	DHRS13
-0.673498	2.14456	17.2797	0.000478697	0.00103367	2.98562	TPM2
-0.673359	6.89147	299.082	1.40651e-13	5.53576e-12	11.2568	CELSR2
-0.672549	2.43978	24.6493	7.24846e-05	0.000185114	3.73256	SEPT1
-0.670937	3.76388	47.6239	9.99161e-07	3.92139e-06	5.40656	SAP30
-0.670691	2.53201	17.9972	0.000391669	0.000862184	3.0644	COL9A3
-0.670637	2.37788	17.7787	0.000416166	0.000909795	3.04106	APCDD1
-0.670461	5.21715	110.102	1.25808e-09	1.16849e-08	7.93237	PITPNM1
-0.66998	3.00399	35.8913	7.08756e-06	2.267e-05	4.64455	KCNJ11
-0.669491	4.83636	96.1945	3.97307e-09	3.13635e-08	7.50358	PDK3
-0.669087	4.36097	67.0628	7.53035e-08	3.98186e-07	6.39991	NGEF
-0.667942	4.21199	72.6042	4.01143e-08	2.31408e-07	6.63562	SMAD3
-0.667195	5.71776	105.036	1.88413e-09	1.65809e-08	7.78039	NAV1
-0.667078	2.67597	31.8495	1.53815e-05	4.56225e-05	4.34082	ZNF382
-0.666506	2.79179	29.5632	2.45254e-05	6.91056e-05	4.16049	FAM221A
-0.666319	6.31822	334.485	4.84777e-14	2.33936e-12	11.6309	DHPS
-0.664988	3.85285	46.3686	1.21094e-06	4.66028e-06	5.33159	GAB1
-0.664961	5.29584	152.414	7.2042e-11	1.01859e-09	8.992	TMEM98
-0.664709	5.03504	147.041	9.93392e-11	1.34623e-09	8.87088	METTL23
-0.664539	4.52726	79.7068	1.88804e-08	1.21481e-07	6.91549	SLC27A1
-0.664449	5.14728	112.402	1.05271e-09	1.00551e-08	7.99761	GPRIN2
-0.664313	6.16116	222.023	2.31242e-12	5.8067e-11	10.2361	AGBL5
-0.66419	4.97421	117.944	6.93949e-10	7.07917e-09	8.15002	KBTBD11
-0.664168	5.1928	154.961	6.20793e-11	9.01856e-10	9.04486	COMMD10
-0.663867	2.16104	13.9371	0.00129369	0.00253732	2.59563	PARP14
-0.663601	3.01633	28.943	2.79418e-05	7.77453e-05	4.10933	MEGF6
-0.66325	3.34464	41.1296	2.81795e-06	9.93533e-06	5.00282	TRIM45
-0.662253	2.07137	21.7518	0.000145892	0.000351401	3.4542	DOK1
-0.661966	4.75298	95.7571	4.12851e-09	3.25212e-08	7.48783	FKBP11
-0.661894	4.15561	48.727	8.46389e-07	3.38647e-06	5.47025	ACVR2B
-0.661484	4.94179	93.2189	5.17368e-09	3.95201e-08	7.40318	NLGN2
-0.6607	3.70038	37.304	5.48001e-06	1.79896e-05	4.74498	CDH24
-0.660074	2.28292	23.8326	8.78427e-05	0.000220431	3.65673	ZSCAN31
-0.659502	2.0675	22.616	0.000117798	0.00028945	3.53843	NBPF16
-0.659462	3.76113	57.6345	2.42964e-07	1.12736e-06	5.94794	PEX11G
-0.659453	5.4872	85.502	1.06168e-08	7.34639e-08	7.13393	ATHL1
-0.657704	2.34007	23.9458	8.55157e-05	0.000215029	3.6675	SPEF2
-0.657567	4.95448	107.259	1.575e-09	1.42585e-08	7.84593	MFSD6
-0.656589	8.14539	422.276	5.16505e-15	3.69851e-13	12.432	ERBB2
-0.656069	7.51709	362.42	2.24967e-14	1.21209e-12	11.9165	FLOT1
-0.655544	2.98601	23.7389	8.98233e-05	0.000225036	3.64775	DUSP9
-0.655018	3.74534	64.23	1.0557e-07	5.37494e-07	6.26963	C14orf93
-0.654693	3.38284	37.6223	5.17607e-06	1.71337e-05	4.76615	RANGRF
-0.654633	3.84489	45.2487	1.44204e-06	5.44765e-06	5.26379	HSBP1L1
-0.65429	3.40338	41.4693	2.66187e-06	9.42997e-06	5.02549	IL18BP
-0.653389	3.42724	49.8274	7.19208e-07	2.94666e-06	5.53067	SLC16A2
-0.652782	2.1817	19.9281	0.000232782	0.000536027	3.27081	PAX1
-0.652721	6.69891	265.291	4.3695e-13	1.43482e-11	10.8432	PRAME
-0.652449	5.15251	132.004	2.58874e-10	3.04047e-09	8.51706	PHLDB1
-0.651422	6.83108	233.685	1.43541e-12	3.95326e-11	10.403	CPSF1
-0.651199	3.15188	33.2239	1.17386e-05	3.57343e-05	4.44691	CLEC7A
-0.650135	5.48938	155.847	5.89778e-11	8.62325e-10	9.06433	NEK2
-0.649669	3.80451	64.7779	9.88041e-08	5.06525e-07	6.2954	IGSF9B
-0.649627	3.88479	28.4285	3.11756e-05	8.55653e-05	4.0677	ITFG2
-0.649117	4.62727	99.6128	2.95796e-09	2.4247e-08	7.61534	SORBS2
-0.648639	4.06079	41.0538	2.85413e-06	1.00469e-05	4.99797	ASAP3
-0.647865	6.47795	323.913	6.58637e-14	2.97163e-12	11.527	BBS2
-0.647242	4.61154	69.5915	5.62183e-08	3.09048e-07	6.50997	HILPDA
-0.646893	5.79235	215.359	3.06861e-12	7.27746e-11	10.138	TMEM14B
-0.646735	3.13298	28.4142	3.12711e-05	8.58042e-05	4.06649	A1BG
-0.646015	2.49978	25.9536	5.37303e-05	0.000140925	3.85101	CBR3
-0.64565	6.6986	177.532	1.81292e-11	3.2298e-10	9.49082	PSIP1
-0.644445	3.39081	47.7591	9.78913e-07	3.85282e-06	5.41422	AVEN
-0.642435	6.24376	210.843	3.73437e-12	8.65298e-11	10.0628	PTK7
-0.641769	5.31811	134.781	2.15389e-10	2.60131e-09	8.58481	INTS6
-0.640723	5.90311	173.744	2.20627e-11	3.80239e-10	9.41994	DOCK6
-0.640226	3.39815	32.0362	1.48205e-05	4.41236e-05	4.35533	ZNF449
-0.638909	2.74096	27.1535	4.11131e-05	0.000110783	3.95553	KIAA1407
-0.638278	5.3952	124.144	4.43922e-10	4.82575e-09	8.31643	GATAD1
-0.637901	5.221	137.832	1.76666e-10	2.21561e-09	8.65451	SYNGAP1
-0.636514	2.77376	30.7609	1.91552e-05	5.53247e-05	4.25708	TMEM154
-0.636063	4.94777	90.034	6.91772e-09	5.08813e-08	7.29344	DHRS1
-0.635761	5.57272	145.753	1.07458e-10	1.4387e-09	8.84203	OCLN
-0.635602	7.04633	113.905	9.38617e-10	9.1544e-09	8.03837	HMGB2
-0.635049	4.25378	71.6909	4.43833e-08	2.52491e-07	6.59775	GSTA1
-0.633766	5.71796	201.395	5.70402e-12	1.2487e-10	9.90354	ECD
-0.633558	3.46486	35.674	7.37795e-06	2.3504e-05	4.62886	TCF7L2
-0.633517	3.5045	31.767	1.5637e-05	4.62689e-05	4.33471	N4BP3
-0.63324	4.27471	67.1789	7.42863e-08	3.93183e-07	6.40541	FGGY
-0.633171	5.60562	154.78	6.27344e-11	9.08993e-10	9.04144	TMC6
-0.633154	3.5733	54.3484	3.78233e-07	1.66985e-06	5.77732	PDGFB
-0.632656	4.25997	83.1839	1.33137e-08	8.95568e-08	7.0479	OSBP2
-0.63171	2.58959	21.2577	0.000165219	0.000394103	3.40439	RELL1
-0.6311	6.64266	195.911	7.35524e-12	1.52876e-10	9.81566	MAN2C1
-0.631027	3.66252	35.6154	7.45856e-06	2.37267e-05	4.62476	GSN
-0.630185	4.74035	107.147	1.58912e-09	1.43629e-08	7.84276	RALGPS1
-0.629479	4.4833	68.2111	6.58746e-08	3.55096e-07	6.44965	PPARA
-0.629412	5.72918	119.633	6.13203e-10	6.37888e-09	8.19526	ZFAND1
-0.628818	5.31404	102.936	2.23833e-09	1.92285e-08	7.71605	RPE
-0.628575	5.24075	129.71	3.02105e-10	3.47828e-09	8.45863	TGIF1
-0.628551	6.45954	280.055	2.62132e-13	9.29522e-12	11.0317	ELOVL6
-0.62819	4.32756	60.4005	1.69847e-07	8.18201e-07	6.08714	ZNF133
-0.627755	2.67241	21.6727	0.000148809	0.00035796	3.44617	KCNS3
-0.627333	4.17648	74.3439	3.31775e-08	1.97024e-07	6.70548	VASH2
-0.626294	6.67108	174.582	2.11176e-11	3.67374e-10	9.43489	LBR
-0.626009	3.80703	55.8558	3.07989e-07	1.39071e-06	5.85676	RBMS2
-0.625728	2.9836	31.0577	1.80342e-05	5.24671e-05	4.28011	CATSPER2
-0.625394	2.75336	24.7844	7.02405e-05	0.000180088	3.74452	WNT3
-0.624936	4.37281	56.34	2.88572e-07	1.3148e-06	5.88114	KCNG1
-0.624303	3.23449	25.2512	6.3059e-05	0.000163259	3.78712	ZFHX2
-0.622971	6.18849	227.244	1.86267e-12	4.83033e-11	10.316	SLC19A2
-0.622911	3.63623	46.3584	1.21286e-06	4.66441e-06	5.3312	PAK1
-0.622755	3.93747	69.6229	5.60176e-08	3.0825e-07	6.5111	ACAA2
-0.62259	5.86472	190.785	9.38409e-12	1.87327e-10	9.7274	ADD3
-0.622153	5.86915	146.726	1.01265e-10	1.36732e-09	8.86413	PCMTD1
-0.622013	2.30882	18.8529	0.000309941	0.000698344	3.15593	SCARA3
-0.620746	4.46186	85.717	1.03989e-08	7.20909e-08	7.14212	TTC39B
-0.620643	6.28638	141.638	1.38704e-10	1.79427e-09	8.74611	KDM5A
-0.61886	6.67003	257.089	5.87151e-13	1.85664e-11	10.7313	PSME1
-0.617257	3.88492	49.9058	7.10976e-07	2.91616e-06	5.53519	CENPC
-0.616722	2.43052	21.6073	0.00015127	0.000363389	3.43963	METRNL
-0.616581	7.57699	457.231	2.3925e-15	1.93827e-13	12.7126	ARHGEF26
-0.616087	3.33808	28.6887	2.94913e-05	8.14036e-05	4.08936	ALS2CL
-0.61594	3.44567	36.9571	5.83377e-06	1.90227e-05	4.72073	TCEAL1
-0.615495	3.68967	43.5797	1.88164e-06	6.91303e-06	5.16033	MAP2K6
-0.615395	6.53212	246.589	8.6834e-13	2.59078e-11	10.5866	KIAA1147
-0.615299	5.5769	114.466	8.99592e-10	8.83591e-09	8.05375	CHML
-0.615206	4.34042	76.1262	2.74123e-08	1.67446e-07	6.77613	LRRC56
-0.614418	3.95919	45.9263	1.29696e-06	4.95013e-06	5.30538	OCEL1
-0.614378	4.84479	82.1614	1.47355e-08	9.75849e-08	7.01062	COL18A1
-0.61389	5.69134	187.517	1.09952e-11	2.12542e-10	9.67256	ENOSF1
-0.613253	4.60587	73.7389	3.54277e-08	2.07829e-07	6.68229	GCHFR
-0.613207	4.53778	77.1648	2.45674e-08	1.51907e-07	6.81842	HLA-E
-0.613195	4.48787	41.1007	2.83167e-06	9.98055e-06	5.00085	SUV420H2
-0.613016	5.34819	61.6242	1.45547e-07	7.16374e-07	6.14486	BHLHE40
-0.611574	5.96476	132.329	2.53315e-10	2.98465e-09	8.52511	PHF3
-0.611419	6.3067	229.337	1.71023e-12	4.54111e-11	10.3428	CBX2
-0.611231	5.70116	173.068	2.28592e-11	3.89132e-10	9.4099	TSPAN9
-0.610709	5.34082	131.666	2.64791e-10	3.10012e-09	8.50862	ST6GALNAC6
-0.610674	6.37916	266.741	4.15079e-13	1.37933e-11	10.8603	NREP
-0.609797	6.87323	245.192	9.15783e-13	2.69609e-11	10.5693	PLEKHH1
-0.609458	3.0028	26.8367	4.4093e-05	0.000117925	3.9284	REL
-0.608993	8.79602	222.853	2.2336e-12	5.62147e-11	10.2502	MKNK2
-0.608499	3.91416	55.5971	3.18944e-07	1.43435e-06	5.84335	SLC9B2
-0.607093	4.97653	66.3464	8.19335e-08	4.29155e-07	6.36739	UGT2B10
-0.60702	5.96806	218.872	2.64086e-12	6.45615e-11	10.19	ENTPD4
-0.606495	4.34501	68.148	6.63571e-08	3.5735e-07	6.44691	CPNE2
-0.60646	2.89285	32.4009	1.37887e-05	4.13399e-05	4.38363	BDH2
-0.606314	4.96978	85.6892	1.04269e-08	7.22395e-08	7.14123	SIAH1
-0.60605	8.44128	156.202	5.77828e-11	8.47871e-10	9.07167	BDP1
-0.60537	3.79223	44.5349	1.61444e-06	6.02108e-06	5.22033	ALPK1
-0.605347	3.65289	44.9932	1.50131e-06	5.64251e-06	5.24853	COMMD1
-0.605322	7.11155	326.451	6.11403e-14	2.81575e-12	11.5504	CAMK2N1
-0.605224	6.63805	266.903	4.1271e-13	1.37557e-11	10.8615	TTC19
-0.605114	4.47686	78.277	2.18756e-08	1.37096e-07	6.86297	GPR176
-0.604893	4.98106	59.5877	1.88442e-07	8.96107e-07	6.04764	ARHGAP33
-0.604827	5.15345	109.061	1.36512e-09	1.25323e-08	7.90197	SMYD3
-0.604609	4.70828	74.4542	3.27843e-08	1.94897e-07	6.71019	ZKSCAN8
-0.603969	2.90986	28.1033	3.34308e-05	9.12115e-05	4.03995	GLYATL2
-0.603912	4.68546	86.1525	9.97248e-09	6.95691e-08	7.15758	YPEL2
-0.603773	7.19493	279.415	2.67859e-13	9.40812e-12	11.0265	PLEKHB1
-0.603382	4.37229	91.116	6.26169e-09	4.66746e-08	7.33092	HSD17B7
-0.602811	5.20932	87.862	8.47488e-09	6.02194e-08	7.22026	KIAA2026
-0.602303	5.02118	124.245	4.4076e-10	4.79607e-09	8.31911	VPS54
-0.602141	4.8155	81.8909	1.51391e-08	1.00017e-07	6.99992	GNPTG
-0.601876	5.61765	109.468	1.32214e-09	1.21881e-08	7.91406	LPIN3
-0.601703	2.70906	21.4349	0.000157978	0.000378377	3.42207	SAMD15
-0.601068	5.53254	153.412	6.79416e-11	9.6926e-10	9.01356	VEZF1
-0.600833	4.81452	55.5244	3.22099e-07	1.44561e-06	5.83995	ADAMTS13
-0.600793	7.00015	326.159	6.16648e-14	2.82817e-12	11.5485	EIF4EBP1
-0.600455	5.60886	138.394	1.70407e-10	2.14926e-09	8.66771	USP21
-0.599947	8.34946	344.972	3.609e-14	1.79625e-12	11.7456	CLSTN1
-0.599678	3.97303	47.6642	9.93085e-07	3.90168e-06	5.40875	ANKHD1
-0.598889	3.93042	41.1349	2.81545e-06	9.92967e-06	5.00307	METTL21B
-0.59884	1.89839	12.4228	0.00210516	0.00394882	2.40353	PCED1B
-0.598787	4.39867	75.7826	2.84318e-08	1.72912e-07	6.76217	SLC16A10
-0.59677	3.27979	33.7187	1.0669e-05	3.28475e-05	4.4835	MAST1
-0.596162	5.77064	170.156	2.66684e-11	4.39158e-10	9.35738	RRNAD1
-0.596147	4.42184	37.5412	5.25177e-06	1.73584e-05	4.76049	BRWD3
-0.594871	5.70711	147.993	9.37741e-11	1.27862e-09	8.89326	RALGAPA2
-0.594324	7.24848	291.831	1.77508e-13	6.61059e-12	11.1798	HLA-C
-0.594071	5.73257	144.819	1.13809e-10	1.51277e-09	8.82023	DNASE1
-0.59368	5.38116	104.347	1.99297e-09	1.73652e-08	7.76032	MANBA
-0.593399	7.01577	296.656	1.51951e-13	5.83564e-12	11.2339	CLIC4
-0.592911	2.31166	19.7956	0.000241033	0.00055342	3.25695	NAIP
-0.59272	3.08609	32.3377	1.39618e-05	4.17349e-05	4.3795	ABTB1
-0.592388	4.79691	97.0725	3.68007e-09	2.93427e-08	7.5325	ZNF83
-0.59217	6.46378	156.188	5.78285e-11	8.47871e-10	9.07167	GALNT7
-0.59187	3.22728	30.0398	2.22121e-05	6.31808e-05	4.19941	MGAT4A
-0.590798	3.53341	37.9787	4.85762e-06	1.6147e-05	4.79191	ATP8A1
-0.590561	3.11148	18.1887	0.000371503	0.000822851	3.08468	NPIPA8
-0.59053	8.39528	342.761	3.83788e-14	1.90164e-12	11.7209	FKBP10
-0.590162	6.19842	151.77	7.48294e-11	1.05531e-09	8.97662	MTR
-0.589746	5.02466	101.743	2.47177e-09	2.07427e-08	7.68313	SLC12A8
-0.589551	5.87664	217.855	2.75749e-12	6.62918e-11	10.1785	CTSF
-0.588295	3.69937	30.7037	1.93798e-05	5.58548e-05	4.25294	C7orf13
-0.588165	6.58256	185.674	1.20362e-11	2.29537e-10	9.63915	DHX40
-0.587527	7.13996	239.921	1.12237e-12	3.21866e-11	10.4923	PTMS
-0.587151	5.04137	106.477	1.67676e-09	1.50083e-08	7.82367	HAUS4
-0.586333	7.18191	132.433	2.51562e-10	2.9703e-09	8.5272	LENG8
-0.586015	6.98846	332.301	5.16072e-14	2.46892e-12	11.6075	AK3
-0.585781	3.81644	48.1254	9.26249e-07	3.67289e-06	5.43499	RAPGEF5
-0.585633	2.19738	17.9033	0.000401997	0.000881597	3.05473	AK7
-0.582209	10.0161	348.477	3.2762e-14	1.67023e-12	11.7772	SCD
-0.581119	2.10519	13.133	0.00167013	0.00319821	2.49509	GSAP
-0.580868	6.37051	204.687	4.91145e-12	1.09799e-10	9.9594	IMPACT
-0.580576	7.28309	302.152	1.27655e-13	5.1899e-12	11.2848	HMGA1
-0.580561	2.36779	21.5522	0.000153381	0.000368002	3.43415	BCKDHA
-0.580259	5.64542	92.261	5.64111e-09	4.26213e-08	7.37037	TTC14
-0.579665	3.80413	41.7581	2.53664e-06	9.01509e-06	5.04503	KLHL35
-0.579492	6.16219	205.404	4.75523e-12	1.07273e-10	9.96951	DNPH1
-0.579465	8.68237	320.828	7.21559e-14	3.2163e-12	11.4926	PHGDH
-0.578859	6.20548	137.668	1.78545e-10	2.2266e-09	8.65236	IQGAP3
-0.578794	2.34202	18.6661	0.000326033	0.000731777	3.13562	ZMYND10
-0.577967	2.42224	18.9926	0.000298488	0.000674041	3.17131	SPATA6
-0.57792	5.95316	164.731	3.57701e-11	5.63138e-10	9.24939	SEPT3
-0.577799	4.47935	73.8361	3.5055e-08	2.06187e-07	6.68574	SEMA4C
-0.577341	4.53498	51.2199	5.87453e-07	2.45672e-06	5.60964	ATAT1
-0.577194	4.43436	26.9716	4.27961e-05	0.000114677	3.94052	ABI2
-0.576556	2.49936	19.9662	0.000230466	0.000530913	3.27498	MED30
-0.576474	4.06018	56.0213	3.01194e-07	1.3645e-06	5.86503	MNS1
-0.576097	4.33192	55.2348	3.35017e-07	1.49934e-06	5.8241	SFI1
-0.57573	6.15318	194.296	7.93698e-12	1.63437e-10	9.78665	PGM1
-0.575677	5.5928	123.77	4.55776e-10	4.9401e-09	8.30626	COX20
-0.574879	4.9733	64.0818	1.07487e-07	5.45995e-07	6.26281	VASN
-0.574599	5.03389	85.7292	1.03867e-08	7.20514e-08	7.14236	PHF13
-0.573422	5.09179	64.487	1.02336e-07	5.23179e-07	6.28135	ALDH3B2
-0.573316	4.89233	90.8946	6.39015e-09	4.74727e-08	7.32356	ZNF559
-0.573136	9.14428	286.004	2.14869e-13	7.84483e-12	11.1054	STEAP2
-0.572939	2.4277	12.2744	0.00221113	0.00412737	2.38433	CD58
-0.571907	2.11116	18.6922	0.000323729	0.000727488	3.13817	SNX24
-0.571773	4.53204	64.558	1.01462e-07	5.19429e-07	6.28447	CAMK2D
-0.571273	4.87762	62.9607	1.23287e-07	6.17491e-07	6.20937	ADAM22
-0.571201	5.01118	29.2489	2.61951e-05	7.34562e-05	4.13397	DUSP1
-0.571078	3.08802	11.2125	0.00316637	0.00571255	2.24317	IGF2BP3
-0.571068	3.18679	32.5643	1.33523e-05	4.02272e-05	4.39548	ZSCAN21
-0.571024	1.72834	9.08151	0.00681059	0.0115002	1.93929	ACTRT3
-0.570798	1.76604	12.8327	0.00184063	0.00349157	2.45698	PRR24
-0.570687	4.44671	62.9922	1.22809e-07	6.15377e-07	6.21086	CTIF
-0.570644	5.79763	143.78	1.21352e-10	1.59584e-09	8.79701	TRIM14
-0.569441	4.29479	49.556	7.48496e-07	3.04418e-06	5.51653	DCST2
-0.56889	8.44378	232.55	1.50212e-12	4.08629e-11	10.3887	ABCA2
-0.568309	3.70477	32.8965	1.2511e-05	3.79191e-05	4.42114	CTH
-0.567864	3.16993	31.0738	1.79758e-05	5.23382e-05	4.28118	C8orf37
-0.567061	6.11713	136.383	1.94015e-10	2.37417e-09	8.62449	SLC35A3
-0.566904	3.05079	26.1785	5.10727e-05	0.000134677	3.87071	DET1
-0.566879	2.24406	17.8014	0.00041354	0.000904411	3.04363	LTBP1
-0.56686	5.43208	118.544	6.64004e-10	6.8142e-09	8.16659	PCIF1
-0.566815	5.56563	105.361	1.83504e-09	1.62159e-08	7.79006	EMP2
-0.566182	3.83883	28.6077	3.00046e-05	8.26559e-05	4.08273	RMI2
-0.565323	7.49254	255.461	6.23245e-13	1.9596e-11	10.7078	CIRBP
-0.564695	3.66186	39.2815	3.86433e-06	1.31243e-05	4.88192	METTL25
-0.563808	5.14153	88.7582	7.79004e-09	5.62169e-08	7.25013	KLF11
-0.563451	5.41608	111.78	1.1044e-09	1.0441e-08	7.98126	STK38L
-0.563257	5.34607	98.5837	3.22979e-09	2.61089e-08	7.58321	RIMKLA
-0.563137	4.16259	53.3092	4.36863e-07	1.89478e-06	5.72244	SCAI
-0.562949	6.75702	190.7	9.4227e-12	1.8776e-10	9.7264	BCKDK
-0.562801	5.32243	50.6601	6.36926e-07	2.64468e-06	5.57763	RP11-1055B8.7
-0.562394	1.47445	9.15412	0.0066279	0.011219	1.95005	AMIGO2
-0.562355	4.2994	56.6426	2.77126e-07	1.26733e-06	5.89711	RFX3
-0.561779	6.08879	183.397	1.34747e-11	2.52651e-10	9.59748	CTNNAL1
-0.561741	4.31552	35.2071	8.04742e-06	2.54468e-05	4.59437	CKMT1A
-0.561689	6.74209	117.529	7.15518e-10	7.2925e-09	8.13712	LTBP3
-0.561273	2.03685	14.4433	0.00110534	0.00220373	2.65684	ZNF224
-0.560809	5.8263	79.135	2.00204e-08	1.27778e-07	6.89354	KIAA0895L
-0.560555	5.62454	114.519	8.95946e-10	8.82352e-09	8.05436	TRIQK
-0.560123	2.555	15.7049	0.000754975	0.00155839	2.80732	ZNF891
-0.560098	5.69427	105.827	1.76698e-09	1.57271e-08	7.80335	GCNT1
-0.559844	6.32019	161.946	4.17292e-11	6.44161e-10	9.19101	DENND4B
-0.559412	3.09533	32.118	1.45819e-05	4.34715e-05	4.3618	PTK6
-0.55887	7.23871	272.4	3.40547e-13	1.16658e-11	10.9331	KDM5B
-0.558771	2.95745	25.2645	6.28676e-05	0.000162802	3.78834	ZMYM5
-0.558572	2.60462	19.5913	0.000254394	0.00058145	3.23549	SYCE3
-0.558548	6.29412	167.975	2.99785e-11	4.85739e-10	9.3136	CYTH3
-0.557753	3.54574	38.5558	4.38666e-06	1.47181e-05	4.83215	C17orf58
-0.557632	4.91741	93.5491	5.02258e-09	3.85783e-08	7.41366	PIGC
-0.557316	3.44723	30.5044	2.01861e-05	5.7863e-05	4.2376	PLLP
-0.55705	7.14776	301.134	1.31813e-13	5.28155e-12	11.2772	RPRD2
-0.556002	6.85014	241.869	1.0406e-12	2.99213e-11	10.524	PNISR
-0.555992	3.43582	34.3726	9.41659e-06	2.93169e-05	4.53288	MYT1
-0.555486	4.70232	78.6051	2.11447e-08	1.3342e-07	6.87478	FAM131A
-0.555167	5.74445	89.6127	7.19325e-09	5.24846e-08	7.27997	PLA2G6
-0.554969	6.23564	195.964	7.33718e-12	1.52787e-10	9.81591	TP53I11
-0.554207	5.03843	70.8789	4.86001e-08	2.72706e-07	6.5643	PER3
-0.553723	5.44086	94.093	4.78411e-09	3.68742e-08	7.43328	DNAJC4
-0.553366	1.88733	14.9989	0.000932742	0.00188502	2.72468	DNAAF3
-0.553254	5.45414	116.32	7.82673e-10	7.87569e-09	8.10371	SEPT5
-0.552806	5.48777	52.0599	5.20957e-07	2.20438e-06	5.65671	HSF4
-0.552708	3.73818	22.0242	0.00013631	0.000330184	3.48124	NPEPL1
-0.552478	2.75184	20.3019	0.000211135	0.000491366	3.3086	CCDC180
-0.551732	6.08855	183.53	1.33852e-11	2.51801e-10	9.59894	TFDP2
-0.551602	5.48763	88.3364	8.10442e-09	5.79955e-08	7.23661	EZH1
-0.551484	5.37881	67.6552	7.02665e-08	3.7473e-07	6.42628	THBS3
-0.551462	4.5426	58.2285	2.24741e-07	1.04983e-06	5.97888	RNF43
-0.551042	7.04668	179.365	1.65077e-11	2.96951e-10	9.52732	CHMP2A
-0.550797	5.13203	58.1295	2.27673e-07	1.06263e-06	5.97362	ZNF292
-0.550355	6.72999	180.642	1.54729e-11	2.81993e-10	9.54976	KMT2E
-0.550316	4.4617	50.5147	6.5051e-07	2.69604e-06	5.56927	GGT7
-0.550281	3.60099	36.4393	6.40947e-06	2.07281e-05	4.68344	DNAJC18
-0.550183	3.57728	31.4804	1.65607e-05	4.86905e-05	4.31256	APBB1
-0.549903	5.18344	107.563	1.53714e-09	1.39728e-08	7.85472	RAD54L
-0.549768	2.02603	10.1835	0.0045467	0.00795457	2.09938	FRMPD3
-0.549524	4.63453	56.3574	2.87902e-07	1.31229e-06	5.88197	IFT46
-0.549288	1.68819	10.504	0.0040559	0.00717393	2.14424	PCDHGB2
-0.548795	5.54896	128.22	3.34403e-10	3.80671e-09	8.41945	NRSN2
-0.548117	3.64568	26.1066	5.19069e-05	0.000136617	3.86449	ZFP36
-0.548001	5.07453	65.9281	8.60992e-08	4.47805e-07	6.34891	SOS2
-0.547846	4.6643	79.649	1.89925e-08	1.21989e-07	6.91368	TP53I13
-0.547552	5.00967	92.7216	5.41082e-09	4.10209e-08	7.38699	TARSL2
-0.5467	6.64331	181.93	1.45004e-11	2.68681e-10	9.57076	HIBADH
-0.546659	4.33644	49.3284	7.74073e-07	3.13442e-06	5.50384	ORAI3
-0.546515	3.76857	44.6234	1.59188e-06	5.94493e-06	5.22585	SP100
-0.546486	1.70222	10.0257	0.00481217	0.00838203	2.07665	C19orf81
-0.546344	6.25147	210.021	3.87192e-12	8.87902e-11	10.0516	CUL7
-0.546105	2.73283	21.4521	0.000157294	0.000376819	3.42387	HSPA1L
-0.546001	5.39322	84.6696	1.15091e-08	7.89004e-08	7.10292	KIAA1467
-0.545482	5.9689	153.521	6.75103e-11	9.64346e-10	9.01577	SLC41A3
-0.545373	4.99474	94.1064	4.77839e-09	3.68557e-08	7.4335	AGA
-0.54517	4.90278	49.2697	7.80817e-07	3.15612e-06	5.50085	GPR98
-0.544796	2.572	12.8945	0.00180401	0.00342972	2.46474	FZD9
-0.544627	4.42938	40.5365	3.11515e-06	1.08459e-05	4.96474	DNAH1
-0.544111	7.91871	324.139	6.54289e-14	2.96406e-12	11.5281	MLLT6
-0.543941	2.39009	13.6577	0.00141266	0.0027541	2.56002	CISH
-0.543869	2.65912	13.6517	0.0014153	0.00275785	2.55943	ZNF773
-0.543866	4.14204	49.6821	7.34728e-07	2.99697e-06	5.52332	WBSCR27
-0.542895	4.56848	60.0593	1.77397e-07	8.48064e-07	6.07157	ARNT2
-0.542562	4.0039	40.5568	3.10441e-06	1.08182e-05	4.96585	NHLRC3
-0.542194	9.18115	256.892	5.91391e-13	1.86473e-11	10.7294	NUCKS1
-0.542109	6.32055	84.9017	1.12522e-08	7.73783e-08	7.11138	JMJD1C
-0.541097	6.34384	144.067	1.19212e-10	1.57142e-09	8.80371	ANKZF1
-0.540867	3.36264	28.6853	2.95126e-05	8.14421e-05	4.08915	AKAP7
-0.540695	3.40877	21.2998	0.000163464	0.000390757	3.40809	MORN2
-0.540651	8.92058	350.201	3.12507e-14	1.61326e-12	11.7923	TMPRSS2
-0.540407	3.00417	23.7973	8.85827e-05	0.000222137	3.65338	LYSMD4
-0.540202	3.86097	36.8289	5.97081e-06	1.9434e-05	4.71144	PORCN
-0.539803	6.07455	175.517	2.01159e-11	3.5383e-10	9.45121	NEBL
-0.53828	3.6931	36.6769	6.13791e-06	1.99137e-05	4.70085	XRRA1
-0.537397	6.64665	247.484	8.39353e-13	2.55232e-11	10.5931	SLC44A1
-0.537109	4.03128	41.424	2.68212e-06	9.48961e-06	5.02275	FGFR1
-0.537004	5.13635	94.7271	4.52171e-09	3.51939e-08	7.45353	NEURL1B
-0.537001	8.25724	404.976	7.73403e-15	4.9907e-13	12.3018	TOMM20
-0.536964	5.30507	74.5044	3.26071e-08	1.94051e-07	6.71208	DDAH2
-0.536876	6.84053	231.176	1.58751e-12	4.25598e-11	10.371	GLTSCR2
-0.536868	4.7458	53.3191	4.36264e-07	1.89292e-06	5.72287	NME7
-0.536738	1.79579	10.9527	0.00346469	0.00620236	2.20744	RGS9BP
-0.536274	4.28847	44.9979	1.5002e-06	5.64049e-06	5.24868	ETHE1
-0.536231	6.37199	149.749	8.43818e-11	1.17216e-09	8.93101	WSB1
-0.535636	5.02003	86.1245	9.99927e-09	6.97123e-08	7.15669	TMEM144
-0.535365	5.51612	104.861	1.91117e-09	1.67684e-08	7.77551	MAST2
-0.53528	4.61195	59.1084	2.0045e-07	9.46319e-07	6.02396	PBXIP1
-0.535247	2.22403	13.1636	0.00165379	0.00317183	2.49869	IRF1
-0.535177	1.80734	9.95015	0.00494543	0.00859257	2.06588	ZNF483
-0.535084	4.83101	55.5422	3.21324e-07	1.44388e-06	5.84047	TUBG2
-0.534896	6.96253	183.935	1.31181e-11	2.47616e-10	9.60622	HK2
-0.534781	2.72579	20.2089	0.000216301	0.000501824	3.29945	ZNF169
-0.533729	6.32772	196.647	7.10589e-12	1.49483e-10	9.82541	WDTC1
-0.533512	6.31407	150.072	8.27692e-11	1.15409e-09	8.93776	ARNT
-0.533444	2.17962	9.52799	0.00576942	0.00987582	2.00543	CRIM1
-0.532952	2.16361	14.2635	0.00116853	0.00231847	2.6348	DLL1
-0.532899	7.91601	160.985	4.40343e-11	6.75984e-10	9.17006	LAMB2
-0.532873	3.96874	39.534	3.69898e-06	1.26401e-05	4.89825	KIF3C
-0.532055	4.22571	37.3296	5.45481e-06	1.79227e-05	4.7466	KIAA1211
-0.532007	6.94296	274.695	3.14621e-13	1.09192e-11	10.9618	TC2N
-0.531798	6.49577	148.479	9.10631e-11	1.24933e-09	8.90332	CCDC14
-0.531758	3.29932	28.2675	3.22703e-05	8.83712e-05	4.05369	IL17RD
-0.531443	6.29731	146.253	1.04224e-10	1.40046e-09	8.85373	EPHB4
-0.531426	4.11892	45.5976	1.36523e-06	5.17158e-06	5.28638	NAT6
-0.5313	5.21569	96.976	3.71106e-09	2.95051e-08	7.5301	ZNF512
-0.53098	5.08161	79.2805	1.97235e-08	1.26174e-07	6.89903	TTC30A
-0.530973	6.20093	156.917	5.5458e-11	8.18521e-10	9.08697	ANGEL1
-0.530511	4.9164	65.9503	8.5872e-08	4.47042e-07	6.34965	PHF1
-0.530028	7.01174	101.577	2.50617e-09	2.093e-08	7.67923	SYNE2
-0.529609	3.91668	23.6991	9.06795e-05	0.000226832	3.6443	SNX10
-0.529348	4.1342	45.7697	1.329e-06	5.04639e-06	5.29702	NR4A1
-0.529336	3.34423	27.7263	3.62725e-05	9.85771e-05	4.00622	ZNF354B
-0.528927	4.19613	51.0238	6.0428e-07	2.51855e-06	5.59885	ADAT2
-0.528766	2.45776	12.0455	0.00238629	0.00442678	2.35391	EVA1B
-0.528607	5.34024	74.7112	3.18883e-08	1.90694e-07	6.71966	ZNF160
-0.528532	4.75915	58.4532	2.18244e-07	1.02163e-06	5.9907	RABGAP1L
-0.528233	3.08874	20.5225	0.000199407	0.000466334	3.3313	ZNF333
-0.528175	6.00445	126.409	3.7889e-10	4.23495e-09	8.37315	ECHDC2
-0.528154	3.89395	45.5626	1.37271e-06	5.19637e-06	5.2843	C15orf38
-0.528078	3.61233	39.0619	4.01482e-06	1.35897e-05	4.86679	ZSCAN9
-0.527832	3.37411	25.3626	6.1467e-05	0.000159584	3.79701	AKNA
-0.527538	2.7899	19.571	0.000255765	0.000584103	3.23351	HSH2D
-0.527482	2.98937	25.0376	6.62402e-05	0.000170778	3.76757	CCDC15
-0.527416	3.48486	19.3547	0.000270897	0.000615367	3.21087	SMYD2
-0.526342	6.6028	172.821	2.31578e-11	3.91215e-10	9.40758	CLK2
-0.526239	3.49071	20.0507	0.000225421	0.000520479	3.2836	CRIP2
-0.526191	8.56096	290.984	1.82466e-13	6.72819e-12	11.1721	ACSL1
-0.525496	5.73132	134.521	2.19107e-10	2.64047e-09	8.57832	PHF10
-0.525463	6.56133	142.688	1.29876e-10	1.68596e-09	8.77315	NAALADL2
-0.525156	5.5909	135.025	2.11976e-10	2.56568e-09	8.5908	CTPS2
-0.524991	5.58646	106.657	1.65269e-09	1.48648e-08	7.82784	RNASET2
-0.52452	7.0516	160.283	4.58052e-11	6.93577e-10	9.15891	SYT7
-0.523586	2.84578	19.2766	0.000276602	0.000627299	3.20253	CCDC176
-0.523521	4.04176	44.7004	1.57256e-06	5.87869e-06	5.23072	EPHA1
-0.523505	5.59867	91.8748	5.84251e-09	4.39038e-08	7.3575	RNF157
-0.523275	5.08973	74.1551	3.38623e-08	2.0034e-07	6.69823	AGO3
-0.522798	3.7981	34.1152	9.88919e-06	3.06421e-05	4.51368	FAM195B
-0.522535	2.40336	15.3015	0.000851438	0.00173843	2.75984	C16orf93
-0.522005	5.56995	94.6706	4.54444e-09	3.5346e-08	7.45166	CTC1
-0.521974	5.82912	137.712	1.78031e-10	2.22647e-09	8.65238	GSTK1
-0.521786	4.56521	35.3318	7.86228e-06	2.49182e-05	4.60348	SLC22A31
-0.521172	2.38127	15.6617	0.000764692	0.00157698	2.80217	MDH1B
-0.520656	2.54954	14.0193	0.00126081	0.00248071	2.60542	ALOXE3
-0.520016	3.74919	39.3709	3.80491e-06	1.29502e-05	4.88772	ARNTL2
-0.519689	7.17389	218.71	2.65909e-12	6.48644e-11	10.188	FBXO9
-0.519649	6.85553	108.293	1.45054e-09	1.32595e-08	7.87747	SOX4
-0.519437	4.84959	65.9384	8.59936e-08	4.47465e-07	6.34924	SIK1
-0.519131	2.79005	22.0627	0.000135013	0.000327256	3.48511	GPC3
-0.518999	4.42229	48.9017	8.24653e-07	3.31264e-06	5.47983	TMEM101
-0.518825	1.97733	12.4361	0.00209595	0.00393354	2.40522	MX1
-0.518294	4.62072	48.8893	8.2617e-07	3.31633e-06	5.47934	SIRT5
-0.518115	5.96842	126.417	3.78689e-10	4.23495e-09	8.37315	FKTN
-0.518038	5.35173	105.807	1.7699e-09	1.57323e-08	7.80321	POLE4
-0.517843	4.15342	33.7091	1.06886e-05	3.28897e-05	4.48294	DNAH14
-0.517482	5.22797	92.9088	5.32016e-09	4.03889e-08	7.39374	UACA
-0.517408	2.07087	14.5616	0.00106581	0.00213219	2.67117	SLPI
-0.517203	5.81922	96.5334	3.85703e-09	3.05344e-08	7.51521	STXBP1
-0.516574	6.32895	133.843	2.29107e-10	2.74015e-09	8.56223	STAP2
-0.516182	4.82954	78.6114	2.11309e-08	1.33409e-07	6.87482	TMCO6
-0.515937	1.92093	10.7956	0.00366001	0.00651942	2.18579	CCDC69
-0.515893	5.20234	87.9712	8.38804e-09	5.9728e-08	7.22382	SLC25A24
-0.515749	5.36378	77.7558	2.30942e-08	1.4384e-07	6.84212	PLD2
-0.515237	4.47767	44.2508	1.68927e-06	6.28535e-06	5.20167	PARP16
-0.515134	6.58508	198.391	6.55123e-12	1.39295e-10	9.85606	SH3D19
-0.515021	4.28489	29.1627	2.66752e-05	7.46514e-05	4.12696	NOXA1
-0.51416	2.86674	19.4287	0.00026561	0.000604718	3.21845	SUPT3H
-0.514147	8.68359	242.722	1.00687e-12	2.92545e-11	10.5338	EHF
-0.513946	3.09202	19.5762	0.000255412	0.000583417	3.23402	WBP5
-0.513562	3.93523	43.9603	1.76975e-06	6.53875e-06	5.1845	SLC24A1
-0.513393	4.0235	29.1218	2.69057e-05	7.51829e-05	4.12388	ATP8B2
-0.513195	3.91367	22.2067	0.000130281	0.000316895	3.49908	LCORL
-0.512817	4.23326	45.9153	1.29917e-06	4.955e-06	5.30496	TMEM206
-0.512598	4.85366	52.7874	4.70019e-07	2.0173e-06	5.69523	ZNF581
-0.5121	8.22277	345.117	3.59455e-14	1.79625e-12	11.7456	CCNG1
-0.511707	3.32381	23.2818	0.000100214	0.000248998	3.6038	NCKAP5L
-0.511608	4.20293	44.8382	1.53856e-06	5.76129e-06	5.23948	L3MBTL3
-0.511567	3.52862	26.6263	4.62024e-05	0.000123003	3.91008	SEMA4F
-0.5111	8.09212	267.669	4.01711e-13	1.35109e-11	10.8693	SLC6A8
-0.510626	4.4241	60.113	1.76184e-07	8.43239e-07	6.07405	DHRS11
-0.510581	5.04048	76.4655	2.6445e-08	1.62073e-07	6.79029	C9orf152
-0.510023	4.6339	56.9189	2.67108e-07	1.22404e-06	5.9122	ZNF300
-0.509516	5.78384	102.858	2.25279e-09	1.92993e-08	7.71446	YIPF4
-0.509065	4.12317	40.1563	3.32367e-06	1.1492e-05	4.9396	MTURN
-0.508525	5.21278	93.3	5.13612e-09	3.92873e-08	7.40575	CRBN
-0.507748	4.08109	37.5296	5.26264e-06	1.73891e-05	4.75972	PLEKHG2
-0.50767	4.14579	39.1231	3.97224e-06	1.34579e-05	4.87102	OPHN1
-0.507513	3.78803	31.6223	1.60958e-05	4.74367e-05	4.32389	PPP1R14C
-0.507326	6.49068	173.241	2.26519e-11	3.8679e-10	9.41253	EFNA1
-0.506922	5.25309	83.3201	1.31359e-08	8.85756e-08	7.05269	DPCD
-0.506575	5.61538	113.599	9.60727e-10	9.3209e-09	8.03054	CEP170
-0.506479	1.6893	10.5836	0.00394325	0.00698917	2.15557	POU2F3
-0.50638	4.92219	46.8505	1.12431e-06	4.36013e-06	5.3605	CSAD
-0.506349	6.20379	187.154	1.11919e-11	2.14911e-10	9.66774	DLGAP5
-0.505838	5.51348	91.1667	6.23272e-09	4.65211e-08	7.33235	ZNF687
-0.50549	4.32403	46.6491	1.15966e-06	4.48314e-06	5.34842	PYROXD2
-0.505361	2.6579	17.8047	0.000413168	0.000903775	3.04394	XKR9
-0.504455	3.86669	37.4744	5.31493e-06	1.75254e-05	4.75633	HLF
-0.504365	2.58373	15.7482	0.000745352	0.00154111	2.81217	PPT2
-0.504038	6.21072	167.357	3.0998e-11	4.98618e-10	9.30223	SBF2
-0.503675	4.38755	41.8898	2.48172e-06	8.85678e-06	5.05272	RMND1
-0.503575	4.47156	60.2308	1.73558e-07	8.33182e-07	6.07926	GLCE
-0.503467	2.43272	15.4779	0.000807673	0.00165945	2.78004	FAM227A
-0.5025	6.37459	148.156	9.2853e-11	1.27075e-09	8.89594	SKIV2L2
-0.502349	4.03379	20.9827	0.000177185	0.000420028	3.37672	NRBP2
-0.502036	6.63564	160.029	4.64653e-11	7.02614e-10	9.15328	NR1D2
-0.501978	5.11508	65.1484	9.45005e-08	4.86937e-07	6.31253	COG6
-0.501727	4.37283	43.1268	2.02502e-06	7.37393e-06	5.1323	TMEM177
-0.501692	4.81542	60.8398	1.60645e-07	7.81332e-07	6.10716	PRR11
-0.501381	5.09175	86.3417	9.79319e-09	6.84906e-08	7.16437	IFT52
-0.50032	3.03286	24.7212	7.12808e-05	0.000182418	3.73893	CRIPT
-0.499592	4.9642	55.3591	3.29406e-07	1.47661e-06	5.83074	ZNF236
-0.499489	5.06397	88.4426	8.02398e-09	5.75311e-08	7.2401	TRAF3IP2
-0.499092	5.00813	53.9257	4.00969e-07	1.75626e-06	5.75541	TAZ
-0.499067	4.59094	59.0368	2.02313e-07	9.54303e-07	6.02031	AGPAT2
-0.498883	5.18833	67.0687	7.52515e-08	3.98101e-07	6.40001	SNX33
-0.498584	7.11976	208.67	4.11007e-12	9.32877e-11	10.0302	NDUFS5
-0.49806	4.79055	72.7759	3.93634e-08	2.27668e-07	6.6427	ZNF248
-0.497786	1.71955	8.52486	0.00841272	0.0139863	1.8543	GDPD3
-0.497564	6.04993	155.695	5.94994e-11	8.66645e-10	9.06216	EXOSC7
-0.497463	5.34463	90.2546	6.77807e-09	5.00183e-08	7.30087	KIAA1715
-0.4974	4.42011	51.7576	5.4388e-07	2.2909e-06	5.63999	PEX11A
-0.496696	4.22614	46.2102	1.241e-06	4.76273e-06	5.32214	SECTM1
-0.496605	6.40651	180.777	1.53678e-11	2.80538e-10	9.55201	TNIP1
-0.496568	5.61619	109.638	1.30459e-09	1.20563e-08	7.91878	VAMP2
-0.496137	5.14996	68.6895	6.23357e-08	3.38689e-07	6.4702	PTCD2
-0.496026	6.07919	115.753	8.16584e-10	8.15042e-09	8.08882	DVL2
-0.495992	4.91546	62.5409	1.29847e-07	6.46557e-07	6.18939	ENPP1
-0.495767	6.48692	32.2274	1.42694e-05	4.25856e-05	4.37074	ARRDC3
-0.494571	3.97704	28.8986	2.82059e-05	7.83034e-05	4.10622	ZDBF2
-0.49456	3.65021	30.2168	2.14147e-05	6.11323e-05	4.21373	TNFSF15
-0.494167	2.78124	13.8925	0.00131191	0.00256987	2.59009	SMOX
-0.493526	2.72088	17.4687	0.000453867	0.000984074	3.00697	ULBP1
-0.493475	3.61998	30.4717	2.03215e-05	5.8206e-05	4.23503	WDR76
-0.492397	2.78163	18.5011	0.000341014	0.000761398	3.11839	CERS1
-0.492128	7.67591	138.746	1.6661e-10	2.11096e-09	8.67552	NUDT21
-0.492121	7.66438	175.982	1.96368e-11	3.46501e-10	9.4603	THOC2
-0.491835	2.73879	14.9964	0.000933442	0.00188609	2.72444	ZNF600
-0.491653	4.2653	37.4646	5.32427e-06	1.75458e-05	4.75583	RNF208
-0.491543	4.4221	48.0395	9.38312e-07	3.71123e-06	5.43048	GNG7
-0.491147	3.97172	23.3234	9.92157e-05	0.000246684	3.60786	ZNF579
-0.491023	4.33169	52.905	4.62314e-07	1.99039e-06	5.70106	SIMC1
-0.490616	4.24635	31.8973	1.52356e-05	4.52381e-05	4.3445	BCORL1
-0.490394	6.4485	138.693	1.6717e-10	2.11565e-09	8.67456	PIGT
-0.490052	6.20195	161.653	4.24171e-11	6.53872e-10	9.18451	OSTC
-0.48937	5.66269	110.335	1.23536e-09	1.15027e-08	7.9392	ARHGEF10
-0.489104	6.70011	181.838	1.4568e-11	2.69484e-10	9.56947	TMEM181
-0.488816	3.60219	25.2761	6.27e-05	0.000162481	3.7892	ANKRD39
-0.488632	6.40882	178.839	1.69563e-11	3.03546e-10	9.51778	KHNYN
-0.488539	2.37648	12.7247	0.00190659	0.00360835	2.44269	LRRC3
-0.488235	4.22325	28.7557	2.90743e-05	8.02924e-05	4.09533	C4orf21
-0.487991	5.91908	151.414	7.64209e-11	1.07639e-09	8.96803	PRPSAP1
-0.487858	4.88416	63.6732	1.12971e-07	5.70198e-07	6.24397	POC1B
-0.487793	5.7462	114.622	8.89063e-10	8.76351e-09	8.05732	PLGRKT
-0.487708	2.76337	14.1069	0.00122681	0.00242371	2.61552	IER5L
-0.487581	7.08046	88.4714	8.00233e-09	5.74536e-08	7.24068	CPNE7
-0.486965	4.40424	45.8804	1.30627e-06	4.97708e-06	5.30302	ZBTB26
-0.486427	2.89803	15.1885	0.000880854	0.00178993	2.74716	TTC9
-0.486303	6.93163	179.007	1.68113e-11	3.01923e-10	9.5201	IRF6
-0.486278	5.47465	65.6744	8.87387e-08	4.5938e-07	6.33783	PDCD10
-0.485679	3.22079	22.4293	0.000123322	0.000301686	3.52044	NPHP1
-0.485114	7.14857	157.726	5.29473e-11	7.86696e-10	9.10419	SMARCC2
-0.484679	7.03719	180.056	1.59383e-11	2.87174e-10	9.54186	GFPT1
-0.484411	3.29284	18.1873	0.000371645	0.000823001	3.0846	ZNF599
-0.484176	3.90697	22.1764	0.000131261	0.000319	3.49621	KRBA1
-0.483696	5.46179	72.9091	3.87913e-08	2.24945e-07	6.64792	USP28
-0.483441	6.73899	113.841	9.43183e-10	9.1828e-09	8.03702	CLK3
-0.483397	2.39056	10.7199	0.00375855	0.00668635	2.17481	SNX22
-0.482973	6.02606	133.682	2.31554e-10	2.76345e-09	8.55855	CCNB2
-0.482782	5.01455	69.8731	5.44459e-08	3.00495e-07	6.52216	PDE7A
-0.482542	2.68269	11.2567	0.00311858	0.0056318	2.24935	FAM227B
-0.482522	4.61999	39.2995	3.8523e-06	1.30914e-05	4.88301	TLE2
-0.482265	5.25616	76.4289	2.65473e-08	1.6261e-07	6.78885	CLUAP1
-0.481857	5.70138	60.6339	1.64888e-07	7.96385e-07	6.09888	ZMYM3
-0.481643	2.68901	13.4769	0.00149606	0.00289838	2.53784	SPTBN4
-0.481593	8.05843	189.432	1.00175e-11	1.98544e-10	9.70214	ZKSCAN1
-0.481566	7.20557	196.085	7.29537e-12	1.52202e-10	9.81758	MID1IP1
-0.481287	4.16107	43.4788	1.91257e-06	7.01972e-06	5.15368	KRTCAP2
-0.481211	6.67989	144.4	1.16784e-10	1.54492e-09	8.81109	NRAS
-0.480773	5.60476	70.2441	5.22044e-08	2.89274e-07	6.53869	LIN7A
-0.480322	5.84005	81.7016	1.54288e-08	1.0175e-07	6.99247	SEC24D
-0.480002	4.46425	35.8355	7.16092e-06	2.28717e-05	4.6407	ZBTB39
-0.479836	4.52711	46.2557	1.23229e-06	4.7326e-06	5.3249	NR2C2
-0.479834	3.84136	29.8256	2.32205e-05	6.57292e-05	4.18224	CHST12
-0.479309	8.74079	225.403	2.00928e-12	5.16226e-11	10.2872	FOXA1
-0.478619	6.02161	87.0094	9.18833e-09	6.45451e-08	7.19014	REPS2
-0.478577	5.50776	94.3333	4.68274e-09	3.63453e-08	7.43955	FBXO11
-0.478197	7.30981	172.41	2.36647e-11	3.98516e-10	9.39955	DARS
-0.478075	5.81821	111.656	1.11501e-09	1.05324e-08	7.97747	MYL6B
-0.47794	4.68505	47.6014	1.00259e-06	3.93207e-06	5.40538	CRYZL1
-0.477514	7.72541	171.198	2.52301e-11	4.21096e-10	9.37562	ZC3H11A
-0.477217	4.88242	54.9916	3.46306e-07	1.54612e-06	5.81076	MED21
-0.477082	2.35449	12.5404	0.00202524	0.00380985	2.41909	RAB4B
-0.47673	3.74988	28.131	3.32315e-05	9.069e-05	4.04244	CLYBL
-0.476538	3.78399	28.5547	3.0346e-05	8.35344e-05	4.07813	CEBPD
-0.476462	6.57899	112.376	1.05482e-09	1.00666e-08	7.99712	GRAMD1A
-0.476444	5.04649	62.37	1.32627e-07	6.59331e-07	6.1809	KIF13B
-0.476096	6.28967	144.796	1.13968e-10	1.51308e-09	8.82014	JUN
-0.476051	4.82869	66.9962	7.58947e-08	4.00359e-07	6.39755	SPATA2
-0.475747	3.22575	20.0728	0.000224121	0.000517801	3.28584	C1QTNF6
-0.475586	5.0274	43.1869	2.00532e-06	7.30939e-06	5.13612	ZNF704
-0.475385	7.00694	140.778	1.46422e-10	1.8897e-09	8.72361	KCTD3
-0.475244	3.38982	21.9921	0.000137404	0.000332543	3.47815	DNAJC27
-0.474827	4.06998	33.3774	1.13948e-05	3.47828e-05	4.45864	FOXO4
-0.474417	2.72828	10.0872	0.00470665	0.00821335	2.08548	SLC9A5
-0.473906	4.87688	70.8451	4.87855e-08	2.7347e-07	6.56309	ERAP1
-0.47339	5.5349	53.3633	4.33578e-07	1.88319e-06	5.72511	DGAT1
-0.473374	3.71079	30.2919	2.10863e-05	6.02877e-05	4.21977	ALG11
-0.47329	5.81397	102.643	2.29336e-09	1.9505e-08	7.70985	DTNB
-0.472859	3.87159	27.7439	3.61339e-05	9.82243e-05	4.00778	CYP4F11
-0.472769	6.66463	128.291	3.32781e-10	3.79213e-09	8.42112	SLC22A23
-0.472763	5.58284	75.3423	2.97996e-08	1.80047e-07	6.74461	WDR35
-0.472627	2.81582	11.7829	0.00260645	0.00479353	2.31934	USP27X
-0.472584	5.9108	85.4672	1.06526e-08	7.36199e-08	7.133	DAB2IP
-0.472362	6.27775	102.899	2.2452e-09	1.92726e-08	7.71506	PPP1R16A
-0.471584	5.1877	67.7444	6.95403e-08	3.71607e-07	6.42992	CNNM2
-0.471102	4.78486	55.9754	3.0306e-07	1.37157e-06	5.86278	PRR3
-0.470606	6.55675	171.607	2.46894e-11	4.12693e-10	9.38437	TTC17
-0.470591	2.04708	8.00409	0.0102994	0.0168057	1.77454	ISX
-0.470465	6.23786	146.802	1.00797e-10	1.36267e-09	8.86561	SUCLA2
-0.470285	4.59849	44.9206	1.51864e-06	5.69439e-06	5.24455	XPA
-0.469553	4.47742	51.2423	5.85558e-07	2.45064e-06	5.61072	TLE6
-0.469517	5.72211	97.6777	3.49195e-09	2.80239e-08	7.55247	ROMO1
-0.467934	4.14568	43.729	1.83685e-06	6.76417e-06	5.16979	FKBP14
-0.467824	3.83928	30.9633	1.83829e-05	5.33695e-05	4.27271	C5orf66
-0.467098	4.51617	50.3452	6.66753e-07	2.75513e-06	5.55986	RAVER2
-0.466799	6.42207	94.125	4.77047e-09	3.68202e-08	7.43391	OGFRL1
-0.466674	6.7417	138.978	1.64157e-10	2.08226e-09	8.68146	TRPM4
-0.466621	4.72423	50.1784	6.83177e-07	2.81253e-06	5.5509	EPB41L2
-0.46593	4.63693	39.3282	3.83314e-06	1.30303e-05	4.88505	TRIM38
-0.465751	3.00877	13.2091	0.0016298	0.00313015	2.50444	MAN1A1
-0.4652	5.75836	78.9807	2.03409e-08	1.29508e-07	6.8877	PPP1R26
-0.465175	5.12681	54.4536	3.72798e-07	1.64848e-06	5.78292	WRN
-0.465129	2.16686	6.801	0.0167521	0.0262356	1.58111	RSG1
-0.465032	5.18304	52.0766	5.19718e-07	2.19998e-06	5.65758	TRMT61B
-0.464656	2.82192	14.9063	0.000959309	0.00193307	2.71375	CTSK
-0.464271	4.42214	39.5768	3.67171e-06	1.25624e-05	4.90093	LTBP2
-0.464143	3.40163	15.7702	0.000740506	0.00153194	2.81476	ZC3HAV1L
-0.463972	3.48335	16.5514	0.000589399	0.00124549	2.90466	RP11-5A19.5
-0.463016	5.63869	87.6834	8.61915e-09	6.10102e-08	7.2146	CUL9
-0.462767	4.38067	36.432	6.41795e-06	2.07395e-05	4.6832	ANKRD26
-0.462755	6.3954	125.341	4.08149e-10	4.51199e-09	8.34563	CENPE
-0.462714	7.05385	175.18	2.04707e-11	3.58366e-10	9.44567	POGZ
-0.462215	5.76311	77.2362	2.4384e-08	1.51026e-07	6.82095	ATF6B
-0.461936	4.00081	20.2755	0.00021259	0.00049435	3.30597	RSPH3
-0.461819	5.42563	53.7193	4.12611e-07	1.79944e-06	5.74486	CGNL1
-0.461438	5.88981	94.966	4.42697e-09	3.45049e-08	7.46212	ADCY3
-0.46136	3.26804	20.481	0.000201554	0.00047066	3.32729	SORBS1
-0.461327	4.77744	53.7426	4.11277e-07	1.79433e-06	5.7461	TMEM231
-0.461296	4.28771	42.8812	2.10775e-06	7.64508e-06	5.11662	OFD1
-0.461199	3.50318	26.7171	4.5279e-05	0.000120748	3.91812	LRRC49
-0.461104	7.86599	160.921	4.41926e-11	6.76478e-10	9.16975	CLDN4
-0.46092	6.25493	152.484	7.17459e-11	1.017e-09	8.99268	ASMTL
-0.460647	4.57675	50.0147	6.99726e-07	2.8732e-06	5.54163	PELI3
-0.460626	6.01342	99.4462	3.0002e-09	2.45388e-08	7.61015	ARHGEF9
-0.460173	5.75104	46.2649	1.23053e-06	4.72748e-06	5.32537	GOLGA8B
-0.460073	2.54259	9.97845	0.00489504	0.00851435	2.06985	ZNF132
-0.460068	3.80367	31.6001	1.61677e-05	4.75981e-05	4.32241	NEIL3
-0.458746	5.6617	74.3117	3.32931e-08	1.97476e-07	6.70448	LYPLAL1
-0.458463	7.46711	221.274	2.38621e-12	5.93823e-11	10.2263	CAMKK2
-0.458462	3.19415	18.0104	0.00039024	0.00085972	3.06564	BCL3
-0.458324	4.93333	59.0402	2.02226e-07	9.54296e-07	6.02032	ARSG
-0.457568	4.96292	53.1685	4.45548e-07	1.92868e-06	5.71474	MEX3D
-0.457565	3.7947	26.7882	4.45694e-05	0.000119027	3.92436	C6orf57
-0.45705	5.76589	78.7196	2.08961e-08	1.32378e-07	6.87819	MYEF2
-0.456708	2.67784	16.5747	0.000585443	0.00123815	2.90723	TTC21A
-0.455993	4.94421	48.2267	9.12247e-07	3.62255e-06	5.44099	ZNF362
-0.45574	2.94561	15.8896	0.000714884	0.00148475	2.82835	RDM1
-0.455591	4.19694	34.6957	8.85814e-06	2.77495e-05	4.55674	ACOT11
-0.455412	4.40819	39.2115	3.91165e-06	1.32688e-05	4.87717	PVRL4
-0.455239	2.06788	6.93223	0.0158645	0.0249441	1.60303	CYP2C19
-0.455174	8.77899	248.332	8.1286e-13	2.47855e-11	10.6058	RASSF3
-0.455098	5.12203	53.5243	4.23956e-07	1.84384e-06	5.73428	BACH1
-0.454813	7.78429	171.649	2.46354e-11	4.1241e-10	9.38467	CENPF
-0.454706	4.84067	58.114	2.28135e-07	1.06434e-06	5.97292	MOSPD3
-0.45469	2.49557	8.55425	0.00831835	0.013844	1.85874	DOK4
-0.454441	6.30111	87.2297	8.9979e-09	6.33678e-08	7.19813	NIPSNAP3A
-0.453883	6.331	151.041	7.81307e-11	1.09655e-09	8.95997	PODXL
-0.453686	4.93111	54.4319	3.73911e-07	1.65275e-06	5.78179	CKMT1B
-0.453546	10.4008	204.79	4.8885e-12	1.09611e-10	9.96015	ABHD2
-0.453275	1.66214	8.80443	0.00766937	0.0128487	1.89114	LRFN2
-0.452261	4.91683	62.3686	1.3265e-07	6.59331e-07	6.1809	TRPT1
-0.452104	5.94278	117.116	7.37709e-10	7.49116e-09	8.12545	GABARAPL1
-0.451869	5.60272	76.061	2.76028e-08	1.68239e-07	6.77407	ASAP2
-0.451832	6.15939	102.181	2.38307e-09	2.01445e-08	7.69584	PPP3CB
-0.45178	4.27914	36.0558	6.87606e-06	2.20773e-05	4.65605	C21orf2
-0.451171	6.36415	75.8462	2.82402e-08	1.71936e-07	6.76463	LDOC1
-0.451042	6.07882	127.571	3.49643e-10	3.96394e-09	8.40187	FAM114A1
-0.45101	3.15732	17.7188	0.000423174	0.000923479	3.03457	TPPP
-0.450783	5.39582	60.6853	1.63817e-07	7.93977e-07	6.10019	IGSF9
-0.450479	7.00821	200.261	6.00873e-12	1.29749e-10	9.8869	CAST
-0.450408	6.10934	81.8458	1.52077e-08	1.00411e-07	6.99822	CREB3L2
-0.450351	7.27151	193.687	8.16937e-12	1.66983e-10	9.77733	NCSTN
-0.449749	6.69222	111.245	1.15102e-09	1.07808e-08	7.96735	LPIN2
-0.44953	5.39189	85.8474	1.02692e-08	7.13251e-08	7.14676	ZBED3
-0.449338	5.58067	81.1648	1.62837e-08	1.06753e-07	6.97162	RLF
-0.449146	5.17964	61.9828	1.39169e-07	6.88339e-07	6.1622	KIAA1958
-0.449082	6.72808	184.243	1.29193e-11	2.44696e-10	9.61137	DCTD
-0.44895	6.43139	66.9643	7.61789e-08	4.01477e-07	6.39634	LTBP4
-0.448773	5.33996	66.2467	8.29061e-08	4.33635e-07	6.36288	BLZF1
-0.448707	3.66806	24.5944	7.34184e-05	0.000187112	3.7279	FUZ
-0.448574	3.51721	20.256	0.00021367	0.000496446	3.30413	ZFAND2B
-0.448543	2.31976	10.3276	0.00431823	0.00758716	2.11992	ZNF548
-0.447972	4.7061	38.3959	4.51188e-06	1.51017e-05	4.82097	C12orf75
-0.447932	6.17205	120.341	5.82478e-10	6.09899e-09	8.21474	SNX14
-0.447421	5.14759	64.233	1.05532e-07	5.37494e-07	6.26963	FBXO44
-0.447198	3.06427	14.5686	0.00106352	0.002128	2.67203	PANX2
-0.446589	4.66155	37.8041	5.01087e-06	1.66315e-05	4.77907	ATXN3
-0.446098	7.1961	196.562	7.13441e-12	1.49483e-10	9.82541	PMPCB
-0.446046	4.77252	37.5	5.2906e-06	1.74711e-05	4.75768	LZTFL1
-0.445999	2.69133	12.7044	0.00191923	0.00362826	2.4403	PABPC5
-0.445518	2.60207	11.3323	0.00303855	0.00550161	2.25951	AVPI1
-0.445452	4.3965	30.2511	2.12639e-05	6.0733e-05	4.21658	SAMD11
-0.445139	4.50059	40.5159	3.12606e-06	1.08799e-05	4.96337	TEAD3
-0.444316	3.14376	15.2696	0.000859621	0.00175288	2.75625	TMEM143
-0.444283	2.4195	7.05388	0.0150886	0.0238254	1.62296	RP11-111M22.2
-0.444212	4.62559	52.5106	4.88727e-07	2.0855e-06	5.68079	ZBTB25
-0.444193	9.83066	228.9	1.74086e-12	4.60042e-11	10.3372	LDHA
-0.443728	5.96828	85.2077	1.09233e-08	7.53969e-08	7.12265	RASA1
-0.443676	5.46259	71.0216	4.78281e-08	2.68782e-07	6.5706	THYN1
-0.443662	5.66122	78.6651	2.1014e-08	1.32822e-07	6.87673	CEP57
-0.443574	9.50897	173.353	2.25191e-11	3.8571e-10	9.41374	GPI
-0.44335	4.83025	54.7139	3.59713e-07	1.59698e-06	5.7967	C12orf73
-0.443326	6.9285	108.982	1.3736e-09	1.25997e-08	7.89964	CBX4
-0.443149	4.08558	31.801	1.5531e-05	4.60044e-05	4.3372	RDH10
-0.44268	3.65905	21.1233	0.000170952	0.00040673	3.39069	ZNF197
-0.442487	2.85168	17.5619	0.000442151	0.000961287	3.01715	EGLN2
-0.442417	6.69005	131.042	2.76108e-10	3.20557e-09	8.49409	CBFA2T2
-0.441915	6.24696	115.519	8.30992e-10	8.28678e-09	8.08161	KIAA0141
-0.441907	4.88697	56.7449	2.73369e-07	1.25119e-06	5.90268	MLF1
-0.441835	6.17573	106.49	1.67501e-09	1.50048e-08	7.82377	LY6E
-0.441206	3.54492	18.3315	0.000357204	0.000794193	3.10007	IGIP
-0.44113	4.13749	31.7595	1.56602e-05	4.63005e-05	4.33441	PLCD1
-0.44112	3.99684	28.9857	2.76903e-05	7.70842e-05	4.11303	GANC
-0.441101	6.18294	97.4287	3.56804e-09	2.8552e-08	7.54436	CTDSPL2
-0.440872	4.775	41.3771	2.70329e-06	9.55841e-06	5.01961	ENO3
-0.440767	7.05325	156.35	5.72917e-11	8.43343e-10	9.074	PLS3
-0.440345	1.70585	6.55114	0.0186001	0.0288811	1.53939	KCNMB3
-0.439946	5.399	67.8561	6.86426e-08	3.68051e-07	6.43409	KDM4C
-0.439728	3.30757	16.9846	0.000520525	0.00111553	2.95252	B4GALNT1
-0.43865	5.84814	83.8222	1.25028e-08	8.49258e-08	7.07096	HSD11B2
-0.438564	3.65469	14.4694	0.00109649	0.00218804	2.65994	NIPAL1
-0.438519	6.69981	138.048	1.74228e-10	2.18999e-09	8.65956	FZD6
-0.438478	3.8226	23.0664	0.000105566	0.00026124	3.58296	CEP128
-0.438303	5.75534	82.4536	1.4313e-08	9.51256e-08	7.0217	NUDCD2
-0.43809	5.33262	36.3726	6.48802e-06	2.09272e-05	4.67929	ZFP62
-0.438086	2.95131	13.3043	0.00158079	0.00304551	2.51634	FAM50B
-0.437928	2.87333	10.2377	0.00445923	0.00781016	2.10734	CXorf23
-0.437715	5.3193	64.5428	1.01648e-07	5.19904e-07	6.28408	SLC25A40
-0.437658	5.68092	64.313	1.04513e-07	5.33331e-07	6.273	NAT8L
-0.43763	4.55322	40.1124	3.34875e-06	1.15643e-05	4.93688	MBNL2
-0.437144	4.47028	41.8632	2.49268e-06	8.88448e-06	5.05137	PPM1M
-0.437029	2.76615	16.3814	0.000619125	0.00130269	2.88516	ZSCAN16
-0.437027	6.41835	132.727	2.46683e-10	2.9158e-09	8.53524	GUSB
-0.436797	5.21139	66.6035	7.94832e-08	4.1757e-07	6.37927	KREMEN1
-0.436629	4.02577	25.2746	6.27209e-05	0.000162497	3.78916	SPSB3
-0.436276	4.87789	48.0745	9.3337e-07	3.69849e-06	5.43198	C9orf91
-0.436242	5.31139	54.0217	3.95677e-07	1.73582e-06	5.7605	ACP6
-0.43615	4.92282	40.1585	3.32242e-06	1.14913e-05	4.93963	PYGL
-0.4361	4.44184	42.2125	2.35255e-06	8.44195e-06	5.07356	SCAPER
-0.435186	5.73567	63.7067	1.12511e-07	5.68391e-07	6.24535	UNC119
-0.434822	2.99502	11.3148	0.00305683	0.00552749	2.25747	ZNF880
-0.434726	3.54163	14.3952	0.00112187	0.00223348	2.65102	FAM69A
-0.434583	5.13808	68.6762	6.24314e-08	3.39005e-07	6.46979	IPP
-0.434565	6.27217	124.982	4.1854e-10	4.60394e-09	8.33687	POT1
-0.43443	2.79514	12.6013	0.00198512	0.00374136	2.42697	FAM229A
-0.433966	6.04676	99.7197	2.9312e-09	2.40632e-08	7.61865	STAU2
-0.433884	5.42225	77.6413	2.33719e-08	1.45244e-07	6.8379	DMTN
-0.433592	3.34239	18.0295	0.000388183	0.000855868	3.06759	CD82
-0.433459	4.5771	41.3082	2.73465e-06	9.66313e-06	5.01488	ADA
-0.433448	8.2624	254.194	6.5305e-13	2.04175e-11	10.69	ERBB3
-0.433244	2.86786	14.9041	0.000959968	0.00193405	2.71353	NPAS2
-0.432862	4.33833	42.1361	2.38244e-06	8.54094e-06	5.06849	GPC4
-0.432149	3.97469	17.0219	0.000515015	0.00110556	2.95642	AMIGO1
-0.431489	4.24057	31.872	1.53126e-05	4.54303e-05	4.34265	PGBD2
-0.43141	4.72036	46.7129	1.14832e-06	4.4424e-06	5.35238	BCL7C
-0.431398	7.55963	188.179	1.06456e-11	2.09125e-10	9.67959	NUP93
-0.431171	1.76253	7.5918	0.01213	0.0195343	1.7092	VWA2
-0.430905	7.72899	150.92	7.86923e-11	1.10279e-09	8.95751	YAP1
-0.430414	2.68142	13.8568	0.00132671	0.00259656	2.5856	FRS3
-0.430295	5.05671	54.2723	3.82219e-07	1.68544e-06	5.77329	FUT8
-0.430002	6.45761	120.701	5.67519e-10	5.97618e-09	8.22358	MTFR1
-0.429849	6.10005	120.373	5.81138e-10	6.09069e-09	8.21533	SLC2A12
-0.429458	5.48919	52.5554	4.85643e-07	2.07393e-06	5.68321	NUF2
-0.429285	5.1849	68.0812	6.68726e-08	3.59602e-07	6.44418	NSMCE4A
-0.428705	7.7362	131.066	2.7566e-10	3.20371e-09	8.49435	CANT1
-0.428615	5.97929	80.3746	1.76386e-08	1.14219e-07	6.94226	SECISBP2
-0.428336	1.87536	6.41556	0.0196978	0.0304323	1.51666	NME4
-0.428242	4.95433	40.5362	3.1153e-06	1.08459e-05	4.96474	CENPH
-0.428118	4.56813	23.6718	9.12705e-05	0.000228156	3.64177	RBM15
-0.427961	3.58775	20.9215	0.000179974	0.000425911	3.37068	CNTRL
-0.427884	2.59238	6.99851	0.0154364	0.024326	1.61393	KREMEN2
-0.427582	5.90279	93.3841	5.09746e-09	3.90337e-08	7.40856	SLC37A3
-0.426974	4.26618	25.8608	5.48706e-05	0.000143634	3.84274	CASP4
-0.426954	4.87118	52.4684	4.9165e-07	2.09636e-06	5.67853	C2orf49
-0.4265	6.15203	115.097	8.57766e-10	8.51551e-09	8.06979	PBX2
-0.426456	4.06868	20.3764	0.000207091	0.000482981	3.31607	FBXL8
-0.426438	4.23431	29.0658	2.72257e-05	7.59815e-05	4.11929	TTC30B
-0.426263	4.76642	40.1287	3.3394e-06	1.15392e-05	4.93782	ITGB3BP
-0.425662	6.27783	103.34	2.16481e-09	1.87143e-08	7.72783	CFDP1
-0.425488	5.39861	60.7765	1.61938e-07	7.86929e-07	6.10406	ZNF358
-0.42548	2.98572	12.0343	0.00239531	0.00444128	2.35249	BTNL9
-0.425341	6.17433	130.686	2.82807e-10	3.27307e-09	8.48505	ZCCHC11
-0.425209	3.50597	18.9828	0.000299275	0.000675546	3.17035	OVOL2
-0.424998	4.18348	26.429	4.82824e-05	0.000128024	3.89271	CENPK
-0.424884	3.02287	12.9657	0.00176284	0.00335433	2.47439	CCDC102A
-0.424855	3.06178	15.1018	0.000904187	0.00183332	2.73676	OBSL1
-0.42446	3.36723	8.75258	0.00771147	0.0129094	1.88909	CITED4
-0.424282	4.10268	18.7925	0.000315051	0.000709137	3.14927	PARP8
-0.424221	5.92965	82.939	1.36399e-08	9.12534e-08	7.03975	AFMID
-0.423928	1.58294	6.56501	0.0184917	0.0287254	1.54173	CLDND2
-0.42375	9.22918	217.322	2.82092e-12	6.76228e-11	10.1699	ERGIC1
-0.42355	5.93502	84.2505	1.19893e-08	8.17379e-08	7.08758	ZFP36L1
-0.423012	5.98722	88.4486	8.0195e-09	5.75311e-08	7.2401	MYSM1
-0.422821	5.80831	74.9521	3.10726e-08	1.86419e-07	6.72951	MFSD10
-0.42265	4.20945	30.5794	1.98786e-05	5.70848e-05	4.24348	ZNF471
-0.422399	4.21865	18.298	0.000360505	0.000800248	3.09678	ANKRD16
-0.422041	5.68156	58.3887	2.20089e-07	1.02983e-06	5.98723	TXNDC15
-0.421399	5.96325	89.9662	6.96127e-09	5.11338e-08	7.29129	SLC39A8
-0.421145	7.67076	114.049	9.28434e-10	9.06305e-09	8.04273	ZBTB7B
-0.421004	4.05823	24.5692	7.38517e-05	0.000188043	3.72574	ZNF467
-0.420873	2.36025	11.0802	0.00331454	0.00595245	2.2253	ARHGEF35
-0.420435	1.54953	5.59783	0.0280848	0.0421234	1.37548	ZNF502
-0.420275	4.67729	45.7895	1.3249e-06	5.036e-06	5.29791	DPM3
-0.420232	3.62863	18.1051	0.00038016	0.000839682	3.07589	CTSC
-0.420018	6.03938	121.997	5.1703e-10	5.4914e-09	8.26032	DENND1A
-0.419857	5.83382	73.635	3.58306e-08	2.0997e-07	6.67784	CCNB1IP1
-0.419122	6.1904	90.9309	6.3689e-09	4.73466e-08	7.32471	PGM3
-0.418852	3.81607	24.9433	6.76992e-05	0.000174256	3.75881	RILPL2
-0.418836	6.29339	109.387	1.33054e-09	1.22452e-08	7.91203	ZNF740
-0.418644	5.55432	68.4882	6.37987e-08	3.45247e-07	6.46187	TCTN1
-0.418424	6.91219	148.095	9.31959e-11	1.2723e-09	8.89541	CTDSP2
-0.417936	4.41314	26.345	4.91991e-05	0.000130107	3.8857	RAP1GAP
-0.417479	3.31034	18.8698	0.000308535	0.000695599	3.15764	C18orf32
-0.417409	3.9474	16.3792	0.000619524	0.00130328	2.88496	CDK17
-0.417197	3.60445	19.5547	0.000256871	0.000586376	3.23182	TMEM243
-0.416727	4.67806	44.274	1.68304e-06	6.26426e-06	5.20313	EIF4ENIF1
-0.416618	5.41726	74.3495	3.31572e-08	1.97008e-07	6.70552	DENND4A
-0.416538	6.52888	77.6715	2.32984e-08	1.44949e-07	6.83878	EGLN1
-0.416257	6.12502	120.594	5.71925e-10	6.01686e-09	8.22063	CNOT8
-0.416159	2.62357	8.976	0.00708614	0.0119183	1.92378	CLHC1
-0.415882	3.08817	14.2841	0.00116109	0.00230618	2.63711	ARHGAP11B
-0.415791	4.25459	34.3399	9.47519e-06	2.94745e-05	4.53055	SLC8B1
-0.415408	8.72023	210.18	3.84489e-12	8.85361e-11	10.0529	HDGF
-0.415309	4.3448	27.6151	3.71612e-05	0.000100795	3.99656	KPNA5
-0.415163	5.68134	67.5335	7.12697e-08	3.79273e-07	6.42105	RUFY1
-0.415155	4.10056	28.2128	3.26522e-05	8.92407e-05	4.04944	ZNF558
-0.415101	5.64496	65.7067	8.83977e-08	4.58042e-07	6.33909	ERCC1
-0.415038	5.19333	32.5471	1.33976e-05	4.03527e-05	4.39413	CCSAP
-0.414809	6.06733	118.484	6.66924e-10	6.81739e-09	8.16638	LONRF1
-0.414383	3.69953	21.4058	0.000159144	0.000381006	3.41907	GLB1L
-0.414365	3.43329	11.562	0.00280913	0.00512636	2.29019	TMEM234
-0.414309	7.07475	170.68	2.59348e-11	4.3027e-10	9.36626	PFN2
-0.414171	3.96971	16.816	0.00054621	0.00116316	2.93436	RTN4RL1
-0.414054	5.53808	57.952	2.33031e-07	1.08582e-06	5.96424	ZNF783
-0.41379	4.47058	35.6087	7.46787e-06	2.37495e-05	4.62434	CCDC41
-0.413648	6.08482	102.772	2.26881e-09	1.93555e-08	7.7132	GSTM3
-0.41344	7.51601	132.116	2.56946e-10	3.02103e-09	8.51985	DDR1
-0.413382	6.67731	136.394	1.93868e-10	2.37417e-09	8.62449	RBFOX2
-0.413317	5.93791	95.591	4.1893e-09	3.29766e-08	7.48179	KDM2B
-0.412901	5.02712	39.2061	3.91528e-06	1.3277e-05	4.8769	MDM4
-0.412569	1.90244	7.43663	0.0129109	0.0206719	1.68462	LRRC6
-0.412273	3.66322	18.9686	0.000300417	0.000677984	3.16878	SPIN3
-0.412182	6.42573	75.9094	2.80509e-08	1.70876e-07	6.76732	TNK2
-0.412134	7.81193	116.964	7.46084e-10	7.54857e-09	8.12214	SYT4
-0.411674	6.7315	129.118	3.14504e-10	3.59864e-09	8.44386	NCAPG2
-0.411353	5.50977	70.7272	4.9436e-08	2.76001e-07	6.55909	PHF21A
-0.41131	5.57763	42.1159	2.39041e-06	8.56674e-06	5.06718	NPIPA1
-0.411036	3.50872	18.0836	0.000382428	0.000844353	3.07348	NAB1
-0.410912	4.1114	25.9271	5.40538e-05	0.000141697	3.84864	MARK4
-0.410804	2.1117	7.24519	0.0139527	0.0221927	1.65379	NFKBID
-0.410608	2.06474	7.60365	0.0120726	0.019456	1.71095	ZNF223
-0.410607	5.65655	68.4591	6.40131e-08	3.4607e-07	6.46084	C14orf159
-0.410371	5.1417	61.8567	1.41376e-07	6.98633e-07	6.15575	NPTXR
-0.410238	4.87434	42.6363	2.19401e-06	7.92944e-06	5.10076	C3orf18
-0.410086	5.70186	41.9538	2.45548e-06	8.77724e-06	5.05664	ADM2
-0.409983	4.59307	36.387	6.47097e-06	2.08783e-05	4.68031	GYLTL1B
-0.409697	3.70329	18.6129	0.000330787	0.000741329	3.12999	BLOC1S5
-0.409688	7.92375	152.429	7.19797e-11	1.01859e-09	8.992	OXCT1
-0.409481	5.36458	43.9672	1.76778e-06	6.53584e-06	5.1847	ZBTB22
-0.409378	2.04452	7.63421	0.0119259	0.0192364	1.71588	KIAA1377
-0.409308	5.57706	60.9312	1.58801e-07	7.73381e-07	6.11161	ISYNA1
-0.409013	5.32259	57.2935	2.54154e-07	1.17048e-06	5.93164	IFT140
-0.408936	7.24118	104.861	1.91105e-09	1.67684e-08	7.77551	RABGGTB
-0.408823	4.89411	51.3321	5.78054e-07	2.42289e-06	5.61567	TSHZ1
-0.408821	8.29013	181.539	1.47884e-11	2.71749e-10	9.56583	EIF2AK1
-0.408751	5.18535	34.3286	9.4956e-06	2.95297e-05	4.52974	RRAGD
-0.408505	6.82184	145.539	1.0888e-10	1.45422e-09	8.83737	DCTN1
-0.408356	5.37446	65.0514	9.56065e-08	4.92179e-07	6.30788	OGFOD3
-0.408245	4.57261	30.1557	2.16862e-05	6.18752e-05	4.20848	PIK3IP1
-0.40822	3.87675	12.1586	0.00229792	0.00427714	2.36885	PYGO1
-0.408049	6.24654	80.6352	1.71787e-08	1.11768e-07	6.95168	GTF2H2
-0.407936	5.78595	56.3363	2.88715e-07	1.31492e-06	5.8811	STX17
-0.407504	6.70682	113.185	9.9152e-10	9.57779e-09	8.01873	TEX2
-0.407006	5.66027	60.7373	1.62742e-07	7.89799e-07	6.10248	GNPAT
-0.406446	5.28266	68.4003	6.4449e-08	3.48087e-07	6.45831	MRPS14
-0.405863	2.73057	10.1484	0.0046043	0.008049	2.09426	LRRC37B
-0.405814	7.104	83.1515	1.33563e-08	8.96991e-08	7.04721	STC2
-0.40552	7.00229	116.226	7.88194e-10	7.91689e-09	8.10145	ABR
-0.405365	7.64074	49.7453	7.2793e-07	2.97251e-06	5.52688	LAMA5
-0.405363	3.30948	14.2014	0.00119127	0.0023581	2.62744	ANAPC10
-0.405355	6.26926	92.5733	5.48383e-09	4.15177e-08	7.38177	IGBP1
-0.405341	4.56984	31.3853	1.688e-05	4.94818e-05	4.30555	DUSP23
-0.405215	7.25118	116.398	7.78177e-10	7.83755e-09	8.10582	KDM6B
-0.404791	3.73325	15.5064	0.000800829	0.001646	2.78357	MND1
-0.404587	2.88082	11.877	0.00252511	0.00465939	2.33167	TCP11L2
-0.404569	6.60561	123.858	4.52952e-10	4.9162e-09	8.30837	TNFRSF10D
-0.404261	6.36871	112.229	1.0668e-09	1.0146e-08	7.9937	EPHX2
-0.404007	4.18711	26.9598	4.29075e-05	0.000114948	3.9395	TJP3
-0.403982	5.83875	60.6526	1.64498e-07	7.95191e-07	6.09953	DPY19L3
-0.403938	5.19997	46.9377	1.10937e-06	4.31275e-06	5.36525	C9orf72
-0.403746	1.81966	6.76823	0.0169823	0.0265699	1.57561	ENTPD3
-0.403723	5.63275	75.5134	2.92598e-08	1.77268e-07	6.75137	EML3
-0.403642	7.13576	125.433	4.05537e-10	4.49207e-09	8.34755	ANP32B
-0.40361	1.97712	6.51636	0.0188749	0.0292587	1.53374	RAPGEF3
-0.403576	5.97812	82.5001	1.4247e-08	9.48003e-08	7.02319	ZNF692
-0.403342	5.01691	52.3198	5.02095e-07	2.13352e-06	5.6709	RORC
-0.403315	1.82405	6.28445	0.0208288	0.0320016	1.49483	DNAJC28
-0.403238	8.43183	169.2	2.80679e-11	4.60156e-10	9.33709	PRKD1
-0.402994	5.23597	55.8606	3.0779e-07	1.39038e-06	5.85687	SIGIRR
-0.402884	8.19506	191.748	8.96035e-12	1.8065e-10	9.74316	RPL22
-0.402788	4.90413	33.4362	1.12659e-05	3.44462e-05	4.46286	ARSA
-0.401727	4.29738	25.6376	5.77245e-05	0.000150466	3.82256	METTL10
-0.401608	3.45599	13.9651	0.00128238	0.00251737	2.59905	FAAH2
-0.401464	4.98342	42.4285	2.27023e-06	8.17358e-06	5.08759	PPOX
-0.401238	6.1892	95.8234	4.10453e-09	3.23552e-08	7.49006	MGST2
-0.401192	4.38383	31.4672	1.66046e-05	4.87939e-05	4.31163	CKLF
-0.400963	3.64284	15.3266	0.000845057	0.00172731	2.76263	LMTK3
-0.400823	5.88161	71.9483	4.31316e-08	2.4638e-07	6.60839	TK2
-0.400748	5.32937	48.8863	8.26536e-07	3.3166e-06	5.47931	PEX11B
-0.400617	6.26213	111.45	1.13285e-09	1.06195e-08	7.97389	EPB41L5
-0.400454	4.41237	34.4175	9.33666e-06	2.91007e-05	4.5361	TUBE1
-0.399471	4.06297	22.729	0.000114589	0.000282187	3.54946	USP35
-0.399451	2.83099	11.4799	0.00288886	0.00525372	2.27953	SOX11
-0.399396	6.04069	70.698	4.95986e-08	2.76631e-07	6.5581	LMBR1
-0.399231	5.13306	43.015	2.06224e-06	7.50205e-06	5.12482	DIAPH3
-0.398397	6.55494	103.339	2.16498e-09	1.87143e-08	7.72783	IGFBP2
-0.398349	8.8417	158.807	4.9789e-11	7.4576e-10	9.1274	DSP
-0.397847	6.24117	99.0348	3.10739e-09	2.53037e-08	7.59682	ORMDL3
-0.397793	2.86738	11.8731	0.00252841	0.00466392	2.33125	PRSS27
-0.39774	6.39284	93.3797	5.09946e-09	3.90337e-08	7.40856	CHDH
-0.39677	2.7593	7.7708	0.011294	0.0183023	1.73749	MREG
-0.396739	2.05372	7.08269	0.0149111	0.0235921	1.62723	SLC35E4
-0.39653	5.78628	59.3632	1.93965e-07	9.20008e-07	6.03621	LMBR1L
-0.396403	2.41411	8.31645	0.00911717	0.015056	1.82229	MFSD7
-0.396258	5.4076	55.8781	3.07062e-07	1.38765e-06	5.85772	SH2D4A
-0.396106	3.38929	9.63316	0.00555074	0.0095427	2.02033	ANKRD18A
-0.39608	6.58389	97.9011	3.4252e-09	2.75082e-08	7.56054	ACO1
-0.395942	3.01147	12.4424	0.0020916	0.00392603	2.40605	OTUD1
-0.395809	4.9104	42.3095	2.31519e-06	8.31326e-06	5.08023	RHOV
-0.395389	2.39537	8.73607	0.00776006	0.0129802	1.88672	NOVA1
-0.395338	3.06448	13.5836	0.00144617	0.00281351	2.55075	SLMO1
-0.395015	9.11786	160.37	4.55815e-11	6.92078e-10	9.15984	AR
-0.394845	4.2913	20.3745	0.000207195	0.00048312	3.31594	SLC22A18
-0.394774	2.79546	9.79511	0.00523179	0.00904762	2.04347	RSPH1
-0.394674	5.17595	48.5488	8.69228e-07	3.46412e-06	5.46041	HMGXB4
-0.394575	7.18627	109.086	1.36241e-09	1.25281e-08	7.90211	LRP10
-0.394369	6.29113	87.1012	9.10847e-09	6.40246e-08	7.19365	MORC4
-0.394309	6.51523	104.774	1.92464e-09	1.68732e-08	7.7728	STK36
-0.394298	5.74002	32.4519	1.36509e-05	4.10154e-05	4.38705	RBM26
-0.393757	6.50593	38.9984	4.05954e-06	1.37159e-05	4.86278	RHPN1
-0.393689	2.8249	10.7701	0.0036928	0.00657464	2.18213	ZNF215
-0.393535	4.26504	30.8042	1.8987e-05	5.49509e-05	4.26003	PPL
-0.393371	5.12911	38.318	4.5744e-06	1.52781e-05	4.81593	ANO8
-0.393231	6.72178	111.578	1.12175e-09	1.0569e-08	7.97596	PTPRA
-0.393124	6.7592	83.7692	1.2568e-08	8.52122e-08	7.0695	TMEM205
-0.392933	7.85143	149.35	8.64221e-11	1.19452e-09	8.92281	AK4
-0.392508	6.33434	66.2617	8.27589e-08	4.3307e-07	6.36344	TMEM219
-0.392379	7.46605	123.274	4.72066e-10	5.07209e-09	8.29481	XBP1
-0.392041	6.04694	87.7831	8.53831e-09	6.05538e-08	7.21786	ICA1
-0.392016	5.93986	94.2533	4.71622e-09	3.65436e-08	7.43719	ELF3
-0.391832	5.61496	53.0431	4.53439e-07	1.95597e-06	5.70864	VSIG10
-0.391816	4.2541	27.5909	3.73574e-05	0.000101253	3.99459	MXD3
-0.391808	3.08836	12.8562	0.00182662	0.00346807	2.45991	CADM1
-0.391628	4.23212	21.5775	0.000152407	0.000365796	3.43676	OSCP1
-0.391414	3.18246	14.1293	0.00121829	0.00240815	2.61832	FUT1
-0.391395	5.16566	47.0361	1.09278e-06	4.2557e-06	5.37103	PTGR2
-0.390994	5.74687	46.5217	1.18264e-06	4.56403e-06	5.34065	DPY30
-0.39028	6.48967	100.227	2.80767e-09	2.32208e-08	7.63412	FAM189B
-0.39027	6.58392	88.6496	7.86967e-09	5.66442e-08	7.24684	ZBTB44
-0.390078	6.8699	114.11	9.24108e-10	9.03672e-09	8.04399	SLC11A2
-0.389031	2.33185	7.21485	0.0141263	0.0224559	1.64867	PGM2L1
-0.388724	7.35232	124.889	4.21269e-10	4.62479e-09	8.33491	SERPINB6
-0.38861	3.68143	16.4779	0.000602065	0.00126925	2.89645	INHBB
-0.388496	5.21989	34.8793	8.5572e-06	2.68979e-05	4.57028	AURKB
-0.388446	5.20319	46.9035	1.11521e-06	4.33089e-06	5.36342	KIAA0753
-0.388407	2.73613	8.36374	0.00895174	0.0148071	1.82953	FANCB
-0.388373	2.41095	7.54263	0.0123716	0.0198773	1.70164	ZNF404
-0.38835	3.20905	14.8122	0.000987158	0.00198559	2.70211	LRRC37A2
-0.388255	3.92681	21.2711	0.000164657	0.000393102	3.40549	ARMC9
-0.388135	2.94589	9.75428	0.00531025	0.00917044	2.03761	RFX2
-0.387921	6.05249	100.254	2.80126e-09	2.32024e-08	7.63447	RAB7L1
-0.387541	5.29521	54.5234	3.69237e-07	1.63492e-06	5.7865	SORT1
-0.387317	5.64662	48.0375	9.38592e-07	3.71123e-06	5.43048	MBTD1
-0.387114	4.38633	33.9758	1.01559e-05	3.14072e-05	4.50297	PANK1
-0.387078	2.58062	6.75808	0.0170544	0.0266788	1.57383	RELT
-0.386806	3.2157	15.6467	0.00076811	0.00158285	2.80056	LARP6
-0.386645	2.7346	9.6214	0.00557474	0.00957834	2.01871	U2AF1L4
-0.386582	6.21555	91.4732	6.06038e-09	4.53569e-08	7.34336	KAT7
-0.386461	7.17538	144.674	1.14828e-10	1.52267e-09	8.81739	LANCL1
-0.386456	4.38355	26.5326	4.71777e-05	0.000125329	3.90195	RNF144A
-0.386391	5.78033	69.4594	5.70717e-08	3.12964e-07	6.50451	TMEM120B
-0.386213	2.26488	9.2074	0.0064973	0.011019	1.95786	TMEM194B
-0.386067	5.51945	69.4746	5.69722e-08	3.12573e-07	6.50505	BTG3
-0.386006	4.38219	28.1873	3.28311e-05	8.96856e-05	4.04728	PLEKHG4
-0.385867	3.61363	15.6508	0.000767161	0.00158119	2.80102	DUSP11
-0.385574	5.17372	40.235	3.27929e-06	1.13633e-05	4.94449	SGCB
-0.385541	6.05425	70.216	5.23708e-08	2.90052e-07	6.53752	CCNL1
-0.385422	4.7497	31.2724	1.72684e-05	5.05039e-05	4.29667	SOX13
-0.385382	5.88359	68.8048	6.15146e-08	3.34518e-07	6.47558	ARHGAP19
-0.385264	4.62322	30.9441	1.84546e-05	5.35638e-05	4.27113	GAL
-0.384886	2.523	8.80935	0.00754696	0.012657	1.89767	PDZD2
-0.384822	6.92474	73.6634	3.57201e-08	2.09433e-07	6.67895	H6PD
-0.384587	9.21962	170.882	2.56577e-11	4.2631e-10	9.37027	NFIX
-0.384569	6.20466	92.3483	5.59666e-09	4.23142e-08	7.37351	SOD2
-0.384356	3.25799	14.2354	0.00117876	0.0023356	2.6316	PITPNC1
-0.384243	2.35424	6.22042	0.0214076	0.0328363	1.48365	ATP6AP1L
-0.384199	5.25336	39.7238	3.57982e-06	1.22803e-05	4.91079	RPGRIP1L
-0.384135	4.37967	18.3133	0.000358997	0.000797699	3.09816	C1orf63
-0.38386	3.16636	11.377	0.00299232	0.00542588	2.26553	FAM89A
-0.383753	2.88415	7.16028	0.0144446	0.0229291	1.63961	ZFHX4
-0.383552	5.30581	49.5127	7.53291e-07	3.06031e-06	5.51423	SIRT3
-0.383411	5.68821	68.0707	6.69545e-08	3.59869e-07	6.44386	LZTS2
-0.383188	3.79085	17.607	0.000436603	0.000950354	3.02211	ABCB9
-0.383168	6.22797	71.1114	4.73496e-08	2.6678e-07	6.57385	TTC7B
-0.382689	2.9767	8.54594	0.00834491	0.013884	1.85749	FBLN2
-0.382082	4.99072	45.3543	1.41831e-06	5.36349e-06	5.27055	ACOX3
-0.38204	3.05411	8.73644	0.00775898	0.0129802	1.88672	ACPL2
-0.382021	5.48656	38.1678	4.69749e-06	1.56487e-05	4.80552	PNPLA7
-0.381834	6.52974	114.171	9.19885e-10	9.00336e-09	8.0456	BCL9
-0.381805	5.53223	61.2705	1.52152e-07	7.4558e-07	6.12751	ITM2C
-0.381784	2.91454	13.6037	0.001437	0.00279665	2.55336	GJB1
-0.381593	4.5025	25.7633	5.60974e-05	0.000146638	3.83375	PIGB
-0.381388	4.39738	28.933	2.80007e-05	7.787e-05	4.10863	INVS
-0.38123	5.21323	34.5385	9.12521e-06	2.85057e-05	4.54507	GRK1
-0.381207	4.26198	27.2337	4.03949e-05	0.000109033	3.96244	DNMT3B
-0.380715	6.54447	75.3234	2.98599e-08	1.80215e-07	6.74421	DENND4C
-0.380584	5.3868	27.0584	4.19834e-05	0.000112881	3.94738	DDX39B
-0.380404	4.83831	34.259	9.62199e-06	2.98893e-05	4.52448	C5orf45
-0.379981	3.73656	15.3177	0.000847304	0.00173127	2.76164	EFCAB7
-0.379801	2.61939	6.91508	0.0159775	0.0251039	1.60026	ZNF250
-0.379737	5.14152	49.8087	7.21176e-07	2.95215e-06	5.52986	WDR19
-0.379566	7.06389	137.291	1.82938e-10	2.27371e-09	8.64326	OAZ2
-0.379362	5.17622	40.0238	3.39994e-06	1.17156e-05	4.93124	SAV1
-0.378889	6.16277	48.1997	9.15949e-07	3.63465e-06	5.43954	IVNS1ABP
-0.378594	7.2005	124.49	4.33233e-10	4.73739e-09	8.32446	CLNS1A
-0.378567	1.63022	5.99468	0.0284314	0.0426186	1.3704	ARHGEF3
-0.378477	2.94299	9.90394	0.00502892	0.00871988	2.05949	PADI2
-0.378435	7.40703	104.452	1.97588e-09	1.72414e-08	7.76343	MARC1
-0.378275	5.56999	31.6861	1.58918e-05	4.69104e-05	4.32873	CLDN3
-0.378132	2.20741	6.86344	0.016323	0.0256142	1.59152	SP6
-0.378095	2.64437	9.04661	0.00690039	0.0116377	1.93413	GRIK5
-0.377922	5.58775	42.8384	2.12257e-06	7.68478e-06	5.11437	TRIM66
-0.377826	2.96116	12.2071	0.00226113	0.00421291	2.37542	RNF125
-0.377796	5.99111	61.6721	1.44677e-07	7.13357e-07	6.14669	EPG5
-0.377696	4.03597	20.8979	0.000181067	0.000428133	3.36842	RAB32
-0.377491	6.04961	66.0204	8.51606e-08	4.44172e-07	6.35245	MAPK12
-0.377434	4.75114	33.7815	1.0541e-05	3.24896e-05	4.48826	CORO2A
-0.37737	5.80527	49.1341	7.96658e-07	3.21648e-06	5.49262	NPIPA7
-0.377044	5.32971	47.9706	9.48118e-07	3.7409e-06	5.42702	STK3
-0.37703	4.96996	45.0066	1.49813e-06	5.63461e-06	5.24914	CDCA7
-0.376983	6.95176	73.3231	3.70714e-08	2.15987e-07	6.66557	TM7SF2
-0.376929	4.49486	30.5923	1.98259e-05	5.69628e-05	4.24441	HMBOX1
-0.376885	5.66924	66.1273	8.40869e-08	4.39398e-07	6.35714	IFNGR2
-0.37687	7.02528	81.559	1.56509e-08	1.03092e-07	6.98678	ZNF609
-0.37678	4.93345	36.576	6.25164e-06	2.02491e-05	4.69359	NAT14
-0.376447	2.11521	6.65324	0.0178187	0.0277727	1.55638	ST3GAL5
-0.376444	5.97122	58.8378	2.07598e-07	9.75914e-07	6.01059	SRGAP2
-0.376249	7.21379	138.237	1.72128e-10	2.16604e-09	8.66433	SPG21
-0.376189	2.87324	12.0769	0.0023614	0.00438208	2.35832	CCDC23
-0.376182	6.16277	88.434	8.03045e-09	5.75404e-08	7.24003	PLXNB1
-0.376028	3.34341	11.6667	0.00271094	0.00496186	2.30436	NME5
-0.376001	8.33346	182.308	1.42286e-11	2.64319e-10	9.57787	SREBF2
-0.37574	3.98609	19.7084	0.000246635	0.000564878	3.24805	RAPGEF6
-0.37573	5.34929	60.3737	1.70429e-07	8.20645e-07	6.08584	HSPB11
-0.375692	6.85084	80.0934	1.81503e-08	1.17191e-07	6.93111	SECISBP2L
-0.37548	7.325	131.536	2.67101e-10	3.11567e-09	8.50645	EIF2A
-0.375425	7.84589	126.825	3.68129e-10	4.13131e-09	8.38391	H3F3A
-0.375383	4.65121	35.068	8.25946e-06	2.60505e-05	4.58418	HACE1
-0.375117	4.94879	38.8674	4.15346e-06	1.40034e-05	4.85377	INTS4
-0.37503	5.70085	61.5127	1.47594e-07	7.25483e-07	6.13937	CAMLG
-0.374855	2.97059	13.5538	0.00145991	0.00283725	2.5471	ZKSCAN4
-0.374228	8.26949	176.567	1.90525e-11	3.37801e-10	9.47134	UAP1
-0.37394	6.64938	69.3879	5.7539e-08	3.14813e-07	6.50195	ADCY6
-0.373836	10.071	115.922	8.06293e-10	8.06947e-09	8.09315	ALDOA
-0.373491	3.89946	18.55	0.000336494	0.000753276	3.12305	FRA10AC1
-0.373454	4.56402	30.7589	1.9163e-05	5.53304e-05	4.25704	CEP89
-0.3734	4.30547	17.8302	0.000410239	0.000897721	3.04686	CHKB
-0.373104	6.51693	97.5892	3.5188e-09	2.81986e-08	7.54977	IDS
-0.373057	2.19868	7.4954	0.0126087	0.0202261	1.69409	MAP1LC3A
-0.372885	4.03017	14.8814	0.000966598	0.00194635	2.71078	EPOR
-0.372616	6.91033	96.8988	3.73608e-09	2.96615e-08	7.52781	ICK
-0.372589	5.70719	50.5981	6.42683e-07	2.66688e-06	5.574	TOB2
-0.372546	5.82803	67.9547	6.78614e-08	3.6439e-07	6.43843	DGKD
-0.372484	5.68843	71.2447	4.66486e-08	2.6389e-07	6.57858	MRPL13
-0.372201	6.41762	87.8408	8.49185e-09	6.03014e-08	7.21967	SGSM3
-0.371938	5.54947	34.8952	8.53173e-06	2.6833e-05	4.57133	INSR
-0.371934	4.6561	31.545	1.6347e-05	4.80752e-05	4.31808	DPH6
-0.371866	5.56115	47.044	1.09145e-06	4.255e-06	5.3711	KLF10
-0.371638	7.82427	122.282	5.06612e-10	5.41182e-09	8.26666	WHSC1
-0.3715	4.96403	40.2216	3.28678e-06	1.13822e-05	4.94377	KIF15
-0.371335	4.07824	19.7204	0.000245854	0.000563322	3.24924	ZBTB12
-0.371279	4.77552	34.8455	8.61182e-06	2.70466e-05	4.56789	EXO1
-0.371213	6.39866	81.7235	1.53951e-08	1.01587e-07	6.99316	TAF1D
-0.371096	6.24673	57.7763	2.38471e-07	1.10745e-06	5.95568	FAM20B
-0.370835	7.13784	114.467	8.99487e-10	8.83591e-09	8.05375	CSNK1E
-0.37046	3.72062	14.2021	0.00119101	0.00235801	2.62745	YPEL3
-0.37013	4.17522	20.6301	0.000193948	0.000454621	3.34235	WDR5B
-0.369985	3.64726	17.118	0.000501133	0.00107834	2.96724	LSM11
-0.369937	7.13589	96.0807	4.01287e-09	3.16552e-08	7.49955	RASEF
-0.369919	3.99483	17.888	0.000403704	0.000884817	3.05315	NUAK1
-0.369914	7.53217	135.409	2.06716e-10	2.51022e-09	8.60029	PRKAA1
-0.369872	5.27262	43.7125	1.84175e-06	6.77997e-06	5.16877	ZCCHC24
-0.369824	4.12223	22.5869	0.000118643	0.000291331	3.53561	KIAA0895
-0.369812	4.86398	26.1287	5.16492e-05	0.000136036	3.86635	CABLES2
-0.369601	5.19015	53.0452	4.5331e-07	1.95597e-06	5.70864	SLC6A9
-0.369579	5.9436	66.8123	7.7552e-08	4.08325e-07	6.38899	OSBPL1A
-0.369549	3.96358	19.2016	0.000282198	0.000639338	3.19427	TTC23
-0.369365	2.82855	11.4849	0.00288392	0.00524712	2.28008	ZBTB3
-0.369293	3.38074	13.3143	0.00157571	0.00303625	2.51766	VAMP1
-0.369188	4.00654	15.4193	0.00082192	0.00168498	2.7734	BAZ2B
-0.36888	2.3968	8.0858	0.00997444	0.0163222	1.78722	C16orf45
-0.368227	2.66923	11.0318	0.00337062	0.00604566	2.21856	HOXC4
-0.368018	4.42184	15.216	0.000873589	0.00177647	2.75044	ZNF587
-0.368011	3.17676	9.18904	0.00654199	0.0110854	1.95525	RIC3
-0.36799	2.91269	9.52259	0.0057809	0.00989242	2.0047	FAM19A2
-0.367732	3.51998	14.2183	0.00118503	0.0023466	2.62956	AKAP5
-0.367659	3.99539	17.733	0.000421499	0.000920365	3.03604	EP400NL
-0.367612	5.57671	67.6179	7.05723e-08	3.76036e-07	6.42477	OCIAD2
-0.367258	5.91536	58.9697	2.04077e-07	9.6099e-07	6.01728	D2HGDH
-0.366995	2.76574	8.30158	0.00916991	0.0151386	1.81991	NOX5
-0.366939	5.23288	33.2663	1.16424e-05	3.54803e-05	4.45001	MAP3K10
-0.366674	6.40555	66.0096	8.52695e-08	4.44531e-07	6.3521	CDKN1B
-0.36661	9.32763	100.198	2.81456e-09	2.32605e-08	7.63338	SLC25A6
-0.366446	5.75564	24.1555	8.13786e-05	0.000205464	3.68726	ASPM
-0.366113	3.92023	16.6804	0.000567891	0.00120448	2.9192	MMEL1
-0.365972	4.81084	29.8575	2.30673e-05	6.53622e-05	4.18467	GOSR2
-0.365806	10.0115	98.8999	3.14346e-09	2.55599e-08	7.59244	FN1
-0.365767	2.14684	7.31888	0.0135409	0.021578	1.66599	OPN3
-0.365684	4.92665	30.4132	2.05669e-05	5.88786e-05	4.23004	CBWD2
-0.36565	7.09179	78.5315	2.13063e-08	1.3421e-07	6.87221	NOTCH2
-0.365539	6.80354	80.7015	1.70636e-08	1.11209e-07	6.95386	GGA1
-0.365471	5.86063	57.3504	2.5225e-07	1.16364e-06	5.93418	WNK2
-0.364982	3.67029	16.1719	0.00065806	0.0013768	2.86113	DDX60
-0.36475	4.10203	22.3939	0.000124401	0.000303791	3.51743	MED20
-0.364268	7.70463	88.1464	8.25063e-09	5.88899e-08	7.22996	TMEM132A
-0.364158	4.52021	26.4809	4.77258e-05	0.000126694	3.89724	TENC1
-0.364106	6.11235	80.5242	1.73729e-08	1.12761e-07	6.94784	SUPT7L
-0.364095	4.79921	37.7451	5.06387e-06	1.67823e-05	4.77515	RNF2
-0.36345	5.10917	40.225	3.2849e-06	1.13792e-05	4.94389	TCEAL8
-0.36309	4.57713	28.7639	2.90233e-05	8.01715e-05	4.09598	KLC4
-0.362815	5.69191	56.1448	2.96233e-07	1.34529e-06	5.87118	HMGN4
-0.362586	7.14667	104.734	1.93092e-09	1.6915e-08	7.77173	REEP3
-0.362519	6.53056	73.5727	3.60747e-08	2.10955e-07	6.67581	NSMCE1
-0.36234	3.14799	9.64778	0.00552109	0.00949761	2.02239	ZNF841
-0.361961	5.70307	43.4095	1.93418e-06	7.07563e-06	5.15024	TAPBP
-0.361582	6.92755	119.775	6.06902e-10	6.33083e-09	8.19854	TCF25
-0.361545	7.82389	158.657	5.02141e-11	7.51114e-10	9.12429	SLC7A1
-0.361418	3.02536	7.46837	0.0127467	0.0204238	1.68986	RAB36
-0.361026	5.12131	42.3297	2.30747e-06	8.29245e-06	5.08132	DALRD3
-0.360465	6.01338	77.042	2.4886e-08	1.53791e-07	6.81307	UHRF1BP1L
-0.360433	2.84747	5.87818	0.0248247	0.0377127	1.42351	NPIPA5
-0.360378	4.93656	37.3015	5.48248e-06	1.79923e-05	4.74491	TADA1
-0.360054	4.90236	36.9581	5.83267e-06	1.90227e-05	4.72073	COA1
-0.359962	8.15728	120.545	5.73937e-10	6.02091e-09	8.22034	RPS27
-0.359877	4.63626	17.9858	0.000392906	0.000864737	3.06312	OGDHL
-0.359839	3.95137	22.1058	0.000133579	0.000324205	3.48918	PCBD2
-0.359749	5.56734	28.4346	3.11346e-05	8.54932e-05	4.06807	ZNF618
-0.359241	8.61114	109.497	1.31914e-09	1.21705e-08	7.91469	ADAM15
-0.35907	8.07185	137.166	1.84413e-10	2.28692e-09	8.64075	HLTF
-0.358611	5.70778	36.0139	6.92924e-06	2.22276e-05	4.65311	FRAT2
-0.358426	5.27748	46.8965	1.1164e-06	4.33402e-06	5.36311	FBXW9
-0.358144	7.80255	155.056	6.17407e-11	8.98113e-10	9.04667	UBE2H
-0.358033	6.94982	74.9264	3.11584e-08	1.86732e-07	6.72878	RGL2
-0.357911	4.66238	25.5698	5.86233e-05	0.00015263	3.81636	LPAR2
-0.357639	5.04437	20.2139	0.000216023	0.000501284	3.29992	CLMN
-0.357527	5.92906	52.8559	4.65512e-07	2.00105e-06	5.69874	PIH1D1
-0.357442	3.04678	7.73446	0.0114584	0.0185443	1.73179	ZNF567
-0.357383	3.92649	14.154	0.00120896	0.00239098	2.62142	CCDC28A
-0.357289	4.0897	16.0081	0.000690403	0.00143686	2.84258	METTL15
-0.357035	4.72352	37.6168	5.18117e-06	1.71454e-05	4.76585	MZF1
-0.356734	4.99327	40.4264	3.17403e-06	1.10286e-05	4.95748	TTYH2
-0.356651	2.81416	8.8655	0.00738806	0.012398	1.90665	KIAA1462
-0.356221	4.02254	19.7208	0.00024583	0.000563322	3.24924	ATP7B
-0.356183	6.8527	54.5224	3.69289e-07	1.63492e-06	5.7865	B4GALNT4
-0.35586	3.73039	16.121	0.000667937	0.00139586	2.85516	TMSB4X
-0.355678	4.75617	29.9721	2.25255e-05	6.39575e-05	4.19411	HDAC5
-0.355558	8.13829	118.525	6.64904e-10	6.8142e-09	8.16659	SETD5
-0.355527	5.41978	42.3286	2.3079e-06	8.29245e-06	5.08132	PPIP5K1
-0.355238	8.5117	51.7328	5.45809e-07	2.29728e-06	5.63879	RNF213
-0.355138	6.25794	70.8167	4.89413e-08	2.73689e-07	6.56274	KLHL9
-0.354506	3.18407	10.8725	0.00356284	0.00636063	2.1965	C9orf9
-0.35428	5.52017	29.0272	2.74487e-05	7.64691e-05	4.11651	ABL2
-0.354041	5.27483	35.1087	8.1968e-06	2.58823e-05	4.587	SLC6A11
-0.353985	4.21173	15.2738	0.000858548	0.00175101	2.75671	ANKRD50
-0.3535	4.26142	17.5409	0.000444768	0.000966042	3.015	ZNF426
-0.35347	2.95555	9.10336	0.00675504	0.0114133	1.94259	STARD5
-0.353453	7.90617	126.58	3.74421e-10	4.19768e-09	8.37699	SEPT11
-0.353328	5.23544	44.9899	1.5021e-06	5.64251e-06	5.24853	VKORC1
-0.353187	6.73281	92.9533	5.29886e-09	4.02547e-08	7.39518	C16orf62
-0.352807	3.92413	11.1667	0.00321681	0.00579413	2.23701	GLDC
-0.352763	2.22638	6.03488	0.0231894	0.0353931	1.45108	HDX
-0.352689	6.5727	91.2895	6.16303e-09	4.6094e-08	7.33636	CCNH
-0.352492	7.18829	99.1151	3.08614e-09	2.51491e-08	7.59948	TGOLN2
-0.352486	6.73502	83.0594	1.34784e-08	9.02817e-08	7.0444	FAM219B
-0.35244	4.15548	19.8619	0.000236861	0.000544515	3.26399	CCDC174
-0.35212	3.57298	16.8801	0.000536284	0.00114532	2.94107	GARNL3
-0.351982	4.23508	6.96023	0.015682	0.0246886	1.6075	GPR89A
-0.351605	5.1311	42.8033	2.13479e-06	7.72547e-06	5.11208	SLC16A14
-0.351543	2.05468	7.00103	0.018199	0.0283098	1.54806	WDPCP
-0.351479	5.45212	42.8722	2.11086e-06	7.65384e-06	5.11612	ZDHHC17
-0.351478	6.42603	49.3312	7.73744e-07	3.13423e-06	5.50387	GIGYF1
-0.351325	8.6218	159.384	4.81867e-11	7.24695e-10	9.13984	ATF4
-0.351257	5.65707	40.2973	3.24459e-06	1.12466e-05	4.94898	REV1
-0.350904	1.93263	5.26611	0.032583	0.0482442	1.31655	RLN2
-0.350603	5.94311	52.1861	5.11701e-07	2.17101e-06	5.66334	VPS29
-0.350544	7.51046	78.1499	2.21661e-08	1.38682e-07	6.85798	SH3GLB2
-0.349756	5.52103	38.4412	4.47608e-06	1.49864e-05	4.8243	C20orf96
-0.349558	4.96872	33.32	1.15219e-05	3.51517e-05	4.45405	CTTNBP2NL
-0.349409	4.71256	27.3878	3.90521e-05	0.000105588	3.97638	SLC25A35
-0.349363	5.6445	45.6228	1.35984e-06	5.15292e-06	5.28795	HOMER1
-0.349319	8.38409	154.056	6.54362e-11	9.40772e-10	9.02652	MYC
-0.34931	4.72832	31.5673	1.62744e-05	4.7887e-05	4.31978	SOWAHB
-0.349105	4.14992	17.9394	0.000397985	0.000874528	3.05823	DCUN1D2
-0.349101	4.61386	23.6294	9.22002e-05	0.000230272	3.63776	PTPDC1
-0.348655	4.49976	31.0555	1.80422e-05	5.24765e-05	4.28003	ENKD1
-0.348652	4.57542	21.9983	0.000137191	0.0003321	3.47873	TM2D1
-0.348644	5.98722	75.5703	2.90828e-08	1.76388e-07	6.75353	ZNF318
-0.348548	6.27116	67.3734	7.26148e-08	3.85807e-07	6.41363	PTTG1
-0.348387	6.95783	95.4522	4.24084e-09	3.32567e-08	7.47812	LEO1
-0.348339	5.24406	43.2175	1.99537e-06	7.28267e-06	5.13771	PDLIM1
-0.348306	4.42564	24.6753	7.20462e-05	0.000184122	3.73489	ZNF830
-0.348302	4.88229	36.8784	5.91742e-06	1.92829e-05	4.71483	FERMT1
-0.347676	4.46417	29.0473	2.73325e-05	7.62221e-05	4.11792	SLC25A26
-0.347576	6.63633	67.7868	6.91979e-08	3.70134e-07	6.43164	YEATS2
-0.347294	5.66421	48.8562	8.30251e-07	3.3291e-06	5.47767	STRN
-0.347107	5.53332	39.0134	4.04887e-06	1.36882e-05	4.86365	RFC4
-0.34704	5.99446	73.7893	3.52339e-08	2.0694e-07	6.68416	HPRT1
-0.34689	6.26455	60.3105	1.71805e-07	8.26195e-07	6.08292	BCL6
-0.346702	7.05451	101.597	2.50206e-09	2.093e-08	7.67923	CUL4B
-0.346614	3.48935	11.2453	0.00313081	0.00565297	2.24772	ZNF691
-0.346568	6.92495	82.784	1.3851e-08	9.25542e-08	7.0336	DMXL2
-0.34618	6.50657	73.8467	3.50146e-08	2.06059e-07	6.68601	ATF6
-0.346142	8.15349	71.8327	4.3689e-08	2.49308e-07	6.60326	GATA2
-0.345822	6.52676	74.4545	3.27834e-08	1.94897e-07	6.71019	STX6
-0.345433	4.99959	35.416	7.73995e-06	2.45726e-05	4.60955	BOK
-0.345312	4.63792	24.9306	6.78997e-05	0.000174732	3.75763	C21orf58
-0.345281	4.26052	17.8476	0.000408268	0.000894289	3.04852	PXK
-0.345221	5.88005	35.4577	7.68021e-06	2.43899e-05	4.61279	FAM43A
-0.345144	6.56024	84.1765	1.20763e-08	8.22299e-08	7.08497	MOV10
-0.345125	6.07721	23.0537	0.000105891	0.00026193	3.58181	ZBTB37
-0.345034	4.05483	16.4777	0.000602089	0.00126925	2.89645	FCHSD2
-0.344871	5.22285	41.0696	2.84653e-06	1.00265e-05	4.99885	POLD3
-0.344833	4.19918	14.88	0.000967011	0.00194683	2.71067	C11orf35
-0.344726	4.74527	32.6399	1.31553e-05	3.9677e-05	4.40146	SAYSD1
-0.34469	3.14116	10.683	0.00380752	0.00676912	2.16947	SLC38A6
-0.344369	6.64734	67.8992	6.83004e-08	3.66392e-07	6.43605	SLC43A1
-0.344012	6.68376	80.6339	1.71809e-08	1.11768e-07	6.95168	RAB11FIP1
-0.343844	7.08196	89.9416	6.97713e-09	5.11826e-08	7.29088	LRRC8D
-0.343542	6.52751	75.6841	2.87319e-08	1.74546e-07	6.75809	PHPT1
-0.343505	6.39276	69.3528	5.77701e-08	3.15702e-07	6.50072	ARFGAP3
-0.343402	6.16983	59.1398	1.99636e-07	9.4389e-07	6.02508	STX16
-0.342727	4.13638	12.3675	0.002144	0.00401422	2.3964	ZNF703
-0.342721	6.52445	72.6067	4.01033e-08	2.31408e-07	6.63562	ANKRD13A
-0.342458	3.62956	15.7264	0.00075017	0.00154963	2.80977	GPR155
-0.342413	5.15685	42.3182	2.31186e-06	8.304e-06	5.08071	KDM7A
-0.342159	5.29036	31.5598	1.62987e-05	4.79457e-05	4.31925	MAP4K2
-0.342155	5.65025	41.7137	2.55548e-06	9.07044e-06	5.04237	RFC3
-0.342125	4.24446	20.1184	0.000221467	0.000512416	3.29038	LHPP
-0.341776	4.28555	21.3251	0.000162422	0.0003886	3.4105	RAB28
-0.341654	5.68691	41.8266	2.50791e-06	8.92441e-06	5.04942	TBC1D2B
-0.341634	3.05129	11.3412	0.00302928	0.00548572	2.26077	TRAPPC2P1
-0.341512	4.43247	17.9172	0.00040045	0.000878727	3.05615	ZNF678
-0.341275	6.01953	62.0731	1.37612e-07	6.81247e-07	6.1667	KLF3
-0.341243	5.47365	49.6315	7.40218e-07	3.01493e-06	5.52072	AJUBA
-0.340972	3.61491	16.0562	0.000680718	0.0014191	2.84799	IKZF4
-0.340938	3.83752	17.9346	0.000398518	0.000875432	3.05778	CADM4
-0.340924	5.47336	33.9066	1.02914e-05	3.17731e-05	4.49794	PLEKHA6
-0.340374	4.57015	30.2707	2.11783e-05	6.05196e-05	4.2181	ZFYVE19
-0.340342	4.40953	22.3462	0.000125871	0.000307041	3.5128	TTC39C
-0.340275	7.61372	113.676	9.55093e-10	9.27434e-09	8.03272	EPB41
-0.340226	7.01645	95.0203	4.40573e-09	3.44118e-08	7.46329	KLK4
-0.340211	4.31251	17.4289	0.000458975	0.000994371	3.00245	C21orf119
-0.339894	7.13135	90.9412	6.36288e-09	4.73335e-08	7.32483	PPA2
-0.33987	5.36377	45.6781	1.34814e-06	5.11382e-06	5.29125	CLDND1
-0.339689	6.00629	71.8031	4.38329e-08	2.49892e-07	6.60225	SH2B1
-0.339597	6.37623	84.0699	1.2203e-08	8.29907e-08	7.08097	TARS2
-0.339498	3.91958	17.1889	0.000491159	0.00105852	2.9753	SPIRE2
-0.339487	5.0907	39.2466	3.88781e-06	1.3196e-05	4.87956	S100PBP
-0.339425	5.46196	44.5349	1.61445e-06	6.02108e-06	5.22033	FBXO41
-0.339422	6.09228	59.8673	1.81804e-07	8.67145e-07	6.06191	KRTCAP3
-0.339312	3.83186	16.2965	0.0006346	0.00133302	2.87516	METTL4
-0.338909	3.46024	9.72165	0.00537389	0.00926787	2.03302	SLC2A4
-0.338896	6.30759	40.3799	3.19923e-06	1.11067e-05	4.95441	RGMB
-0.338854	4.5856	29.1504	2.67444e-05	7.48264e-05	4.12595	APOBEC3B
-0.338839	8.31024	142.814	1.28859e-10	1.67472e-09	8.77606	IARS2
-0.338748	6.00192	57.3623	2.51851e-07	1.16229e-06	5.93469	PPP2R1B
-0.33865	4.8296	24.9025	6.83423e-05	0.000175667	3.75531	BAMBI
-0.338445	2.85545	5.982	0.0237272	0.0361792	1.44154	ZNF415
-0.338212	3.52387	13.143	0.00166477	0.00319069	2.49612	TSNARE1
-0.338134	3.94879	17.4451	0.000456895	0.000990059	3.00434	ERCC8
-0.337993	5.16997	27.3938	3.90011e-05	0.000105476	3.97685	KLHL23
-0.337945	5.05878	38.6875	4.2864e-06	1.44162e-05	4.84115	TFAP2C
-0.337945	7.69064	126.099	3.87132e-10	4.30108e-09	8.36642	RCN1
-0.337528	2.67316	7.34677	0.0133886	0.021366	1.67028	NPL
-0.337502	5.87363	45.7191	1.33955e-06	5.08296e-06	5.29388	TMEM209
-0.337288	5.59598	47.6822	9.90375e-07	3.89241e-06	5.40978	EVL
-0.33706	5.40302	29.9832	2.24734e-05	6.3826e-05	4.195	IL1R1
-0.336908	6.08792	49.7731	7.24957e-07	2.96146e-06	5.52849	CTDSPL
-0.336621	2.94478	9.67666	0.00546301	0.00940791	2.02651	SEC14L2
-0.336577	5.18805	34.159	9.80693e-06	3.04127e-05	4.51694	CEP290
-0.336453	5.45928	37.4112	5.3755e-06	1.76936e-05	4.75218	HELZ2
-0.335906	4.61356	14.061	0.0012445	0.00245516	2.60992	HECA
-0.335286	5.73586	50.1637	6.84646e-07	2.81753e-06	5.55013	SEMA4B
-0.33506	4.79883	21.2662	0.00016486	0.000393417	3.40515	PWWP2A
-0.334769	7.13108	65.5217	9.03703e-08	4.66955e-07	6.33072	BARD1
-0.334769	2.24095	5.55703	0.0285984	0.0428416	1.36813	SMOC2
-0.334415	6.14486	62.6614	1.27926e-07	6.38134e-07	6.19509	HPS4
-0.334138	7.48145	112.595	1.03726e-09	9.95894e-09	8.00179	SEC23A
-0.334065	3.46003	9.25485	0.00638342	0.0108432	1.96484	RP11-1407O15.2
-0.333959	3.81099	8.43841	0.00869728	0.0144184	1.84108	TIFA
-0.333925	4.69387	27.4017	3.89338e-05	0.000105345	3.97739	AASDH
-0.33381	5.76567	36.3932	6.46364e-06	2.08607e-05	4.68067	AP3M2
-0.333714	5.49571	41.7896	2.52338e-06	8.97371e-06	5.04703	WDR72
-0.333639	5.0239	30.785	1.90616e-05	5.51244e-05	4.25866	ZNF710
-0.333011	5.85506	62.3335	1.33228e-07	6.61315e-07	6.17959	PCID2
-0.332989	5.86356	57.8739	2.35431e-07	1.09557e-06	5.96036	DTD1
-0.332901	6.10162	65.9138	8.62458e-08	4.48357e-07	6.34838	ZADH2
-0.33269	6.61072	67.3333	7.29558e-08	3.86878e-07	6.41243	SMAP2
-0.332657	8.41368	50.5973	6.42751e-07	2.66688e-06	5.574	HSPB1
-0.332651	8.15873	127.512	3.51066e-10	3.97555e-09	8.4006	ECH1
-0.332588	6.91493	81.5112	1.57262e-08	1.03465e-07	6.98521	VPS39
-0.332488	8.3279	71.96	4.30758e-08	2.46189e-07	6.60873	CBS
-0.332478	3.3398	9.63348	0.00555009	0.0095427	2.02033	FAM185A
-0.332469	6.05474	43.3919	1.93968e-06	7.09341e-06	5.14914	TP53INP2
-0.332418	7.87425	91.0611	6.29329e-09	4.68787e-08	7.32902	GOLM1
-0.332403	4.54051	23.8395	8.76985e-05	0.000220169	3.65724	HAUS3
-0.332394	4.94176	28.5828	3.01643e-05	8.30753e-05	4.08053	NDUFB8
-0.332338	6.34221	67.6519	7.02935e-08	3.7473e-07	6.42628	USP46
-0.332041	5.45804	47.2919	1.05091e-06	4.11284e-06	5.38586	ABCB7
-0.331898	4.37573	17.9011	0.000402245	0.000881966	3.05455	INTU
-0.331279	5.51113	25.2207	6.35026e-05	0.000164254	3.78448	SYTL1
-0.33121	6.19946	60.515	1.67395e-07	8.07087e-07	6.09308	CCPG1
-0.331045	3.86327	11.7503	0.0026353	0.00484097	2.31507	UPF3B
-0.331001	5.42982	45.8601	1.31039e-06	4.98939e-06	5.30195	FAM172A
-0.330919	7.88273	63.9043	1.09832e-07	5.5638e-07	6.25463	HPN
-0.330835	5.77275	50.3221	6.69006e-07	2.76342e-06	5.55855	TRIT1
-0.330831	8.10365	123.456	4.66031e-10	5.02182e-09	8.29914	PFKM
-0.3308	5.0133	37.4856	5.30424e-06	1.75005e-05	4.75695	RBFA
-0.330728	5.96746	46.3689	1.21088e-06	4.66028e-06	5.33159	CDK14
-0.330702	4.11034	14.0414	0.00125214	0.0024669	2.60785	ATAD5
-0.330645	2.69283	7.88494	0.0107946	0.0175674	1.75529	LYRM9
-0.330484	5.02124	34.3661	9.42826e-06	2.9345e-05	4.53247	HEBP1
-0.330334	3.96935	14.9942	0.000934088	0.00188705	2.72422	C19orf44
-0.329878	5.93012	33.3048	1.15559e-05	3.5236e-05	4.45301	NENF
-0.329845	5.86395	54.0282	3.95319e-07	1.73493e-06	5.76072	MLH3
-0.32969	4.23488	21.2939	0.000163709	0.000391259	3.40754	WDR54
-0.329497	3.81872	17.2439	0.000483573	0.00104298	2.98172	CEP57L1
-0.329463	5.31728	31.236	1.73958e-05	5.0817e-05	4.29399	ARHGAP44
-0.329443	4.38562	15.1987	0.000878145	0.00178475	2.74842	LRTOMT
-0.329408	6.5506	91.2788	6.16907e-09	4.61081e-08	7.33622	SNRPE
-0.329368	3.21679	9.48801	0.00585504	0.0100085	1.99963	TRMT10B
-0.329206	5.12444	36.3533	6.51094e-06	2.09889e-05	4.67801	PRMT10
-0.329111	4.57876	25.8659	5.48072e-05	0.000143536	3.84304	CEP44
-0.329097	6.92416	52.5598	4.85345e-07	2.07355e-06	5.68329	SLC5A3
-0.328991	3.56566	12.3839	0.00213244	0.00399594	2.39838	NFATC1
-0.328944	2.81531	8.98669	0.00705767	0.0118722	1.92547	AUNIP
-0.328752	5.53945	41.4352	2.67712e-06	9.47491e-06	5.02342	TROAP
-0.328559	9.59348	88.2387	8.17929e-09	5.84559e-08	7.23317	KIAA1244
-0.328173	5.14607	30.5629	1.99455e-05	5.72619e-05	4.24213	BRD9
-0.328137	6.46211	76.7033	2.57893e-08	1.58843e-07	6.79903	ARHGAP6
-0.32804	5.91764	55.3554	3.29574e-07	1.47676e-06	5.83069	DYNLT1
-0.328009	2.69096	7.33801	0.0134363	0.0214328	1.66892	AAMDC
-0.327712	4.04246	16.6373	0.000574982	0.00121835	2.91423	DDX19B
-0.327253	3.38466	11.4836	0.00288516	0.00524785	2.28002	DYNC2LI1
-0.327091	8.40867	124.442	4.34699e-10	4.74874e-09	8.32342	RTN3
-0.327022	5.78989	36.3399	6.52695e-06	2.10283e-05	4.6772	HBP1
-0.326906	4.73441	20.9403	0.000179111	0.000424052	3.37258	GALNT18
-0.326872	5.35615	33.5494	1.10224e-05	3.37948e-05	4.47115	GTF2IRD1
-0.326794	7.94116	90.6157	6.5561e-09	4.85431e-08	7.31387	FTL
-0.326781	3.04071	6.78652	0.0168534	0.0263793	1.57874	ZNF497
-0.326761	4.13025	16.7152	0.000562242	0.00119318	2.92329	ZFP28
-0.326701	6.83301	91.8498	5.85583e-09	4.39742e-08	7.3568	TSPAN3
-0.326622	8.86913	142.363	1.3254e-10	1.71853e-09	8.76484	CPNE3
-0.326419	3.11211	6.42188	0.019645	0.0303592	1.51771	ZNF141
-0.326413	3.81562	15.2297	0.000869992	0.00177078	2.75184	C19orf55
-0.326341	6.08762	64.7733	9.88587e-08	5.06571e-07	6.29536	TRAK2
-0.326155	7.81021	131.275	2.7183e-10	3.16584e-09	8.49951	CALU
-0.32612	4.64682	23.8234	8.80358e-05	0.000220866	3.65587	UBALD2
-0.326043	5.74809	50.3129	6.69901e-07	2.76608e-06	5.55813	TDRP
-0.325804	5.15171	32.3051	1.40518e-05	4.197e-05	4.37706	OARD1
-0.325591	6.61269	64.2418	1.0542e-07	5.3746e-07	6.26965	DOCK1
-0.325217	6.33683	48.9362	8.20429e-07	3.29851e-06	5.48168	KIAA0195
-0.325196	6.54005	73.788	3.52389e-08	2.0694e-07	6.68416	ABHD14B
[truncated: 1,780 more rows]

## Sheet: LNCaP Positive NES in CPSF1sh 
LNCaP Positive Gene signatures
NAME	ES	NES	NOM p-val	FDR q-val	FWER p-val	RANK AT MAX	Significant
HALLMARK_MYC_TARGETS_V2	0.471002	4.24148	0	0	0	2264	NES Positive
HALLMARK_OXIDATIVE_PHOSPHORYLATION	0.248625	3.89922	0	0	0	4402	NES Positive
HALLMARK_MYC_TARGETS_V1	0.238794	3.84362	0	0	0	3520	NES Positive
HALLMARK_ANDROGEN_RESPONSE	0.320615	3.60399	0	0	0	722	NES Positive
HALLMARK_ADIPOGENESIS	0.169797	2.46973	0	0.00349946	0.0274	2499	NES Positive
HALLMARK_MTORC1_SIGNALING	0.147323	2.29011	0.000794281	0.0112806	0.097	2479	NES Positive
HALLMARK_XENOBIOTIC_METABOLISM	0.180641	2.2137	0.000394011	0.0163657	0.155	2316	NES Positive
HALLMARK_P53_PATHWAY	0.144692	2.13579	0.00201776	0.0232546	0.2329	2442	NES Positive
HALLMARK_UV_RESPONSE_UP	0.155569	1.95486	0.00615812	0.0577146	0.5456	4131	No
HALLMARK_EPITHELIAL_MESENCHYMAL_TRANSITION	0.170304	1.77193	0.0165239	0.125912	0.8812	2480	No
HALLMARK_PI3K_AKT_MTOR_SIGNALING	0.158796	1.69776	0.0267423	0.153618	0.9567	5610	No
HALLMARK_E2F_TARGETS	0.104472	1.68596	0.0295062	0.154834	0.965	4841	No
HALLMARK_UNFOLDED_PROTEIN_RESPONSE	0.135356	1.61427	0.0404243	0.189999	0.9907	2996	No
HALLMARK_CHOLESTEROL_HOMEOSTASIS	0.167238	1.56926	0.048137	0.198928	0.9976	3442	No
HALLMARK_COMPLEMENT	0.135292	1.54652	0.0552754	0.205528	0.9986	4874	No
HALLMARK_TGF_BETA_SIGNALING	0.176643	1.40812	0.0994256	0.329558	1	5698	No
HALLMARK_ESTROGEN_RESPONSE_LATE	0.102242	1.37894	0.112696	0.330167	1	3074	No
HALLMARK_FATTY_ACID_METABOLISM	0.101432	1.30132	0.160668	0.393309	1	5128	No
HALLMARK_APICAL_JUNCTION	0.0918642	1.1542	0.267495	0.539094	1	3737	No
HALLMARK_REACTIVE_OXYGEN_SPECIES_PATHWAY	0.151171	1.14633	0.279568	0.532788	1	5913	No
HALLMARK_DNA_REPAIR	0.0813682	1.11881	0.30002	0.543069	1	2783	No
HALLMARK_INFLAMMATORY_RESPONSE	0.100401	0.977903	0.473295	0.668927	1	3652	No
HALLMARK_APOPTOSIS	0.0762116	0.920791	0.541518	0.701195	1	4155	No
HALLMARK_SPERMATOGENESIS	0.0976692	0.892088	0.578596	0.73456	1	3291	No
HALLMARK_IL6_JAK_STAT3_SIGNALING	0.119415	0.879132	0.602546	0.748668	1	2770	No
HALLMARK_ANGIOGENESIS	0.155163	0.746084	0.786645	0.874892	1	4527	No
HALLMARK_KRAS_SIGNALING_UP	0.0661345	0.706371	0.842521	0.90149	1	876	No
HALLMARK_NOTCH_SIGNALING	0.108628	0.640961	0.906387	0.918814	1	2961	No
HALLMARK_G2M_CHECKPOINT	0.0364239	0.569263	0.962685	0.962833	1	3405	No

## Sheet: LNCaP Negative NES in CPSF1sh
LNCaP Negative Gene signatures
NAME	ES	NES	NOM p-val	FDR q-val	FWER p-val	RANK AT MAX	Significant
HALLMARK_HYPOXIA	-0.289646	-3.85609	0	0	0	2588	NES Negative
HALLMARK_GLYCOLYSIS	-0.188716	-2.75375	0	0.000554897	0.0025	2448	NES Negative
HALLMARK_HEME_METABOLISM	-0.152598	-2.12823	0.00298329	0.0203148	0.2386	2989	NES Negative
HALLMARK_UV_RESPONSE_DN	-0.154923	-1.79455	0.0171725	0.0890563	0.8588	1295	No
HALLMARK_ESTROGEN_RESPONSE_EARLY	-0.128988	-1.77376	0.0205466	0.0954381	0.8877	1484	No
HALLMARK_TNFA_SIGNALING_VIA_NFKB	-0.131609	-1.69759	0.0305344	0.122362	0.9606	2587	No
HALLMARK_COAGULATION	-0.186991	-1.65072	0.0334812	0.134928	0.9814	2807	No
HALLMARK_MITOTIC_SPINDLE	-0.0915654	-1.45931	0.082884	0.243953	1	4790	No
HALLMARK_APICAL_SURFACE	-0.233947	-1.31311	0.157314	0.361648	1	3972	No
HALLMARK_KRAS_SIGNALING_DN	-0.146202	-1.30901	0.151739	0.360799	1	1450	No
HALLMARK_BILE_ACID_METABOLISM	-0.131988	-1.3007	0.151031	0.359543	1	1603	No
HALLMARK_IL2_STAT5_SIGNALING	-0.0991196	-1.22705	0.2083	0.403124	1	3237	No
HALLMARK_MYOGENESIS	-0.105188	-1.21292	0.220541	0.40025	1	3264	No
HALLMARK_PEROXISOME	-0.109537	-1.20107	0.230473	0.406083	1	1603	No
HALLMARK_HEDGEHOG_SIGNALING	-0.212799	-1.10992	0.318844	0.463274	1	1734	No
HALLMARK_WNT_BETA_CATENIN_SIGNALING	-0.163975	-1.08489	0.329018	0.491128	1	7144	No
HALLMARK_INTERFERON_GAMMA_RESPONSE	-0.0773133	-0.974582	0.468127	0.62501	1	3804	No
HALLMARK_INTERFERON_ALPHA_RESPONSE	-0.0954974	-0.899729	0.570863	0.70266	1	3903	No
HALLMARK_ALLOGRAFT_REJECTION	-0.0911582	-0.888887	0.589257	0.708009	1	4308	No
HALLMARK_PROTEIN_SECRETION	-0.0457372	-0.499697	0.990305	0.989799	1	6265	No

## Sheet: LNCaP95 4084 UP in CPSF1sh
LNCaP95 UP genes in CPSF1 sh
logFC	logCPM	F	PValue	FDR	neglog10FDR	GeneName
4.20703	5.34136	839.017	1.69096e-18	2.45102e-16	15.6107	ITGA10
3.70782	4.88423	922.125	6.37292e-19	1.16604e-16	15.9333	DDR2
3.10044	4.4514	454.686	8.9091e-16	4.07518e-14	13.3899	CMYA5
3.0812	4.27984	789.271	3.17605e-18	4.07447e-16	15.3899	KCNAB3
2.93961	3.67991	500.294	3.37984e-16	1.81358e-14	13.7415	AVIL
2.92283	3.82613	528.11	1.94952e-16	1.18253e-14	13.9272	SLC1A3
2.92273	4.51327	930.899	5.77826e-19	1.07485e-16	15.9687	RGS5
2.90261	4.36583	682.212	1.42246e-17	1.35693e-15	14.8674	LRRC37A3
2.70101	3.81876	603.247	5.01696e-17	3.86168e-15	14.4132	ERMAP
2.59921	3.42904	289.757	8.09628e-14	1.82551e-12	11.7386	SEC31B
2.58535	4.0845	611.079	4.3968e-17	3.53041e-15	14.4522	COL4A6
2.57604	6.33492	872.893	1.12367e-18	1.81757e-16	15.7405	DNHD1
2.57541	4.34786	548.068	1.33603e-16	8.61934e-15	14.0645	LAG3
2.53979	4.51961	730.641	7.03079e-18	7.60882e-16	15.1187	ATAD3C
2.53553	4.05563	529.756	1.88871e-16	1.15191e-14	13.9386	AIFM2
2.5005	3.83375	438.469	1.28625e-15	5.55606e-14	13.2552	RTN1
2.43196	3.92569	461.97	7.58513e-16	3.63338e-14	13.4397	DHX58
2.42633	5.19776	947.357	4.82002e-19	9.78114e-17	16.0096	PPP1R3F
2.41414	3.69248	469.329	6.46312e-16	3.19181e-14	13.496	TLN2
2.3813	3.41564	308.617	4.33634e-14	1.06839e-12	11.9713	ARHGAP6
2.37012	5.62515	1252.89	2.65089e-20	1.13794e-17	16.9439	ACTA2
2.35252	3.24194	217.909	1.31495e-12	1.95111e-11	10.7097	PTCH2
2.2082	3.94215	379.405	5.52225e-15	1.87094e-13	12.7279	NAV2
2.17739	4.40913	604.548	4.90763e-17	3.83035e-15	14.4168	TNFSF15
2.14638	5.90132	673.03	1.6347e-17	1.51599e-15	14.8193	CHST2
2.12536	3.17836	179.79	8.31635e-12	9.12672e-11	10.0397	LSMEM1
2.10135	3.2548	259.844	2.36688e-13	4.50799e-12	11.346	ZDHHC14
2.08736	3.75243	322.738	2.78039e-14	7.49564e-13	12.1252	FAM81A
2.07724	4.20771	429.209	1.59568e-15	6.61528e-14	13.1795	MTMR11
2.05416	4.25999	456.628	8.53304e-16	3.93542e-14	13.405	WDR52
2.0404	5.21755	440.799	1.21918e-15	5.29465e-14	13.2762	IGFBP5
2.02055	3.96611	465.07	7.08849e-16	3.45479e-14	13.4616	FOXD4
2.01338	7.45246	1332.18	1.39987e-20	7.10178e-18	17.1486	IGFBP3
1.99787	4.86442	700.406	1.08558e-17	1.05463e-15	14.9769	FAM120C
1.97438	4.67322	273.789	1.41611e-13	2.94873e-12	11.5304	TTC18
1.97371	4.86191	462.734	7.45923e-16	3.604e-14	13.4432	SEMA6D
1.96109	7.16132	1566.66	2.58332e-21	2.05946e-18	17.6862	NRP1
1.95345	6.2631	557.172	1.12943e-16	7.50328e-15	14.1247	COL7A1
1.95322	3.71132	232.613	6.9792e-13	1.154e-11	10.9378	NOVA1
1.93053	3.06251	182.062	7.38006e-12	8.26996e-11	10.0825	PPIL6
1.92946	4.75995	506.445	2.98518e-16	1.67338e-14	13.7764	CLSPN
1.92028	2.95232	170.275	1.39237e-11	1.41977e-10	9.84778	RPRML
1.90763	3.60328	279.368	1.1609e-13	2.48553e-12	11.6046	TMOD2
1.89495	2.70019	194.936	3.84356e-12	4.75587e-11	10.3228	PGBD5
1.87614	3.22249	206.225	2.23833e-12	3.05778e-11	10.5146	RFPL2
1.87273	9.2107	1109.24	9.39577e-20	2.49681e-17	16.6026	SYT4
1.86718	4.0735	289.431	8.18682e-14	1.83975e-12	11.7352	LNP1
1.86384	10.7533	2020.48	1.80988e-22	5.98217e-19	18.2231	FN1
1.8464	5.32682	800.272	2.75376e-18	3.62732e-16	15.4404	DCBLD2
1.80921	3.22598	207.413	2.11785e-12	2.93631e-11	10.5322	HTR2C
1.76949	2.83655	152.929	3.82156e-11	3.32702e-10	9.47794	COL11A2
1.7375	5.75662	887.12	9.50817e-19	1.58389e-16	15.8003	SERPINE2
1.73006	6.01854	976.727	3.51392e-19	7.54209e-17	16.1225	TENM2
1.72284	2.74975	123.054	2.83293e-10	1.95054e-09	8.70984	MYH3
1.70943	3.2577	123.703	2.70061e-10	1.87098e-09	8.72793	DIO2
1.6989	3.03899	119.211	3.77693e-10	2.51517e-09	8.59943	CCDC64
1.69848	3.32343	112.356	6.43858e-10	3.99894e-09	8.39805	LEAP2
1.69206	4.35961	359.473	9.48386e-15	2.93211e-13	12.5328	KRCC1
1.68772	3.58248	169.335	1.46717e-11	1.4811e-10	9.82942	MC1R
1.68414	5.18758	470.483	6.30419e-16	3.14702e-14	13.5021	ING3
1.68342	2.7515	136.816	1.07374e-10	8.19141e-10	9.08664	MCC
1.67253	3.28871	170.778	1.35411e-11	1.38654e-10	9.85807	GPRASP1
1.67139	6.31346	799.119	2.795e-18	3.62732e-16	15.4404	ARRDC4
1.67079	2.55728	153.967	3.58744e-11	3.14775e-10	9.502	PLCL2
1.66937	6.60646	780.521	3.56265e-18	4.5185e-16	15.345	FAM111B
1.66737	2.83671	149.914	4.6017e-11	3.91137e-10	9.40767	PLSCR1
1.65593	2.71756	132.944	1.39824e-10	1.039e-09	8.98339	ADAM12
1.64492	4.4114	375.577	6.11356e-15	2.02433e-13	12.6937	OSBPL3
1.64215	5.54661	742.471	5.95998e-18	6.79586e-16	15.1678	MBNL3
1.62865	3.28492	172.174	1.25374e-11	1.29444e-10	9.88792	TMEM117
1.62301	4.54389	355.555	1.05828e-14	3.23601e-13	12.49	SLC27A3
1.62136	2.96913	174.225	1.12078e-11	1.1801e-10	9.92808	SYNE1
1.62107	2.66058	137.234	1.04391e-10	7.98022e-10	9.09799	CCDC11
1.59808	2.73266	124.24	2.59633e-10	1.8111e-09	8.74206	ACYP2
1.59109	2.96979	142.559	7.34327e-11	5.85416e-10	9.23254	ARHGAP31
1.58941	4.28903	230.647	7.57965e-13	1.2386e-11	10.9071	CD68
1.58901	3.53284	208.267	2.03557e-12	2.83633e-11	10.5472	IQCK
1.58641	3.42871	170.562	1.37037e-11	1.40061e-10	9.85368	EPB41L3
1.58154	3.78216	234.332	6.49681e-13	1.09039e-11	10.9624	CDK6
1.57921	2.58047	118.608	3.95421e-10	2.61142e-09	8.58312	FMNL3
1.5691	3.43299	209.742	1.90172e-12	2.67655e-11	10.5724	GATS
1.56737	4.16798	350.804	1.21063e-14	3.66174e-13	12.4363	MAPRE2
1.56662	2.93976	166.331	1.73718e-11	1.70525e-10	9.76821	FAM46A
1.56321	4.26969	164.437	1.93514e-11	1.87646e-10	9.72666	HLF
1.55169	4.26963	230.781	7.53714e-13	1.23346e-11	10.9089	CYP2C9
1.55021	5.35545	399.373	3.29829e-15	1.23118e-13	12.9097	TMEM5
1.5502	3.36272	155.677	3.23526e-11	2.88639e-10	9.53965	ZCWPW1
1.54687	4.23019	273.587	1.42642e-13	2.95916e-12	11.5288	F8
1.54541	2.61165	100.716	1.70256e-09	9.44917e-09	8.02461	HAS3
1.52409	3.98537	179.313	8.52871e-12	9.3414e-11	10.0296	DSEL
1.522	3.09816	151.531	4.16367e-11	3.57867e-10	9.44628	ZDHHC1
1.51955	4.96158	505.933	3.01602e-16	1.67338e-14	13.7764	MUM1L1
1.5168	2.51784	85.3988	7.13963e-09	3.40536e-08	7.46784	SLC2A13
1.51337	3.89305	261.28	2.2423e-13	4.32981e-12	11.3635	FRMPD2
1.50423	3.79007	237.421	5.71907e-13	9.77497e-12	11.0099	SCAMP5
1.50199	5.59485	476.737	5.51434e-16	2.8362e-14	13.5473	STEAP3
1.50197	3.43892	202.466	2.6717e-12	3.51637e-11	10.4539	DOK6
1.49862	3.83662	215.813	1.44382e-12	2.10923e-11	10.6759	KATNAL2
1.49386	3.21536	170.067	1.40861e-11	1.43183e-10	9.84411	MAMLD1
1.48539	3.19977	103.034	1.39267e-09	7.9629e-09	8.09893	BCAT1
1.48188	3.49504	162.366	2.18019e-11	2.08153e-10	9.68162	KSR2
1.47823	4.78562	410.186	2.52046e-15	9.73386e-14	13.0117	CSRP2BP
1.47822	3.93205	220.137	1.19168e-12	1.81204e-11	10.7418	FAM155B
1.47611	5.0605	385.284	4.73231e-15	1.65054e-13	12.7824	ENOX2
1.47132	3.97447	222.596	1.07009e-12	1.64736e-11	10.7832	PRRT1
1.46865	6.49805	324.936	2.59884e-14	7.05718e-13	12.1514	MAMDC4
1.46816	2.95422	147.131	5.47861e-11	4.5666e-10	9.34041	AMH
1.46781	5.00877	372.453	6.64769e-15	2.16312e-13	12.6649	STIM2
1.46598	2.94232	127.701	2.02103e-10	1.44873e-09	8.83901	SMOC2
1.46565	2.72845	99.8594	1.83556e-09	1.01019e-08	7.9956	MSS51
1.46279	4.36731	250.425	3.3981e-13	6.14751e-12	11.2113	KIAA1683
1.45779	6.09147	700.338	1.08667e-17	1.05463e-15	14.9769	PVRL1
1.45572	2.96092	111.098	7.12171e-10	4.37936e-09	8.35859	TRIM22
1.45382	4.34959	212.433	1.68167e-12	2.40938e-11	10.6181	DZIP3
1.45166	6.81151	912.049	7.13969e-19	1.26486e-16	15.898	JAG1
1.44556	4.80342	317.111	3.31172e-14	8.67656e-13	12.0617	PPARGC1B
1.43223	4.40962	306.941	4.57703e-14	1.11375e-12	11.9532	CEP41
1.43134	2.73411	114.306	5.51677e-10	3.51643e-09	8.4539	PSPN
1.43046	3.30626	167.92	1.58814e-11	1.57902e-10	9.80161	UGT2B10
1.42865	2.62045	124.048	2.63309e-10	1.82988e-09	8.73758	TOR4A
1.42774	5.18955	534.158	1.7361e-16	1.07154e-14	13.97	LCP1
1.41811	3.17274	132.711	1.42092e-10	1.05235e-09	8.97784	DISP1
1.41767	2.85058	96.8848	2.39369e-09	1.27827e-08	7.89338	AC005003.1
1.41619	2.58179	93.0962	3.39034e-09	1.74376e-08	7.75851	GAL3ST4
1.40929	3.86778	211.32	1.76908e-12	2.51525e-11	10.5994	STON2
1.40844	2.79059	121.66	3.14149e-10	2.13534e-09	8.67053	PPARG
1.40804	4.10837	198.383	3.24894e-12	4.15842e-11	10.3811	MROH6
1.40468	3.95475	177.247	9.52133e-12	1.02674e-10	9.98854	TMEM38A
1.40431	3.20708	134.099	1.29137e-10	9.66667e-10	9.01472	FAM198B
1.39888	4.80084	326.046	2.51211e-14	6.87198e-13	12.1629	SPA17
1.39477	3.31983	144.172	6.61613e-11	5.35479e-10	9.27126	SLC13A3
1.39429	2.66802	101.479	1.59288e-09	8.92476e-09	8.0494	TRIM54
1.38792	5.63354	615.951	4.05371e-17	3.35136e-15	14.4748	SPATA18
1.38679	2.51628	94.9981	2.84267e-09	1.49304e-08	7.82593	VWCE
1.38156	4.75168	311.632	3.93755e-14	1.00107e-12	11.9995	CCNE2
1.38012	3.85839	172.831	1.20934e-11	1.25791e-10	9.90035	RASAL2
1.37948	3.56399	185.166	6.28261e-12	7.22889e-11	10.1409	SLC44A5
1.37739	4.03531	214.31	1.5447e-12	2.24192e-11	10.6494	KCND1
1.37739	2.46949	97.2209	2.32217e-09	1.24306e-08	7.90551	ADAM21
1.37711	2.61612	86.0811	6.6691e-09	3.20421e-08	7.49428	KAZN
1.37519	2.95712	119.583	3.67185e-10	2.45174e-09	8.61052	LMO7
1.36608	3.02029	85.8906	6.79693e-09	3.25721e-08	7.48715	TMEM158
1.36563	6.41009	441.824	1.19092e-15	5.23299e-14	13.2812	CSTF3
1.36447	2.43025	99.3124	1.92643e-09	1.05371e-08	7.97728	CHD5
1.36439	3.84596	172.643	1.22186e-11	1.26976e-10	9.89628	TCF4
1.36332	4.51071	253.782	2.98294e-13	5.49383e-12	11.2601	HYAL3
1.3625	2.86925	84.571	7.75997e-09	3.67923e-08	7.43424	FBXO10
1.36011	3.2345	140.666	8.31061e-11	6.55974e-10	9.18311	TMEM86B
1.35753	5.06415	276.754	1.27359e-13	2.68706e-12	11.5707	AOC2
1.35617	4.51068	311.488	3.95565e-14	1.00111e-12	11.9995	MR1
1.35463	4.95146	405.773	2.81059e-15	1.07428e-13	12.9689	CDC42EP3
1.34645	4.59756	273.05	1.45428e-13	3.00141e-12	11.5227	CABLES1
1.34596	3.57133	115.46	5.04027e-10	3.24233e-09	8.48914	FKBP7
1.34027	4.46239	298.85	5.96415e-14	1.40731e-12	11.8516	MYBL1
1.33774	2.49044	65.701	6.35733e-08	2.44624e-07	6.6115	HUNK
1.3369	3.60245	177.763	9.26181e-12	1.00069e-10	9.9997	SRGAP3
1.33343	2.91727	100.429	1.74594e-09	9.66589e-09	8.01476	ZBTB7C
1.33328	4.07447	210.241	1.85867e-12	2.63257e-11	10.5796	ARHGAP22
1.32921	4.51503	267.483	1.78086e-13	3.56842e-12	11.4475	SNAI2
1.32832	3.32158	153.089	3.78436e-11	3.30236e-10	9.48118	PTPN21
1.32736	4.57753	239.853	5.17831e-13	8.98836e-12	11.0463	UQCC1
1.321	5.37057	345.515	1.40902e-14	4.18246e-13	12.3786	PEX6
1.32006	3.39696	132.76	1.41613e-10	1.04949e-09	8.97902	AL590822.2
1.31619	2.63387	82.1582	9.93077e-09	4.60479e-08	7.33679	BLNK
1.31596	2.38317	70.6196	3.52431e-08	1.43663e-07	6.84266	ZNF354C
1.30798	3.19322	100.095	1.79781e-09	9.91372e-09	8.00376	KCNJ12
1.29613	2.84844	65.3552	6.63496e-08	2.53606e-07	6.59584	CCDC62
1.2951	3.38701	146.103	5.84733e-11	4.81639e-10	9.31728	SLCO2A1
1.28969	7.24705	447.183	1.05424e-15	4.72545e-14	13.3256	HSPH1
1.28765	2.39924	60.2004	1.28203e-07	4.60976e-07	6.33632	GRASP
1.2795	3.02343	67.5445	5.07644e-08	1.9929e-07	6.70051	SMOC1
1.27928	3.61815	173.118	1.19052e-11	1.24066e-10	9.90635	GTDC1
1.27911	2.87601	94.1321	3.07902e-09	1.60359e-08	7.79491	PLXNA2
1.2784	2.79313	75.1328	2.10851e-08	9.01995e-08	7.0448	ZNF493
1.27832	3.87387	140.771	8.25346e-11	6.52136e-10	9.18566	APCDD1
1.27559	4.02222	225.733	9.34293e-13	1.46662e-11	10.8337	THAP2
1.27551	4.54948	200.116	2.98882e-12	3.87436e-11	10.4118	DGKB
1.27444	4.58489	226.945	8.86952e-13	1.40815e-11	10.8514	ZNF704
1.26213	3.23478	143.21	7.03984e-11	5.66568e-10	9.24675	GBP1
1.25939	3.94256	207.885	2.07197e-12	2.88345e-11	10.5401	B3GALTL
1.25348	2.67817	96.4246	2.49554e-09	1.32695e-08	7.87714	ZSWIM5
1.2492	4.04356	156.936	3.00031e-11	2.71586e-10	9.56609	ENPP1
1.24515	3.82757	154.948	3.38062e-11	2.98742e-10	9.5247	CNTNAP2
1.2442	4.35693	224.636	9.79501e-13	1.52898e-11	10.8156	BEND3
1.24325	4.4982	285.258	9.44951e-14	2.0802e-12	11.6819	AOC3
1.23842	4.0166	180.817	7.87795e-12	8.73146e-11	10.0589	EPHB2
1.23796	2.3996	80.1574	1.22392e-08	5.55294e-08	7.25548	TMEM88
1.23751	2.69082	91.4502	3.95834e-09	2.00997e-08	7.69681	PTRF
1.2325	3.06429	77.1835	1.68302e-08	7.35191e-08	7.1336	ZDHHC15
1.22925	3.11987	114.501	5.43298e-10	3.47493e-09	8.45905	ST8SIA4
1.22908	3.84464	102.632	1.44161e-09	8.20909e-09	8.0857	OVGP1
1.22858	3.56458	115.022	5.21572e-10	3.34172e-09	8.47603	SMAD6
1.22835	2.3642	45.8328	1.03545e-06	3.07112e-06	5.5127	GABRA5
1.22513	4.77079	186.886	5.7522e-12	6.72255e-11	10.1725	VDR
1.22251	4.29037	160.714	2.40023e-11	2.25686e-10	9.6465	FAIM
1.21797	7.91949	628.796	3.28164e-17	2.77473e-15	14.5568	FAT1
1.2171	5.33519	201.04	2.85935e-12	3.73691e-11	10.4275	FCGBP
1.21635	4.01195	197.414	3.40519e-12	4.31879e-11	10.3646	GNAQ
1.21408	3.53915	130.766	1.62687e-10	1.19065e-09	8.92422	AL603926.1
1.21371	2.75706	86.9669	6.10813e-09	2.95633e-08	7.52925	L3MBTL4
1.21235	2.56721	57.138	1.93522e-07	6.73494e-07	6.17167	ANKRD44
1.21036	5.63746	431.702	1.50506e-15	6.2679e-14	13.2029	SLC25A13
1.21001	4.46941	200.116	2.98876e-12	3.87436e-11	10.4118	SLC44A3
1.20573	5.21031	254.729	2.87607e-13	5.3322e-12	11.2731	PIK3AP1
1.20568	4.54024	173.892	1.14128e-11	1.19828e-10	9.92144	CCNE1
1.204	2.74039	76.541	1.80522e-08	7.84024e-08	7.10567	CLUL1
1.19936	3.13989	100.634	1.71478e-09	9.51227e-09	8.02172	STOX2
1.19902	2.26412	55.737	2.34928e-07	7.98425e-07	6.09777	ZNF547
1.1978	3.48292	127.475	2.05399e-10	1.47003e-09	8.83268	OPN3
1.1929	8.17347	316.835	3.3405e-14	8.73145e-13	12.0589	TFRC
1.19153	2.79806	84.4572	7.84974e-09	3.71749e-08	7.42975	ANTXR2
1.19086	3.89197	169.182	1.47978e-11	1.48926e-10	9.82703	CSGALNACT1
1.18558	4.95071	310.976	4.02085e-14	1.00621e-12	11.9973	CYP2U1
1.17657	5.43204	344.942	1.43256e-14	4.22461e-13	12.3742	TGFBR3
1.17225	2.95799	89.2599	4.88186e-09	2.42918e-08	7.61454	CTSO
1.17156	3.14662	59.0478	1.49413e-07	5.30238e-07	6.27553	GLYATL2
1.17119	2.59821	68.0018	4.80443e-08	1.8965e-07	6.72205	IKZF3
1.16756	2.80154	78.4074	1.47452e-08	6.5332e-08	7.18487	FAM189A1
1.16697	4.25256	207.182	2.14067e-12	2.96059e-11	10.5286	IGSF9
1.1661	4.65356	173.416	1.17125e-11	1.224e-10	9.91222	LYST
1.16309	5.48131	378.459	5.66222e-15	1.90925e-13	12.7191	GALNT10
1.16173	3.2233	113.735	5.7708e-10	3.64507e-09	8.43829	IL17RE
1.15902	4.3167	215.082	1.49195e-12	2.17101e-11	10.6633	PPM1H
1.15648	3.22587	65.6834	6.37115e-08	2.44934e-07	6.61095	FSD1L
1.15648	2.89867	69.9779	3.79923e-08	1.53301e-07	6.81445	TRPC1
1.15505	5.40193	266.203	1.86681e-13	3.71399e-12	11.4302	LRRC45
1.15374	4.60636	197.356	3.41479e-12	4.32605e-11	10.3639	DENND5B
1.15244	3.64117	111.304	7.00455e-10	4.31207e-09	8.36531	EPS8
1.15034	4.70049	279.275	1.16471e-13	2.48553e-12	11.6046	SAMD12
1.14689	3.60262	93.4585	3.2777e-09	1.69128e-08	7.77178	NEDD4
1.13942	8.23942	458.541	8.17951e-16	3.83578e-14	13.4161	TXNIP
1.13868	4.56715	199.02	3.15051e-12	4.05102e-11	10.3924	CCDC92
1.13694	3.29192	104.261	1.25404e-09	7.25198e-09	8.13954	HLA-DMA
1.13592	3.45031	83.7438	8.43923e-09	3.9726e-08	7.40093	ELK3
1.13428	2.89089	84.5936	7.74221e-09	3.67237e-08	7.43505	PARD3B
1.13403	6.15242	473.865	5.86278e-16	2.97429e-14	13.5266	MKKS
1.13337	4.34522	204.747	2.39874e-12	3.22948e-11	10.4909	GRK1
1.13252	7.19719	523.013	2.15175e-16	1.28426e-14	13.8913	MCM3
1.12961	5.02864	272.604	1.47783e-13	3.03758e-12	11.5175	ZNF618
1.12872	3.87884	153.454	3.70108e-11	3.23475e-10	9.49016	MARK1
1.12727	2.55655	53.3322	3.30515e-07	1.09333e-06	5.96125	AGBL3
1.12717	4.7239	210.207	1.86157e-12	2.63334e-11	10.5795	KIAA0922
1.12433	3.36023	82.8257	9.27035e-09	4.33095e-08	7.36342	GPRIN1
1.12281	6.2165	493.224	3.9055e-16	2.08561e-14	13.6808	TTL
1.12236	3.74311	139.641	8.89202e-11	6.93044e-10	9.15924	ZNF605
1.1216	3.7773	136.142	1.12365e-10	8.53718e-10	9.06869	N6AMT2
1.12012	3.30524	94.4541	2.98871e-09	1.5602e-08	7.80682	SLC6A16
1.11857	3.80255	140.088	8.63288e-11	6.77102e-10	9.16935	ZRANB3
1.11325	5.9144	260.305	2.32613e-13	4.44555e-12	11.3521	TONSL
1.10676	2.62975	62.1453	9.95073e-08	3.66052e-07	6.43646	BRICD5
1.10534	5.90679	411.97	2.41265e-15	9.41524e-14	13.0262	POP1
1.10342	5.84395	427.747	1.6516e-15	6.7758e-14	13.169	OAS3
1.10207	2.9945	78.2558	1.49874e-08	6.62472e-08	7.17883	PLXDC2
1.10086	2.71335	74.5785	2.24282e-08	9.5506e-08	7.01997	ZNF81
1.09938	3.49605	120.43	3.44474e-10	2.32013e-09	8.63449	CDKL3
1.09774	4.5443	200.208	2.97557e-12	3.87067e-11	10.4122	PDSS1
1.09519	4.90811	156.818	3.0215e-11	2.73061e-10	9.56374	RAPGEFL1
1.09408	2.44104	48.5832	6.71306e-07	2.06859e-06	5.68432	CTRL
1.09324	4.06196	119.288	3.75484e-10	2.50195e-09	8.60172	EFNB2
1.0931	3.60331	127.971	1.98252e-10	1.42203e-09	8.84709	FRK
1.09188	4.34374	205.254	2.3423e-12	3.17263e-11	10.4986	QRICH2
1.09078	4.52971	155.121	3.34542e-11	2.9657e-10	9.52787	E2F2
1.08974	3.95964	107.839	9.29171e-10	5.54868e-09	8.25581	HOXC12
1.08921	3.31807	95.5066	2.71322e-09	1.43314e-08	7.84371	ARL15
1.0857	3.09736	82.1624	9.92637e-09	4.60466e-08	7.3368	IQCH
1.08174	5.05	134.783	1.23241e-10	9.28134e-10	9.03239	CDCA7
1.08166	7.25315	401.504	3.12627e-15	1.17879e-13	12.9286	SRPK1
1.08028	4.61979	163.893	1.99639e-11	1.93082e-10	9.71426	HELLS
1.07894	2.39864	49.7939	5.57795e-07	1.75417e-06	5.75593	TMEM154
1.07643	4.11468	168.015	1.57969e-11	1.57419e-10	9.80294	PLA2G4F
1.07583	3.32984	79.4887	1.3137e-08	5.90505e-08	7.22878	CARD8
1.07526	7.74518	462.355	7.52144e-16	3.6184e-14	13.4415	DNAJA1
1.07516	3.30739	94.103	3.08732e-09	1.60641e-08	7.79414	ZNF425
1.07445	5.03822	241.098	4.92334e-13	8.61276e-12	11.0649	ELOVL6
1.0715	4.33434	171.31	1.31489e-11	1.35133e-10	9.86924	DSCC1
1.07145	6.63824	508.615	2.85825e-16	1.61116e-14	13.7929	FBXL17
1.07119	4.12283	157.989	2.818e-11	2.57801e-10	9.58872	SCD5
1.06899	3.23679	71.4099	3.21524e-08	1.32321e-07	6.87837	PARP8
1.06896	5.75877	247.122	3.86914e-13	6.90935e-12	11.1606	AP5M1
1.06689	5.82312	257.485	2.58828e-13	4.88795e-12	11.3109	RPUSD1
1.06489	3.67998	113.675	5.79828e-10	3.65413e-09	8.43722	METAP1D
1.06277	3.51332	127.594	2.03662e-10	1.45897e-09	8.83595	LYSMD2
1.05978	3.64896	89.5056	4.76736e-09	2.37432e-08	7.62446	ECM1
1.05951	6.92454	445.236	1.10179e-15	4.91314e-14	13.3086	NETO2
1.05908	4.47144	194.3	3.96566e-12	4.86917e-11	10.3125	PROSC
1.05856	4.45877	186.181	5.96335e-12	6.9186e-11	10.16	C14orf142
1.05669	2.0911	50.73	4.84432e-07	1.54302e-06	5.81163	RGMA
1.05618	2.87571	70.0371	3.77289e-08	1.52404e-07	6.817	AGER
1.05423	6.4236	454.246	8.9969e-16	4.09855e-14	13.3874	NCDN
1.05344	3.8381	106.865	1.00728e-09	5.94511e-09	8.22584	C19orf57
1.05157	4.81806	249.815	3.48022e-13	6.25487e-12	11.2038	TMEM116
1.04973	2.5345	52.1514	3.92455e-07	1.27684e-06	5.89386	IGF1
1.04913	5.38854	270.448	1.59793e-13	3.24263e-12	11.4891	PTER
1.04665	4.37957	110.533	7.45452e-10	4.54644e-09	8.34233	BACE1
1.04663	3.81301	125.49	2.37007e-10	1.66997e-09	8.77729	KCNG1
1.04648	3.18252	84.9286	7.48504e-09	3.55946e-08	7.44862	FEZ1
1.04543	5.75783	361.02	9.08492e-15	2.83986e-13	12.5467	CCND3
1.04515	4.7453	204.218	2.4592e-12	3.29102e-11	10.4827	SLC35B3
1.04288	3.95759	118.658	3.93914e-10	2.60454e-09	8.58427	PKD2
1.0396	5.28147	263.276	2.0809e-13	4.06031e-12	11.3914	SSH2
1.03942	2.63169	56.5664	2.0936e-07	7.22086e-07	6.14141	ARNT2
1.03765	2.2122	49.132	6.16991e-07	1.91604e-06	5.7176	OSMR
1.03364	6.0158	392.48	3.92939e-15	1.41929e-13	12.8479	SLC27A4
1.03332	3.50547	113.374	5.93805e-10	3.73588e-09	8.42761	ERVMER34-1
1.03198	4.0165	150.381	4.47024e-11	3.80858e-10	9.41924	NBEA
1.03138	4.29626	143.343	6.97965e-11	5.62528e-10	9.24986	WDR76
1.03048	5.21616	272.684	1.47358e-13	3.03444e-12	11.5179	MRAS
1.02968	4.50392	177.772	9.25776e-12	1.00069e-10	9.9997	AHI1
1.02844	3.48459	119.345	3.73865e-10	2.49266e-09	8.60334	TTC7A
1.02839	2.41405	59.7914	1.35326e-07	4.85338e-07	6.31396	PCDHB14
1.02827	4.54432	206.982	2.16065e-12	2.97716e-11	10.5262	ACTR3B
1.02801	7.06222	514.332	2.55118e-16	1.45821e-14	13.8362	SDC1
1.02776	2.80468	77.9363	1.55122e-08	6.82428e-08	7.16594	OR2A7
1.02609	4.17585	122.385	2.97673e-10	2.03717e-09	8.69097	KCNN2
1.02589	3.39307	75.7776	1.96323e-08	8.4472e-08	7.07329	SCARF2
1.02441	5.28766	295.177	6.74065e-14	1.55118e-12	11.8093	ROR1
1.02404	3.8496	98.814	2.01353e-09	1.09624e-08	7.96009	ARL4A
1.02284	3.86096	124.353	2.57487e-10	1.79726e-09	8.74539	TCTEX1D2
1.02235	7.73345	589.668	6.33171e-17	4.74284e-15	14.324	LAD1
1.01985	2.70102	57.2568	1.90395e-07	6.63442e-07	6.1782	YBEY
1.01929	3.562	101.951	1.52897e-09	8.6186e-09	8.06456	GRAMD1C
1.01784	1.9977	35.1982	6.70261e-06	1.69863e-05	4.7699	BANK1
1.01577	5.04156	222.467	1.07609e-12	1.64976e-11	10.7826	CTNS
1.01499	6.86012	297.715	6.19306e-14	1.45212e-12	11.838	ARHGEF2
1.01494	5.03338	181.621	7.55237e-12	8.42078e-11	10.0746	PHACTR2
1.01404	4.53679	186.075	5.99589e-12	6.94913e-11	10.1581	GSTCD
1.00832	3.97105	119.911	3.5821e-10	2.40119e-09	8.61957	GFOD1
1.00738	3.36191	68.5755	4.48549e-08	1.78476e-07	6.74842	RSPO4
1.00513	4.04196	122.733	2.90097e-10	1.9937e-09	8.70034	CPPED1
1.00494	5.19164	250.423	3.39846e-13	6.14751e-12	11.2113	EFHD2
1.0031	4.64436	198.399	3.24654e-12	4.15842e-11	10.3811	ALX4
1.00209	5.11894	210.024	1.87725e-12	2.64879e-11	10.577	RPS6KA4
1.00203	5.25758	230.599	7.59515e-13	1.239e-11	10.9069	SLC25A19
1.00041	6.15816	336.469	1.83611e-14	5.25458e-13	12.2795	NCOA5
0.995938	4.12731	103.988	1.28353e-09	7.41102e-09	8.13012	CHAC2
0.994836	4.89355	219.749	1.21219e-12	1.83571e-11	10.7362	RBL1
0.994008	4.41629	181.668	7.53369e-12	8.41677e-11	10.0749	ANKS6
0.993896	7.53312	608.818	4.56676e-17	3.62178e-15	14.4411	ICMT
0.993545	3.34614	64.6518	7.24161e-08	2.74443e-07	6.56155	EOGT
0.993507	5.7842	346.271	1.37859e-14	4.11403e-13	12.3857	KANK2
0.992389	7.55749	376.385	5.98325e-15	1.9934e-13	12.7004	MARC1
0.990784	4.77635	139.735	8.83682e-11	6.90187e-10	9.16103	IRX3
0.988175	3.78746	114.477	5.443e-10	3.47934e-09	8.4585	MAP2K6
0.983897	3.84498	72.494	2.83853e-08	1.1808e-07	6.92782	AL450307.1
0.982209	2.99193	57.4475	1.85496e-07	6.47989e-07	6.18843	SPATA33
0.977566	5.79731	334.531	1.94493e-14	5.5235e-13	12.2578	CLN6
0.97753	5.77048	259.56	2.39244e-13	4.54889e-12	11.3421	USP11
0.975309	2.46064	37.3955	4.42968e-06	1.15974e-05	4.93564	NFASC
0.974394	2.44454	57.7207	1.78714e-07	6.25828e-07	6.20355	C9orf96
0.972975	2.27862	41.6443	2.0776e-06	5.78689e-06	5.23755	PIGZ
0.972408	3.27984	87.3572	5.87758e-09	2.85962e-08	7.54369	RAB36
0.970421	4.95153	203.513	2.54237e-12	3.38205e-11	10.4708	ZNRF3
0.969688	4.59709	149.011	4.86815e-11	4.10994e-10	9.38616	SOGA2
0.969676	2.40703	47.8359	7.5386e-07	2.30516e-06	5.6373	RBKS
0.969181	5.20909	196.367	3.58337e-12	4.4736e-11	10.3493	CROT
0.96918	5.19362	201.547	2.79104e-12	3.65619e-11	10.437	POLR3B
0.968042	2.50003	46.0727	9.96315e-07	2.97005e-06	5.52724	BMP7
0.966251	3.77063	91.4981	3.94043e-09	2.0036e-08	7.69819	ARSB
0.965863	3.15694	67.765	4.94323e-08	1.94746e-07	6.71053	NPL
0.96486	4.57057	149.502	4.72122e-11	4.00103e-10	9.39783	CHRNA5
0.96455	6.39944	319.708	3.05383e-14	8.05763e-13	12.0938	FAM122B
0.964485	3.95496	84.8422	7.55042e-09	3.58902e-08	7.44502	SNURF
0.963536	2.57804	52.0818	3.96484e-07	1.28938e-06	5.88962	IL4R
0.96347	4.85441	175.914	1.0228e-11	1.09095e-10	9.96219	GINS3
0.960819	2.10728	36.0238	5.72561e-06	1.47006e-05	4.83266	RP5-966M1.6
0.960501	4.14559	144.584	6.44353e-11	5.22647e-10	9.28179	TMEM200C
0.960091	4.25267	113.2	6.02049e-10	3.77981e-09	8.42253	HYPK
0.957931	3.41237	74.9931	2.1415e-08	9.14708e-08	7.03872	ALKBH8
0.95645	7.59466	385.146	4.74929e-15	1.6513e-13	12.7822	PIK3R1
0.956179	2.35739	44.0769	1.37872e-06	3.99686e-06	5.39828	STAMBPL1
0.955449	6.80974	394.655	3.71698e-15	1.35527e-13	12.868	MCM4
0.955267	2.73413	52.3234	3.82691e-07	1.2478e-06	5.90386	FAM149A
0.952405	3.9536	107.311	9.70633e-10	5.75013e-09	8.24032	WDR4
0.952254	7.6572	558.034	1.11177e-16	7.43021e-15	14.129	CAD
0.95083	4.59744	149.934	4.59582e-11	3.9096e-10	9.40787	ANTXR1
0.950474	5.66455	142.38	7.42921e-11	5.91844e-10	9.22779	RRP15
0.949964	3.37442	81.8398	1.02638e-08	4.74736e-08	7.32355	GLI3
0.949572	6.32705	372.546	6.6311e-15	2.16312e-13	12.6649	DCTPP1
0.949019	2.88402	57.2021	1.91829e-07	6.68019e-07	6.17521	LY6G5B
0.948835	5.14174	246.498	3.96596e-13	7.07095e-12	11.1505	CGREF1
0.947678	5.9135	256.8	2.65679e-13	4.9836e-12	11.3025	MCM10
0.947521	2.24589	41.5961	2.09486e-06	5.82916e-06	5.23439	DNAJC12
0.947419	4.16714	113.198	6.02141e-10	3.77981e-09	8.42253	FAM86C1
0.943476	3.29815	62.3444	9.69934e-08	3.57747e-07	6.44642	GABRE
0.940796	5.9472	310.53	4.07853e-14	1.01608e-12	11.9931	EME2
0.940402	2.53011	42.4365	1.81467e-06	5.1223e-06	5.29054	C21orf67
0.939545	5.71894	261.187	2.2502e-13	4.3316e-12	11.3634	TSEN54
0.938895	2.53672	41.7344	2.04568e-06	5.70796e-06	5.24352	DHFRL1
0.938335	5.30178	219.669	1.21649e-12	1.83725e-11	10.7358	PTPN13
0.938289	5.42027	240.935	4.95589e-13	8.65614e-12	11.0627	PLA1A
0.936792	3.84745	113.178	6.03071e-10	3.78351e-09	8.4221	PGLYRP2
0.936309	5.04591	180.675	7.93685e-12	8.7793e-11	10.0565	SETBP1
0.934727	5.57547	198.41	3.24483e-12	4.15842e-11	10.3811	S1PR3
0.934109	1.94014	28.3116	2.76216e-05	6.26851e-05	4.20284	ASCL2
0.931486	2.88121	28.9149	2.42045e-05	5.54828e-05	4.25584	IRX5
0.930527	3.94244	99.0603	1.96997e-09	1.07462e-08	7.96874	EXOC6
0.928855	2.959	56.187	2.20657e-07	7.56141e-07	6.1214	CAMKMT
0.928579	2.22753	28.3327	2.74936e-05	6.24198e-05	4.20468	LRP2BP
0.927462	2.8748	45.8937	1.02536e-06	3.04281e-06	5.51673	GSTO2
0.926809	5.3362	229.598	7.92286e-13	1.27785e-11	10.8935	SLC9A8
0.926671	5.88896	259.919	2.36016e-13	4.50287e-12	11.3465	SLC19A1
0.926386	2.64143	45.3726	1.1153e-06	3.2844e-06	5.48354	TIAM2
0.925087	3.4944	81.2895	1.08685e-08	4.98986e-08	7.30191	PINX1
0.924092	3.62621	88.0615	5.48522e-09	2.68837e-08	7.57051	AIM1
0.923406	2.65204	8.39559	0.00857543	0.0128401	1.89143	GAGE12G
0.923321	2.07831	34.1544	8.20834e-06	2.04448e-05	4.68942	RNF128
0.922033	2.50618	45.9559	1.01515e-06	3.01815e-06	5.52026	KIAA1009
0.92074	6.99699	414.535	2.26636e-15	8.93812e-14	13.0488	LPHN1
0.919042	3.99356	98.155	2.13538e-09	1.15474e-08	7.93752	PLCB1
0.918771	4.8774	138.894	9.34354e-11	7.25196e-10	9.13954	TIPIN
0.918364	1.9258	15.1353	0.000835756	0.00147104	2.83238	C4B
0.916154	4.83323	168.043	1.57721e-11	1.57312e-10	9.80324	FERMT1
0.91411	5.70338	257.02	2.63453e-13	4.95017e-12	11.3054	WDR62
0.913929	4.24418	107.737	9.37025e-10	5.57767e-09	8.25355	AUTS2
0.912974	2.71309	53.1273	3.40443e-07	1.12317e-06	5.94955	PCLO
0.912213	4.85662	158.008	2.81481e-11	2.5772e-10	9.58885	ADARB1
0.912002	6.52609	417.536	2.10741e-15	8.3704e-14	13.0773	MSL3
0.911786	5.52875	232.333	7.06162e-13	1.1659e-11	10.9333	CTSC
0.9108	3.60875	82.4971	9.58924e-09	4.46498e-08	7.35018	ADAM22
0.909968	1.92501	20.8872	0.000163839	0.000324625	3.48862	NLGN3
0.908306	5.34189	234.283	6.50999e-13	1.09096e-11	10.9622	ZNF326
0.908281	5.88934	193.569	4.11143e-12	5.00957e-11	10.3002	CDC7
0.907923	6.1103	358.322	9.79304e-15	3.01934e-13	12.5201	RSU1
0.90782	4.4599	102.577	1.4485e-09	8.23446e-09	8.08436	MFAP3L
0.907319	3.76409	79.9254	1.25428e-08	5.66761e-08	7.2466	TMEM81
0.906492	3.88014	105.536	1.12583e-09	6.57875e-09	8.18186	THAP10
0.905524	6.03122	260.531	2.3064e-13	4.43059e-12	11.3535	LRRN1
0.904479	5.31889	198.173	3.28218e-12	4.19135e-11	10.3776	DENND1B
0.904455	2.38905	39.0533	3.27516e-06	8.79337e-06	5.05584	MLKL
0.904117	2.51043	42.6908	1.73818e-06	4.92632e-06	5.30748	TBXAS1
0.903882	3.90484	111.641	6.81742e-10	4.2108e-09	8.37564	CD83
0.902546	3.17641	47.8029	7.57756e-07	2.31517e-06	5.63542	TOX3
0.901733	2.75569	49.4666	5.86249e-07	1.83435e-06	5.73652	FAM228B
0.901098	2.42835	50.5172	5.00135e-07	1.58941e-06	5.79876	STARD13
0.900903	2.22017	23.2419	9.00435e-05	0.00018659	3.72911	DZANK1
0.900864	4.40955	148.803	4.93191e-11	4.15434e-10	9.3815	ST5
0.900532	3.34379	76.4721	1.8189e-08	7.89296e-08	7.10276	RBMS1
0.900259	5.41563	153.543	3.68119e-11	3.21989e-10	9.49216	CDC25A
0.898902	2.89991	34.845	7.17525e-06	1.8053e-05	4.74345	EBF3
0.897939	4.68384	163.072	2.09302e-11	2.01035e-10	9.69673	ANKRD34A
0.896973	6.44791	293.346	7.16873e-14	1.6463e-12	11.7835	CDC6
0.896053	4.4528	132.6	1.43187e-10	1.05905e-09	8.97508	NMRK1
0.895567	2.9719	45.3446	1.12037e-06	3.29847e-06	5.48169	KCNC3
0.89529	2.49652	42.3959	1.82722e-06	5.1564e-06	5.28765	VSIG10L
0.895238	4.61145	142.874	7.19467e-11	5.76038e-10	9.23955	ATP6V1E2
0.89243	7.92405	485.868	4.54905e-16	2.3949e-14	13.6207	RCC1
0.89219	5.17974	203.77	2.51165e-12	3.34917e-11	10.4751	SKA3
0.890867	2.99243	65.6997	6.35835e-08	2.44624e-07	6.6115	SLC6A3
0.889618	4.29205	118.589	3.96002e-10	2.61371e-09	8.58274	TRNP1
0.888451	6.72769	361.386	8.99315e-15	2.81945e-13	12.5498	ZMPSTE24
0.888356	3.20972	63.1241	8.77933e-08	3.28152e-07	6.48393	C19orf66
0.887293	4.02717	78.9391	1.39289e-08	6.20849e-08	7.20701	MUC20
0.887235	4.41498	121.756	3.11922e-10	2.12407e-09	8.67283	INPP5J
0.885018	2.70058	51.5965	4.25865e-07	1.37332e-06	5.86223	LAMA1
0.884392	4.46357	92.965	3.4322e-09	1.76366e-08	7.75358	RDH13
0.88409	7.31081	394.541	3.72786e-15	1.35527e-13	12.868	ZMYM4
0.884051	3.90995	76.5971	1.79418e-08	7.80089e-08	7.10786	GLYATL1
0.88396	6.46577	368.666	7.36486e-15	2.36205e-13	12.6267	QSER1
0.882843	4.11021	92.4983	3.58562e-09	1.83743e-08	7.73579	YAE1D1
0.88275	3.39444	51.8714	4.0894e-07	1.32445e-06	5.87797	SPATA6
0.881978	7.07809	518.675	2.34205e-16	1.38478e-14	13.8586	COL4A5
0.881846	2.96687	61.8083	1.03928e-07	3.81376e-07	6.41865	SLC16A2
0.881707	2.27541	24.8927	6.03698e-05	0.000128905	3.88973	OSBPL6
0.880907	2.91856	50.1621	5.27585e-07	1.66621e-06	5.77827	CPT1B
0.880406	6.65689	282.44	1.0422e-13	2.27187e-12	11.6436	ALDH3B2
0.879949	7.84312	314.666	3.57647e-14	9.26149e-13	12.0333	MCM2
0.87957	5.52298	192.718	4.28856e-12	5.19139e-11	10.2847	C12orf4
0.879295	3.20426	42.7549	1.71944e-06	4.87934e-06	5.31164	ACTL10
0.878745	4.64554	132.462	1.44556e-10	1.06847e-09	8.97124	ETV6
0.878182	4.24835	66.0934	6.05762e-08	2.34184e-07	6.63044	PHLDA1
0.878107	3.72485	56.4601	2.12461e-07	7.30072e-07	6.13663	C9orf172
0.877583	5.24422	161.94	2.23472e-11	2.12269e-10	9.67311	ST7L
0.877157	3.78908	79.8908	1.25889e-08	5.68218e-08	7.24549	SYTL2
0.876762	5.89834	186.643	5.824e-12	6.79223e-11	10.168	THNSL1
0.874396	2.02863	6.54224	0.0182747	0.0259628	1.58565	NPIPB5
0.87382	5.08787	193.62	4.1011e-12	5.00329e-11	10.3007	ARMC6
0.873683	7.0342	187.45	5.58904e-12	6.55933e-11	10.1831	VWA1
0.873408	2.03249	27.0726	3.64222e-05	8.09293e-05	4.09189	BCL11B
0.872735	3.2699	47.2953	8.20515e-07	2.48852e-06	5.60406	CACNA1D
0.871462	3.03945	53.8263	3.07845e-07	1.0238e-06	5.98979	GPR27
0.871269	4.3541	138.513	9.58332e-11	7.39692e-10	9.13095	RUNX1
0.871051	6.97051	353.12	1.13355e-14	3.45669e-13	12.4613	RPRD1A
0.870453	2.31791	28.1708	2.84925e-05	6.45041e-05	4.19041	HAUS7
0.87017	2.27761	30.2344	1.82366e-05	4.25566e-05	4.37103	PGM2L1
0.86979	4.37781	136.072	1.12905e-10	8.57232e-10	9.0669	AP1S2
0.866873	1.97648	21.1574	0.000152687	0.000303876	3.5173	RHOBTB1
0.865955	4.66711	151.977	4.05086e-11	3.50207e-10	9.45568	CCDC149
0.865809	4.01851	75.7732	1.96418e-08	8.44786e-08	7.07325	DOK1
0.865429	2.98663	52.2561	3.86476e-07	1.25904e-06	5.89996	ADAT3
0.864164	2.23411	26.4733	4.17478e-05	9.1758e-05	4.03736	TLE4
0.864089	5.23631	189.467	5.04608e-12	5.98505e-11	10.2229	GUCY1A3
0.862185	2.75143	48.669	6.62486e-07	2.0429e-06	5.68975	SCLY
0.862109	4.97832	149.196	4.81221e-11	4.07195e-10	9.3902	CREM
0.861506	3.98241	89.5233	4.75925e-09	2.37134e-08	7.62501	RFX3
0.86082	4.97901	191.084	4.65248e-12	5.56552e-11	10.2545	SAMHD1
0.860625	3.98366	96.5459	2.46825e-09	1.31432e-08	7.8813	TDRD7
0.860431	2.88595	33.1998	9.91447e-06	2.43199e-05	4.61404	TUBA3E
0.859109	2.4738	33.1891	9.93565e-06	2.43665e-05	4.61321	PCDHGA10
0.85854	7.06994	405.282	2.84503e-15	1.08373e-13	12.9651	PTDSS1
0.857006	2.17256	35.7125	6.07438e-06	1.54998e-05	4.80967	AIM1L
0.856497	5.24071	159.374	2.59649e-11	2.40856e-10	9.61824	PGP
0.855619	2.57548	29.7381	2.02672e-05	4.7008e-05	4.32783	PDE4A
0.855183	6.22816	310.78	4.04611e-14	1.01026e-12	11.9956	PER3
0.854949	5.49152	234.461	6.46195e-13	1.08661e-11	10.9639	TCTA
0.854681	3.25034	47.3006	8.19825e-07	2.48711e-06	5.60431	ZNF124
0.852617	4.34659	112.026	6.6106e-10	4.09439e-09	8.38781	FBXO4
0.851516	6.05554	260.483	2.31053e-13	4.4309e-12	11.3535	LRRC20
0.851426	5.2943	156.234	3.12899e-11	2.80954e-10	9.55136	ARRB1
0.851296	2.39321	32.2303	1.20534e-05	2.90558e-05	4.53677	CCDC82
0.851232	6.46991	260.313	2.32542e-13	4.44555e-12	11.3521	KIAA1549
0.849609	4.80735	174.029	1.13276e-11	1.19159e-10	9.92387	ZNF25
0.849166	4.69857	134.081	1.29301e-10	9.67241e-10	9.01447	FBXL6
0.848905	4.94391	110.862	7.25853e-10	4.46104e-09	8.35056	EPHA10
0.848837	3.60999	83.5877	8.57456e-09	4.0312e-08	7.39457	PARD6G
0.846948	2.6616	43.715	1.46397e-06	4.21661e-06	5.37504	GPR75
0.846935	4.67891	124.082	2.62654e-10	1.82875e-09	8.73785	ZHX2
0.844752	5.45355	222.725	1.06409e-12	1.64037e-11	10.7851	SDC2
0.843811	3.83811	65.1834	6.77781e-08	2.58623e-07	6.58733	TNRC6C
0.842416	7.73617	348.194	1.3044e-14	3.91355e-13	12.4074	ABCD3
0.840756	6.32249	321.499	2.88882e-14	7.71342e-13	12.1128	ARID5B
0.84059	3.72226	58.3371	1.64389e-07	5.79515e-07	6.23694	KIF27
0.840015	5.04409	159.904	2.51676e-11	2.34863e-10	9.62919	PAQR6
0.838769	4.99974	184.226	6.59456e-12	7.53346e-11	10.123	FAM86A
0.838553	6.44874	339.401	1.6839e-14	4.86893e-13	12.3126	GREB1
0.837782	2.81599	46.8841	8.75516e-07	2.6403e-06	5.57835	MED12L
0.837463	1.78992	29.0506	2.35013e-05	5.39819e-05	4.26775	DYX1C1
0.836523	7.62067	363.128	8.57048e-15	2.71747e-13	12.5658	SLC30A4
0.836485	4.05568	70.8129	3.44581e-08	1.40719e-07	6.85165	GRPR
0.835428	4.92104	143.118	7.08201e-11	5.69059e-10	9.24484	PPP2R2C
0.833917	5.70184	199.429	3.08914e-12	3.97669e-11	10.4005	POLA1
0.833862	3.64555	72.9207	2.70373e-08	1.13147e-07	6.94636	EPHX4
0.832694	2.29046	33.8931	8.64087e-06	2.14313e-05	4.66895	RAD9B
0.832671	6.17747	202.801	2.62948e-12	3.46898e-11	10.4598	E2F1
0.832613	6.49328	287.366	8.78681e-14	1.94969e-12	11.71	CCM2
0.832458	2.75781	35.294	6.58031e-06	1.66953e-05	4.7774	TBX2
0.832035	6.63874	314.082	3.64308e-14	9.37141e-13	12.0282	RAMP1
0.831294	5.51107	238.517	5.46788e-13	9.44691e-12	11.0247	PTPRG
0.831277	3.09488	41.8026	2.02188e-06	5.6472e-06	5.24817	KALRN
0.830133	3.14992	54.8178	2.67321e-07	9.00023e-07	6.04575	SCARA3
0.829884	3.54414	41.8713	1.9982e-06	5.58666e-06	5.25285	SPATA5
0.829543	5.05176	152.848	3.84042e-11	3.34083e-10	9.47615	NDUFAF4
0.828885	2.99202	48.1411	7.18872e-07	2.20724e-06	5.65615	MESP2
0.828715	7.07526	380.273	5.397e-15	1.83646e-13	12.736	CASK
0.828188	4.21061	90.013	4.54012e-09	2.27434e-08	7.64315	C4orf32
0.827983	7.27588	264.492	1.98885e-13	3.90724e-12	11.4081	SACS
0.827385	3.89519	94.9921	2.84425e-09	1.49316e-08	7.82589	SEMA6C
0.826683	2.3233	38.6474	3.52367e-06	9.39056e-06	5.02731	TSPAN12
0.826639	2.6492	31.0451	1.53827e-05	3.63897e-05	4.43902	PEAK1
0.82442	5.44864	231.254	7.3885e-13	1.21448e-11	10.9156	ALG1
0.824102	2.8946	41.8105	2.01915e-06	5.64098e-06	5.24865	ADAMTS17
0.823172	2.98075	45.3731	1.11521e-06	3.2844e-06	5.48354	AGAP5
0.823126	6.17485	178.416	8.94529e-12	9.71191e-11	10.0127	GABRB3
0.822835	7.54271	320.38	2.99079e-14	7.91395e-13	12.1016	NOP56
0.822633	5.37786	146.425	5.72913e-11	4.7365e-10	9.32454	MBLAC2
0.822116	5.54311	169.067	1.48924e-11	1.49608e-10	9.82505	HPS1
0.82184	3.5239	68.3507	4.60763e-08	1.82685e-07	6.7383	TRDMT1
0.821267	4.58759	81.5805	1.0544e-08	4.86085e-08	7.31329	ARHGAP39
0.820505	6.45368	209.554	1.91827e-12	2.69644e-11	10.5692	EPN3
0.817306	5.85489	212.785	1.65494e-12	2.37719e-11	10.6239	MTL5
0.817276	4.94255	113.999	5.65188e-10	3.59304e-09	8.44454	FAM178A
0.817138	3.36607	57.7385	1.78281e-07	6.24739e-07	6.2043	FAXC
0.816366	4.35316	106.81	1.01196e-09	5.96782e-09	8.22418	FJX1
0.815937	3.15419	45.1691	1.15273e-06	3.38746e-06	5.47013	SPG20
0.815723	5.86374	218.673	1.27118e-12	1.90183e-11	10.7208	MCM5
0.814656	2.90725	51.1937	4.52063e-07	1.44735e-06	5.83943	ZNF180
0.814369	4.59488	123.101	2.82297e-10	1.94609e-09	8.71084	ORAI1
0.81374	8.04136	459.185	8.06412e-16	3.79762e-14	13.4205	HNRNPM
0.813297	3.75974	79.3911	1.3274e-08	5.9594e-08	7.2248	NDUFAF6
0.812974	2.9919	40.9933	2.32499e-06	6.41672e-06	5.19269	PALD1
0.812597	5.85419	101.096	1.64693e-09	9.17691e-09	8.0373	MPP6
0.811855	3.66877	63.8528	8.00538e-08	3.01444e-07	6.52079	POLE2
0.8117	5.41135	175.478	1.04719e-11	1.11205e-10	9.95388	GSTA4
0.811695	4.96389	130.032	1.71297e-10	1.2469e-09	8.90417	MAPK8IP1
0.811225	4.47244	90.4586	4.3503e-09	2.18809e-08	7.65994	LENG9
0.811036	3.54003	55.0223	2.59715e-07	8.76262e-07	6.05737	LONRF2
0.810927	3.94409	89.6302	4.71043e-09	2.35016e-08	7.6289	SURF2
0.809538	3.83419	64.7212	7.17918e-08	2.72448e-07	6.56472	C11orf74
0.808799	7.24394	374.944	6.21784e-15	2.04712e-13	12.6889	PPM1G
0.808256	6.22645	304.046	5.02794e-14	1.21465e-12	11.9155	ATP6V0A1
0.808127	2.55934	35.7536	6.02704e-06	1.54037e-05	4.81238	TIMP3
0.807907	3.10067	46.3694	9.50157e-07	2.84537e-06	5.54586	ZFAND4
0.807905	7.66044	218.378	1.28787e-12	1.92423e-11	10.7157	FUS
0.80776	2.00556	24.2846	6.98233e-05	0.000147538	3.8311	DMGDH
0.803487	5.81485	212.68	1.66285e-12	2.38549e-11	10.6224	PARP9
0.802562	4.03029	76.7748	1.75966e-08	7.65378e-08	7.11612	TMEM173
0.802242	3.86035	79.2813	1.34299e-08	6.01974e-08	7.22042	IL17RB
0.802106	2.36387	32.2625	1.19746e-05	2.88846e-05	4.53933	NAP1L3
0.801907	4.123	93.4638	3.27609e-09	1.69123e-08	7.7718	TBC1D4
0.800915	4.79092	115.58	4.99321e-10	3.21576e-09	8.49272	PEG10
0.800668	7.14074	381.57	5.21567e-15	1.78565e-13	12.7482	CDCP1
0.800145	6.04755	195.184	3.79707e-12	4.70879e-11	10.3271	ITPKB
0.799484	2.10521	25.7616	4.92103e-05	0.000106959	3.97078	IYD
0.798958	4.4765	69.9936	3.79223e-08	1.5313e-07	6.81494	ABRACL
0.798411	2.79368	42.7935	1.70829e-06	4.85393e-06	5.31391	LTBP2
0.797711	7.29895	309.178	4.25892e-14	1.05163e-12	11.9781	HNRNPAB
0.797406	5.8312	245.672	4.09806e-13	7.2832e-12	11.1377	ZHX3
0.796136	3.13853	56.1356	2.22237e-07	7.60622e-07	6.11883	FAM86B1
0.795032	6.56846	281.48	1.07782e-13	2.33583e-12	11.6316	IRX4
0.794859	4.82273	147.08	5.49615e-11	4.56989e-10	9.34009	MMS22L
0.794525	5.46371	159.736	2.54184e-11	2.36609e-10	9.62597	CHCHD4
0.793929	3.03993	41.6098	2.08994e-06	5.81836e-06	5.2352	MAPK8IP2
0.793219	3.34637	41.5605	2.10776e-06	5.86358e-06	5.23184	ADAM8
0.793045	6.75001	123.982	2.64592e-10	1.83765e-09	8.73574	MT-ND6
0.792673	2.98316	37.0259	4.74387e-06	1.23591e-05	4.90801	LACE1
0.792661	3.339	59.4095	1.4237e-07	5.08642e-07	6.29359	NAT1
0.79158	6.00428	239.073	5.34534e-13	9.24951e-12	11.0339	SPR
0.790308	5.64147	144.737	6.38061e-11	5.1792e-10	9.28574	LIMK2
0.78968	5.76706	200.997	2.86525e-12	3.74024e-11	10.4271	SLC30A1
0.788569	4.80802	75.1123	2.11332e-08	9.03361e-08	7.04414	SEMA3C
0.787044	5.28211	195.82	3.68049e-12	4.58971e-11	10.3382	CYP4V2
0.785145	4.46307	113.677	5.79741e-10	3.65413e-09	8.43722	PTCD1
0.783226	5.39476	151.597	4.14664e-11	3.57104e-10	9.44721	SLC16A6
0.782481	4.88304	146.952	5.54083e-11	4.59444e-10	9.33777	ARHGEF4
0.782119	6.71161	250.246	3.42196e-13	6.17874e-12	11.2091	RBBP8
0.7817	5.89742	143.208	7.04086e-11	5.66568e-10	9.24675	CDT1
0.781488	6.54266	236.056	6.04943e-13	1.02299e-11	10.9901	BAZ1A
0.781348	5.11945	112.052	6.59692e-10	4.08818e-09	8.38847	C19orf25
0.780403	4.26573	86.6386	6.30978e-09	3.04468e-08	7.51646	RNPC3
0.779079	5.22142	183.895	6.70858e-12	7.6247e-11	10.1178	ADCY9
0.778713	3.71657	66.6696	5.64513e-08	2.19607e-07	6.65835	PSTK
0.778474	4.43443	95.536	2.70593e-09	1.42997e-08	7.84467	ZFPM1
0.778116	4.8371	129.636	1.76142e-10	1.27823e-09	8.89339	PIP4K2A
0.775675	4.5485	113.422	5.91538e-10	3.72372e-09	8.42902	ABHD6
0.775042	4.15779	57.8398	1.75843e-07	6.16972e-07	6.20973	ZNF789
0.774926	3.44115	40.2479	2.64866e-06	7.23134e-06	5.14078	ZNF347
0.774628	5.06918	146.935	5.54693e-11	4.59609e-10	9.33761	HIST1H2BK
0.774437	2.85295	49.2725	6.03873e-07	1.87948e-06	5.72596	PDZRN3
0.772671	2.89799	33.7017	8.97347e-06	2.21719e-05	4.6542	H2AFY2
0.771423	5.85214	173.716	1.15225e-11	1.2064e-10	9.91851	WNK2
0.770177	6.2708	207.366	2.12247e-12	2.93907e-11	10.5318	ZNF276
0.770008	1.96103	27.2206	3.52249e-05	7.85349e-05	4.10494	CDNF
0.76897	3.31318	40.5001	2.53392e-06	6.94185e-06	5.15852	SRGAP1
0.768409	4.94361	112.499	6.36541e-10	3.96011e-09	8.40229	SPTBN5
0.767418	3.33913	56.0163	2.25954e-07	7.72159e-07	6.11229	PNMA3
0.76725	4.46929	83.5453	8.61172e-09	4.04526e-08	7.39305	C12orf5
0.766089	4.14037	72.743	2.75899e-08	1.1533e-07	6.93806	GREB1L
0.764388	1.9578	19.4401	0.00024102	0.000463798	3.33367	RASD2
0.76416	5.4338	173.874	1.14235e-11	1.19828e-10	9.92144	EXO1
0.762895	7.56613	300.125	5.71808e-14	1.35786e-12	11.8671	TMEM109
0.761481	4.25989	88.7815	5.11354e-09	2.52756e-08	7.5973	HSPA12A
0.76097	4.87536	140.21	8.56363e-11	6.7309e-10	9.17193	LRR1
0.760012	4.43502	92.2136	3.68292e-09	1.8821e-08	7.72536	KIAA2022
0.759512	2.62231	36.3384	5.39532e-06	1.39005e-05	4.85697	KDM4D
0.7595	3.73834	54.7793	2.68781e-07	9.0439e-07	6.04364	B4GALT6
0.759423	5.59344	193.41	4.14401e-12	5.04331e-11	10.2973	THEM4
0.759385	5.19165	148.962	4.88294e-11	4.11931e-10	9.38518	SPATS2L
0.759315	4.45214	73.468	2.54103e-08	1.0694e-07	6.97086	MVB12B
0.758992	5.4958	185.04	6.32325e-12	7.26068e-11	10.139	MARC2
0.757838	4.093	82.671	9.41894e-09	4.39485e-08	7.35706	ICOSLG
0.75688	5.34618	153.55	3.67949e-11	3.21989e-10	9.49216	SFMBT1
0.756668	5.0588	140.766	8.25615e-11	6.52136e-10	9.18566	SMKR1
0.756471	2.44244	21.2986	0.000147192	0.000293885	3.53182	TMEM179
0.755538	10.0259	292.222	7.44598e-14	1.69948e-12	11.7697	HSPA8
0.755186	2.16497	19.1646	0.000259831	0.000497337	3.30335	HIST2H2BF
0.755094	6.64885	263.303	2.07881e-13	4.06031e-12	11.3914	PNP
0.754884	5.95132	159.92	2.51451e-11	2.34849e-10	9.62921	NBPF1
0.754601	3.51913	51.8742	4.08768e-07	1.32431e-06	5.87801	FAM49A
0.753192	4.68797	124.651	2.51936e-10	1.76182e-09	8.75404	APBB2
0.75291	1.74987	23.2975	8.88167e-05	0.000184266	3.73456	CHST11
0.752424	3.64234	61.3306	1.10569e-07	4.03154e-07	6.39453	ENOX1
0.751345	5.1097	137.239	1.04361e-10	7.98022e-10	9.09799	DAGLA
0.751233	2.17383	18.7918	0.000287909	0.000546768	3.2622	NTN1
0.750802	4.13249	77.5214	1.62239e-08	7.10656e-08	7.14834	DRAM1
0.750405	4.78308	123.27	2.78805e-10	1.92439e-09	8.71571	LANCL2
0.75	7.54121	276.697	1.27617e-13	2.68743e-12	11.5707	TCOF1
0.749538	3.42662	39.6815	2.92759e-06	7.93078e-06	5.10068	DECR1
0.748654	6.03945	156.518	3.07619e-11	2.76882e-10	9.55771	RHOD
0.747873	5.0459	121.477	3.1847e-10	2.16076e-09	8.66539	TTC13
0.746441	4.19346	68.4479	4.55438e-08	1.80895e-07	6.74257	SRCIN1
0.746163	4.21545	80.8716	1.13539e-08	5.18711e-08	7.28507	PCDHGC3
0.745128	4.91489	121.415	3.19941e-10	2.1681e-09	8.66392	MLLT11
0.745001	5.99603	237.495	5.70173e-13	9.76028e-12	11.0105	NCOA2
0.74417	4.764	127.205	2.09421e-10	1.49542e-09	8.82524	CSPG5
0.744005	6.61848	206.258	2.23482e-12	3.05778e-11	10.5146	NOL9
0.743925	4.33018	59.3796	1.42938e-07	5.10344e-07	6.29214	COMTD1
0.743748	2.15798	14.4753	0.0010259	0.0017791	2.7498	PDF
0.74346	2.87514	27.4006	3.38258e-05	7.56724e-05	4.12106	NHSL2
0.743085	4.9884	117.723	4.23099e-10	2.77089e-09	8.55738	CCDC78
0.74111	4.27435	76.2178	1.87036e-08	8.08595e-08	7.09227	SLC16A9
0.741006	4.35849	73.2464	2.60559e-08	1.0945e-07	6.96078	SLC16A14
0.740163	3.59755	48.7143	6.57869e-07	2.02999e-06	5.69251	ZNF596
0.738033	6.05785	191.756	4.49879e-12	5.40484e-11	10.2672	EHBP1
0.737537	4.95205	140.495	8.40476e-11	6.62001e-10	9.17914	BAG1
0.736862	4.08543	63.1784	8.71895e-08	3.26004e-07	6.48678	C6orf203
0.736017	6.51374	231.3	7.37418e-13	1.21391e-11	10.9158	POLR1B
0.735469	4.28367	68.2948	4.63852e-08	1.83739e-07	6.7358	FANCL
0.73419	6.13972	181.51	7.59634e-12	8.45489e-11	10.0729	SLC43A2
0.734149	2.53591	31.4986	1.40026e-05	3.33582e-05	4.4768	FGFBP3
0.733894	5.87616	149.735	4.65314e-11	3.94933e-10	9.40348	RECQL4
0.733472	6.45402	242.326	4.68514e-13	8.24018e-12	11.0841	VIM
0.73247	3.53455	31.5002	1.3998e-05	3.33543e-05	4.47685	CASP4
0.732143	7.02862	307.093	4.55472e-14	1.11237e-12	11.9538	UBTF
0.732015	7.31686	282.246	1.04931e-13	2.27846e-12	11.6424	PCNA
0.731986	2.54831	24.9548	5.94856e-05	0.000127285	3.89522	SGK494
0.731644	6.36905	262.735	2.12338e-13	4.13596e-12	11.3834	IDH3A
0.731483	6.59132	194.59	3.90959e-12	4.81622e-11	10.3173	ATP2B1
0.731341	5.89587	162.626	2.14768e-11	2.054e-10	9.6874	ZNF37A
0.731027	5.72952	165.081	1.86521e-11	1.81813e-10	9.74037	PAM
0.730291	5.92022	199.569	3.06832e-12	3.95444e-11	10.4029	TMEM80
0.72984	2.18535	22.9884	9.58784e-05	0.000197764	3.70385	C1orf145
0.729673	4.2471	91.7486	3.84809e-09	1.96202e-08	7.7073	ACTR5
0.729608	4.27331	85.6646	6.95211e-09	3.32729e-08	7.47791	DPY19L1
0.72934	4.67606	110.647	7.38591e-10	4.51694e-09	8.34516	CHD7
0.729278	5.82411	197.048	3.46639e-12	4.37652e-11	10.3589	HMGN3
0.729133	2.90215	28.0796	2.90732e-05	6.56987e-05	4.18244	GAREM
0.728938	5.43014	149.011	4.86804e-11	4.10994e-10	9.38616	BAX
0.727145	3.50194	35.9152	5.84471e-06	1.49788e-05	4.82452	MPV17L
0.727064	3.3755	50.0014	5.40544e-07	1.70376e-06	5.76859	CDADC1
0.726005	4.34329	81.4319	1.07084e-08	4.93053e-08	7.30711	SLC12A6
0.725002	4.80586	102.16	1.50159e-09	8.48568e-09	8.07131	GSDMB
0.724979	5.92166	169.831	1.42721e-11	1.4481e-10	9.8392	KLHL18
0.724515	5.08388	94.5364	2.96609e-09	1.54984e-08	7.80971	BLM
0.724444	4.56598	108.054	9.12822e-10	5.45981e-09	8.26282	DOCK4
0.724385	2.60859	23.2985	8.87953e-05	0.000184266	3.73456	KBTBD8
0.72388	5.15068	153.653	3.65656e-11	3.20336e-10	9.49439	PDE3B
0.723837	3.7493	53.5993	3.1804e-07	1.05393e-06	5.97719	ZNF41
0.722873	6.48417	156.008	3.1716e-11	2.83413e-10	9.54758	MAK16
0.722598	2.08755	20.4376	0.000184428	0.000361821	3.44151	RASL11B
0.721814	4.64709	105.562	1.12337e-09	6.56777e-09	8.18258	XXYLT1
0.720881	2.3964	20.4407	0.000184274	0.000361583	3.44179	BBS12
0.720758	3.69143	46.534	9.25545e-07	2.77913e-06	5.55609	CTD-2267D19.3
0.720412	6.67829	255.287	2.81506e-13	5.23649e-12	11.281	SEC11C
0.720036	6.84304	279.527	1.15439e-13	2.48249e-12	11.6051	MCM6
0.719194	5.72869	112.804	6.21281e-10	3.87598e-09	8.41162	PITX1
0.719141	2.39406	29.3665	2.19501e-05	5.069e-05	4.29508	ABI3
0.718625	2.1909	23.0456	9.4527e-05	0.000195337	3.70922	AVEN
0.718325	6.71056	173.731	1.15134e-11	1.2064e-10	9.91851	CTPS1
0.717954	4.46046	87.9564	5.54188e-09	2.71404e-08	7.56638	CD97
0.717814	6.05193	182.708	7.13534e-12	8.01989e-11	10.0958	HMOX2
0.717642	5.10003	134.328	1.2713e-10	9.52918e-10	9.02094	LIG4
0.717513	6.34668	204.717	2.40211e-12	3.23012e-11	10.4908	CYB561A3
0.717385	4.95727	113.26	5.99195e-10	3.76555e-09	8.42417	USP45
0.717288	3.57111	52.5567	3.69867e-07	1.2103e-06	5.91711	CTSK
0.716831	6.88974	303.906	5.05099e-14	1.21758e-12	11.9145	FAM136A
0.716764	5.61936	127.174	2.09876e-10	1.49733e-09	8.82468	DGCR8
0.716143	5.7339	179.918	8.26012e-12	9.08287e-11	10.0418	HGSNAT
0.716084	4.35829	70.7407	3.47488e-08	1.41855e-07	6.84816	LTB4R
0.713949	5.80156	217.968	1.3115e-12	1.94934e-11	10.7101	POLR1E
0.713171	6.28132	166.953	1.67704e-11	1.65788e-10	9.78045	IDE
0.712455	4.12769	71.4793	3.18953e-08	1.31359e-07	6.88154	TMEM170B
0.711604	3.71552	46.4067	9.44518e-07	2.83e-06	5.54821	KCNS3
0.71153	5.11742	121.558	3.16555e-10	2.14907e-09	8.66775	DTX3L
0.710672	3.49743	42.5076	1.79291e-06	5.06471e-06	5.29545	GPR63
0.710226	4.48649	64.6893	7.20783e-08	2.73256e-07	6.56343	UNC5B
0.71015	2.5953	19.5785	0.000232135	0.000447859	3.34886	NME5
0.710025	8.09623	215.24	1.48136e-12	2.15842e-11	10.6659	DHX9
0.709293	4.71699	81.7879	1.03192e-08	4.76512e-08	7.32193	CHST10
0.709291	7.26707	199.642	3.0576e-12	3.94519e-11	10.4039	EPT1
0.708846	3.56343	51.1856	4.52607e-07	1.44868e-06	5.83903	ACOX2
0.708779	5.92408	137.658	1.01466e-10	7.77786e-10	9.10914	PYCRL
0.708292	5.25119	113.881	5.70477e-10	3.61356e-09	8.44206	TMEM79
0.708087	3.8131	70.5734	3.54334e-08	1.44333e-07	6.84063	TECPR2
0.707821	3.79285	52.9166	3.51002e-07	1.15562e-06	5.93719	SH3RF3
0.707654	4.65864	104.494	1.22946e-09	7.1283e-09	8.14701	LTBP1
0.707638	3.76525	43.323	1.56287e-06	4.4714e-06	5.34956	NHSL1
0.707605	6.20659	202.614	2.65293e-12	3.4958e-11	10.4565	CYFIP2
0.707247	3.34771	43.207	1.59353e-06	4.54871e-06	5.34211	WT1
0.707088	3.07658	35.1712	6.73744e-06	1.70669e-05	4.76785	GPR155
0.706343	2.57247	28.0272	2.94126e-05	6.64253e-05	4.17767	ARTN
0.70622	3.5607	48.5139	6.78535e-07	2.09029e-06	5.67979	TMEM182
0.704293	4.37996	78.7427	1.42246e-08	6.33016e-08	7.19859	DCBLD1
0.704127	4.16304	69.0893	4.21947e-08	1.68794e-07	6.77264	MYLK
0.703529	4.58637	75.9132	1.93409e-08	8.33453e-08	7.07912	CHMP3
0.701165	3.77563	32.6759	1.10132e-05	2.6762e-05	4.57248	CTXN1
0.700991	7.23581	297.057	6.33025e-14	1.47807e-12	11.8303	CPT1A
0.700817	6.0615	162.322	2.18584e-11	2.08514e-10	9.68086	CHRM3
0.700786	1.85118	18.2235	0.000337341	0.000634063	3.19787	MTMR8
0.700515	4.65159	92.0184	3.75127e-09	1.91528e-08	7.71777	CD3EAP
0.700483	6.42839	175.903	1.02341e-11	1.09095e-10	9.96219	NIFK
0.699824	2.736	33.4844	9.36827e-06	2.30917e-05	4.63654	EPM2A
0.698343	5.70097	156.691	3.04441e-11	2.74686e-10	9.56116	DOCK9
0.698292	6.47738	250.839	3.34361e-13	6.06798e-12	11.217	MYO5C
0.697544	2.58173	29.1292	2.31044e-05	5.31359e-05	4.27461	PEG3
0.696756	5.38944	111.826	6.71729e-10	4.15586e-09	8.38134	COA7
0.695825	4.96781	106.78	1.01449e-09	5.97574e-09	8.22361	ST7
0.695745	3.59335	47.8147	7.56365e-07	2.31155e-06	5.6361	ZNF585B
0.695003	6.03843	141.573	7.83067e-11	6.22051e-10	9.20617	PIGW
0.694898	6.63817	280.438	1.11794e-13	2.4134e-12	11.6174	ZNF385B
0.694476	6.33876	208.862	1.98042e-12	2.76639e-11	10.5581	SDCCAG3
0.693432	4.75868	87.3817	5.86342e-09	2.85522e-08	7.54436	RABGAP1L
0.693388	6.28212	257.887	2.54906e-13	4.82204e-12	11.3168	TEAD1
0.69289	3.66741	57.139	1.93494e-07	6.73494e-07	6.17167	INO80C
0.692674	6.23027	172.395	1.23862e-11	1.28134e-10	9.89234	PHF14
0.692593	5.15493	79.8897	1.25903e-08	5.68218e-08	7.24549	CLDN15
0.691985	6.48943	105.042	1.17375e-09	6.8373e-09	8.16512	DGKH
0.691846	5.63351	110.435	7.51392e-10	4.57268e-09	8.33983	PUS7
0.691584	5.06208	99.1593	1.95274e-09	1.06575e-08	7.97235	FZD3
0.691498	3.60953	46.1579	9.82812e-07	2.93498e-06	5.5324	CENPP
0.69131	5.06655	95.2322	2.78228e-09	1.46476e-08	7.83423	FAM126A
0.691002	4.61985	66.7462	5.59268e-08	2.17795e-07	6.66195	ALG14
0.690961	4.3934	55.3799	2.46972e-07	8.36809e-07	6.07737	EAF2
0.690738	3.29649	31.0439	1.53867e-05	3.63913e-05	4.439	LTB4R2
0.690696	7.94786	279.427	1.15847e-13	2.48553e-12	11.6046	STARD7
0.69058	5.96108	155.124	3.34478e-11	2.9657e-10	9.52787	THEM6
0.690523	6.3867	196.577	3.5469e-12	4.44299e-11	10.3523	CIRH1A
0.689291	4.80588	114.423	5.46639e-10	3.4903e-09	8.45714	SAC3D1
0.689268	6.1011	168.195	1.56379e-11	1.56237e-10	9.80622	LRP8
0.688667	5.90211	192.762	4.27933e-12	5.18585e-11	10.2852	TRIM26
0.688614	8.6673	270.92	1.57074e-13	3.19909e-12	11.495	HNRNPA3
0.688043	3.90975	58.5021	1.6077e-07	5.68013e-07	6.24564	ATP1A3
0.688041	4.52743	96.4331	2.49362e-09	1.32656e-08	7.87727	TRAM2
0.687862	5.59351	156.45	3.08868e-11	2.77782e-10	9.5563	WASF1
0.687647	5.27136	113.799	5.74158e-10	3.63276e-09	8.43976	RIMKLB
0.687177	7.53912	283.577	1.0017e-13	2.19215e-12	11.6591	UGGT1
0.686946	6.48336	219.879	1.20529e-12	1.82775e-11	10.7381	ALDH1B1
0.68638	1.85392	21.4777	0.000140533	0.000281545	3.55045	LIPG
0.686359	4.22108	73.0523	2.66359e-08	1.11593e-07	6.95236	SHQ1
0.686263	5.02144	95.7056	2.66433e-09	1.40865e-08	7.8512	NDOR1
0.686164	4.79676	88.437	5.2878e-09	2.59873e-08	7.58524	LRRC61
0.685899	5.83532	183.966	6.684e-12	7.61226e-11	10.1185	CNOT10
0.685726	1.71	16.9993	0.000478677	0.000875247	3.05787	WNT10A
0.684108	7.67049	191.204	4.62469e-12	5.53822e-11	10.2566	C1orf233
0.683988	3.49078	38.7357	3.46786e-06	9.2573e-06	5.03352	GRK4
0.683571	2.37444	22.4155	0.000110656	0.000225838	3.6462	FHOD3
0.683001	5.4141	138.546	9.56251e-11	7.38596e-10	9.13159	NMNAT1
0.682879	1.92421	20.0834	0.000202648	0.000395067	3.40333	SPTBN1
0.682066	3.58741	28.1571	2.85792e-05	6.4661e-05	4.18936	RP11-159D12.5
0.681187	6.13914	171.278	1.31717e-11	1.35243e-10	9.86889	NFIB
0.679777	6.26577	125.086	2.44068e-10	1.71431e-09	8.76591	JMJD4
0.679006	3.15641	10.4737	0.00393178	0.00624486	2.20448	SRSF10
0.678801	7.95819	274.976	1.35705e-13	2.83634e-12	11.5472	C1orf116
0.678675	2.10997	13.7906	0.00127485	0.00217895	2.66175	FAM222A
0.678533	5.09254	101.328	1.614e-09	9.02272e-09	8.04466	SLC4A4
0.678069	5.70533	115.746	4.92906e-10	3.17996e-09	8.49758	KIAA0196
0.677041	2.62905	22.0378	0.000121755	0.000246671	3.60788	RTEL1
0.676525	6.88143	284.978	9.54155e-14	2.09632e-12	11.6785	ATP9A
0.676351	6.57741	194.753	3.87837e-12	4.78833e-11	10.3198	TOMM40
0.67619	4.63488	89.8237	4.62348e-09	2.31298e-08	7.63583	PRKAR1B
0.675987	5.58021	161.958	2.23241e-11	2.12231e-10	9.67319	POLR3K
0.675862	3.90633	62.9647	8.95935e-08	3.33651e-07	6.47671	ARAP2
0.67549	5.04461	95.3971	2.74055e-09	1.44416e-08	7.84038	HEATR3
0.674844	3.86622	56.6655	2.06515e-07	7.14036e-07	6.14628	DCLRE1C
0.673247	3.23587	26.9993	3.70318e-05	8.21857e-05	4.0852	NIPAL1
0.672994	4.81009	88.467	5.27235e-09	2.59228e-08	7.58632	HAUS1
0.672817	3.4579	27.7856	3.10346e-05	6.98341e-05	4.15593	SLITRK6
0.672796	4.03989	59.0701	1.48967e-07	5.28991e-07	6.27655	TPCN2
0.672512	2.52226	26.1774	4.46878e-05	9.79114e-05	4.00917	IPO4
0.672212	2.28643	20.0586	0.000203996	0.000397278	3.4009	UBA7
0.671979	6.55639	225.397	9.47895e-13	1.48486e-11	10.8283	FAM213B
0.671668	5.20452	101.848	1.54271e-09	8.67851e-09	8.06156	NRIP1
0.671256	8.55904	162.798	2.12639e-11	2.03888e-10	9.69061	GULP1
0.671224	6.58174	264.63	1.97871e-13	3.89495e-12	11.4095	R3HDM1
0.671142	5.94124	167.298	1.64474e-11	1.63172e-10	9.78735	WWC3
0.670907	5.92005	88.7041	5.15211e-09	2.54324e-08	7.59461	SLC35B4
0.669831	5.79188	144.422	6.51063e-11	5.27324e-10	9.27792	CCDC137
0.66882	4.93552	121.06	3.28566e-10	2.22115e-09	8.65342	ZNF346
0.66863	3.32501	38.754	3.45644e-06	9.23345e-06	5.03464	PANK1
0.668217	3.97607	69.9019	3.8333e-08	1.54565e-07	6.81089	RPGR
0.668088	5.91922	151.9	4.07022e-11	3.51608e-10	9.45394	INTS7
0.667597	4.73727	100.738	1.69931e-09	9.4358e-09	8.02522	DPYSL5
0.667006	6.22886	182.187	7.33184e-12	8.22419e-11	10.0849	PASK
0.666805	2.50595	24.8015	6.16929e-05	0.000131579	3.88081	ANKRD6
0.666665	6.57166	217.793	1.32174e-12	1.9539e-11	10.7091	ACOT7
0.666634	6.0636	203.244	2.57487e-12	3.405e-11	10.4679	IL1R1
0.666588	6.2495	90.5742	4.3025e-09	2.16796e-08	7.66395	C8orf82
0.665862	1.97254	16.33	0.000582657	0.00105159	2.97815	ABCC8
0.66586	9.24917	303.482	5.12131e-14	1.23187e-12	11.9094	PRKDC
0.665665	6.69571	266.536	1.84404e-13	3.68181e-12	11.4339	MAPKAP1
0.665642	3.2521	39.5792	2.98131e-06	8.06263e-06	5.09352	SLC27A2
0.665606	4.33184	52.1504	3.92514e-07	1.27684e-06	5.89386	AMDHD2
0.665408	6.00155	201.689	2.77217e-12	3.63575e-11	10.4394	REXO4
0.664991	7.5682	265.145	1.9413e-13	3.83574e-12	11.4162	LETM1
0.664672	4.60899	88.891	5.05946e-09	2.50415e-08	7.60134	TBC1D24
0.664287	4.34471	65.0678	6.87588e-08	2.61701e-07	6.58219	MVP
0.663876	2.78181	23.5784	8.28918e-05	0.000172991	3.76198	CD55
0.663867	5.89539	146.025	5.87646e-11	4.83578e-10	9.31553	E2F3
0.663438	7.0974	227.766	8.56415e-13	1.36354e-11	10.8653	YTHDC2
0.663372	5.1025	104.734	1.20468e-09	6.99919e-09	8.15495	EXTL2
0.663013	6.63895	171.227	1.32091e-11	1.35503e-10	9.86805	CAPN15
0.662855	5.55585	157.379	2.92214e-11	2.65803e-10	9.57544	MANEAL
0.662791	4.05943	65.4388	6.56666e-08	2.51253e-07	6.59989	RIMS3
0.662569	2.25818	24.9776	5.91652e-05	0.000126672	3.89732	CYP27B1
0.662514	5.74516	162.08	2.21668e-11	2.10915e-10	9.67589	REV3L
0.66193	2.34495	23.7151	8.01653e-05	0.000167708	3.77545	SDK1
0.661774	2.49843	24.3368	6.89513e-05	0.000145751	3.83639	ADAMTS7
0.661379	7.24568	252.189	3.17258e-13	5.80477e-12	11.2362	POLR1A
0.661104	7.5467	226.548	9.02175e-13	1.42825e-11	10.8452	MYBL2
0.66093	7.08228	269.943	1.6276e-13	3.28492e-12	11.4835	PDCD11
0.660617	7.31946	206.319	2.22851e-12	3.05557e-11	10.5149	ABCA3
0.660496	5.74562	185.247	6.25616e-12	7.20589e-11	10.1423	RAP1GDS1
0.659872	8.03497	157.334	2.92997e-11	2.66298e-10	9.57463	EIF5
0.659631	4.21157	62.8887	9.04663e-08	3.36229e-07	6.47337	SLC29A3
0.659349	6.38953	140.183	8.57912e-11	6.73832e-10	9.17145	GPATCH4
0.658882	5.28564	78.479	1.46322e-08	6.49088e-08	7.1877	HRAS
0.658566	5.43456	152.457	3.93346e-11	3.40849e-10	9.46744	COTL1
0.658364	8.87477	230.559	7.6079e-13	1.239e-11	10.9069	CCT6A
0.658134	6.9679	273.724	1.41941e-13	2.95009e-12	11.5302	EFNA5
0.658003	3.38487	48.1823	7.14295e-07	2.19522e-06	5.65852	ZC3H8
0.657368	4.24447	45.9248	1.02025e-06	3.02926e-06	5.51866	UBXN2A
0.656782	5.13719	123.137	2.8155e-10	1.94214e-09	8.71172	HIRA
0.656568	2.30473	13.5799	0.00136429	0.00232257	2.63403	P2RY1
0.656548	2.09061	16.3676	0.000576208	0.00104063	2.98271	PPP4R1L
0.655992	4.48897	76.3931	1.83471e-08	7.95376e-08	7.09943	AGPS
0.655509	4.23464	64.3418	7.52806e-08	2.8443e-07	6.54602	POGLUT1
0.655387	6.48677	232.868	6.9052e-13	1.14346e-11	10.9418	BLMH
0.655211	8.31194	311.021	4.01503e-14	1.00621e-12	11.9973	CBX5
0.654956	3.10421	27.7319	3.14086e-05	7.05902e-05	4.15126	RGL1
0.654154	5.16559	138.632	9.50767e-11	7.35378e-10	9.13349	SFXN5
0.653952	2.23775	24.8773	6.05912e-05	0.000129328	3.88831	EIF5A2
0.653833	3.80372	50.8771	4.73896e-07	1.51162e-06	5.82056	ZNF229
0.653742	5.87145	149.037	4.86018e-11	4.10943e-10	9.38622	JADE2
0.653496	5.64844	143.129	7.07672e-11	5.69044e-10	9.24485	USB1
0.653465	7.59895	295.484	6.67169e-14	1.53849e-12	11.8129	DNMT1
0.652679	5.95624	97.0371	2.36098e-09	1.26262e-08	7.89873	PKMYT1
0.652668	6.64042	127.47	2.05469e-10	1.47003e-09	8.83268	CCDC86
0.652657	6.72562	177.95	9.16997e-12	9.93651e-11	10.0028	DLG2
0.652595	3.06975	30.4572	1.73984e-05	4.07522e-05	4.38985	MREG
0.652356	6.31633	183.162	6.96871e-12	7.88022e-11	10.1035	TMEM129
0.652044	5.64327	145.925	5.91407e-11	4.8606e-10	9.31331	ZNF462
0.65179	1.86471	17.853	0.000374556	0.000698133	3.15606	LINGO1
0.651623	4.71521	69.9877	3.79486e-08	1.53181e-07	6.8148	RAB23
0.65112	5.26218	124.976	2.46037e-10	1.72706e-09	8.76269	HRSP12
0.650505	6.78504	187.455	5.5877e-12	6.55933e-11	10.1831	DNAJC10
0.650236	7.36575	254.504	2.90108e-13	5.36964e-12	11.2701	NDST1
0.649628	2.33887	17.6724	0.000394311	0.000732705	3.13507	C1orf168
0.649531	6.1302	142.765	7.24606e-11	5.79396e-10	9.23702	LTV1
0.648903	4.13011	53.1553	3.39072e-07	1.11898e-06	5.95118	RAD51
0.648834	6.23842	62.2416	9.82826e-08	3.61904e-07	6.44141	CLTB
0.648668	7.2554	157.491	2.90272e-11	2.64684e-10	9.57727	GLTPD1
0.6484	6.88411	178.725	8.79935e-12	9.58443e-11	10.0184	MAN1A2
0.64832	2.64187	20.2375	0.000194487	0.000380286	3.41989	ZFP82
0.647694	7.89782	264.661	1.97644e-13	3.89495e-12	11.4095	SOGA1
0.64759	6.37126	161.039	2.35505e-11	2.22311e-10	9.65304	ZNF512B
0.647043	4.73893	85.2759	7.22823e-09	3.44614e-08	7.46267	DCP1B
0.646588	4.39496	70.1692	3.71488e-08	1.50333e-07	6.82295	ZIC5
0.646505	2.90694	26.5554	4.09699e-05	9.01548e-05	4.04501	C8orf76
0.645339	6.92227	182.529	7.20238e-12	8.0871e-11	10.0922	TMEM97
0.64524	2.96488	27.1865	3.54965e-05	7.90614e-05	4.10204	KLRG2
0.644758	4.33233	74.2919	2.31593e-08	9.82442e-08	7.00769	LEF1
0.643937	5.4881	120.098	3.53184e-10	2.37035e-09	8.62519	PRMT3
0.643927	4.58732	77.1689	1.68568e-08	7.35932e-08	7.13316	OGG1
0.642558	2.82836	21.6491	0.000134469	0.00026993	3.56875	ARHGAP42
0.642309	5.59912	128.559	1.90107e-10	1.36801e-09	8.86391	TMEFF2
0.642095	6.92221	223.237	1.04066e-12	1.60966e-11	10.7933	FLAD1
0.64187	4.40412	68.1962	4.69367e-08	1.85635e-07	6.73134	TFAP4
0.641451	5.49977	138.645	9.49924e-11	7.35378e-10	9.13349	PPM1F
0.641438	3.74492	48.9841	6.31137e-07	1.95507e-06	5.70884	CELF2
0.640292	5.01358	97.749	2.21447e-09	1.19112e-08	7.92404	CAMK1D
0.639263	1.79717	15.4902	0.000749797	0.00133108	2.8758	GNG4
0.637645	4.25387	55.7911	2.33158e-07	7.93619e-07	6.10039	LYRM4
0.637442	5.2339	73.7999	2.44759e-08	1.0328e-07	6.98598	ZDHHC21
0.637048	4.44894	54.1834	2.92524e-07	9.76651e-07	6.01026	NUFIP1
0.636996	4.65113	67.8066	4.91854e-08	1.9391e-07	6.7124	VPS33A
0.636804	2.04953	16.0019	0.000642514	0.00115124	2.93883	EML6
0.63651	2.31915	15.6254	0.000719669	0.00127963	2.89292	ZNF793
0.63636	7.25789	161.723	2.26305e-11	2.14414e-10	9.66875	PTPRS
0.636266	5.6847	149.711	4.66026e-11	3.95237e-10	9.40314	ERC1
0.635574	6.37835	136.603	1.08921e-10	8.29238e-10	9.08132	SLC25A46
0.63439	2.60123	23.3803	8.70228e-05	0.000181003	3.74231	THG1L
0.633332	6.96364	236.942	5.8327e-13	9.93874e-12	11.0027	FOXRED2
0.632724	5.35734	101.401	1.60371e-09	8.98096e-09	8.04668	BRCA2
0.632633	3.45565	27.3297	3.43698e-05	7.67817e-05	4.11474	NPTXR
0.632145	3.79919	59.318	1.44117e-07	5.13849e-07	6.28916	CDKN2A
0.632076	4.90366	93.4128	3.29167e-09	1.69692e-08	7.77034	DFFB
0.63133	6.26635	145.575	6.04732e-11	4.94825e-10	9.30555	NFYC
0.630657	5.22883	77.7319	1.58585e-08	6.95743e-08	7.15755	TST
0.630605	5.92545	152.941	3.81877e-11	3.32702e-10	9.47794	DTL
0.630411	5.90459	166.345	1.73575e-11	1.70525e-10	9.76821	THADA
0.629787	6.3452	205.621	2.30237e-12	3.12994e-11	10.5045	IQCB1
0.629678	6.3972	167.066	1.66645e-11	1.65033e-10	9.78243	NUDT5
0.629171	6.92736	174.95	1.07753e-11	1.14188e-10	9.94238	ANAPC7
0.628929	4.89646	102.293	1.48443e-09	8.40149e-09	8.07564	PTGER4
0.628707	4.48916	69.1112	4.2085e-08	1.68536e-07	6.77331	DLEU1
0.628451	6.89948	192.629	4.30756e-12	5.20874e-11	10.2833	ESRRA
0.628416	3.97703	52.1752	3.91084e-07	1.27331e-06	5.89507	SATB2
0.627384	5.63019	113.722	5.77664e-10	3.64667e-09	8.4381	PAK1IP1
0.6269	4.62949	77.8158	1.57153e-08	6.90545e-08	7.16081	BAG2
0.626739	2.43896	21.9021	0.000126039	0.000254472	3.59436	TCAP
0.626454	6.2169	163.237	2.07327e-11	1.9948e-10	9.7001	NPTN
0.626232	4.15802	58.2528	1.66272e-07	5.85413e-07	6.23254	CDC14A
0.626143	6.81802	203.773	2.51136e-12	3.34917e-11	10.4751	FEN1
0.625865	2.91122	23.5611	8.32429e-05	0.000173659	3.7603	ZFP30
0.625266	4.7046	66.6556	5.65484e-08	2.19908e-07	6.65776	ZNF641
0.624834	4.94618	88.8556	5.07689e-09	2.51138e-08	7.60009	ZNF827
0.624616	5.78607	102.314	1.48165e-09	8.39001e-09	8.07624	RRP9
0.624521	7.10414	219.24	1.2397e-12	1.86724e-11	10.7288	NOP14
0.624399	4.37798	60.1972	1.28258e-07	4.61025e-07	6.33628	MON1A
0.624262	3.81147	37.906	4.03257e-06	1.06175e-05	4.97398	MEIS1
0.62416	3.56143	33.0163	1.02851e-05	2.5146e-05	4.59953	AAED1
0.624149	4.61915	63.1816	8.71535e-08	3.25979e-07	6.48681	IRAK4
0.623808	4.25837	62.9457	8.98109e-08	3.34015e-07	6.47623	GDAP1
0.62352	2.89142	27.2891	3.46848e-05	7.74079e-05	4.11121	KCNIP3
0.623118	2.59103	25.2985	5.48457e-05	0.000118241	3.92723	CRYM
0.62295	2.52828	20.366	0.000187962	0.000368171	3.43395	BAI2
0.622872	4.1201	49.5694	5.77151e-07	1.80791e-06	5.74282	ATP10A
0.622857	3.96215	58.1516	1.68563e-07	5.93105e-07	6.22687	ZNF580
0.622326	5.61761	110.76	7.31861e-10	4.48808e-09	8.34794	PQBP1
0.622311	4.59014	60.243	1.27486e-07	4.58695e-07	6.33848	C1orf112
0.622191	3.31749	31.9427	1.27815e-05	3.07225e-05	4.51254	FBXO15
0.621964	4.71243	93.5969	3.23577e-09	1.67429e-08	7.77617	PHF7
0.621945	3.78023	49.289	6.02357e-07	1.87529e-06	5.72693	KLHL2
0.621472	3.77146	43.5534	1.50389e-06	4.32154e-06	5.36436	ENDOV
0.621404	2.40403	22.3969	0.000111175	0.0002268	3.64436	HYDIN
0.621275	4.91571	83.4756	8.67324e-09	4.07073e-08	7.39033	UBXN2B
0.620601	5.72779	108.895	8.51831e-10	5.13352e-09	8.28958	AK1
0.620412	2.04841	12.3758	0.00202873	0.00336544	2.47296	SMAGP
0.620322	5.5193	112.794	6.21756e-10	3.87677e-09	8.41153	TMEM260
0.620245	6.88076	219.883	1.20505e-12	1.82775e-11	10.7381	ASCC3
0.619772	3.49167	48.2037	7.11922e-07	2.18891e-06	5.65977	CYP2E1
0.61965	6.13251	181.641	7.54458e-12	8.4205e-11	10.0747	CARS2
0.619272	2.49332	13.365	0.0014627	0.00247539	2.60636	TMEM180
0.619256	2.40374	22.1996	0.000116857	0.000237524	3.62429	PRIMA1
0.618883	6.30194	177.129	9.5813e-12	1.03121e-10	9.98665	PROM2
0.618683	5.15591	104.352	1.24441e-09	7.20378e-09	8.14244	ECE2
0.617489	5.14487	100.836	1.68481e-09	9.36462e-09	8.02851	FZD1
0.617409	4.65482	71.0545	3.35037e-08	1.3745e-07	6.86186	IFT88
0.617203	4.29816	51.9169	4.06211e-07	1.31641e-06	5.88061	ANKMY1
0.617131	7.18042	191.968	4.4516e-12	5.35969e-11	10.2709	RRP12
0.61698	5.56315	148.785	4.93734e-11	4.15578e-10	9.38135	IL17RA
0.616834	5.31482	108.867	8.53734e-10	5.13944e-09	8.28908	METTL8
0.616672	4.1236	39.5135	3.01642e-06	8.14572e-06	5.08907	ZSCAN30
0.616055	3.40243	38.0321	3.94067e-06	1.04e-05	4.98296	MSRA
0.615872	4.33486	58.9722	1.50931e-07	5.35456e-07	6.27128	TIGD5
0.615258	3.18025	33.7297	8.92396e-06	2.20647e-05	4.6563	SLC25A20
0.615113	5.28855	95.1007	2.81602e-09	1.48043e-08	7.82961	DUSP9
0.614688	3.73928	29.4461	2.15774e-05	4.99016e-05	4.30189	RNFT2
0.614532	5.23395	84.3004	7.97533e-09	3.77172e-08	7.42346	TFEB
0.613603	3.59246	40.8546	2.38177e-06	6.55558e-06	5.18339	C12orf45
0.6134	6.11735	131.826	1.51089e-10	1.11087e-09	8.95434	BRCA1
0.613399	6.2283	134.91	1.22178e-10	9.21997e-10	9.03527	PCNX
0.612824	4.48252	63.8747	7.98327e-08	3.00713e-07	6.52185	TMEM62
0.61275	5.43881	84.7083	7.65306e-09	3.63472e-08	7.43953	SLC39A3
0.612496	6.55313	143.528	6.89673e-11	5.56978e-10	9.25416	SLC9A1
0.612334	5.98928	151.53	4.16393e-11	3.57867e-10	9.44628	ASF1B
0.612022	4.04966	47.8525	7.5191e-07	2.29983e-06	5.6383	GLRX2
0.611922	4.31467	33.2044	9.90523e-06	2.43026e-05	4.61435	NBPF20
0.611762	2.62207	18.0742	0.000351825	0.000658736	3.18129	BMP6
0.611528	5.63936	101.178	1.63514e-09	9.12035e-09	8.03999	HAGHL
0.610404	6.12274	139.766	8.81861e-11	6.8973e-10	9.16132	TAP2
0.610112	3.8627	42.8509	1.69182e-06	4.81082e-06	5.31778	MYO1B
0.609949	5.30712	62.3853	9.64848e-08	3.55989e-07	6.44856	WNT7B
0.609939	2.47499	17.5827	0.000404544	0.000750519	3.12464	DGKA
0.60739	6.42086	178.719	8.80211e-12	9.58443e-11	10.0184	PFAS
0.60682	4.96863	75.1144	2.11283e-08	9.03361e-08	7.04414	TNK1
0.606694	5.15303	109.453	8.13782e-10	4.92016e-09	8.30802	C1orf131
0.605319	2.80934	23.8168	7.82014e-05	0.000163938	3.78532	C12orf60
0.605276	4.69331	61.6337	1.06303e-07	3.88996e-07	6.41005	APOLD1
0.6051	3.8697	35.8808	5.88294e-06	1.50699e-05	4.82189	ZNF33B
0.604172	5.06899	85.2207	7.26836e-09	3.45937e-08	7.461	KLHL23
0.604031	6.1508	154.535	3.46593e-11	3.05313e-10	9.51525	ZC3H14
0.603846	5.8788	158.166	2.78862e-11	2.56374e-10	9.59113	SLC12A2
0.60371	5.3297	97.8528	2.19395e-09	1.18179e-08	7.92746	ADCY1
0.603677	6.00825	94.9415	2.85751e-09	1.49942e-08	7.82408	UTP20
0.603243	5.36699	100.981	1.66362e-09	9.25147e-09	8.03379	KIAA0895
0.602866	4.70844	58.3628	1.63818e-07	5.77686e-07	6.23831	ZCCHC10
0.602707	2.2414	19.1049	0.000264121	0.000504769	3.29691	AP006621.5
0.602416	5.71776	124.41	2.56408e-10	1.79084e-09	8.74694	ZBTB38
0.602019	4.93703	103.769	1.30776e-09	7.52636e-09	8.12341	SPIN4
0.602006	3.13481	19.7961	0.000218885	0.00042398	3.37265	ANKRD18A
0.601527	5.88701	121.707	3.13059e-10	2.13052e-09	8.67151	SENP1
0.601526	4.95303	78.1015	1.52383e-08	6.72499e-08	7.17231	MAGI3
0.600921	7.21619	98.1982	2.12716e-09	1.15137e-08	7.93878	FAM65B
0.600591	5.92188	145.025	6.26365e-11	5.0991e-10	9.29251	TRPM2
0.600147	4.81636	71.053	3.35096e-08	1.3745e-07	6.86186	KCTD1
0.599795	5.8953	134.058	1.29504e-10	9.68112e-10	9.01407	NEIL2
0.59881	6.0038	156.597	3.06167e-11	2.75798e-10	9.55941	EBNA1BP2
0.59839	2.83944	23.6578	8.12949e-05	0.000169976	3.76961	FRMPD3
0.597959	5.39467	119.116	3.80443e-10	2.53047e-09	8.5968	CHAF1B
0.597614	5.60908	100.225	1.77737e-09	9.8204e-09	8.00787	ARFRP1
0.597555	4.77674	72.5046	2.8351e-08	1.17981e-07	6.92819	SIK3
0.597415	5.75847	107.954	9.2036e-10	5.499e-09	8.25972	DGKZ
0.597115	8.64096	256.447	2.69284e-13	5.0343e-12	11.2981	CERS6
0.597045	7.95012	174.908	1.07995e-11	1.14249e-10	9.94215	SRM
0.596288	5.17321	78.6533	1.43614e-08	6.38477e-08	7.19485	C9orf40
0.596287	2.50087	16.7015	0.000522188	0.000949673	3.02243	ZNF365
0.596194	4.87174	68.3839	4.58933e-08	1.82089e-07	6.73972	ZCCHC24
0.595742	2.86515	20.7603	0.000169381	0.000334773	3.47525	KLK15
0.595741	6.13646	161.622	2.27638e-11	2.15493e-10	9.66657	SLC29A1
0.595395	5.45963	75.0314	2.13239e-08	9.11166e-08	7.0404	CDC45
0.59519	9.53998	218.32	1.29117e-12	1.92658e-11	10.7152	ETV1
0.594617	6.30311	108.636	8.70105e-10	5.2239e-09	8.282	WDR34
0.594297	7.28656	167.322	1.64249e-11	1.63094e-10	9.78756	JAG2
0.592662	3.95382	35.6355	6.16418e-06	1.57038e-05	4.80399	C4orf29
0.592617	5.33815	117.939	4.16142e-10	2.73049e-09	8.56376	GRWD1
0.59223	4.71897	71.4344	3.20612e-08	1.31994e-07	6.87945	SLC25A12
0.591944	2.28935	14.8254	0.000919716	0.00160893	2.79346	PAX1
0.59168	5.14268	93.7778	3.18182e-09	1.64943e-08	7.78267	ASB13
0.591533	6.33688	125.52	2.36503e-10	1.66747e-09	8.77794	DDX49
0.591532	4.54032	57.2643	1.90202e-07	6.62975e-07	6.1785	RASSF8
0.591494	5.32149	93.5787	3.24124e-09	1.67634e-08	7.77564	TUBGCP5
0.591301	6.78559	110.79	7.30094e-10	4.4797e-09	8.34875	BRAT1
0.590513	2.71015	21.2357	0.000149613	0.000298344	3.52528	DPF1
0.590397	2.35789	19.2254	0.000255546	0.00049006	3.30975	RP11-706O15.1
0.590241	7.96722	257.429	2.59386e-13	4.89021e-12	11.3107	DNAJC11
0.590188	7.04574	183.864	6.71949e-12	7.62932e-11	10.1175	LPGAT1
0.589001	6.00738	116.051	4.81353e-10	3.10901e-09	8.50738	NAV1
0.588934	3.65103	40.7608	2.42105e-06	6.65224e-06	5.17703	ACPL2
0.588872	6.38017	119.929	3.57707e-10	2.39926e-09	8.61992	UBE2G2
0.588854	5.48933	93.8639	3.1565e-09	1.63783e-08	7.78573	DHX37
0.588098	3.32547	29.5563	2.10722e-05	4.87637e-05	4.3119	SEC14L2
0.587946	4.96387	101.06	1.65209e-09	9.1965e-09	8.03638	LHFPL2
0.587943	5.00217	98.5778	2.05631e-09	1.11573e-08	7.95244	LRRC16A
0.587908	6.16217	125.48	2.37174e-10	1.6701e-09	8.77726	ZFP36L2
0.587615	3.79552	41.0286	2.31077e-06	6.37904e-06	5.19524	BOP1
0.587131	6.25091	141.03	8.11437e-11	6.42301e-10	9.19226	MKL2
0.587124	4.50071	72.47	2.84632e-08	1.1836e-07	6.9268	SCO2
0.586016	8.41388	227.902	8.51448e-13	1.35757e-11	10.8672	OGDH
0.585956	8.42877	199.857	3.02611e-12	3.91361e-11	10.4074	CLUH
0.585601	4.02546	48.7167	6.57631e-07	2.02982e-06	5.69254	B4GALNT1
0.585472	7.54335	137.053	1.05671e-10	8.0725e-10	9.09299	SLC25A10
0.585243	7.35872	186.332	5.91755e-12	6.88348e-11	10.1622	MYCBP2
0.584092	1.9864	14.5501	0.00100214	0.00174112	2.75917	C5orf56
0.584054	6.07491	123.808	2.67977e-10	1.85885e-09	8.73076	SLC25A38
0.583945	3.57449	33.3097	9.69952e-06	2.38135e-05	4.62318	MAP7D3
0.583774	3.31355	24.698	6.32342e-05	0.000134455	3.87142	C15orf41
0.582951	2.39063	19.5118	0.000236368	0.000455237	3.34176	PCDHB8
0.582861	4.73255	59.95	1.32514e-07	4.75406e-07	6.32294	POLR2M
0.582201	4.72056	51.7382	4.17048e-07	1.34801e-06	5.87031	STXBP5
0.581131	5.95229	105.946	1.08774e-09	6.36618e-09	8.19612	KPNA3
0.581037	5.34015	85.4432	7.10795e-09	3.39315e-08	7.4694	SGCB
0.580999	3.56623	30.3371	1.78449e-05	4.17279e-05	4.37957	FDX1L
0.580839	6.93223	159.241	2.61694e-11	2.42186e-10	9.61585	PNPT1
0.580575	2.44586	17.2436	0.00044596	0.000821114	3.0856	CYP39A1
0.580315	7.04509	209.903	1.88775e-12	2.66024e-11	10.5751	ABCF2
0.580106	6.02955	153.756	3.63381e-11	3.18593e-10	9.49676	MAF
0.580099	8.12153	246.112	4.02718e-13	7.16864e-12	11.1446	NCOA1
0.579805	6.80017	134.767	1.2337e-10	9.28475e-10	9.03223	GPR126
0.579714	4.25062	33.4297	9.47067e-06	2.32824e-05	4.63297	ALDH16A1
0.579659	1.9765	12.6348	0.00186019	0.00310152	2.50843	ACKR3
0.579606	5.64287	115.497	5.02549e-10	3.23469e-09	8.49017	C10orf2
0.579582	4.22461	32.7402	1.08715e-05	2.64522e-05	4.57754	PPP1R9A
0.579047	5.11413	73.7447	2.46286e-08	1.03846e-07	6.98361	EIF2AK2
0.578703	6.53474	197	3.47442e-12	4.3817e-11	10.3584	MLH1
0.578631	3.51066	27.982	2.97092e-05	6.70274e-05	4.17375	TUBA3D
0.578424	6.48628	155.364	3.29687e-11	2.93198e-10	9.53284	FTSJ3
0.577731	4.91377	79.4725	1.31596e-08	5.9128e-08	7.22821	INPP5F
0.577474	5.0502	94.5713	2.95656e-09	1.54558e-08	7.81091	SLC39A11
0.57746	4.55251	43.7199	1.46277e-06	4.21424e-06	5.37528	NSUN3
0.57701	2.98741	22.8255	9.98474e-05	0.000205305	3.6876	TLL1
0.57674	7.63775	219.166	1.24374e-12	1.87081e-11	10.728	CALM1
0.576629	4.90142	73.8974	2.42085e-08	1.02345e-07	6.98993	STK38
0.57613	2.20907	16.7497	0.000514862	0.000937266	3.02814	IFIH1
0.575785	6.43422	156.92	3.00316e-11	2.71623e-10	9.56603	GLB1L2
0.575725	4.79354	65.0038	6.93079e-08	2.63559e-07	6.57912	NUBP1
0.575708	5.43538	78.6401	1.43818e-08	6.38992e-08	7.1945	SRR
0.575655	6.06834	149.974	4.58462e-11	3.90305e-10	9.4086	ZHX1
0.575614	6.31525	179.635	8.38469e-12	9.19268e-11	10.0366	LIPA
0.575223	3.93849	52.1634	3.91764e-07	1.27515e-06	5.89444	HMGN5
0.574815	4.17971	41.7086	2.05476e-06	5.73186e-06	5.2417	C14orf80
0.574776	6.37178	146.981	5.53094e-11	4.59307e-10	9.3379	ADSS
0.574585	6.33064	110.324	7.58129e-10	4.60865e-09	8.33643	PPIP5K2
0.574388	7.19432	203.455	2.54936e-12	3.38396e-11	10.4706	DYNLL1
0.574228	5.97751	114.318	5.51174e-10	3.51523e-09	8.45405	AMMECR1
0.57387	4.23922	43.4074	1.54099e-06	4.42229e-06	5.35435	PVRL3
0.573563	4.98997	51.8696	4.09046e-07	1.32445e-06	5.87797	ESCO2
0.573548	7.66445	145.067	6.24706e-11	5.08931e-10	9.29334	LARP4
0.573458	3.50509	30.4777	1.73234e-05	4.0602e-05	4.39145	SLC2A6
0.573147	5.35657	72.0088	3.0008e-08	1.24366e-07	6.9053	REEP6
0.573088	3.81519	34.807	7.22816e-06	1.81574e-05	4.74095	VWDE
0.573021	4.28312	45.6192	1.0717e-06	3.17107e-06	5.49879	RBPMS2
0.572856	7.92337	228.903	8.15981e-13	1.31038e-11	10.8826	FAM208B
0.572705	1.95688	13.7439	0.00129408	0.00221047	2.65551	NAIP
0.572155	6.03415	131.755	1.51833e-10	1.1156e-09	8.95249	NAA60
0.571638	4.585	65.0948	6.85283e-08	2.61128e-07	6.58315	GPHN
0.571544	5.28549	86.0473	6.69156e-09	3.21362e-08	7.49301	TRMT6
0.571504	5.3771	114.144	5.5876e-10	3.55548e-09	8.4491	FDX1
0.57148	6.39571	87.6768	5.69581e-09	2.7821e-08	7.55563	RB1
0.57113	7.62203	226.132	9.18395e-13	1.44608e-11	10.8398	YWHAB
0.570877	5.763	114.4	5.47601e-10	3.49444e-09	8.45662	C1orf216
0.570585	4.17506	44.2787	1.33354e-06	3.87825e-06	5.41136	POLR3G
0.570229	7.0006	211.465	1.75739e-12	2.50181e-11	10.6017	CISD3
0.570228	4.08091	51.6227	4.24218e-07	1.3692e-06	5.86353	KIF24
0.569756	2.42223	17.7983	0.000380416	0.000708109	3.1499	ZMYND10
0.5697	6.56672	89.7255	4.66737e-09	2.3318e-08	7.63231	LRP3
0.569694	5.86521	72.0802	2.97629e-08	1.23488e-07	6.90837	ZNF75A
0.569471	5.22664	69.8667	3.84922e-08	1.55094e-07	6.8094	TPMT
0.569268	5.76803	104.026	1.27933e-09	7.39055e-09	8.13132	URM1
0.569215	4.58636	54.7197	2.71058e-07	9.11228e-07	6.04037	BIVM
0.569037	6.89268	203.532	2.54009e-12	3.38205e-11	10.4708	HSD17B10
0.568419	7.64854	196.478	3.56403e-12	4.45444e-11	10.3512	PAFAH1B1
0.568356	6.6221	169.389	1.46278e-11	1.47881e-10	9.83009	IPO13
0.568008	5.39605	69.0406	4.24392e-08	1.6965e-07	6.77045	PUS1
0.566981	4.12255	51.8293	4.1148e-07	1.33194e-06	5.87552	MAP3K5
0.566378	3.0616	22.0288	0.000122035	0.000247194	3.60696	AC027763.2
0.56589	5.0499	74.3006	2.31368e-08	9.81861e-08	7.00795	CDK5R1
0.565775	3.20473	24.5061	6.62028e-05	0.00014034	3.85282	IKZF2
0.565775	2.24262	16.7847	0.000509606	0.000928454	3.03224	IFIT5
0.5656	4.31358	55.7331	2.35055e-07	7.98616e-07	6.09766	KLHL29
0.565498	6.44793	147.309	5.41726e-11	4.52204e-10	9.34467	TCF19
0.565476	3.64087	35.2244	6.6689e-06	1.69086e-05	4.77189	ADORA2A
0.565254	2.50595	21.8911	0.000126394	0.000255143	3.59322	MTG1
0.564806	3.09481	20.6059	0.000176402	0.000347481	3.45907	ZNF438
0.564262	6.83476	122.383	2.977e-10	2.03717e-09	8.69097	NOL11
0.564015	1.88556	10.6628	0.00367381	0.00585763	2.23228	ZNF799
0.563757	4.95105	71.7248	3.10044e-08	1.28163e-07	6.89224	DUSP14
0.563555	5.97031	116.195	4.75995e-10	3.07619e-09	8.51199	MEF2A
0.563208	5.17841	82.7433	9.34915e-09	4.36593e-08	7.35992	NDN
0.563031	7.42372	201.292	2.82527e-12	3.69669e-11	10.4322	TYMS
0.562454	3.15606	24.0657	7.36149e-05	0.000155022	3.80961	CPLX1
0.561297	6.25027	118.758	3.90924e-10	2.58784e-09	8.58706	PGAM5
0.561064	6.18505	102.431	1.46686e-09	8.32163e-09	8.07979	BIN1
0.560917	5.19503	90.5199	4.32487e-09	2.17628e-08	7.66229	SLC25A15
0.560747	5.73366	107.552	9.51427e-10	5.64834e-09	8.24808	UFD1L
0.560657	6.69253	157.223	2.94933e-11	2.67774e-10	9.57223	XPR1
0.559847	5.28228	80.5585	1.17331e-08	5.35156e-08	7.27152	PSEN2
0.559828	5.75998	101.31	1.61644e-09	9.02958e-09	8.04433	PIP5K1C
0.559771	4.33387	48.7335	6.55935e-07	2.02514e-06	5.69354	SAMD10
0.559751	7.34481	182.965	7.04065e-12	7.93745e-11	10.1003	HSPA4L
0.55944	7.19774	176.02	1.01697e-11	1.08825e-10	9.96327	SMARCE1
0.558804	2.14377	12.9072	0.00169945	0.00284884	2.54533	MIOX
0.558685	2.07867	9.54827	0.00551992	0.00854004	2.06854	CCDC74A
0.558322	5.04988	79.9895	1.24581e-08	5.64077e-08	7.24866	LMAN2L
0.557891	5.09121	74.2579	2.32476e-08	9.85068e-08	7.00653	TMEM19
0.557723	5.43376	94.0978	3.08879e-09	1.60643e-08	7.79414	CHAF1A
0.557431	4.25501	43.4061	1.54132e-06	4.42229e-06	5.35435	TRPS1
0.5567	6.43157	156.078	3.15838e-11	2.82457e-10	9.54905	CENPB
0.556679	2.86697	25.2355	5.56658e-05	0.000119847	3.92137	ELAC1
0.556344	4.89473	69.2329	4.14821e-08	1.66301e-07	6.7791	ITPR2
0.555963	4.86773	69.579	3.98191e-08	1.59979e-07	6.79594	ATP2B4
0.555164	6.78563	170.746	1.35649e-11	1.3877e-10	9.8577	TTF2
0.554831	6.49545	156.785	3.02748e-11	2.73379e-10	9.56323	TMX4
0.554654	5.87744	107.702	9.39733e-10	5.59081e-09	8.25253	TYW3
0.554421	1.84086	14.7426	0.000943706	0.00164676	2.78337	CDH15
0.553813	1.8452	12.9364	0.00168319	0.00282243	2.54938	ISX
0.553554	3.73879	42.6914	1.73798e-06	4.92632e-06	5.30748	SLC15A2
0.553361	5.84015	68.4654	4.54488e-08	1.80646e-07	6.74317	PI4K2B
0.553358	6.44165	166.801	1.69156e-11	1.67075e-10	9.77709	CIAPIN1
0.552689	2.43904	14.6209	0.000980184	0.00170562	2.76812	METTL25
0.552206	4.97721	59.1209	1.47959e-07	5.25868e-07	6.27912	CISD1
0.55204	6.48858	116.534	4.63682e-10	3.00532e-09	8.52211	POLR3H
0.551888	3.4193	32.5387	1.13227e-05	2.74484e-05	4.56148	FUT10
0.551187	3.09674	20.5813	0.000177554	0.000349441	3.45663	SPAG1
0.550883	8.11149	178.914	8.71143e-12	9.51353e-11	10.0217	PPIF
0.550859	5.4844	98.9441	1.99039e-09	1.0847e-08	7.96469	TCAIM
0.550319	5.85299	134.15	1.28691e-10	9.63975e-10	9.01593	CSTF2
0.550062	3.20411	28.7532	2.50724e-05	5.73312e-05	4.24161	TSPAN5
0.550055	4.57334	61.6079	1.0666e-07	3.89922e-07	6.40902	RHBDD3
0.549762	2.10826	14.1284	0.00114458	0.00196988	2.70556	AGT
0.54971	7.04905	191.476	4.56221e-12	5.46926e-11	10.2621	WDR33
0.549169	7.28304	169.151	1.48229e-11	1.49044e-10	9.82669	NOP2
0.549061	6.50328	128.461	1.91448e-10	1.37589e-09	8.86142	NFIA
0.549023	6.38705	105.783	1.10275e-09	6.4506e-09	8.1904	CHORDC1
0.548984	3.02049	28.2989	2.76987e-05	6.28343e-05	4.2018	SOX8
0.548446	7.4793	134.5	1.25642e-10	9.43032e-10	9.02547	GALNT1
0.548425	8.35193	215.945	1.43525e-12	2.09946e-11	10.6779	DAG1
0.548327	5.82086	104.873	1.19061e-09	6.92824e-09	8.15938	NUPL2
0.547961	4.74166	59.5481	1.39768e-07	5.00303e-07	6.30077	IFNAR2
0.547913	6.4169	71.5435	3.16596e-08	1.30581e-07	6.88412	KRI1
0.547498	4.44163	44.7457	1.23512e-06	3.60962e-06	5.44254	CCDC71L
0.547459	8.48212	184.687	6.43965e-12	7.37158e-11	10.1324	HSPA4
0.547084	5.00212	75.7808	1.96253e-08	8.4472e-08	7.07329	TMEM63C
0.547063	1.81449	11.0141	0.00324288	0.00522126	2.28222	MFI2
0.546879	5.76758	115.425	5.05375e-10	3.24913e-09	8.48823	TAP1
0.546832	4.48328	43.3324	1.56041e-06	4.46557e-06	5.35012	CPE
0.546482	9.20234	206.247	2.23601e-12	3.05778e-11	10.5146	NUP210
0.546457	3.53025	34.7291	7.33809e-06	1.84129e-05	4.73488	EFCAB11
0.545797	3.65594	22.5655	0.000106558	0.0002183	3.66095	EXOG
0.545027	6.12276	63.5175	8.35183e-08	3.13538e-07	6.50371	SDAD1
0.544923	5.54664	79.552	1.3049e-08	5.87686e-08	7.23085	TELO2
0.544858	4.84204	66.3102	5.89869e-08	2.28595e-07	6.64093	DNAAF2
0.544732	6.11505	112.986	6.1237e-10	3.83015e-09	8.41678	PFKFB2
0.544481	5.91727	124.159	2.61179e-10	1.81961e-09	8.74002	CHST3
0.544325	7.82358	185.005	6.33463e-12	7.26627e-11	10.1387	MTA2
0.544255	5.02457	62.9223	9.00795e-08	3.34902e-07	6.47508	TCHP
0.543778	5.22959	72.6736	2.78091e-08	1.16029e-07	6.93543	SAMD1
0.543556	2.86107	18.8734	0.000281492	0.000535402	3.27132	CNTNAP1
0.543446	6.74444	121.093	3.27741e-10	2.21692e-09	8.65425	PIK3R3
0.542988	5.87082	90.6199	4.28374e-09	2.16046e-08	7.66545	HERC4
0.542967	3.55742	35.7092	6.07813e-06	1.55058e-05	4.80951	KHDC1
0.542505	5.74732	100.335	1.7604e-09	9.73626e-09	8.01161	AP4B1
0.542433	4.08436	42.2878	1.8611e-06	5.24273e-06	5.28044	PRRT2
0.54143	6.04034	110.565	7.4352e-10	4.53977e-09	8.34297	EZH2
0.54139	6.01383	137.92	9.96996e-11	7.65828e-10	9.11587	APTX
0.540327	3.92176	42.6473	1.75099e-06	4.96009e-06	5.30451	ARSK
0.54021	2.15418	8.09492	0.00965398	0.014313	1.84427	CCDC102A
0.540106	4.81246	42.7876	1.70999e-06	4.85538e-06	5.31378	ABCA7
0.539891	4.49695	27.5389	3.2793e-05	7.34946e-05	4.13374	CCDC138
0.539729	5.59553	82.1082	9.98225e-09	4.62098e-08	7.33527	NFKB1
0.539374	2.95162	16.4159	0.000568022	0.00102667	2.98857	DNAH5
0.539286	7.32472	177.915	9.18708e-12	9.94539e-11	10.0024	DDX56
0.539055	2.54328	16.7218	0.000519081	0.000944483	3.02481	LFNG
0.538097	4.29834	54.2852	2.88308e-07	9.64967e-07	6.01549	STOML1
0.538095	5.14491	77.0925	1.69976e-08	7.41635e-08	7.12981	GNAZ
0.538026	4.90806	67.6681	5.00132e-08	1.96756e-07	6.70607	GINS1
0.53772	5.19307	71.9996	3.00397e-08	1.24452e-07	6.905	DPH5
0.537291	7.71433	210.79	1.8125e-12	2.57044e-11	10.59	PGD
0.537284	6.33095	116.723	4.56947e-10	2.97029e-09	8.5272	C7orf49
0.537039	7.60568	233.193	6.81224e-13	1.13311e-11	10.9457	UBQLN4
0.536903	4.41928	56.5866	2.08777e-07	7.20298e-07	6.14249	C16orf59
0.536403	6.63026	128.238	1.94508e-10	1.39698e-09	8.85481	IMP4
0.536326	3.28747	26.1273	4.52076e-05	9.89532e-05	4.00457	CGNL1
0.53608	3.65339	31.4816	1.40519e-05	3.34613e-05	4.47546	MCOLN1
0.536011	5.7162	77.0631	1.7052e-08	7.43427e-08	7.12876	SLC35F6
0.535991	7.54303	206.187	2.24224e-12	3.05937e-11	10.5144	SELENBP1
0.535704	6.19817	95.2033	2.78964e-09	1.46795e-08	7.83329	DDX52
0.534838	2.11254	14.437	0.00103831	0.00179891	2.74499	RARB
0.534423	3.89233	35.0341	6.91773e-06	1.74602e-05	4.75795	PXMP2
0.534089	2.35244	15.6696	0.00071009	0.001264	2.89825	C14orf37
0.533907	5.98875	118.781	3.90244e-10	2.58487e-09	8.58756	WDR46
0.533887	5.44773	65.9858	6.13825e-08	2.37137e-07	6.625	PSMG1
0.533865	3.63573	24.4875	6.64987e-05	0.000140887	3.85113	XRCC6BP1
0.533803	4.3044	45.1176	1.16243e-06	3.41327e-06	5.46683	STRIP2
0.532927	5.53633	93.0055	3.41922e-09	1.7578e-08	7.75503	PWP2
0.532594	6.83754	170.389	1.38361e-11	1.41285e-10	9.8499	GATAD2A
0.532355	4.81539	51.1303	4.56346e-07	1.45939e-06	5.83583	FBXO5
0.532021	5.26658	57.1065	1.94359e-07	6.75775e-07	6.1702	PRADC1
0.531912	3.71262	35.5597	6.25396e-06	1.59216e-05	4.79801	RDH10
0.531873	5.08575	59.1783	1.46828e-07	5.22226e-07	6.28214	MRPL34
0.531689	5.9529	98.51	2.06878e-09	1.12195e-08	7.95003	STAG1
0.531663	7.18841	175.728	1.0331e-11	1.10023e-10	9.95851	DDX1
0.531627	5.29407	45.9699	1.01288e-06	3.01299e-06	5.521	URB2
0.531534	5.54558	76.5404	1.80534e-08	7.84024e-08	7.10567	COMMD6
0.531365	4.50579	43.3163	1.56462e-06	4.47418e-06	5.34929	NAB1
0.531039	4.48278	52.0705	3.97142e-07	1.29115e-06	5.88902	ZFP41
0.530897	7.49535	164.894	1.88518e-11	1.83599e-10	9.73613	BMS1
0.530535	3.23025	27.7721	3.11284e-05	7.0017e-05	4.1548	HNRNPA1L2
0.530303	5.63532	83.6483	8.52173e-09	4.00805e-08	7.39707	DUT
0.52993	6.61065	162.985	2.10359e-11	2.01876e-10	9.69492	PDCD2
0.529252	5.17849	60.7263	1.19642e-07	4.32984e-07	6.36353	NOL3
0.528958	8.08458	206.046	2.25713e-12	3.07592e-11	10.512	AKAP1
0.528685	4.96938	45.9727	1.01243e-06	3.01245e-06	5.52108	ERCC4
0.528455	5.78156	86.1299	6.63675e-09	3.19141e-08	7.49602	WDR81
0.528292	7.56691	198.347	3.2547e-12	4.16103e-11	10.3808	AHSA1
0.527967	6.68158	159.484	2.57967e-11	2.39931e-10	9.61991	PODXL
0.527278	6.94966	159.394	2.59344e-11	2.40856e-10	9.61824	SLC44A2
0.527015	5.13794	56.6563	2.06779e-07	7.1473e-07	6.14586	PUS7L
0.526809	5.00483	62.4092	9.619e-08	3.55136e-07	6.4496	MKNK1
0.526641	2.03925	10.2283	0.00429682	0.00677835	2.16888	EBF4
0.526577	2.73596	17.2441	0.000445888	0.000821114	3.0856	GPM6B
0.526258	4.37583	47.4875	7.961e-07	2.42039e-06	5.61611	BHLHE41
0.526183	2.77573	18.0211	0.000357137	0.000667672	3.17544	KCNH8
0.525757	6.2081	85.1715	7.30434e-09	3.47501e-08	7.45904	APBA2
0.525548	3.57288	28.1372	2.87053e-05	6.49331e-05	4.18753	SMPDL3A
0.525402	5.87549	79.1589	1.36062e-08	6.08737e-08	7.21557	MRPS9
0.525177	5.46242	96.3358	2.51573e-09	1.33585e-08	7.87424	UBE2D4
0.525102	6.43723	129.67	1.75727e-10	1.27605e-09	8.89413	GPR125
0.525029	4.67538	40.4584	2.55252e-06	6.9911e-06	5.15545	ABHD11
0.524912	7.54631	133.727	1.32482e-10	9.89054e-10	9.00478	SESN3
0.524219	5.93114	101.345	1.61159e-09	9.01602e-09	8.04498	DIS3L
0.524167	6.52361	157.672	2.87159e-11	2.62059e-10	9.5816	RFWD3
0.524043	4.82245	47.6063	7.81414e-07	2.37899e-06	5.62361	TEX10
0.523563	4.57704	53.2001	3.36882e-07	1.11241e-06	5.95374	C6orf132
0.522801	5.47059	78.5464	1.45269e-08	6.4502e-08	7.19043	POLR3C
0.522229	5.05835	78.0472	1.53278e-08	6.76181e-08	7.16994	TCFL5
0.522154	5.58742	87.1503	5.99857e-09	2.91114e-08	7.53594	CD99L2
0.522032	6.95077	185.898	6.05042e-12	7.00376e-11	10.1547	HMGB3
0.52197	8.11699	178.661	8.82929e-12	9.59529e-11	10.0179	NUDC
0.521719	6.06775	107.425	9.61495e-10	5.69901e-09	8.2442	ARV1
0.521314	2.70281	17.177	0.000454624	0.000835098	3.07826	FLVCR2
0.521144	2.26573	16.0606	0.000631336	0.00113249	2.94597	HSD17B1
0.520807	6.30819	94.2566	3.04375e-09	1.58744e-08	7.7993	PRKRIR
0.520435	5.19356	85.9299	6.77036e-09	3.24588e-08	7.48867	RAB15
0.5204	5.91661	91.4613	3.95418e-09	2.00877e-08	7.69707	PPIL1
0.520395	5.40144	95.8373	2.63249e-09	1.39248e-08	7.85621	ZNF398
0.520385	1.96361	10.0145	0.00464553	0.00728622	2.1375	ZNF429
0.520144	5.33926	50.8706	4.74359e-07	1.51223e-06	5.82038	RRP36
0.519944	4.4337	50.3178	5.15347e-07	1.63125e-06	5.78748	ERCC8
0.51986	2.83107	18.8976	0.000279615	0.000532011	3.27408	AK9
0.518247	4.20784	41.3671	2.17921e-06	6.05179e-06	5.21812	C5orf55
0.51761	5.17171	70.3176	3.65085e-08	1.48225e-07	6.82908	ORC1
0.516967	4.87069	50.8796	4.73725e-07	1.51151e-06	5.82059	ATG4C
0.516912	9.24436	139.701	8.8563e-11	6.90742e-10	9.16068	NCL
0.516728	2.47947	17.835	0.000376468	0.000701462	3.154	NRXN3
0.516479	7.30996	196.703	3.52506e-12	4.42416e-11	10.3542	PKP4
0.516219	6.51599	126.462	2.20911e-10	1.56744e-09	8.80481	USP39
0.515759	7.18786	154.969	3.37632e-11	2.98598e-10	9.52491	STUB1
0.515586	3.37333	21.8274	0.000128467	0.000258957	3.58677	SLC22A3
0.515352	7.74636	193.808	4.06326e-12	4.96783e-11	10.3038	RUVBL1
0.515092	5.9209	76.8665	1.74213e-08	7.58106e-08	7.12027	FAM13B
0.514707	6.11653	112.846	6.1921e-10	3.86952e-09	8.41234	IQSEC1
0.514425	9.69101	197.287	3.42627e-12	4.33567e-11	10.3629	MAOA
0.514126	3.58138	28.5829	2.60237e-05	5.9324e-05	4.22677	WWOX
0.513311	2.31168	11.4154	0.0028175	0.00458465	2.33869	PHOSPHO2
0.51302	4.80447	60.0046	1.31561e-07	4.7237e-07	6.32572	RBM19
0.512676	3.55735	14.4763	0.00102558	0.00177907	2.74981	BCL2
0.512453	3.27633	16.3771	0.000574578	0.00103818	2.98373	FANCE
0.51168	7.02519	136.894	1.06805e-10	8.1536e-10	9.08865	SDC3
0.511678	6.07078	100.536	1.72966e-09	9.58528e-09	8.0184	FBXO9
0.51166	4.27993	23.6105	8.22419e-05	0.000171827	3.76491	CCDC18
0.511508	6.5642	95.4609	2.7246e-09	1.43779e-08	7.8423	WDR77
0.511498	8.54611	176.47	9.9267e-12	1.06549e-10	9.97245	STIP1
0.511297	6.159	98.1358	2.13906e-09	1.15613e-08	7.93699	TRAPPC10
0.51043	3.85558	36.1715	5.56789e-06	1.43121e-05	4.8443	PAX9
0.510375	2.59768	17.7534	0.000385306	0.000716733	3.14464	RASL10B
0.510092	8.9434	211.963	1.71801e-12	2.45201e-11	10.6105	CCT5
0.509848	7.16355	159.366	2.59775e-11	2.40856e-10	9.61824	FBRSL1
0.509659	4.62922	59.7756	1.3561e-07	4.86201e-07	6.31318	RIPK1
0.509653	2.44511	15.0318	0.000862825	0.00151582	2.81935	GPR37
0.509601	4.58278	46.4175	9.42889e-07	2.82664e-06	5.54873	CLCN4
0.509567	7.34729	169.521	1.45206e-11	1.46931e-10	9.83289	MYO19
0.508995	7.16637	103.726	1.31256e-09	7.5474e-09	8.1222	FARSA
0.508851	5.30466	60.8126	1.18297e-07	4.2855e-07	6.368	COMMD8
0.508724	4.04445	36.1732	5.56608e-06	1.43108e-05	4.84434	BTNL9
0.508399	5.08613	70.2525	3.6788e-08	1.49143e-07	6.8264	LRFN1
0.50836	2.68457	15.369	0.000778003	0.00137655	2.86121	ZNF688
0.508066	5.96238	124.051	2.63253e-10	1.82988e-09	8.73758	MOCS2
0.507876	2.74958	19.3325	0.000248183	0.000476512	3.32193	FRMPD1
0.507698	2.54758	13.4487	0.00142348	0.00241341	2.61737	OSBPL7
0.507438	3.30772	14.2958	0.00108552	0.00187604	2.72676	ZNF30
0.50737	3.06004	11.9272	0.0023618	0.00388161	2.41099	SH3D21
0.50723	2.8449	13.0274	0.00163345	0.00274563	2.56136	ZDHHC11
0.507214	5.57139	75.1771	2.09815e-08	8.97907e-08	7.04677	NBN
0.507183	4.55249	40.1132	2.71226e-06	7.3905e-06	5.13133	SYNJ2BP
0.507092	4.65807	52.7754	3.58272e-07	1.17712e-06	5.92918	FAM76A
0.506664	4.67059	58.6559	1.57476e-07	5.57081e-07	6.25408	AMOT
0.506624	4.48952	42.6017	1.76456e-06	4.99473e-06	5.30149	ZNF219
0.506401	3.08312	18.2865	0.000331423	0.000623779	3.20497	ZNF780B
0.506374	4.57546	47.5562	7.87573e-07	2.39578e-06	5.62055	KIAA1462
0.506339	5.71167	81.4131	1.07294e-08	4.93817e-08	7.30643	CCDC113
0.506285	7.22053	155.584	3.25344e-11	2.90029e-10	9.53756	NME1
0.506217	8.02513	150.871	4.33665e-11	3.70324e-10	9.43142	SLC39A6
0.506083	4.37317	47.3788	8.09807e-07	2.46073e-06	5.60894	HOMEZ
0.505664	5.20734	79.7982	1.27128e-08	5.73051e-08	7.24181	ATF5
0.505125	2.94656	17.29	0.00044002	0.000810942	3.09101	PKDCC
0.505034	6.73854	146.956	5.53965e-11	4.59444e-10	9.33777	RANBP1
0.504955	4.6317	35.2054	6.69335e-06	1.69667e-05	4.7704	C21orf91
0.504824	3.1512	15.9848	0.000645814	0.00115697	2.93668	RBBP8NL
0.504789	6.03217	102.427	1.46734e-09	8.32163e-09	8.07979	MARVELD1
0.504647	6.43122	122.923	2.86042e-10	1.96826e-09	8.70592	CD47
0.504618	3.66887	21.2066	0.000150746	0.000300389	3.52232	PTPRB
0.504596	5.3667	64.4641	7.4136e-08	2.802e-07	6.55253	ANKEF1
0.504247	6.73037	84.2351	8.02825e-09	3.79354e-08	7.42096	MDN1
0.504243	4.12541	38.3	3.75281e-06	9.95606e-06	5.00191	C15orf52
0.504116	6.80408	158.349	2.75847e-11	2.53811e-10	9.59549	SRPRB
0.504053	5.64283	81.2018	1.09685e-08	5.02955e-08	7.29847	MXRA8
0.503961	7.23305	138.963	9.30075e-11	7.22378e-10	9.14124	NUP188
0.503835	5.01654	68.7212	4.40826e-08	1.75779e-07	6.75503	RNASEH2B
0.503806	5.07885	62.9594	8.96543e-08	3.33765e-07	6.47656	KIAA1524
0.503631	5.97281	107.001	9.96016e-10	5.88488e-09	8.23026	TOMM40L
0.503563	5.74829	82.1082	9.98222e-09	4.62098e-08	7.33527	FAM172A
0.503264	5.38311	71.5365	3.16855e-08	1.30626e-07	6.88397	MRPS17
0.503179	5.17536	65.0227	6.91455e-08	2.63031e-07	6.57999	CCDC127
0.503079	6.38236	140.64	8.32482e-11	6.56631e-10	9.18268	TRIP13
0.503021	4.04334	22.1233	0.00011914	0.000241855	3.61644	EXOSC6
0.502741	5.27054	79.5222	1.30903e-08	5.88879e-08	7.22997	PRIMPOL
0.502515	6.45427	107.961	9.19814e-10	5.49869e-09	8.25974	PCYOX1
0.502243	5.91913	94.7785	2.90067e-09	1.51921e-08	7.81838	ABCB10
0.502157	2.01442	9.20712	0.00627504	0.00961236	2.01717	C17orf97
0.501963	6.92357	121.757	3.11888e-10	2.12407e-09	8.67283	PLXNA1
0.501799	6.39014	68.6847	4.42747e-08	1.76482e-07	6.7533	B4GALT5
0.50177	7.7315	144.958	6.29089e-11	5.11754e-10	9.29094	ATP1B3
0.501262	5.74244	66.8183	5.54374e-08	2.1604e-07	6.66547	ANGEL2
0.500695	6.01071	67.6202	5.03029e-08	1.97617e-07	6.70418	THRA
0.499871	6.75031	69.3503	4.09097e-08	1.64242e-07	6.78452	OGFRL1
0.499745	1.87643	9.78223	0.00506035	0.00787597	2.1037	CRYBB2
0.499571	5.06666	41.1637	2.25725e-06	6.24985e-06	5.20413	MYEF2
0.499502	5.85045	55.0915	2.57191e-07	8.68535e-07	6.06121	AGL
0.499459	4.79932	55.8926	2.29881e-07	7.8328e-07	6.10608	DPH3
0.499435	4.9437	57.7012	1.79188e-07	6.27131e-07	6.20264	RCAN3
0.498693	5.60404	70.3088	3.65463e-08	1.48325e-07	6.82879	QTRTD1
0.498529	2.27877	12.0625	0.00225539	0.00371604	2.42992	CATSPERG
0.498474	5.64943	74.641	2.22722e-08	9.4878e-08	7.02283	B3GALNT2
0.498269	5.52263	72.6406	2.79141e-08	1.16423e-07	6.93396	TNFRSF21
0.497783	5.5283	50.1089	5.31836e-07	1.67868e-06	5.77503	ONECUT2
0.497448	2.19911	10.7383	0.00357618	0.00571503	2.24298	MEMO1
0.496748	5.33933	87.7945	5.63047e-09	2.7538e-08	7.56007	SERPINB5
0.496455	7.75204	190.869	4.7028e-12	5.61969e-11	10.2503	PA2G4
0.496277	6.22231	97.7598	2.21232e-09	1.19111e-08	7.92405	TSPYL4
0.49614	4.45386	40.0941	2.72139e-06	7.40996e-06	5.13018	TOP1MT
0.496006	3.03524	16.4057	0.000569745	0.00102962	2.98732	PCDHB13
0.495941	3.70923	24.9231	5.99351e-05	0.000128124	3.89237	ZIK1
0.495769	6.14018	115.212	5.13859e-10	3.29608e-09	8.482	NEO1
0.495711	8.44385	148.251	5.10535e-11	4.2875e-10	9.3678	HMGB1
0.495413	4.16577	41.2358	2.22924e-06	6.17689e-06	5.20923	DHRS4L2
0.495321	5.66863	86.1944	6.59428e-09	3.17502e-08	7.49825	JAGN1
0.495226	6.09286	113.929	5.68326e-10	3.60812e-09	8.44272	TSPAN17
0.494877	4.56104	50.5506	4.9763e-07	1.58235e-06	5.8007	GPNMB
0.494778	3.43589	25.0542	5.81012e-05	0.000124561	3.90462	CEP112
0.494676	3.85521	19.8868	0.00021361	0.000414193	3.3828	PGAP1
0.494452	4.92094	52.017	4.00274e-07	1.30057e-06	5.88587	TDRD3
0.494214	5.07246	75.6884	1.98265e-08	8.51746e-08	7.06969	MYD88
0.49418	4.12848	37.9411	4.00674e-06	1.0552e-05	4.97667	APITD1
0.493669	4.9739	55.1343	2.55646e-07	8.63839e-07	6.06357	CPS1
0.492856	2.43516	11.0095	0.00324806	0.00522885	2.28159	DTNA
0.492737	7.93815	183.935	6.69477e-12	7.61675e-11	10.1182	DKC1
0.492262	3.83899	26.8521	3.829e-05	8.47421e-05	4.0719	TPST2
0.492054	6.62915	120.368	3.46074e-10	2.32823e-09	8.63297	IQCE
0.491847	7.62526	187.802	5.49005e-12	6.45674e-11	10.19	CLPTM1L
0.491709	4.53403	42.1926	1.8915e-06	5.30963e-06	5.27494	PRR3
0.491493	1.90085	6.30928	0.020195	0.0285095	1.54501	LRRC24
0.491319	6.64005	99.3601	1.91832e-09	1.05016e-08	7.97875	TMEM201
0.491221	6.82286	108.623	8.71041e-10	5.22671e-09	8.28177	ABCC5
0.490556	5.50103	86.2174	6.5792e-09	3.1692e-08	7.49905	NTMT1
0.490451	4.82607	58.2174	1.67069e-07	5.88033e-07	6.2306	NMNAT2
0.490251	6.3122	123.365	2.76868e-10	1.91339e-09	8.7182	TEX261
0.489934	2.58251	10.66	0.00367756	0.00586193	2.23196	BNIPL
0.489898	5.41213	80.3213	1.20296e-08	5.4667e-08	7.26228	ITSN1
0.489778	7.32256	127.022	2.12184e-10	1.51032e-09	8.82093	FARSB
0.489582	6.15606	92.5952	3.55317e-09	1.82163e-08	7.73954	NBPF9
0.489452	6.21349	98.7936	2.01719e-09	1.0977e-08	7.95952	KIAA0930
0.489314	6.22059	104.318	1.248e-09	7.2208e-09	8.14141	SLC7A2
0.48925	4.11939	36.481	5.25255e-06	1.35546e-05	4.86791	KATNAL1
0.489188	6.47909	130.288	1.68238e-10	1.22806e-09	8.91078	SIPA1L1
0.489179	3.11886	20.162	0.000198439	0.000387334	3.41191	SH3BGR
0.489012	8.54692	165.308	1.84113e-11	1.79938e-10	9.74488	RBBP4
0.488697	5.9431	98.1053	2.1449e-09	1.15872e-08	7.93602	TBC1D9
0.488579	1.97018	10.2022	0.00433783	0.00683435	2.1653	PLEKHD1
0.488545	6.80075	150.84	4.34482e-11	3.70738e-10	9.43093	SAE1
0.487967	3.61413	29.7863	2.00597e-05	4.6546e-05	4.33212	EPDR1
0.487834	2.43206	12.2948	0.00208483	0.00345182	2.46195	C14orf93
0.486592	4.21857	36.8867	4.86849e-06	1.26572e-05	4.89766	SNRPN
0.486129	4.98682	62.6217	9.3605e-08	3.4628e-07	6.46057	TIMM8A
0.485914	6.86691	114.542	5.41548e-10	3.46572e-09	8.46021	LIMK1
0.485904	5.64753	97.594	2.2455e-09	1.20495e-08	7.91903	CMSS1
0.485901	4.95697	63.7251	8.13549e-08	3.05828e-07	6.51452	TEAD4
0.485791	7.41496	147.391	5.3895e-11	4.50578e-10	9.34623	IMPDH1
0.485511	6.20291	103.909	1.29218e-09	7.44796e-09	8.12796	ATAD3B
0.485364	4.40271	40.237	2.65371e-06	7.24158e-06	5.14017	DONSON
0.485301	8.4932	180.362	8.06871e-12	8.90616e-11	10.0503	MAP4
0.48524	2.50064	12.9497	0.0016758	0.00281257	2.5509	AC104667.3
0.485225	3.30075	17.1826	0.000453891	0.00083389	3.07889	HOXC13
0.485155	2.13953	7.30183	0.0132972	0.0193292	1.71379	IQCD
0.485133	3.30706	22.4111	0.000110778	0.000226032	3.64583	AKAP6
0.484764	4.15082	35.046	6.90186e-06	1.7424e-05	4.75885	ZNF428
0.484737	6.71516	111.579	6.8514e-10	4.22477e-09	8.3742	BCCIP
0.484291	5.72572	77.4298	1.63859e-08	7.16907e-08	7.14454	DHX57
0.484061	4.41898	38.0056	3.95978e-06	1.04431e-05	4.98117	SOX9
0.483687	2.60695	16.2524	0.000596247	0.00107369	2.96912	C22orf34
0.483309	6.39578	67.3819	5.1772e-08	2.0296e-07	6.69259	YDJC
0.483028	7.30184	140.973	8.14443e-11	6.44224e-10	9.19096	MAP1B
0.482704	5.40735	48.8784	6.41469e-07	1.98322e-06	5.70263	SLC6A11
0.482146	5.96807	98.7453	2.02587e-09	1.10135e-08	7.95807	SH3PXD2B
0.481985	7.0306	122.535	2.94381e-10	2.01941e-09	8.69478	PRKAR2A
0.48154	4.56849	39.9845	2.77459e-06	7.54438e-06	5.12238	LYN
0.48149	5.75788	81.2542	1.09087e-08	5.00418e-08	7.30067	EXTL3
0.481399	4.18082	33.4641	9.40606e-06	2.31491e-05	4.63547	MMAA
0.481339	6.37444	40.8043	2.40274e-06	6.6068e-06	5.18001	NR2F6
0.481306	7.37335	89.8857	4.59598e-09	2.30026e-08	7.63822	EDEM3
0.480655	3.65071	24.4563	6.69989e-05	0.000141866	3.84812	TRAM1L1
0.480647	4.55582	43.6699	1.475e-06	4.24509e-06	5.37211	CHM
0.480446	7.74214	167.913	1.58879e-11	1.57902e-10	9.80161	GART
0.480363	7.0529	145.85	5.94258e-11	4.88044e-10	9.31154	UBE2J2
0.480327	5.9173	67.54	5.07921e-08	1.99329e-07	6.70043	KLF10
0.480223	7.4095	101.278	1.62105e-09	9.05078e-09	8.04331	RRM2
0.480053	7.23246	128.974	1.84593e-10	1.33177e-09	8.87557	MAP2
0.479734	7.45904	175.686	1.03548e-11	1.10171e-10	9.95793	C6orf89
0.479527	4.17864	31.047	1.53767e-05	3.63832e-05	4.4391	ST6GAL1
0.479318	6.32738	86.9228	6.13482e-09	2.96796e-08	7.52754	XPO4
0.479279	5.21147	51.6181	4.24508e-07	1.36974e-06	5.86336	DNA2
0.478464	3.89531	34.9595	7.01813e-06	1.76816e-05	4.75248	CASP7
0.478381	2.73016	16.0931	0.000625228	0.00112225	2.94991	ZNF100
0.47831	6.38863	102.587	1.44726e-09	8.23284e-09	8.08445	TOR3A
0.478182	6.23405	87.7385	5.66148e-09	2.76654e-08	7.55806	DNAJC9
0.478085	6.76034	140.427	8.44215e-11	6.64009e-10	9.17783	EIF2B5
0.47769	4.52256	45.5452	1.08458e-06	3.20491e-06	5.49418	ZBED1
0.477269	3.18797	14.3761	0.0010584	0.00183144	2.73721	P2RY11
0.47688	5.1767	58.4764	1.61328e-07	5.69443e-07	6.24455	MUTYH
0.476795	5.13155	56.2371	2.19128e-07	7.51593e-07	6.12402	PKNOX1
0.476792	8.99709	185.666	6.12298e-12	7.06707e-11	10.1508	FKBP4
0.476268	5.87293	83.3985	8.74178e-09	4.09945e-08	7.38727	MIPEP
0.476016	5.19696	40.0436	2.74573e-06	7.4726e-06	5.12653	TM2D2
0.475946	4.93825	61.6948	1.05466e-07	3.86316e-07	6.41306	ADAT1
0.475789	4.94788	41.2487	2.22429e-06	6.16471e-06	5.21009	ST6GALNAC4
0.475113	4.7953	45.5082	1.09108e-06	3.22072e-06	5.49205	JPH1
0.47504	6.20038	89.6199	4.7151e-09	2.35144e-08	7.62867	PPHLN1
0.474817	3.20502	11.2949	0.00293832	0.00476803	2.32166	NPPC
0.474689	3.85326	25.86	4.80969e-05	0.000104805	3.97962	HECTD2
0.474627	5.03343	62.9568	8.96839e-08	3.33765e-07	6.47656	LACTB2
0.473901	6.32193	110.349	7.56599e-10	4.60185e-09	8.33707	NIN
0.473119	3.50603	22.3261	0.000113178	0.000230423	3.63747	FAM229A
0.472997	7.15624	113.897	5.69754e-10	3.61141e-09	8.44232	SIGMAR1
0.472966	6.81305	93.3227	3.31943e-09	1.70965e-08	7.76709	APLP1
0.472929	5.04115	52.003	4.011e-07	1.30174e-06	5.88548	CEP135
0.472888	4.18441	37.3462	4.47027e-06	1.16954e-05	4.93198	AC011043.1
0.472756	3.6491	16.9788	0.000481548	0.000880065	3.05549	FAM135A
0.472662	2.39434	12.7943	0.00176418	0.0029507	2.53007	SLX4IP
0.472634	2.39798	10.8307	0.00346042	0.00554705	2.25594	GMPR
0.472231	6.37834	90.3715	4.38672e-09	2.20442e-08	7.65671	RITA1
0.472199	5.36928	53.6822	3.14275e-07	1.04238e-06	5.98197	PKIB
0.472076	6.08755	86.6997	6.27173e-09	3.02763e-08	7.5189	NUP85
0.471656	9.50811	170.228	1.39604e-11	1.42165e-10	9.84721	HNRNPU
0.471327	6.27549	63.422	8.4535e-08	3.16928e-07	6.49904	LSG1
0.471147	7.9007	94.7278	2.91424e-09	1.5256e-08	7.81656	FAR1
0.470673	4.62979	55.5937	2.39682e-07	8.13592e-07	6.08959	TNFRSF10A
0.470617	6.84049	87.161	5.99224e-09	2.91033e-08	7.53606	RPL22L1
0.470418	5.83775	94.2274	3.05198e-09	1.59099e-08	7.79833	SNAP29
0.47017	5.40056	53.0521	3.44174e-07	1.13414e-06	5.94533	RBBP9
0.470069	6.12644	63.0451	8.86801e-08	3.30912e-07	6.48029	RPS6KA3
0.469995	5.26321	39.8894	2.82165e-06	7.66799e-06	5.11532	C20orf27
0.469905	7.54755	131.351	1.56172e-10	1.14448e-09	8.94139	PUF60
0.469579	6.12577	52.381	3.79476e-07	1.23876e-06	5.90701	NOTCH1
0.469277	6.94279	146.527	5.69226e-11	4.70951e-10	9.32702	FBXO18
0.469096	4.77026	39.871	2.83082e-06	7.68729e-06	5.11423	TRIM3
0.468952	6.47441	107.819	9.30691e-10	5.55478e-09	8.25533	NUP62
0.468795	4.04077	12.3989	0.00201303	0.00334087	2.47614	LRRC26
0.46865	4.72506	48.0169	7.32893e-07	2.24782e-06	5.64824	TEX30
0.468623	6.61248	69.0431	4.24267e-08	1.6965e-07	6.77045	ABCD1
0.468507	5.21247	63.3991	8.47806e-08	3.17742e-07	6.49792	RRS1
0.468408	8.1625	157.758	2.85693e-11	2.61148e-10	9.58311	SSR3
0.468335	4.2528	32.4943	1.14246e-05	2.76836e-05	4.55778	MID1
0.468122	5.74936	86.8093	6.20407e-09	2.99626e-08	7.52342	SEPT3
0.467836	8.43187	150.954	4.31455e-11	3.69567e-10	9.43231	MCM7
0.467791	5.34901	72.9405	2.69766e-08	1.12935e-07	6.94717	ACP2
0.467674	4.93536	55.6103	2.39126e-07	8.11951e-07	6.09047	NEK1
0.467598	4.319	38.7458	3.46157e-06	9.24494e-06	5.0341	ATRIP
0.467543	6.60448	107.741	9.36684e-10	5.57767e-09	8.25355	TFAM
0.467509	5.79365	83.8989	8.30704e-09	3.91367e-08	7.40742	RFC2
0.467467	5.931	96.249	2.53567e-09	1.34509e-08	7.87125	NFATC2IP
0.46692	5.50494	62.675	9.29698e-08	3.44501e-07	6.46281	SLC9A3R2
0.466763	4.91286	46.2955	9.61432e-07	2.87605e-06	5.5412	PAFAH1B3
0.466755	5.50198	66.2549	5.93877e-08	2.29829e-07	6.6386	DHODH
0.466648	9.2759	107.443	9.60129e-10	5.69394e-09	8.24459	HUWE1
0.466113	7.76449	107.695	9.40298e-10	5.59119e-09	8.2525	VARS
0.466019	8.45839	156.666	3.04911e-11	2.74888e-10	9.56084	PAPOLA
0.465968	4.97309	60.9811	1.1572e-07	4.20563e-07	6.37617	PKP2
0.465886	6.78409	118.677	3.93337e-10	2.60227e-09	8.58465	MAPK9
0.465799	6.75799	139.813	8.79122e-11	6.89036e-10	9.16176	MAP4K4
0.46568	4.20407	31.4189	1.42351e-05	3.38614e-05	4.47029	USP49
0.465513	4.69545	47.7127	7.68516e-07	2.34355e-06	5.63012	RAP2A
0.465254	5.12862	60.8975	1.16991e-07	4.24905e-07	6.37171	DDX31
0.465091	2.76078	13.5981	0.00135629	0.00231107	2.63619	CALML4
0.465002	2.20687	8.50429	0.00821897	0.0123461	1.90847	GPR179
0.464978	5.1269	45.3253	1.12388e-06	3.30793e-06	5.48044	SNAPC4
0.46489	5.29239	55.5447	2.41332e-07	8.18695e-07	6.08688	NAA11
0.464748	5.28976	69.2401	4.14471e-08	1.6622e-07	6.77932	UXS1
0.464596	6.88319	69.7209	3.91586e-08	1.57723e-07	6.80211	MRPL4
0.464469	6.04024	75.5849	2.00546e-08	8.60553e-08	7.06522	RRP1
0.464371	6.33774	61.7906	1.04166e-07	3.81932e-07	6.41801	ARL2
0.464214	7.28889	126.515	2.20075e-10	1.56251e-09	8.80618	PREPL
0.464164	5.55342	68.6393	4.45147e-08	1.77312e-07	6.75126	SLC26A2
0.46408	8.1627	161.014	2.35857e-11	2.22331e-10	9.653	IPO5
0.464067	2.14943	9.88083	0.00487948	0.00761784	2.11817	SHB
0.46405	5.79349	84.56	7.76854e-09	3.68173e-08	7.43395	RP4-758J18.2
0.463609	3.45751	18.441	0.000317394	0.000598587	3.22287	SGK1
0.463466	3.52331	19.1698	0.000259461	0.000496714	3.30389	WWC2
0.463456	5.93356	65.5768	6.45561e-08	2.47428e-07	6.60655	ARHGAP29
0.463351	6.80039	56.7091	2.05278e-07	7.1042e-07	6.14848	GTF2I
0.463301	6.3864	88.3736	5.32056e-09	2.61138e-08	7.58313	COG2
0.463219	6.3253	81.8328	1.02712e-08	4.74885e-08	7.32341	ARHGEF17
0.462688	6.12785	68.1105	4.74216e-08	1.87353e-07	6.72734	ZMIZ1
0.462634	6.60238	113.474	5.89099e-10	3.71046e-09	8.43057	VKORC1L1
0.462349	6.07418	72.2392	2.92249e-08	1.21391e-07	6.91581	PPP4R1
0.462293	3.83626	26.7688	3.90224e-05	8.61581e-05	4.0647	ST3GAL3
0.462242	5.89073	66.1076	6.04705e-08	2.33857e-07	6.63105	FAM195A
0.462086	6.42996	102.894	1.40944e-09	8.04234e-09	8.09462	GOLIM4
0.461679	4.58707	31.3254	1.45131e-05	3.44785e-05	4.46245	MORN1
0.461475	4.51891	44.6479	1.25505e-06	3.66308e-06	5.43615	FUT8
0.461384	4.74153	53.5865	3.18627e-07	1.05556e-06	5.97652	E2F7
0.461127	5.65305	75.9831	1.91924e-08	8.27936e-08	7.082	SNRNP25
0.461085	4.81336	50.3706	5.11266e-07	1.62155e-06	5.79007	EHD3
0.46072	6.8919	103.784	1.30601e-09	7.52136e-09	8.1237	DDX39A
0.460668	8.95411	154.171	3.54325e-11	3.11388e-10	9.5067	ODC1
0.460414	6.72919	128.647	1.88929e-10	1.36041e-09	8.86633	TSPAN3
0.460227	6.27351	85.597	6.99932e-09	3.34632e-08	7.47543	GALNT7
0.460103	6.33292	77.9999	1.54061e-08	6.7883e-08	7.16824	MINA
0.459394	7.8948	104.455	1.23358e-09	7.14475e-09	8.14601	CBX6
0.458943	5.0577	50.0804	5.34131e-07	1.68545e-06	5.77328	SPAST
0.458794	4.5078	37.1669	4.62122e-06	1.20593e-05	4.91868	UGT8
0.458755	5.16725	54.4138	2.83082e-07	9.49364e-07	6.02257	NR2C1
0.458628	6.7987	112.808	6.2107e-10	3.87598e-09	8.41162	CSK
0.458476	4.92154	40.332	2.60977e-06	7.13914e-06	5.14635	ZBTB24
0.458371	6.31149	100.415	1.74809e-09	9.67299e-09	8.01444	TIMM21
0.458206	5.40278	65.4871	6.52755e-08	2.49928e-07	6.60219	DEXI
0.458181	6.62892	95.4688	2.72263e-09	1.43743e-08	7.84241	TFDP1
0.458138	2.14989	10.1199	0.00447	0.00703266	2.15288	WDR92
0.457661	5.24253	55.3191	2.49088e-07	8.43212e-07	6.07406	CDKN2AIPNL
0.457656	6.55499	87.2578	5.93537e-09	2.88522e-08	7.53982	RTKN
0.45764	3.23732	18.8201	0.000285666	0.000542784	3.26537	ZNF467
0.457629	7.11901	141.647	7.79296e-11	6.19496e-10	9.20796	MBTPS1
0.457319	2.93835	10.7203	0.00359914	0.00574595	2.24064	ZNF519
0.457216	6.95238	70.9784	3.38013e-08	1.38544e-07	6.85841	KRR1
0.457148	5.991	71.4948	3.18381e-08	1.31172e-07	6.88216	PSPH
0.456986	5.74998	61.6313	1.06337e-07	3.88996e-07	6.41005	RPP14
0.456486	6.36624	76.2165	1.87061e-08	8.08595e-08	7.09227	THOP1
0.456457	4.05013	22.8676	9.88051e-05	0.0002035	3.69144	NAGPA
0.456448	6.1136	75.7219	1.97532e-08	8.48975e-08	7.07111	RRP1B
0.456385	6.09614	79.0269	1.37991e-08	6.15799e-08	7.21056	MICAL2
0.455598	4.65693	45.415	1.10766e-06	3.26707e-06	5.48584	ELMOD3
0.455313	4.62547	24.793	6.18178e-05	0.00013182	3.88002	ZNF239
0.45517	5.05848	44.7745	1.22932e-06	3.59362e-06	5.44447	PER2
0.455165	4.31448	24.1883	7.14637e-05	0.000150776	3.82167	MRPL1
0.455113	7.14513	129.609	1.76482e-10	1.27987e-09	8.89283	ANKRD28
0.455089	3.36987	18.353	0.000325302	0.000612879	3.21263	SETMAR
0.45485	2.64585	14.5702	0.000995853	0.00173153	2.76157	WDR25
0.454539	5.18499	54.2845	2.8834e-07	9.64967e-07	6.01549	ZC3HC1
0.454052	4.85895	48.6678	6.626e-07	2.0429e-06	5.68975	DUSP22
0.453712	5.68248	79.2405	1.34884e-08	6.04107e-08	7.21889	SLC1A1
0.453607	6.85267	89.1119	4.95227e-09	2.45655e-08	7.60967	RREB1
0.453473	5.61536	67.3983	5.16694e-08	2.02629e-07	6.6933	MCAT
0.453276	4.86896	45.2133	1.14448e-06	3.36501e-06	5.47301	LPAR2
0.453268	5.27825	58.9519	1.51343e-07	5.36745e-07	6.27023	SHROOM1
0.452996	4.05976	32.5718	1.12472e-05	2.72772e-05	4.5642	LYRM2
0.452853	5.88166	67.2845	5.23859e-08	2.05151e-07	6.68793	PIK3C2B
0.452583	3.87717	20.9733	0.00016019	0.000317958	3.49763	MCOLN2
0.45248	7.82618	141.441	7.8989e-11	6.27024e-10	9.20272	RPL7L1
0.452446	6.77745	124.835	2.48578e-10	1.74233e-09	8.75887	AATF
0.451973	4.78905	36.2154	5.52195e-06	1.42038e-05	4.84759	UGGT2
0.45188	4.29558	23.5627	8.32099e-05	0.000173622	3.76039	ZNF765
0.451383	1.89795	9.01117	0.00676005	0.010296	1.98733	DNM3
0.451321	7.03742	134.859	1.22601e-10	9.23933e-10	9.03436	INTS10
0.450585	4.54913	32.062	1.24737e-05	3.00301e-05	4.52244	ST3GAL2
0.450434	4.55662	42.8905	1.68057e-06	4.78126e-06	5.32046	ADRBK2
0.449759	5.16016	49.2385	6.07025e-07	1.88719e-06	5.72418	IQSEC2
0.449492	3.20828	18.6245	0.000301579	0.000570883	3.24345	FAM53A
0.449468	2.18674	7.47243	0.0124001	0.0181077	1.74214	HPSE
0.449242	4.61278	44.6925	1.24592e-06	3.63737e-06	5.43921	TMEM38B
0.449166	5.45311	42.1972	1.89002e-06	5.30814e-06	5.27506	CCDC85B
0.448971	5.91746	50.3387	5.13726e-07	1.6275e-06	5.78848	SOCS4
0.448936	1.68797	6.84222	0.0160956	0.0230815	1.63674	AK7
0.448912	4.82785	37.2816	4.52401e-06	1.18277e-05	4.9271	TTLL3
0.448875	4.74404	49.4999	5.83289e-07	1.8256e-06	5.73859	PIGH
0.448839	5.26943	34.8033	7.23329e-06	1.81662e-05	4.74073	SGMS2
0.448718	3.15188	15.1319	0.000836631	0.00147235	2.83199	CIDEB
0.448531	6.50265	89.5265	4.75775e-09	2.37134e-08	7.62501	RRP7A
0.448499	5.25828	57.6042	1.81572e-07	6.34876e-07	6.19731	PMS1
0.44824	6.06136	75.2385	2.0839e-08	8.92151e-08	7.04956	AIF1L
0.448199	3.39523	20.7339	0.000170559	0.000336802	3.47263	OSR2
0.447763	7.97826	120.815	3.34644e-10	2.2595e-09	8.64599	GOT2
0.447591	6.46704	102.361	1.47575e-09	8.36082e-09	8.07775	SS18L1
0.447368	7.05005	108.34	8.91509e-10	5.34092e-09	8.27238	PI4KA
0.44733	4.81875	47.2878	8.21479e-07	2.49077e-06	5.60367	NACC2
0.447146	5.72247	84.1636	8.0867e-09	3.81792e-08	7.41817	FBXW8
0.446815	5.56697	56.5048	2.1115e-07	7.27135e-07	6.13838	LYAR
0.446326	3.11052	14.4816	0.00102388	0.00177667	2.75039	RNF180
0.446307	5.13703	46.6024	9.15536e-07	2.75129e-06	5.56046	LEPROT
0.446138	2.82693	13.9522	0.00121059	0.00207645	2.68268	CNPY4
0.445991	4.72034	34.4891	7.68856e-06	1.9236e-05	4.71588	RABIF
0.445672	5.65653	80.3173	1.20347e-08	5.46678e-08	7.26227	ELMO2
0.445409	6.19257	88.6747	5.16686e-09	2.54827e-08	7.59375	NABP2
0.445319	3.54842	21.5817	0.000136821	0.000274355	3.56169	HOXC6
0.445286	6.72396	75.7214	1.97544e-08	8.48975e-08	7.07111	NIPA2
0.445153	5.64697	65.8509	6.24099e-08	2.40773e-07	6.61839	SESN1
0.445144	6.67934	82.1261	9.96372e-09	4.61623e-08	7.33571	CEP170B
0.445089	3.11671	16.5386	0.000547809	0.000992388	3.00332	KCNJ14
0.444973	5.77308	61.0472	1.14726e-07	4.17495e-07	6.37935	FANCA
0.444867	5.99835	73.902	2.41961e-08	1.02331e-07	6.98999	FLVCR1
0.444856	4.3678	34.3402	7.91517e-06	1.97278e-05	4.70492	ZNF584
0.44466	6.79193	125.521	2.36473e-10	1.66747e-09	8.77794	UNG
0.444543	2.30399	7.75615	0.0110534	0.016256	1.78899	ZNF583
0.444125	3.8171	18.7777	0.000289035	0.000548532	3.2608	TUSC1
0.444026	4.2419	35.0745	6.86406e-06	1.73482e-05	4.76075	ARHGAP18
0.443922	5.45536	70.2708	3.67091e-08	1.48877e-07	6.82717	ZNF76
0.443905	5.1811	54.153	2.93795e-07	9.80283e-07	6.00865	VPS36
0.443698	7.11841	97.6019	2.2439e-09	1.20495e-08	7.91903	PSMD12
0.443618	5.35849	51.4359	4.36105e-07	1.40351e-06	5.85278	INIP
0.443593	6.4151	87.6561	5.70741e-09	2.78654e-08	7.55493	SLC7A6
0.443	6.38929	102.484	1.46013e-09	8.29338e-09	8.08127	RAB8A
0.442924	5.44176	64.7985	7.11024e-08	2.70015e-07	6.56861	ZDHHC6
0.442767	8.79189	80.602	1.16796e-08	5.33153e-08	7.27315	RANBP2
0.442621	6.83597	82.0853	1.0006e-08	4.63004e-08	7.33442	TARBP1
0.442454	5.73624	69.6242	3.96072e-08	1.593e-07	6.79779	ECHDC3
0.442426	4.64655	33.7584	8.87344e-06	2.19496e-05	4.65857	PAQR4
0.442354	3.34726	17.6357	0.000398456	0.000739962	3.13079	RABL2A
0.442178	5.10277	44.7796	1.2283e-06	3.59157e-06	5.44472	MRPL23
0.442044	5.03563	35.0197	6.93697e-06	1.74968e-05	4.75704	ALPK3
0.441988	4.66495	37.6547	4.223e-06	1.11005e-05	4.95466	EIF5AL1
0.441877	4.30405	28.1301	2.87503e-05	6.50086e-05	4.18703	PLEKHA6
0.441697	5.88597	74.3232	2.30783e-08	9.79753e-08	7.00888	CCDC51
0.441604	6.82954	130.519	1.65534e-10	1.2099e-09	8.91725	ACAA1
0.441522	1.66823	7.91704	0.0120641	0.0176541	1.75315	PCDHGA1
0.44075	1.74755	6.3078	0.0202079	0.0285241	1.54479	AC009403.2
0.440551	6.10424	79.8332	1.26658e-08	5.71394e-08	7.24306	TTC1
0.440386	7.20061	132.132	1.4791e-10	1.09037e-09	8.96242	MGAT5
0.440372	5.09456	32.9912	1.03369e-05	2.52561e-05	4.59763	UEVLD
0.440342	7.10068	134.755	1.23474e-10	9.28634e-10	9.03216	UBE2L3
0.440267	6.13697	65.4208	6.58133e-08	2.51728e-07	6.59907	MTMR6
0.439638	5.37013	66.8961	5.49151e-08	2.14303e-07	6.66897	STX18
0.439478	4.11234	31.5273	1.39198e-05	3.32035e-05	4.47882	SDSL
0.438755	3.17623	17.4536	0.000419793	0.000776356	3.10994	ZNF566
0.438499	2.16267	8.03627	0.00988146	0.0146347	1.83462	PBX3
0.438384	4.08127	27.2991	3.46074e-05	7.7266e-05	4.11201	C3orf62
0.437974	3.60655	16.0419	0.000634868	0.00113846	2.94368	ZNF10
0.437811	4.71572	45.0553	1.17428e-06	3.44444e-06	5.46288	TADA2A
0.437779	7.60082	158.06	2.80609e-11	2.57341e-10	9.58949	CDK4
0.437604	3.51231	18.0305	0.00035619	0.000666125	3.17644	C5orf63
0.437023	5.5887	63.2362	8.65515e-08	3.23944e-07	6.48953	FTSJ2
0.436898	6.10321	35.3362	6.52728e-06	1.65759e-05	4.78052	HSPG2
0.436671	4.89768	51.315	4.43996e-07	1.42644e-06	5.84575	MRPL48
0.43649	6.72599	106.688	1.0223e-09	6.01468e-09	8.22079	FBXW2
0.436366	5.12465	47.8567	7.51426e-07	2.29898e-06	5.63847	C2CD2L
0.436357	3.01181	14.0517	0.00117281	0.00201567	2.69558	DYRK3
0.43605	6.14517	62.1586	9.93376e-08	3.65548e-07	6.43706	TMTC4
0.436048	4.69191	29.3366	2.20923e-05	5.09867e-05	4.29254	FAM169A
0.435894	7.58018	129.218	1.81435e-10	1.31153e-09	8.88222	CDC42BPA
0.435832	7.739	132.442	1.44763e-10	1.0693e-09	8.9709	TUBG1
0.434934	3.87804	20.8672	0.000164697	0.00032592	3.48689	PTRH1
0.434839	6.62317	96.0234	2.58823e-09	1.37166e-08	7.86275	CAMKK1
0.434726	3.57001	22.9268	9.73575e-05	0.000200666	3.69753	MND1
0.43422	2.90107	16.2875	0.000590048	0.00106321	2.97338	RNF32
0.434171	1.97913	9.56186	0.00572086	0.00882985	2.05405	ROBO1
0.434042	2.10948	8.93979	0.00694694	0.010559	1.97638	ZNF334
0.433951	6.03193	78.3912	1.47708e-08	6.53937e-08	7.18446	SUPT20H
0.433452	3.33121	15.6322	0.000718184	0.00127801	2.89347	OAZ3
0.433346	5.81175	58.7746	1.54985e-07	5.48617e-07	6.26073	APC
0.433289	5.95088	48.9199	6.37387e-07	1.97224e-06	5.70504	DPP8
0.433114	6.67791	101.663	1.56767e-09	8.80117e-09	8.05546	POFUT1
0.43286	4.87266	43.5689	1.50002e-06	4.31153e-06	5.36537	INTS9
0.432852	7.93028	111.793	6.73528e-10	4.16468e-09	8.38042	MMP15
0.432816	2.27843	8.12139	0.00955321	0.0141786	1.84837	HDX
0.432731	3.96407	18.1288	0.000346446	0.000649535	3.1874	ZNF268
0.432687	6.58332	81.051	1.11427e-08	5.09896e-08	7.29252	WDR36
0.432251	5.94903	79.1042	1.36857e-08	6.11472e-08	7.21362	ARPC5L
0.432226	5.06209	43.769	1.4509e-06	4.18545e-06	5.37826	FBXL4
0.432151	2.24304	9.979	0.00470648	0.0073725	2.13239	PAXIP1-AS2
0.432141	4.59273	38.774	3.44401e-06	9.20245e-06	5.0361	MPV17L2
0.43207	5.42821	50.9835	4.66437e-07	1.48996e-06	5.82683	PARP12
0.432053	5.03291	34.6047	7.51756e-06	1.88378e-05	4.72497	DUS3L
0.431727	4.26901	21.9376	0.000124903	0.000252497	3.59774	RHOG
0.431565	8.69598	160.74	2.39653e-11	2.25529e-10	9.6468	CHD4
0.431489	3.16525	16.4369	0.000564509	0.00102115	2.99091	ATP2A1
0.431429	6.00348	82.6113	9.477e-09	4.4164e-08	7.35493	MAGI1
0.431273	4.48427	39.8849	2.82387e-06	7.67184e-06	5.1151	MCF2L
0.431188	7.59941	92.312	3.64897e-09	1.8656e-08	7.72918	PPA1
0.43114	6.30135	93.5984	3.23531e-09	1.67429e-08	7.77617	CTDSPL
0.430984	5.57047	59.1409	1.47565e-07	5.24681e-07	6.28011	KIAA1211
0.430969	4.38545	40.8331	2.39071e-06	6.57696e-06	5.18198	FAM173B
0.430897	5.22718	49.5941	5.74982e-07	1.80238e-06	5.74415	PGLS
0.43084	6.03298	80.4542	1.18624e-08	5.39953e-08	7.26764	ZBED3
0.430832	5.11507	52.3997	3.78442e-07	1.23575e-06	5.90807	KAZALD1
0.430736	6.92218	86.8923	6.15336e-09	2.97435e-08	7.52661	IFRD2
0.430599	5.71948	49.3119	6.00254e-07	1.87083e-06	5.72797	CCDC88A
0.430465	4.18407	30.7939	1.6211e-05	3.82033e-05	4.4179	SH3YL1
0.430309	4.30458	30.4588	1.73929e-05	4.07476e-05	4.3899	BMP2K
0.43028	4.93226	40.7355	2.43177e-06	6.68003e-06	5.17522	ILKAP
0.430143	6.57581	79.9552	1.25034e-08	5.65441e-08	7.24761	NINJ1
0.430027	6.74277	69.4749	4.03117e-08	1.619e-07	6.79075	BARX2
0.429745	7.32926	117.235	4.39247e-10	2.86692e-09	8.54258	DDX54
0.429743	6.28932	84.7805	7.59759e-09	3.60991e-08	7.4425	RAD51C
0.429204	3.65476	16.6199	0.000534848	0.000970641	3.01294	MAPK11
0.428985	6.7884	104.705	1.20766e-09	7.01283e-09	8.15411	VANGL1
0.428875	1.71359	6.5511	0.0182058	0.0258748	1.58712	NPAS1
0.428775	5.34184	56.3779	2.14891e-07	7.37968e-07	6.13196	SLC12A9
0.428532	4.94253	52.7568	3.59246e-07	1.17997e-06	5.92813	SVIL
0.428472	3.45218	14.836	0.000916687	0.00160413	2.79476	ATG10
0.428451	3.73379	21.07	0.000156198	0.000310476	3.50797	PRR5
0.428228	5.86431	61.1167	1.13691e-07	4.1427e-07	6.38272	RFX7
0.428129	5.30237	55.7845	2.33374e-07	7.94113e-07	6.10012	METTL2A
0.427994	5.42792	49.083	6.21639e-07	1.92943e-06	5.71457	LDLRAP1
0.427915	3.01887	16.0148	0.000640028	0.00114716	2.94038	GDPGP1
0.427198	4.71112	42.9052	1.67643e-06	4.77069e-06	5.32142	TRAF3IP1
0.426965	4.89593	36.8618	4.89111e-06	1.27101e-05	4.89585	SH2D4A
0.426786	4.90141	46.1471	9.84521e-07	2.93882e-06	5.53183	E2F8
0.426296	4.84302	33.8033	8.79515e-06	2.17704e-05	4.66213	AGA
0.426059	4.68157	40.1347	2.70197e-06	7.36427e-06	5.13287	FXN
0.426047	4.99672	50.419	5.0756e-07	1.61209e-06	5.79261	FAM45A
0.426016	5.13715	41.6063	2.09122e-06	5.82048e-06	5.23504	ZBTB12
0.42574	4.82004	42.2389	1.87665e-06	5.27855e-06	5.27749	FANCC
0.425483	5.62675	49.7523	5.61331e-07	1.76479e-06	5.75331	PNO1
0.425204	6.40323	91.4647	3.95291e-09	2.00877e-08	7.69707	SLC25A44
0.424937	6.1464	71.2959	3.25791e-08	1.33928e-07	6.87313	SURF6
0.42482	6.38936	103.22	1.37057e-09	7.84859e-09	8.10521	CPT2
0.424802	5.18389	35.5766	6.23387e-06	1.58741e-05	4.79931	STK32C
0.424504	5.99246	65.1327	6.82065e-08	2.6008e-07	6.58489	GAL
0.424294	5.68695	65.8151	6.26857e-08	2.41754e-07	6.61663	RNF157
0.424243	5.33827	44.8181	1.22058e-06	3.56995e-06	5.44734	PTPRK
0.424073	6.24119	81.3426	1.08086e-08	4.96642e-08	7.30396	PDRG1
0.424043	9.33609	134.406	1.26453e-10	9.48484e-10	9.02297	CCT3
0.423894	3.72602	20.3509	0.000188712	0.000369447	3.43245	LRRC27
0.423771	5.54081	60.6369	1.21052e-07	4.37238e-07	6.35928	TMEM185B
0.423704	5.70116	70.8596	3.42711e-08	1.40161e-07	6.85337	RFT1
0.423661	1.75047	7.56215	0.0125358	0.0182797	1.73803	ACADL
0.423578	2.39611	10.059	0.00457052	0.00717664	2.14408	CCNB3
0.423539	3.02145	13.5954	0.00135747	0.00231237	2.63594	MNS1
0.423496	4.27902	28.246	2.80236e-05	6.35198e-05	4.19709	TANGO6
0.423154	7.30047	91.8399	3.81504e-09	1.94606e-08	7.71084	HNRNPDL
0.42308	4.81443	39.0376	3.28437e-06	8.81387e-06	5.05483	TRIP4
0.422676	5.26766	49.5297	5.80646e-07	1.81784e-06	5.74044	RABEPK
0.422512	4.93374	36.2082	5.52938e-06	1.42197e-05	4.84711	MAML3
0.422502	5.09062	40.1022	2.71753e-06	7.40306e-06	5.13059	TMEM100
0.422333	4.7684	39.4172	3.06863e-06	8.27069e-06	5.08246	LRRCC1
0.421866	6.84835	99.1852	1.94826e-09	1.06434e-08	7.97292	HERC2
0.421846	5.883	58.895	1.52501e-07	5.40508e-07	6.2672	NSL1
0.42179	5.01235	41.984	1.96006e-06	5.48275e-06	5.261	ATP6V0A2
0.421736	5.31252	52.5199	3.71859e-07	1.21603e-06	5.91505	GLS2
0.421557	3.40316	14.6083	0.000984054	0.00171155	2.76661	C1orf226
0.421371	4.91071	42.5639	1.77588e-06	5.02424e-06	5.29893	GHR
0.421262	3.10016	16.4613	0.000560454	0.00101447	2.99376	FGFR2
0.421006	7.32777	112.446	6.39218e-10	3.97233e-09	8.40095	MBNL1
0.42092	6.98452	130.025	1.71377e-10	1.2469e-09	8.90417	MECP2
0.420596	7.32482	106.744	1.01755e-09	5.98993e-09	8.22258	SF3A3
0.420274	5.33072	46.7391	8.9588e-07	2.69585e-06	5.5693	TRAPPC13
0.42021	3.49589	16.1053	0.000622949	0.00111906	2.95115	GATA6
0.420092	5.25652	43.0799	1.62787e-06	4.64e-06	5.33348	PANK2
0.419777	6.17886	79.9584	1.24992e-08	5.65441e-08	7.24761	APEX2
0.419481	7.19676	84.3529	7.93301e-09	3.75445e-08	7.42545	NCLN
0.41896	2.1809	9.45421	0.00571754	0.0088262	2.05423	UST
0.418779	5.68174	49.067	6.23169e-07	1.93253e-06	5.71387	GTPBP3
0.418474	4.43462	32.9522	1.04179e-05	2.54429e-05	4.59443	ZNF200
0.41826	6.59949	92.7013	3.518e-09	1.80609e-08	7.74326	ATG3
0.418172	4.12666	25.5587	5.15966e-05	0.000111711	3.9519	PCDHB5
0.418118	6.44639	77.6047	1.60782e-08	7.04826e-08	7.15192	EML4
0.417815	6.15058	59.4925	1.40806e-07	5.03857e-07	6.29769	SYMPK
0.417646	4.86664	44.072	1.37983e-06	3.99904e-06	5.39804	PURA
0.416924	2.76535	11.3649	0.00286749	0.00465853	2.33175	WAS
0.416857	5.57208	58.5661	1.5939e-07	5.63317e-07	6.24925	TMEM199
0.416401	2.73708	10.5651	0.00380474	0.00605083	2.21818	CNTNAP3
0.416027	6.47598	89.1561	4.93114e-09	2.44824e-08	7.61115	NAA10
0.41565	5.58129	41.5417	2.11457e-06	5.88107e-06	5.23054	MIOS
0.415418	4.94917	42.8088	1.70387e-06	4.84259e-06	5.31492	SPECC1
0.415212	5.41385	39.7982	2.86758e-06	7.78145e-06	5.10894	MUM1
0.415206	4.40617	29.1202	2.31496e-05	5.3227e-05	4.27387	ITGA2
0.414785	7.67583	115.397	5.06478e-10	3.25434e-09	8.48754	LRBA
0.414705	7.56078	83.4246	8.71855e-09	4.09028e-08	7.38825	EIF1AX
0.414539	3.94508	18.448	0.000316777	0.000597524	3.22364	FAM161A
0.41422	2.35513	8.75786	0.00744966	0.0112557	1.94863	TLR5
0.414105	2.40319	9.88287	0.00487582	0.00761318	2.11843	SETD9
0.413831	5.91046	78.2677	1.49683e-08	6.61889e-08	7.17921	SEPT8
0.413828	3.58081	20.3823	0.000187149	0.000366772	3.4356	CYP2J2
0.413377	5.63586	62.3172	9.73322e-08	3.5876e-07	6.4452	MRPL27
0.413234	9.97053	123.293	2.78338e-10	1.92236e-09	8.71617	EIF4G1
0.413132	5.074	38.6277	3.5362e-06	9.42171e-06	5.02587	MRTO4
0.412862	8.15505	84.456	7.85067e-09	3.71749e-08	7.42975	ARHGDIA
0.412417	4.76267	23.4637	8.52564e-05	0.000177627	3.75049	ZNHIT2
0.412353	5.25568	37.8562	4.06957e-06	1.07099e-05	4.97022	ALG6
0.412057	6.65437	77.5143	1.62365e-08	7.1093e-08	7.14817	LEPREL4
0.411952	1.92371	6.93503	0.0154814	0.0222563	1.65255	LCA5L
0.411929	6.6159	95.2661	2.77363e-09	1.4609e-08	7.83538	MYO1D
0.41169	7.04018	80.387	1.19466e-08	5.43119e-08	7.26511	SCRIB
0.411356	6.66828	108.326	8.92576e-10	5.34444e-09	8.2721	TEX2
0.411124	2.19315	4.99417	0.0363551	0.0493625	1.3066	NCR3LG1
0.411032	6.09299	78.6513	1.43644e-08	6.38477e-08	7.19485	NGRN
0.411006	5.54564	40.5094	2.52981e-06	6.9323e-06	5.15912	CWC15
0.41099	5.64594	65.798	6.28182e-08	2.42097e-07	6.61601	MRPL35
0.410809	6.88271	110.516	7.46466e-10	4.55014e-09	8.34198	ZMYND11
0.410741	5.26603	56.2007	2.20237e-07	7.54933e-07	6.12209	MTHFD1L
0.410395	5.45158	51.4471	4.3538e-07	1.40158e-06	5.85338	VRK1
0.410379	3.20325	13.5086	0.00139611	0.00237061	2.62514	KBTBD3
0.410197	6.1376	70.0504	3.767e-08	1.52276e-07	6.81737	QSOX2
0.410103	6.33722	77.4891	1.62809e-08	7.12593e-08	7.14716	C19orf43
0.409776	5.91234	72.8156	2.73627e-08	1.14423e-07	6.94149	TMEM9B
0.4097	6.308	79.4619	1.31745e-08	5.91713e-08	7.22789	WDR74
0.409648	5.48492	54.4178	2.82921e-07	9.49107e-07	6.02268	NIP7
0.409401	7.34504	123.583	2.72459e-10	1.88409e-09	8.7249	ME2
0.409346	1.99715	6.56041	0.0181337	0.0257756	1.58879	GPR135
0.409267	2.09942	6.11686	0.0219522	0.0308497	1.51075	TPGS1
0.409101	4.34677	25.8018	4.87522e-05	0.000106067	3.97442	RCAN1
0.408842	4.40766	30.7052	1.65151e-05	3.88543e-05	4.41056	SAP30L
0.408755	7.81688	92.3987	3.61935e-09	1.85216e-08	7.73232	NSUN2
0.408615	6.74419	50.7571	4.82474e-07	1.53722e-06	5.81326	MRPS25
0.408142	4.23782	28.1125	2.88623e-05	6.52485e-05	4.18543	ZNF329
0.408058	1.77511	5.90121	0.0241279	0.0336531	1.47298	CHST15
0.407777	5.81708	60.048	1.30809e-07	4.69894e-07	6.328	TMEM181
0.407222	5.08959	34.8916	7.11077e-06	1.79028e-05	4.74708	MEGF8
0.407119	4.94657	37.5366	4.3158e-06	1.13258e-05	4.94593	ANKRD13B
0.407051	6.41946	81.3622	1.07864e-08	4.9583e-08	7.30467	TRIM24
0.406635	5.79718	53.2926	3.32406e-07	1.0986e-06	5.95916	UMPS
0.406491	7.49656	110.746	7.32733e-10	4.49096e-09	8.34766	SPTAN1
0.406463	6.43748	80.1061	1.23057e-08	5.57402e-08	7.25383	ISOC2
0.40634	3.99334	24.5544	6.54423e-05	0.000138912	3.85726	RAD51D
0.40619	7.97209	125.122	2.43436e-10	1.71203e-09	8.76649	EIF4EBP2
0.406012	5.44337	43.5124	1.5142e-06	4.35005e-06	5.36151	TMEM64
0.405935	4.95184	45.6171	1.07207e-06	3.17131e-06	5.49876	FAM134B
0.405653	3.60027	12.5971	0.00188378	0.00313898	2.50321	CACNB1
0.405557	6.96066	87.4924	5.79989e-09	2.82799e-08	7.54852	SSX2IP
0.405537	5.21449	45.5112	1.09056e-06	3.22004e-06	5.49214	XYLB
0.405344	5.20135	47.0913	8.47306e-07	2.56281e-06	5.59128	POP4
0.405263	7.3047	108.988	8.45349e-10	5.09721e-09	8.29267	MTHFD1
0.405167	3.69917	19.3216	0.000248923	0.000477688	3.32086	BRCC3
0.405115	6.16701	69.9368	3.81762e-08	1.53988e-07	6.81251	TRAF3
0.404906	4.53413	30.4297	1.74997e-05	4.09636e-05	4.3876	ARNTL2
0.404838	7.42518	123.958	2.65047e-10	1.83967e-09	8.73526	PRCC
0.404658	4.41111	29.2121	2.26938e-05	5.22238e-05	4.28213	C12orf66
0.404193	4.56822	31.5106	1.39679e-05	3.32898e-05	4.47769	CHMP6
0.404132	4.46763	31.5267	1.39216e-05	3.32035e-05	4.47882	AKAP5
0.404111	4.99288	35.951	5.80509e-06	1.48807e-05	4.82738	ZNF232
0.403877	5.08423	43.9444	1.40929e-06	4.07581e-06	5.38979	ACACB
0.403776	5.79599	69.6052	3.96962e-08	1.59542e-07	6.79712	TOR1A
0.403467	6.74959	90.6615	4.26676e-09	2.1533e-08	7.66689	MRPS2
0.403163	4.83065	30.1848	1.84292e-05	4.29592e-05	4.36694	ANKRD54
0.403045	4.02317	26.6915	3.97159e-05	8.75681e-05	4.05765	HAUS2
0.403003	4.19082	21.9948	0.000123095	0.000249159	3.60352	RANBP17
0.402678	5.23861	49.2536	6.05625e-07	1.88441e-06	5.72482	SCRN3
0.402286	4.5296	31.5748	1.37845e-05	3.28947e-05	4.48287	SLC1A4
0.401899	2.01441	8.84671	0.00903041	0.0134654	1.87078	FBXL22
0.401768	5.36548	55.5905	2.39788e-07	8.13703e-07	6.08953	TRMT61A
0.40174	2.93578	7.01259	0.0149882	0.0215849	1.66585	EIF3C
0.401285	4.51281	34.4707	7.71621e-06	1.92923e-05	4.71462	STK33
0.401029	8.40997	118.867	3.87693e-10	2.5695e-09	8.59015	EIF5A
0.400782	2.57891	11.1943	0.00304366	0.00492609	2.3075	GRB14
0.400742	4.91157	39.1642	3.21067e-06	8.6306e-06	5.06396	NR2C2AP
0.400672	6.2239	71.8259	3.06455e-08	1.26773e-07	6.89697	DHX29
0.400558	7.33143	98.0508	2.15538e-09	1.16382e-08	7.93411	ARIH2
0.400545	4.35632	21.6936	0.000132945	0.000267159	3.57323	CRIM1
0.400506	3.6431	17.4266	0.000423057	0.000781616	3.10701	B3GNTL1
0.40043	4.65074	36.864	4.88913e-06	1.27079e-05	4.89593	RWDD2B
0.400403	5.65149	61.8029	1.04001e-07	3.81451e-07	6.41856	CCND2
0.399993	5.29069	50.3216	5.15054e-07	1.63079e-06	5.7876	SDCCAG8
0.399953	4.53407	22.7702	0.000101236	0.00020793	3.68208	ZNF589
0.399915	7.74612	110.266	7.61736e-10	4.62805e-09	8.3346	GRSF1
0.399853	2.46857	8.61436	0.0078747	0.0118497	1.92629	DNM1
0.399753	7.65931	119.653	3.65271e-10	2.44266e-09	8.61214	GTF3A
0.399752	6.95467	89.4846	4.77702e-09	2.37807e-08	7.62378	FAM199X
0.399363	7.77104	94.8898	2.87113e-09	1.50515e-08	7.82242	PSME3
0.399332	3.14556	9.79551	0.00503557	0.00784396	2.10546	RP11-574K11.31
0.398875	6.0422	56.9486	1.9862e-07	6.89518e-07	6.16145	RFK
0.398772	4.43654	28.0061	2.95509e-05	6.67106e-05	4.17581	NOC4L
0.398623	8.44119	131.65	1.52949e-10	1.12307e-09	8.94959	EWSR1
0.398499	6.59345	88.3647	5.32517e-09	2.61249e-08	7.58294	RNF130
0.398463	8.23452	136.424	1.10246e-10	8.38184e-10	9.07666	TOP2B
0.398273	6.18224	64.9348	6.99054e-08	2.65741e-07	6.57554	TRIP11
0.398268	2.63469	8.10905	0.00960004	0.0142387	1.84653	CPT1C
0.398023	7.34809	68.0001	4.8054e-08	1.8965e-07	6.72205	ATAD3A
0.397771	5.16274	36.6295	5.10828e-06	1.32251e-05	4.8786	REPS2
0.397465	5.11551	26.5279	4.12286e-05	9.06884e-05	4.04245	PYGO1
0.397284	4.18318	28.7896	2.48741e-05	5.69009e-05	4.24488	APBB1
0.397097	5.55852	56.0475	2.24975e-07	7.69285e-07	6.11391	EMC8
0.396787	3.64348	17.1895	0.000452993	0.000832513	3.07961	UBB
0.396749	5.47744	53.8565	3.06515e-07	1.01968e-06	5.99154	CENPO
0.396507	4.37476	24.8411	6.1114e-05	0.000130386	3.88477	PDCD2L
0.396457	4.93886	33.0436	1.02289e-05	2.50197e-05	4.60172	NABP1
0.396218	4.03676	23.3288	8.81345e-05	0.000182974	3.73761	SLC25A14
0.396166	6.04291	68.1873	4.69868e-08	1.85767e-07	6.73103	ADSL
0.396029	2.96899	10.1234	0.00446424	0.00702459	2.15338	FAM89A
0.39564	6.52506	59.4159	1.42249e-07	5.08369e-07	6.29382	HIATL1
0.395253	5.44717	50.8937	4.72726e-07	1.50884e-06	5.82136	KLHL8
0.394948	6.07264	67.6443	5.01569e-08	1.97252e-07	6.70498	PPP1R7
0.394471	6.1929	41.1893	2.24725e-06	6.22372e-06	5.20595	ATR
0.394399	6.86683	100.769	1.69462e-09	9.41447e-09	8.0262	MOGS
[truncated: 2,086 more rows]

## Sheet: LNCaP95 4143 DOWN in CPSF1sh
LNCaP95 DOWN genes in CPSF1 sh
logFC	logCPM	F	PValue	FDR	neglog10FDR	GeneName
-4.01833	6.4779	3165.9	1.63196e-24	1.82143e-20	19.7396	PIM1
-3.51181	5.80441	1545.31	2.98091e-21	2.218e-18	17.654	ANKRD37
-3.2691	4.58064	1082.43	1.21117e-19	3.07224e-17	16.5125	GADD45B
-2.94252	7.76155	1436.07	6.4026e-21	4.2035e-18	17.3764	BHLHE40
-2.91978	5.8675	1287.03	2.00414e-20	8.94727e-18	17.0483	C1orf63
-2.74588	5.96809	1497.29	4.14313e-21	2.89009e-18	17.5391	PPP1R3B
-2.69618	4.53836	685.568	1.35258e-17	1.30139e-15	14.8856	FOS
-2.6163	6.33131	1691.43	1.16077e-21	1.23442e-18	17.9085	HILPDA
-2.56752	4.0756	457.875	8.30067e-16	3.87631e-14	13.4116	MAB21L3
-2.51933	4.70508	1022.67	2.18277e-19	5.0754e-17	16.2945	PPP1R15A
-2.40506	7.82017	644.637	2.54331e-17	2.21765e-15	14.6541	JUND
-2.31809	6.32356	1735.33	8.88168e-22	1.11738e-18	17.9518	TSC22D3
-2.17976	6.76609	1085.67	1.17425e-19	3.04786e-17	16.516	ELF3
-2.144	3.99664	578.69	7.67187e-17	5.48883e-15	14.2605	SLC2A12
-2.10839	7.31949	1897.76	3.48596e-22	7.78136e-19	18.1089	LOX
-2.09083	4.06068	470.968	6.23874e-16	3.13651e-14	13.5036	FUT3
-2.08586	6.05352	892.353	8.94744e-19	1.51307e-16	15.8201	NR4A1
-1.9987	6.98091	1747.77	8.24297e-22	1.11738e-18	17.9518	FAM102A
-1.98685	4.05027	417.616	2.10337e-15	8.3704e-14	13.0773	ZNF165
-1.96446	6.51436	860.445	1.30335e-18	2.04884e-16	15.6885	ENO2
-1.94455	7.18294	1732.95	9.01029e-22	1.11738e-18	17.9518	FAM13A
-1.94173	8.13077	1410.18	7.73919e-21	4.79873e-18	17.3189	ALDOC
-1.92567	8.59896	2793.39	6.07327e-24	3.38919e-20	19.4699	NUPR1
-1.88444	4.08674	597.095	5.57138e-17	4.2015e-15	14.3766	LDB3
-1.88051	5.2483	843.705	1.59646e-18	2.37575e-16	15.6242	CHAC1
-1.87426	3.26482	194.754	3.878e-12	4.78833e-11	10.3198	EDN2
-1.86436	6.04427	674.667	1.59446e-17	1.49544e-15	14.8252	DUSP1
-1.84606	3.42717	420.055	1.9834e-15	7.99161e-14	13.0974	MAP3K8
-1.83723	3.71513	371.249	6.86714e-15	2.22803e-13	12.6521	C2orf72
-1.80835	7.66647	1756.89	7.80702e-22	1.11738e-18	17.9518	ERO1L
-1.8004	4.17815	252.698	3.11063e-13	5.70295e-12	11.2439	CDKN1C
-1.79015	3.37438	218.68	1.2708e-12	1.90183e-11	10.7208	C17orf103
-1.78399	6.96945	894.073	8.77112e-19	1.50607e-16	15.8222	PFKFB4
-1.7788	6.09521	1223.25	3.40056e-20	1.35549e-17	16.8679	PLA2G16
-1.77815	6.33691	1619.53	1.82695e-21	1.5685e-18	17.8045	MED8
-1.76511	5.42695	552.642	1.22748e-16	7.96876e-15	14.0986	RAB31
-1.76338	6.77046	1391.41	8.89867e-21	4.9659e-18	17.304	ZNF292
-1.75332	4.83597	747.652	5.54844e-18	6.45064e-16	15.1904	HMOX1
-1.75214	6.85931	861.825	1.28197e-18	2.044e-16	15.6895	DVL2
-1.75156	9.69823	937.532	5.36901e-19	1.03316e-16	15.9858	NDRG1
-1.72709	5.46404	236.107	6.03669e-13	1.02239e-11	10.9904	SCNN1G
-1.72	2.64939	159.03	2.64965e-11	2.44741e-10	9.61129	CACNA1H
-1.71512	7.99945	799.468	2.78244e-18	3.62732e-16	15.4404	SOX4
-1.66403	6.51589	976.987	3.50424e-19	7.54209e-17	16.1225	SLC25A25
-1.64368	2.69033	187.217	5.65602e-12	6.62402e-11	10.1789	SMIM1
-1.63597	5.73089	1113.15	9.05904e-20	2.46605e-17	16.608	OCLN
-1.63163	6.21067	518.611	2.34499e-16	1.38478e-14	13.8586	DHRS3
-1.6272	5.77325	1030.31	2.02056e-19	4.90249e-17	16.3096	TP53INP2
-1.62385	7.44316	727.717	7.32682e-18	7.78806e-16	15.1086	CLDN4
-1.61772	6.30712	312.113	3.87774e-14	9.88116e-13	12.0052	NDUFA4L2
-1.61538	4.12013	255.76	2.76457e-13	5.15115e-12	11.2881	SCNN1B
-1.60383	9.05752	1988.03	2.14395e-22	5.98217e-19	18.2231	TMPRSS2
-1.6027	4.90923	376.773	5.92175e-15	1.97882e-13	12.7036	CA9
-1.59047	7.3489	1140.84	7.01914e-20	2.30414e-17	16.6375	WEE1
-1.58623	2.7973	146.225	5.80221e-11	4.78275e-10	9.32032	NMB
-1.58128	5.36603	767.192	4.25427e-18	5.05126e-16	15.2966	STARD4
-1.57788	7.07507	1683.62	1.21829e-21	1.23442e-18	17.9085	FZD4
-1.57565	2.93544	215.489	1.46494e-12	2.13727e-11	10.6701	HIST1H2BF
-1.57045	5.01186	562.177	1.03096e-16	7.01616e-15	14.1539	CREBRF
-1.56582	6.20079	579.837	7.51824e-17	5.45588e-15	14.2631	NOTCH3
-1.5653	4.42198	382.681	5.06565e-15	1.73962e-13	12.7595	PLA2G4D
-1.56352	6.21472	1200.31	4.13988e-20	1.59328e-17	16.7977	INTS6
-1.56206	3.03362	47.746	7.64523e-07	2.33265e-06	5.63215	HSPA1A
-1.55595	5.52364	445.112	1.10492e-15	4.91314e-14	13.3086	DNASE1
-1.55524	5.01665	481.918	4.94184e-16	2.57738e-14	13.5888	DUSP5
-1.5283	4.06228	265.219	1.93602e-13	3.83574e-12	11.4162	ENTPD2
-1.52674	2.71987	152.511	3.92037e-11	3.40236e-10	9.46822	RIN2
-1.52187	4.40009	318.505	3.17048e-14	8.34569e-13	12.0785	PAG1
-1.49734	7.01758	776.709	3.74694e-18	4.64662e-16	15.3329	KDM3A
-1.49661	6.15124	544.955	1.41589e-16	9.03011e-15	14.0443	FUT11
-1.4899	4.11557	220.655	1.16483e-12	1.77605e-11	10.7505	MST1
-1.48351	6.96764	730.045	7.09002e-18	7.60882e-16	15.1187	DGKD
-1.47466	6.19847	604.794	4.88732e-17	3.83035e-15	14.4168	NXPH4
-1.47455	3.92543	208.405	2.02269e-12	2.82191e-11	10.5495	FAM110C
-1.46869	7.5166	1669.87	1.32722e-21	1.23442e-18	17.9085	DDIT3
-1.46808	5.78409	574.578	8.25142e-17	5.75588e-15	14.2399	RBM15
-1.45483	8.73024	1371.31	1.03552e-20	5.50354e-18	17.2594	WDR45B
-1.45451	4.1514	357.614	9.98869e-15	3.06274e-13	12.5139	ZSWIM4
-1.45149	5.76048	824.016	2.03694e-18	2.87776e-16	15.5409	CTH
-1.44628	4.24564	327.744	2.38549e-14	6.57394e-13	12.1822	YPEL2
-1.43465	9.561	805.226	2.58401e-18	3.51709e-16	15.4538	VEGFA
-1.42875	4.30252	362.868	8.63214e-15	2.72927e-13	12.564	FRY
-1.42135	3.01199	107.647	9.43974e-10	5.61006e-09	8.25103	SYDE1
-1.42105	7.21047	701.259	1.07209e-17	1.05463e-15	14.9769	PFKFB3
-1.41035	3.14507	166.962	1.67625e-11	1.65788e-10	9.78045	TMEM74B
-1.40862	6.27167	810.478	2.41647e-18	3.32966e-16	15.4776	RORC
-1.40599	7.14193	733.8	6.7256e-18	7.43212e-16	15.1289	ATF3
-1.40354	6.2413	1116.7	8.76503e-20	2.44566e-17	16.6116	WDFY1
-1.40305	7.63908	994.43	2.9174e-19	6.64513e-17	16.1775	WSB1
-1.39783	5.1994	611.088	4.3962e-17	3.53041e-15	14.4522	TMEM45B
-1.3943	4.68603	204.762	2.39704e-12	3.22948e-11	10.4909	ZFP36
-1.39396	3.98489	257.095	2.62702e-13	4.94439e-12	11.3059	CAMK2D
-1.38907	3.09677	204.467	2.43059e-12	3.26055e-11	10.4867	DUSP6
-1.37734	6.72858	948.817	4.7438e-19	9.78114e-17	16.0096	RNF103
-1.37143	10.0351	1326.1	1.46814e-20	7.12429e-18	17.1473	GDF15
-1.36868	7.28052	940.287	5.20849e-19	1.03316e-16	15.9858	CREB3L2
-1.35905	8.9618	1400.94	8.28775e-21	4.8684e-18	17.3126	HK2
-1.35411	4.06677	193.115	4.20506e-12	5.10693e-11	10.2918	CYB5R2
-1.34967	6.24831	1040.1	1.83193e-19	4.5436e-17	16.3426	EEPD1
-1.34594	5.47567	465.896	6.96217e-16	3.4081e-14	13.4675	HERC3
-1.34421	7.24803	1124.82	8.12966e-20	2.38777e-17	16.622	CCNG2
-1.34404	2.29662	98.7552	2.02409e-09	1.10092e-08	7.95824	HIST1H2AE
-1.34005	7.27696	989.055	3.08586e-19	6.88825e-17	16.1619	CDKN1B
-1.33807	5.04404	542.825	1.47355e-16	9.27868e-15	14.0325	VEGFB
-1.33372	2.77557	91.6916	3.86888e-09	1.96992e-08	7.70555	BHLHA15
-1.33239	8.31478	1117.06	8.73563e-20	2.44566e-17	16.6116	BNIP3L
-1.33116	5.23597	273.039	1.45485e-13	3.00141e-12	11.5227	ZC3H12A
-1.32795	2.19248	106.084	1.07524e-09	6.30624e-09	8.20023	IRF1
-1.32313	5.0972	502.531	3.2301e-16	1.75005e-14	13.7569	TAF5
-1.31315	1.84767	72.52	2.8301e-08	1.17891e-07	6.92852	C8orf4
-1.31139	5.46361	302.302	5.32289e-14	1.27214e-12	11.8955	CLK1
-1.31088	3.10612	143.046	7.11486e-11	5.70877e-10	9.24346	ASGR1
-1.31005	7.97814	850.181	1.47529e-18	2.25558e-16	15.6467	INSIG1
-1.30917	3.25287	152.499	3.92334e-11	3.40236e-10	9.46822	BEST1
-1.30888	3.15308	160.622	2.41319e-11	2.26714e-10	9.64452	ADSSL1
-1.30302	7.75371	655.511	2.14253e-17	1.89784e-15	14.7217	SLC2A1
-1.29417	7.31815	767.853	4.21671e-18	5.05126e-16	15.2966	PDK1
-1.29114	4.91417	310.138	4.12995e-14	1.0264e-12	11.9887	KDELR3
-1.28547	4.72348	314.564	3.588e-14	9.26984e-13	12.0329	DUSP10
-1.28437	2.6562	146.28	5.78222e-11	4.7698e-10	9.3215	SYNE3
-1.28417	3.07079	143.746	6.80046e-11	5.49601e-10	9.25995	TNS4
-1.28196	6.13447	663.216	1.90059e-17	1.7246e-15	14.7633	CAPN5
-1.27743	7.75166	611.837	4.34142e-17	3.53041e-15	14.4522	DDIT4
-1.27742	2.94802	159.021	2.65113e-11	2.44741e-10	9.61129	SULT2B1
-1.26988	2.52778	93.3829	3.30086e-09	1.70087e-08	7.76933	PMEL
-1.2667	3.15488	182.999	7.0282e-12	7.93142e-11	10.1006	FRMD4B
-1.25905	5.88039	408.826	2.60625e-15	9.99598e-14	13.0002	TGIF1
-1.25741	7.94322	1303.14	1.76082e-20	8.18856e-18	17.0868	PACSIN2
-1.25666	5.84017	504.822	3.0842e-16	1.69479e-14	13.7709	INSIG2
-1.25282	6.59725	742.385	5.96715e-18	6.79586e-16	15.1678	KDM7A
-1.2524	4.51489	271.123	1.5592e-13	3.1814e-12	11.4974	GSN
-1.25045	5.94972	580.562	7.42294e-17	5.45049e-15	14.2636	GADD45A
-1.25006	2.86545	71.7742	3.08286e-08	1.27483e-07	6.89455	TGFB1
-1.24892	6.8233	434.379	1.41398e-15	5.97473e-14	13.2237	PIM3
-1.24739	6.02597	285.431	9.39303e-14	2.07185e-12	11.6836	PLA2G6
-1.24516	4.30297	276.019	1.30735e-13	2.73758e-12	11.5626	PMAIP1
-1.24287	3.15692	144.908	6.31106e-11	5.13021e-10	9.28987	SULT1C2
-1.24198	3.96909	185.882	6.05557e-12	7.00376e-11	10.1547	TCP11L2
-1.23811	9.88711	637.16	2.86626e-17	2.46079e-15	14.6089	SLC6A8
-1.23694	7.38859	821.364	2.10583e-18	2.93789e-16	15.532	JMJD1C
-1.23497	6.20427	472.829	5.9943e-16	3.02726e-14	13.519	PSRC1
-1.23472	6.38884	761.736	4.57867e-18	5.37921e-16	15.2693	EGF
-1.23364	6.27432	434.172	1.42082e-15	5.97473e-14	13.2237	OTUD3
-1.23102	2.35705	60.8486	1.17741e-07	4.27353e-07	6.36921	RNF223
-1.23033	7.39207	723.48	7.7802e-18	8.1154e-16	15.0907	PLOD2
-1.22975	2.84631	102.438	1.46588e-09	8.32163e-09	8.07979	FSIP1
-1.22711	6.60418	678.503	1.50434e-17	1.42287e-15	14.8468	EFNA1
-1.2268	5.81187	345.072	1.4272e-14	4.22461e-13	12.3742	SLC22A23
-1.22442	8.89389	1133.47	7.50815e-20	2.32322e-17	16.6339	COLCA1
-1.22351	6.37992	333.808	1.98732e-14	5.62913e-13	12.2496	BCKDK
-1.22153	2.63592	101.879	1.53849e-09	8.66353e-09	8.06231	LMTK3
-1.21893	7.69127	1227.57	3.27792e-20	1.35499e-17	16.8681	MAPK6
-1.21605	4.11788	204.224	2.45845e-12	3.29102e-11	10.4827	BACE2
-1.20574	8.27452	777.92	3.68729e-18	4.62403e-16	15.335	CDC20
-1.20431	3.10131	106.807	1.01219e-09	5.96782e-09	8.22418	TPPP
-1.2019	4.33135	269.579	1.64935e-13	3.32281e-12	11.4785	RORA
-1.20088	3.42276	154.567	3.45924e-11	3.04965e-10	9.51575	ANG
-1.19834	8.26126	1171.81	5.31458e-20	1.85363e-17	16.732	GLUD1
-1.19061	2.73149	63.836	8.02238e-08	3.01982e-07	6.52002	SMN1
-1.18953	2.01308	80.1067	1.23049e-08	5.57402e-08	7.25383	SLC11A1
-1.18641	8.55407	1132.91	7.54632e-20	2.32322e-17	16.6339	BNIP3
-1.18388	7.33799	1149.9	6.46549e-20	2.18671e-17	16.6602	LRIG1
-1.18077	5.67767	312.323	3.85192e-14	9.85371e-13	12.0064	SLC22A18
-1.17816	2.21181	92.4714	3.5947e-09	1.84123e-08	7.73489	KANK3
-1.17811	3.53587	151.721	4.11514e-11	3.54664e-10	9.45018	CYR61
-1.17797	10.2644	853.668	1.41424e-18	2.19227e-16	15.6591	ALDOA
-1.17481	5.23663	427.599	1.65737e-15	6.7758e-14	13.169	PNRC1
-1.17353	10.2953	1192.76	4.42072e-20	1.64465e-17	16.7839	SCD
-1.17083	3.67525	181.201	7.72041e-12	8.57388e-11	10.0668	OTUD1
-1.16982	8.52757	736.668	6.46113e-18	7.21127e-16	15.142	P4HA1
-1.16863	4.84766	265.508	1.91539e-13	3.80386e-12	11.4198	ARID3A
-1.16857	6.60057	517.217	2.41007e-16	1.40831e-14	13.8513	CUL7
-1.16825	5.51959	383.097	5.0107e-15	1.73141e-13	12.7616	TTC6
-1.16689	10.2628	1025.14	2.12886e-19	5.05536e-17	16.2962	SIPA1L2
-1.16387	6.84048	625.193	3.48056e-17	2.92079e-15	14.5345	HLA-A
-1.16344	5.76426	317.578	3.26366e-14	8.57074e-13	12.067	PPP2R5B
-1.16163	4.55923	196.8	3.50854e-12	4.41652e-11	10.3549	HIST1H2BD
-1.15477	3.09487	107.77	9.34421e-10	5.56846e-09	8.25426	WDR66
-1.15446	4.75622	237.202	5.77072e-13	9.84817e-12	11.0066	YPEL1
-1.14316	3.21519	104.53	1.22571e-09	7.11025e-09	8.14812	PADI2
-1.14148	6.73016	534.108	1.73774e-16	1.07154e-14	13.97	RLF
-1.14014	5.37037	459.654	7.98123e-16	3.77451e-14	13.4231	FXYD3
-1.13921	4.25563	146.543	5.68649e-11	4.70822e-10	9.32714	CREB3L1
-1.1376	3.5128	146.317	5.76846e-11	4.76197e-10	9.32221	GLIS2
-1.13757	4.14708	216.901	1.37526e-12	2.01964e-11	10.6947	ALDH2
-1.13739	7.13735	803.823	2.63091e-18	3.53778e-16	15.4513	CLDN12
-1.13552	5.25403	335.654	1.88101e-14	5.36929e-13	12.2701	BCL10
-1.13515	7.85892	912.097	7.13585e-19	1.26486e-16	15.898	C4orf3
-1.13375	8.60425	672.138	1.65712e-17	1.51599e-15	14.8193	IRF2BP2
-1.13303	4.37005	262.567	2.13673e-13	4.13636e-12	11.3834	SLC6A6
-1.12513	3.77466	188.373	5.33324e-12	6.29887e-11	10.2007	RBPMS
-1.12339	4.97941	336.811	1.81759e-14	5.21493e-13	12.2828	FAM160A1
-1.12316	7.14033	719.619	8.22019e-18	8.41702e-16	15.0748	ERRFI1
-1.11945	5.46908	413.997	2.29625e-15	9.02408e-14	13.0446	MORC3
-1.11901	4.57706	165.962	1.77387e-11	1.73821e-10	9.7599	DBP
-1.11893	6.07841	327.945	2.371e-14	6.55017e-13	12.1837	DAPK3
-1.11836	2.53816	78.545	1.4529e-08	6.4502e-08	7.19043	BCKDHA
-1.11728	2.46167	80.1344	1.2269e-08	5.56416e-08	7.2546	IDNK
-1.11487	2.82492	102.634	1.44142e-09	8.20909e-09	8.0857	TSSK6
-1.1141	2.99258	130.129	1.70128e-10	1.24024e-09	8.9065	FUT1
-1.11189	5.57184	188.293	5.35482e-12	6.31099e-11	10.1999	PPFIA4
-1.11	6.33999	582.044	7.23212e-17	5.34554e-15	14.272	FAM47E-STBD1
-1.10622	3.49852	107.77	9.3448e-10	5.56846e-09	8.25426	GAD1
-1.10569	6.42268	577.594	7.82185e-17	5.56049e-15	14.2549	KIAA1467
-1.10177	6.422	451.496	9.56708e-16	4.34058e-14	13.3625	HBP1
-1.09641	7.00317	775.02	3.83192e-18	4.69094e-16	15.3287	ARFGAP3
-1.09619	4.61638	332.052	2.09461e-14	5.87385e-13	12.2311	ANKHD1
-1.09572	5.61143	322.496	2.80122e-14	7.53358e-13	12.123	TDRP
-1.09505	5.09163	183.828	6.7318e-12	7.63553e-11	10.1172	HELZ2
-1.09491	5.09604	295.762	6.60986e-14	1.52739e-12	11.8161	VIPAS39
-1.09473	10.0671	774.34	3.86673e-18	4.69094e-16	15.3287	GPI
-1.09406	3.64229	149.292	4.78337e-11	4.05062e-10	9.39248	PVRL4
-1.09367	4.23677	233.326	6.77445e-13	1.1285e-11	10.9475	NFIL3
-1.09243	6.77278	885.676	9.66955e-19	1.58709e-16	15.7994	PATL1
-1.09017	4.72089	302.315	5.32062e-14	1.27214e-12	11.8955	PRKCH
-1.08876	5.30807	326.398	2.48525e-14	6.81521e-13	12.1665	LYSMD1
-1.08868	10.088	723.869	7.73731e-18	8.1154e-16	15.0907	CKB
-1.08672	6.1808	482.102	4.92274e-16	2.57738e-14	13.5888	BAMBI
-1.08657	2.33679	63.0236	8.89238e-08	3.316e-07	6.47939	COL18A1
-1.086	6.27001	436.28	1.35297e-15	5.79792e-14	13.2367	STC1
-1.08414	4.87342	280.484	1.11615e-13	2.4134e-12	11.6174	SLC44A4
-1.08068	6.9971	737.524	6.38439e-18	7.19759e-16	15.1428	MXI1
-1.07977	4.56756	225.166	9.57361e-13	1.49651e-11	10.8249	NGEF
-1.07807	3.99939	127.14	2.10402e-10	1.49955e-09	8.82404	OVOL1
-1.07696	5.58642	505.883	3.0191e-16	1.67338e-14	13.7764	OSER1
-1.07646	8.23978	1186.39	4.67383e-20	1.68273e-17	16.774	RASSF3
-1.07559	5.6398	379.339	5.53184e-15	1.87094e-13	12.7279	PHF1
-1.07385	4.72789	274.343	1.38819e-13	2.89601e-12	11.5382	PRAC1
-1.07354	8.4457	1130.69	7.70174e-20	2.32322e-17	16.6339	UGDH
-1.07125	5.69728	330.635	2.18572e-14	6.11398e-13	12.2137	PTPRR
-1.07038	7.27021	937.717	5.3581e-19	1.03316e-16	15.9858	STX3
-1.07005	6.28388	362.447	8.73298e-15	2.7456e-13	12.5614	CCNL1
-1.06832	6.80953	560.798	1.05711e-16	7.1075e-15	14.1483	SAT1
-1.06783	6.20014	436.189	1.35584e-15	5.79792e-14	13.2367	ZRANB1
-1.06609	6.85366	602.111	5.11463e-17	3.90989e-15	14.4078	FAM174B
-1.06576	6.18768	561.228	1.04888e-16	7.09487e-15	14.1491	NEU1
-1.06499	4.02351	228.724	8.22203e-13	1.31848e-11	10.8799	PPP1R3E
-1.06322	6.94746	579.763	7.52804e-17	5.45588e-15	14.2631	RIT1
-1.06291	3.49493	101.883	1.53801e-09	8.66353e-09	8.06231	DNAJB5
-1.06013	6.57285	710.083	9.42836e-18	9.39553e-16	15.0271	EXOC4
-1.05954	4.39804	233.526	6.7183e-13	1.1225e-11	10.9498	SHISA4
-1.05755	3.35581	90.3376	4.40096e-09	2.21058e-08	7.65549	MPND
[truncated: 3,901 more rows]

## Sheet: LNCaP95 Positive NES in CPSF1sh
LNCaP95 Positive Gene signatures
[truncated: 15 more rows]

## Sheet: LNCaP95 Negative NES in CPSF1sh
LNCaP95 Negative Gene signatures
[truncated: 36 more rows]

[truncated: 4 more sheets: 22Rv1 1972 UP in CPSF1 sh, 22Rv1 2212 DOWN in CPSF1 sh, 22Rv1 Positive NES in CPSF1sh, 22Rv1 Negative NES in CPSF1sh]
