# Supplementary material for: CPSF1 inhibition promotes widespread use of intergenic polyadenylation sites and impairs glycolysis in prostate cancer cells
Source: Cell Rep. Author manuscript; Available in PMC 2025 Feb 17. (PMC11831233; doi:10.1016/j.celrep.2024.115211)
Supplement: 3 [file NIHMS2052781-supplement-3.xlsx]

## Sheet: shCPSF1_DOWN geneset
shCPSF1_DOWN gene set
PITPNM1	CTNND1	MYO6	SLC25A40
FOXO4	ECD	GCHFR	TACC2
SLC35D2	UBE2D2	SREBF2	SNX14
TOM1L1	CLDN4	HLA-C	TPT1
IFI35	DDIT4	CAST	NXPH4
HSD17B7	OARD1	ATP1A1	UACA
TC2N	ADSSL1	SREBF1	EXOC4
PDCD10	KLF9	CLIC4	PDK1
RPL3	CTNNAL1	EHF	COLCA1
RAB26	JUND	DLGAP5	ZDHHC9
CCPG1	OSTC	GLTSCR2	SCD
ARIH1	CPSF1	TFPI	NMB
DOCK6	HEBP2	ADD3
RTN3	TLE3	ERO1L
SHMT2	FGGY	KLK4
VIPAS39	NUP62CL	SLC25A6
VLDLR	ZNF592	SLC11A2
SLC22A23	ASNS	SCNN1A
TMED7	DVL2	ALDOC
GEMIN8	PLOD2	LTBR
SLC7A1	ATF4	DERA
HMMR	P4HA1	MID1IP1
TMEM14B	IAH1	BNIP3
SUCLA2	LYPLAL1	SLC44A4
RPE	WASL	BNIP3L
RPL22	IRF2BP2	PROCR
CTBS	ACBD6	NDUFA4L2
PSME1	HPRT1	SLC1A5
NUDCD2	CCNB2	BTG1
CLDN12	SOD2	ECH1
ADM2	METTL23	WDFY1
SORT1	LDHA	KLHDC2
COMMD10	CCNI	SUDS3
GTPBP2	NUAK2	PIGV
RPL13A	PHGDH	ACO1
EIF3F	CCDC57	MGST1
POLE4	PCK2	SAP30
PGK1	TMPRSS2	FADS1
CCNG1	SFXN3	HMGB2
COX20	HIBADH	CAMK2D

## Sheet: shCPSF1_UP geneset
shCPSF1_UP gene set
RCC1	AP001816.1	MAF
DNHD1	SMARCE1	USP11
AOC3	CROT	ERMAP
KCNAB3	COL7A1	KCNC3
LRRC37A3	MYO1D	MAK16
PROSC	ADCK3	HSPA4
THAP2	USP39
CSTF3	NDN
KIAA1683	BAX
AOC2	HYPK
POP1	PAQR6
UQCC1	LCP1
ALPK3	CLDN15
SRGAP3	ZNF596
DBN1	LEAP2
CSRP2BP	HMGB1
PPP1R3F	SLC25A13
PEX6	OGDH
HIST1H2BK	GALNT10
DNAJB6	GOT2
MAMDC4	DHX29
COL4A6	MT-ND6
PTCD1	HYAL3
MC1R	GNA12
FOXD4	JMJD4
MYO1B	CREM
MAP1B	RGS5
GATS	ME2
ACTA2	AP2M1
TMEM5	SLC43A2
TMEM81	PFKFB2
QRICH2	PANK2
TCAIM	TMEM116
AGBL3	BCCIP
CDC42EP3	FAM122B
EIF4G1	NINJ1
TNFRSF21	LNP1
ZNF25	PTPN21
PHLDA1	THNSL1
PSMD2	MME

## Sheet: JTE-607_DOWN geneset
JTE-607_DOWN gene set
ST6GALNAC4	FADS1	C6orf1	SF3B5	MLX	CHCHD10
DVL2	ORMDL2	CHID1	DBNL	CCDC84	NAT10
CIRBP	PSMC5	DNAJC1	PUSL1	PIF1	FAM207A
PPP3CB	VPS28	AVPI1	STK17A	C9orf69	CDC20
HNRNPUL2	GPS1	FUOM	SLC2A4RG	MRPL12	CASP8
EIF3C	SPRYD4	NMRAL1	TMEM223	SECISBP2	TLCD1
CCDC88A	TOMM40L	PEX19	FARSB	POLR2E	HSP90AA1
TMEM138	YLPM1	PLEKHG4	OGG1	LONP1	NEAT1
BOLA2B	SLC39A13	RPUSD3	NME6	SF1	HIST1H4C
ZNF512B	MRPS16	NIT2	CYC1	CHORDC1	PREB
PVR	ELOVL1	TMEM106A	MRP63	NABP1	RNASEH2C
NUP88	SQSTM1	TCF25	CHPF2	VMP1	KAT5
B4GALT7	RP5-886K2.3	INF2	IRAK1	KNOP1	ECI1
HARS	IMPDH2	UCP2	EIF2B4	DYNC1H1	VPS51
MAFG-AS1	TMEM63A	FANCA	TUG1	B3GALT6	C9orf114
TBC1D9B	CES2	UNC13D	FAM83H	PLEKHN1	ACTN1
YDJC	HCFC1R1	CDCA3	NDUFB10	C19orf60	SYNC
SURF2	STAT1	NEK6	APRT	RDX	C8orf33
RIC8A	DNAJC30	ARHGAP18	MMACHC	LRRC41	SPRYD3
SMUG1	ARHGDIA	DMAP1	JMJD4	MEF2BNB	OGT
KLHDC2	MPI	SUN2	PDLIM7	BRD9	EXOSC6
RAB30-AS1	PEX10	LIG3	FTSJ3	SEC22B	PSME3
AIFM2	UBE2S	ZNF259	GTF2H2	PGP	RFC4
LAMTOR1	JTB	ID1	TMEM141	PPAN	TPX2
DNAJB1	TIMM13	GFM1	CHTF18	EIF3J	CCDC85B
ZNF593	COA4	GALE	DESI1	DDIT4	COX20
METTL1	MPRIP	CD151	POLR3H	HNRNPU	METTL23
ASUN	MRPS7	EXOSC7	KNSTRN	AHNAK	MTIF2
MLH3	SSSCA1	LENG1	POLR2L	DFFA	EMG1
AIMP2	SBF1	RPE	MLST8	EIF1
HEATR1	SLC25A11	INO80B	LTBR	BIRC7
MRPL28	ZC3H10	CHMP6	NCOR1	HNRNPR
RAD23A	ELP6	NOP9	NDUFAF3	CDC25B
TCEAL4	PYCRL	ACD	NDUFV3	DVL1
PACSIN3	C12orf43	PFKFB2	C17orf89	SNAPC5
TRPT1	HGS	FARSA	PSME4	FASTK
STRIP1	MAN2C1	EMC6	FCHSD1	SLC38A2
FAM173B	PRR13	STC2	SLC35F6	GPATCH4
C19orf53	CTPS1	PPHLN1	USP13	SLC25A6
NXN	NT5C	RIN1	TUBG1	FUBP1

## Sheet: JTE-607_UP geneset
JTE-607_UP gene set
TUBA1B	KIAA2013	AC005943.5	HNRNPH1
HIST1H2AC	ANXA2	HIST2H2BE	RP11-690D19.3
RPS27A	DHRS2	BACE1	CALR
EEF1B2	H2AFZ	PNN	RBBP4
RBBP6	BRI3BP	PDCD4	KDELR2
NASP	HIGD1A	PROSC	RP11-343N15.5
PPIA	HMGB1	MCM3	MTND1P23
NPM1	COX6C	PNISR	SREK1IP1
HNRNPDL	PCF11	HSPD1	TMEM2
RP11-391M1.4	HIST2H2AA3	CCNE1	NEDD4L
RPL11	HIST2H2AA4	H1F0	RPLP2
BCYRN1	SRSF6	GATAD2A	RP11-350F4.2
RPS6	SSR1	RPS21	RP11-474G23.2
PTMA	TMA7	ACADM	CTD-2196E14.4
HINT1	DEGS1	MSX1	RP11-127B20.2
PA2G4	UNG	SMU1	DIS3
SNRPF	UBE2G2	UQCRH	SNHG7
TXN	RPS20	YWHAZ	LINC00515
SRF	RPS8	RPL35	STK35
NUDT3	IMPAD1	EEF1A1P11	PHF10
EEF1A1P5	PTP4A2	TCF3	SLC44A1
RPL22	RP11-225H22.7	YWHAE	RPL19
TUBA1C	RP11-53O19.3	HSP90AB1	H3F3A
RP11-566E18.3	RP11-434H6.7	ADM5	RPL3
NAP1L1	HNRNPD	TMEM81	SNRPB2
SNRPG	RRM1	NACA	NDUFA1
RP5-1085F17.3	RPS10	RP11-339B21.11	NUCKS1
RP11-498C9.15	RP11-290F24.6	FAU	FEN1
C7orf55-LUC7L2	ARF1	RRP15	YY1
ANP32A	ODC1	RP11-479G22.8	DEK
LUC7L3	UBE2V2	RPS17	DEXI
RPL26	AC006538.1	MON1B	FIP1L1
SUB1	BLMH	PABPC4	DNAJB6
CSE1L	RP5-857K21.7	SPTLC2	RPL21
OAZ1	EEF1A1	TOPORS	PNPT1
PEBP1	RPL9	SCD	HIST1H2BD
H3F3B	DBI	KIAA1143	RPL5
SRSF11	FAM32A	MCFD2
KPNB1	RPS6KA3	RAN
DOK3	LINC00641	RAB22A

## Sheet: shCPSF1_Lengthened_DOWN geneset
shCPSF1_Lengthened_DOWN gene set
HIBADH	C14orf1	FTH1	HDAC5	MLPH	PSAT1
SLC25A40	SPTLC2	ZNF277	HECTD4	RABGGTB	NDUFS5
PEX7	TPCN1	PGM3	DNPH1	COPB1	PWWP2A
IDI1	PITPNM1	GATAD1	AQR	HMGB2	EXOC4
GNPTAB	SLC25A6	RRAGD	MDM4	CAMK2D	CLDN3
TGOLN2	AKIP1	CCSAP	TCEAL4	DPP7	VTI1B
TXNRD1	FAM127A	KIAA1244	SMYD3	RPS27	DAZAP2
WASL	PCK2	PGK1	RPRD2	CCNB1IP1	KIAA1715
MPC2	ZNF592	CBWD2	KLC1	EIF3E	WASF2
GDAP2	CCBL2	ALDOC	AURKB	RPL34	RPL14
TMEM56	MND1	RPGRIP1L	ENTPD4	RAB32	KLF9
MXI1	CCDC23	GSTM3	CENPF	HMGXB4	ATP5G2
EMC7	STXBP1	PIM1	ALOX15	TRIB3	CCDC41
SF3B5	LITAF	ZMYM3	BCL3	RSL24D1	IRF6
ACBD6	TTC19	ENTPD2	AIG1	TMEM159	ST6GALNAC6
HPRT1	N4BP2L2	CALU	IAH1	FAM60A	SRRM1
ENPP4	SHISA4	ISG20	EIF2A	TPT1	STEAP2
TRMT11	AK4	CCNL2	PFKM	CPSF1	LTBR
GNPTG	RPSA	FADS2	GPT2	PDK1	MGST2
WDR61	ZNF773	NARF	HDHD2	ALDOA	ATP1B1
DDT	CLDN4	RIMKLA	SBK1	DUSP1	DVL2
ERGIC1	SOX4	ABHD2	TSSK6	CCNG1	C7orf63
PIGV	SPON2	TGIF1	CXorf40B	WDFY1	ZFAND1
CENPN	IRF2BP2	MIA3	LEO1	TLE3	CCNL1
C12orf73	KLK3	TTC14	EIF4EBP1	DCAF16	CTBS
CYB5D1	GPI	TTC6	STC2	MED23	BTG3
SUCLA2	H6PD	FBXW7	MGMT	CCNI	CFDP1
TOMM20	GDF15	NR1D2	SLC1A5	ARIH1	SLC16A1
CANT1	NQO1	DARS	IQGAP3	USP40	SARS
KATNBL1	CCDC174	IFI35	CEP152	FKTN	CTNND1
TIMM10B	GRAMD1A	SGSM3	MACROD1	TMEM59	TAF1D
ASNS	PTPRA	SETD5	DHX40	INTS6	TMPRSS2
SREBF1	BAMBI	CLDN12	ZMYM5	BBS2
KIAA1432	PCID2	RFNG	MEX3C	DCTN6
C1orf21	ZBTB7B	CENPH	ZXDB	MPLKIP
SLC44A4	ZDHHC9	KRTCAP3	TPD52	DPY19L3
AK3	PCED1A	ENO2	MKRN2	UPF3B
SKIV2L2	WSB1	PLOD1	ECHDC2	SMAP2
ERMP1	PLEKHH1	ERLEC1	MLF1	CLIC4
LDHA	MFSD10	NUDT4	CTH	FAM13A

## Sheet: Primer sequences
Primer sequences all 5' to 3'
Actin qPCR
Forward	CTCTTCCAGCCTTCCTTCCT
Reverse	AGCACTGTGTTGGCGTACAG
CPSF1 qPCR
Forward	GGTGTCGCGGGATGCCAAGC
Reverse	CGCGGTCAGACACCAGAAAACCCA
CPSF2 qPCR
Forward	TGATTCCCTGAGGAAGCATGT
Reverse	ACCCAACTTTCCGACAGCAT
CPSF3 qPCR
Forward	GATCCGACCCCTTGGAGCTG
Reverse	GGATCCCACAGTCGAGCATT
CPSF4 qPCR
Forward	GCACACACGGAGAGTCATCT
Reverse	GTTCAAATCGAGGGTGCATGA
WDR33 qPCR
Forward	GAGCGGGATTGAGAGGATCG
Reverse	TCCTTCTAGGATACGTCTGGC
FIP1L1 qPCR
Forward	TGATTCCACCACCGGGTTTT
Reverse	ATAGTCCCACTGCTTGCTGG
CPSF6 qPCR
Forward	TGATGCCAGTGCTGGTGATT
Reverse	TCACGTCTTGATCCAGAACCA
CPSF7 qPCR
Forward	ATTCCCGTGGCATCTTCCTT
Reverse	TGAACTCTGGGTCCTGGTTG
NUDT21 qPCR
Forward	GCACCATCAACCTGTACCCT
Reverse	CTCATGCGCTGAAATCTGGC
CSTF1 qPCR
Forward	TGCCATGCCAATAGAGGTCA
Reverse	AGGCACGTGACTTCATCCAC
CSTF2 qPCR
Forward	GCCCAGTCTTTGGGTGGAAT
Reverse	ACTCCACCCTGCATAGAAGC
CSTF3 qPCR
Forward	TGTCCGAGAAACCAAGGGTAA
Reverse	GATCCTACAGCTTCCACGCC
PCF11 qPCR
Forward	TCAGTATCAAGAAGGTGTGCGA
Reverse	TCATCTTCGTTGGGCCATCT
CLP1 qPCR
Forward	GGGCAAGAACCGCTTGTAGT
Reverse	TGTAGCTGCTGTGCCTGC
GPI qPCR
Forward	TCGATGCCAACAAGGACCGC
Reverse	GTCCACCAGCATCCGCATCA
GPI extended 3'UTR qPCR
Forward	CTGGCACCAAATTTCAACAA
Reverse	AGATGAAATACCTCCGATTTGC
GPI extended 3'UTR PCR primers
Forward	CCTCTCACGACGCTTCTACC
Reverse	GGTGGTGGGGTGTAAATACAGT
PFKM qPCR
Forward	AATCTGCAAGAAAGCAGCGG
Reverse	GCAGCATTCATACCTTGGGC
PFKM extended 3'UTR qPCR
Forward	GAAGAGGGAAGGATGGCTCA
Reverse	CTGGGGAAATAGCATGCACC
ALDOA qPCR
Forward	GTCCAGCTTCAACATGACCC
Reverse	TGGTAGTAGCAAGTTCCTTTCCT
ALDOA extended 3'UTR qPCR
Forward	GCCTAGCTCATTCAACTCTGG
Reverse	GTGCCCGGCTGAAACTATTG
PGK1 qPCR
Forward	ACAAGGTTAAAGCCGAGCCA
Reverse	TCCTACCATGGAGCTGTGGG
PGK1 extended 3'UTR qPCR
Forward	CCTGTCACCTTGGATCCCTT
Reverse	TGGGATGAGGACACTGTTACC
