# Supplementary material for: CPSF1 inhibition promotes widespread use of intergenic polyadenylation sites and impairs glycolysis in prostate cancer cells
Source: Cell Rep. Author manuscript; Available in PMC 2025 Feb 17. (PMC11831233; doi:10.1016/j.celrep.2024.115211)
Supplement: 4 [file NIHMS2052781-supplement-4.xlsx]

## Sheet: LNCaP 113 Shortened in CPSF1sh
DPAC Shortened genes for LNCaP
Gene Name	Mean Counts Cond1	Mean Counts Cond2	Fold Change	pAdj	DE Result	Any Splicing APA? (DPAC)	Any Tandem APA? (DPAC)	#Exons with a PAC	Exon Names	Exon fraction Cond1	Exon fraction Cond2	Exon Fraction Change	Exon Results_x000D_ (NA = Not significant)	#PACs per Exon	PDU per Exon Cond1	PDU per Exon Cond2	delta-PDUI per Exon	DPAC Result
XRCC5	1128.73	1477.1	0.3859	0.0028	NC	No	Yes	5	XRCC5_exon_chr2:216977739_x000D_ XRCC5_exon_chr2:216982469_x000D_ XRCC5_exon_chr2:216986785_x000D_ XRCC5_exon_chr2:217024791_x000D_ XRCC5_exon_chr2:217069911	0.0118_x000D_ 0.0172_x000D_ 0.0129_x000D_ 0.0291_x000D_ 0.9135	0.0088_x000D_ 0.014_x000D_ 0.0129_x000D_ 0.0235_x000D_ 0.9333	-0.003_x000D_ -0.0031_x000D_ 0.0001_x000D_ -0.0056_x000D_ 0.0198	NA_x000D_ NA_x000D_ NA_x000D_ NA_x000D_ NA	1_x000D_ 1_x000D_ 1_x000D_ 1_x000D_ 4	NA_x000D_ NA_x000D_ NA_x000D_ NA_x000D_ 0.243	NA_x000D_ NA_x000D_ NA_x000D_ NA_x000D_ 0.1087	NA_x000D_ NA_x000D_ NA_x000D_ NA_x000D_ -0.1342	NA_x000D_ NA_x000D_ NA_x000D_ NA_x000D_ Shortening
ARHGAP29	451.819	421.759	-0.11	0.5451	NC	No	Yes	7	ARHGAP29_exon_chr1:94634463_x000D_ ARHGAP29_exon_chr1:94645281_x000D_ ARHGAP29_exon_chr1:94649707_x000D_ ARHGAP29_exon_chr1:94667276_x000D_ ARHGAP29_exon_chr1:94668100_x000D_ ARHGAP29_exon_chr1:94668474_x000D_ ARHGAP29_exon_chr1:94696963	0.04_x000D_ 0.0433_x000D_ 0.0876_x000D_ 0.5828_x000D_ 0.0792_x000D_ 0.0482_x000D_ 0.1189	0.0476_x000D_ 0.058_x000D_ 0.0744_x000D_ 0.6213_x000D_ 0.043_x000D_ 0.032_x000D_ 0.1213	0.0076_x000D_ 0.0147_x000D_ -0.0131_x000D_ 0.0385_x000D_ -0.0361_x000D_ -0.0162_x000D_ 0.0024	NA_x000D_ NA_x000D_ NA_x000D_ NA_x000D_ NA_x000D_ NA_x000D_ NA	9_x000D_ 1_x000D_ 1_x000D_ 1_x000D_ 2_x000D_ 2_x000D_ 1	NA_x000D_ NA_x000D_ NA_x000D_ NA_x000D_ 0.4195_x000D_ NA_x000D_ NA	NA_x000D_ NA_x000D_ NA_x000D_ NA_x000D_ 0.1265_x000D_ NA_x000D_ NA	-0.036_x000D_ NA_x000D_ NA_x000D_ NA_x000D_ -0.2931_x000D_ -0.0086_x000D_ NA	NA_x000D_ NA_x000D_ NA_x000D_ NA_x000D_ Shortening_x000D_ NA_x000D_ NA
CENPH	195.287	123.826	-0.6958	0.0027	DOWN	No	Yes	4	CENPH_exon_chr5:68490474_x000D_ CENPH_exon_chr5:68498746_x000D_ CENPH_exon_chr5:68504023_x000D_ CENPH_exon_chr5:68505534	0.1059_x000D_ 0.0163_x000D_ 0.0566_x000D_ 0.8213	0.0795_x000D_ 0.0302_x000D_ 0.0396_x000D_ 0.8506	-0.0263_x000D_ 0.014_x000D_ -0.017_x000D_ 0.0294	NA_x000D_ NA_x000D_ NA_x000D_ NA	1_x000D_ 1_x000D_ 1_x000D_ 4	NA_x000D_ NA_x000D_ NA_x000D_ 0.7568	NA_x000D_ NA_x000D_ NA_x000D_ 0.6619	NA_x000D_ NA_x000D_ NA_x000D_ -0.0949	NA_x000D_ NA_x000D_ NA_x000D_ Shortening
FBXO9	775.18	532.844	-0.5499	0.0002	NC	No	Yes	4	FBXO9_exon_chr6:52935771_x000D_ FBXO9_exon_chr6:52938279_x000D_ FBXO9_exon_chr6:52958683_x000D_ FBXO9_exon_chr6:52962520	0.086_x000D_ 0.0771_x000D_ 0.2371_x000D_ 0.5999	0.1046_x000D_ 0.1041_x000D_ 0.2796_x000D_ 0.5101	0.0187_x000D_ 0.027_x000D_ 0.0425_x000D_ -0.0898	NA_x000D_ NA_x000D_ NA_x000D_ NA	1_x000D_ 1_x000D_ 1_x000D_ 4	NA_x000D_ NA_x000D_ NA_x000D_ 0.8026	NA_x000D_ NA_x000D_ NA_x000D_ 0.6845	NA_x000D_ NA_x000D_ NA_x000D_ -0.1181	NA_x000D_ NA_x000D_ NA_x000D_ Shortening
CBX3	2263.16	3103.05	0.4553	0.0061	NC	No	Yes	4	CBX3_exon_chr7:26242591_x000D_ CBX3_exon_chr7:26245988_x000D_ CBX3_exon_chr7:26248013_x000D_ CBX3_exon_chr7:26251702	0.3395_x000D_ 0.3218_x000D_ 0.0127_x000D_ 0.326	0.2952_x000D_ 0.3379_x000D_ 0.0176_x000D_ 0.3493	-0.0442_x000D_ 0.0161_x000D_ 0.0048_x000D_ 0.0233	NA_x000D_ NA_x000D_ NA_x000D_ NA	1_x000D_ 1_x000D_ 1_x000D_ 5	NA_x000D_ NA_x000D_ NA_x000D_ 0.4932	NA_x000D_ NA_x000D_ NA_x000D_ 0.3237	NA_x000D_ NA_x000D_ NA_x000D_ -0.1695	NA_x000D_ NA_x000D_ NA_x000D_ Shortening
PSIP1	3969.8	2590.31	-0.6163	0.0016	DOWN	No	Yes	6	PSIP1_exon_chr9:15464065_x000D_ PSIP1_exon_chr9:15468628_x000D_ PSIP1_exon_chr9:15469936_x000D_ PSIP1_exon_chr9:15470642_x000D_ PSIP1_exon_chr9:15472630_x000D_ PSIP1_exon_chr9:15474007	0.0284_x000D_ 0.059_x000D_ 0.1987_x000D_ 0.0306_x000D_ 0.0192_x000D_ 0.6558	0.0341_x000D_ 0.0622_x000D_ 0.215_x000D_ 0.0239_x000D_ 0.0258_x000D_ 0.6297	0.0057_x000D_ 0.0032_x000D_ 0.0163_x000D_ -0.0068_x000D_ 0.0066_x000D_ -0.0261	NA_x000D_ NA_x000D_ NA_x000D_ NA_x000D_ NA_x000D_ NA	5_x000D_ 1_x000D_ 1_x000D_ 3_x000D_ 1_x000D_ 3	0.7429_x000D_ NA_x000D_ NA_x000D_ 0.5759_x000D_ NA_x000D_ 0.6824	0.7545_x000D_ NA_x000D_ NA_x000D_ 0.5185_x000D_ NA_x000D_ 0.6896	0.0116_x000D_ NA_x000D_ NA_x000D_ -0.0574_x000D_ NA_x000D_ 0.0071	NA_x000D_ NA_x000D_ NA_x000D_ Shortening_x000D_ NA_x000D_ NA
RRP15	343.511	421.402	0.291	0.1865	NC	No	Yes	3	RRP15_exon_chr1:218458629_x000D_ RRP15_exon_chr1:218475636_x000D_ RRP15_exon_chr1:218504290	0.1515_x000D_ 0.7608_x000D_ 0.0877	0.1916_x000D_ 0.6219_x000D_ 0.1865	0.0401_x000D_ -0.1389_x000D_ 0.0988	NA_x000D_ NA_x000D_ NA	1_x000D_ 3_x000D_ 8	NA_x000D_ 0.6231_x000D_ 0.1824	NA_x000D_ 0.6434_x000D_ 0.1503	NA_x000D_ 0.0203_x000D_ -0.0321	NA_x000D_ NA_x000D_ Shortening
FAN1	66.2567	73.9281	0.1241	0.9848	NC	Yes	Yes	3	FAN1_exon_chr15:31196715_x000D_ FAN1_exon_chr15:31202817_x000D_ FAN1_exon_chr15:31233769	0.4096_x000D_ 0.4527_x000D_ 0.1377	0.1901_x000D_ 0.3685_x000D_ 0.4414	-0.2195_x000D_ -0.0842_x000D_ 0.3037	NA_x000D_ NA_x000D_ Up	3_x000D_ 2_x000D_ 3	NA_x000D_ 0.6633_x000D_ NA	NA_x000D_ 0.6171_x000D_ NA	-0.0061_x000D_ -0.0462_x000D_ -0.2283	NA_x000D_ NA_x000D_ Shortening
POLR3G	30.5354	74.1642	1.273	0.0003	UP	Yes	Yes	3	POLR3G_exon_chr5:89793473_x000D_ POLR3G_exon_chr5:89797723_x000D_ POLR3G_exon_chr5:89807870	0.3144_x000D_ 0.3841_x000D_ 0.3015	0.2452_x000D_ 0.3296_x000D_ 0.4252	-0.0692_x000D_ -0.0545_x000D_ 0.1237	NA_x000D_ NA_x000D_ Up	1_x000D_ 1_x000D_ 2	NA_x000D_ NA_x000D_ NA	NA_x000D_ NA_x000D_ NA	NA_x000D_ NA_x000D_ -0.2282	NA_x000D_ NA_x000D_ Shortening
FAM32A	472.953	661.048	0.485	0.0057	NC	No	Yes	4	FAM32A_end_chr19:16302858_x000D_ FAM32A_exon_chr19:16296212_x000D_ FAM32A_exon_chr19:16296435_x000D_ FAM32A_exon_chr19:16301698	0.9427_x000D_ 0.0152_x000D_ 0.0129_x000D_ 0.0292	0.8895_x000D_ 0.0443_x000D_ 0.0137_x000D_ 0.0524	-0.0532_x000D_ 0.0291_x000D_ 0.0008_x000D_ 0.0232	NA_x000D_ NA_x000D_ NA_x000D_ NA	1_x000D_ 1_x000D_ 2_x000D_ 1	NA_x000D_ NA_x000D_ 0.6483_x000D_ NA	NA_x000D_ NA_x000D_ 0.1441_x000D_ NA	NA_x000D_ NA_x000D_ -0.5041_x000D_ NA	NA_x000D_ NA_x000D_ Shortening_x000D_ NA
VEGFA	390.553	207.238	-0.8919	0	DOWN	No	Yes	4	VEGFA_exon_chr6:43737946_x000D_ VEGFA_exon_chr6:43746197_x000D_ VEGFA_exon_chr6:43746626_x000D_ VEGFA_exon_chr6:43752278	0.0072_x000D_ 0.005_x000D_ 0.1771_x000D_ 0.8106	0.0159_x000D_ 0.013_x000D_ 0.147_x000D_ 0.824	0.0087_x000D_ 0.008_x000D_ -0.0301_x000D_ 0.0134	NA_x000D_ NA_x000D_ NA_x000D_ NA	1_x000D_ 1_x000D_ 6_x000D_ 1	NA_x000D_ NA_x000D_ 0.6534_x000D_ NA	NA_x000D_ NA_x000D_ 0.4216_x000D_ NA	NA_x000D_ NA_x000D_ -0.2317_x000D_ NA	NA_x000D_ NA_x000D_ Shortening_x000D_ NA
LUZP2	329.583	98.201	-1.7133	0	DOWN	No	Yes	5	LUZP2_end_chr11:25104187_x000D_ LUZP2_exon_chr11:24753664_x000D_ LUZP2_exon_chr11:24759767_x000D_ LUZP2_exon_chr11:24784792_x000D_ LUZP2_exon_chr11:25100100	0.7164_x000D_ 0.0464_x000D_ 0.0241_x000D_ 0.1936_x000D_ 0.0194	0.6748_x000D_ 0.0721_x000D_ 0.0149_x000D_ 0.2326_x000D_ 0.0056	-0.0417_x000D_ 0.0257_x000D_ -0.0093_x000D_ 0.039_x000D_ -0.0137	NA_x000D_ NA_x000D_ NA_x000D_ NA_x000D_ NA	1_x000D_ 1_x000D_ 2_x000D_ 1_x000D_ 3	NA_x000D_ NA_x000D_ 0.3341_x000D_ NA_x000D_ 0.0255	NA_x000D_ NA_x000D_ 0.2488_x000D_ NA_x000D_ 0.0532	NA_x000D_ NA_x000D_ -0.0853_x000D_ NA_x000D_ 0.0277	NA_x000D_ NA_x000D_ Shortening_x000D_ NA_x000D_ NA
TMEM59	770.455	557.862	-0.461	0.0011	NC	No	Yes	2	TMEM59_end_chr1:54492104_x000D_ TMEM59_exon_chr1:54492354	0.0121_x000D_ 0.9879	0.0688_x000D_ 0.9312	0.0566_x000D_ -0.0566	NA_x000D_ NA	1_x000D_ 4	NA_x000D_ 0.725	NA_x000D_ 0.6127	NA_x000D_ -0.1124	NA_x000D_ Shortening
ATF3	35.2757	50.9936	0.5355	0.3213	NC	No	Yes	2	ATF3_exon_chr1:212791469_x000D_ ATF3_exon_chr1:212792700	0.1472_x000D_ 0.8528	0.0271_x000D_ 0.9729	-0.1202_x000D_ 0.1202	NA_x000D_ NA	1_x000D_ 2	NA_x000D_ 0.8473	NA_x000D_ 0.6369	NA_x000D_ -0.2104	NA_x000D_ Shortening
PRR13	153.726	214.253	0.4855	0.0333	NC	No	Yes	2	PRR13_exon_chr12:53837175_x000D_ PRR13_exon_chr12:53839799	0.187_x000D_ 0.813	0.1206_x000D_ 0.8794	-0.0664_x000D_ 0.0664	NA_x000D_ NA	1_x000D_ 4	NA_x000D_ 0.4364	NA_x000D_ 0.312	NA_x000D_ -0.1244	NA_x000D_ Shortening
UBFD1	183.998	209.124	0.1883	0.5652	NC	No	Yes	2	UBFD1_exon_chr16:23570789_x000D_ UBFD1_exon_chr16:23581801	0.0103_x000D_ 0.9897	0.004_x000D_ 0.996	-0.0063_x000D_ 0.0063	NA_x000D_ NA	1_x000D_ 2	NA_x000D_ 0.8131	NA_x000D_ 0.7018	NA_x000D_ -0.1113	NA_x000D_ Shortening
CSNK1D	291.841	266.449	-0.1486	0.4964	NC	No	Yes	2	CSNK1D_exon_chr17:80196895_x000D_ CSNK1D_exon_chr17:80200537	0.0212_x000D_ 0.9788	0.0378_x000D_ 0.9622	0.0166_x000D_ -0.0166	NA_x000D_ NA	1_x000D_ 2	NA_x000D_ 0.7568	NA_x000D_ 0.5412	NA_x000D_ -0.2156	NA_x000D_ Shortening
MYL12A	453.976	704.656	0.6375	0.0045	UP	No	Yes	2	MYL12A_exon_chr18:3249359_x000D_ MYL12A_exon_chr18:3255744	0.0107_x000D_ 0.9893	0.0038_x000D_ 0.9962	-0.007_x000D_ 0.007	NA_x000D_ NA	1_x000D_ 3	NA_x000D_ 0.4008	NA_x000D_ 0.2721	NA_x000D_ -0.1286	NA_x000D_ Shortening
FANCD2	69.5306	83.9423	0.3171	0.6456	NC	No	Yes	2	FANCD2_exon_chr3:10114555_x000D_ FANCD2_exon_chr3:10142872	0.2049_x000D_ 0.7951	0.1574_x000D_ 0.8328	-0.0475_x000D_ 0.0376	NA_x000D_ NA	1_x000D_ 2	NA_x000D_ 0.7618	NA_x000D_ 0.5278	NA_x000D_ -0.234	NA_x000D_ Shortening
RHOA	775.69	968.541	0.3212	0.0427	NC	No	Yes	2	RHOA_end_chr3:49396329_x000D_ RHOA_exon_chr3:49396569	0.5594_x000D_ 0.4406	0.51_x000D_ 0.49	-0.0494_x000D_ 0.0494	NA_x000D_ NA	1_x000D_ 7	NA_x000D_ 0.7254	NA_x000D_ 0.5759	NA_x000D_ -0.1495	NA_x000D_ Shortening
DNAJB11	444.206	615.35	0.4707	0.0041	NC	No	Yes	2	DNAJB11_exon_chr3:186302219_x000D_ DNAJB11_exon_chr3:186303133	0.0116_x000D_ 0.9884	0.0038_x000D_ 0.9949	-0.0079_x000D_ 0.0065	NA_x000D_ NA	1_x000D_ 2	NA_x000D_ 0.5055	NA_x000D_ 0.3307	NA_x000D_ -0.1748	NA_x000D_ Shortening
PGK1	7205.93	3373.75	-1.0947	0	DOWN	No	Yes	2	PGK1_end_chrX:77382325_x000D_ PGK1_exon_chrX:77381287	0.0159_x000D_ 0.9841	0.0556_x000D_ 0.9444	0.0397_x000D_ -0.0397	NA_x000D_ NA	1_x000D_ 2	NA_x000D_ 0.1812	NA_x000D_ 0.0866	NA_x000D_ -0.0947	NA_x000D_ Shortening
MORN1	13.961	51.0073	1.8671	0.0001	UP	No	Yes	3	MORN1_end_chr1:2286364_x000D_ MORN1_exon_chr1:2252692_x000D_ MORN1_exon_chr1:2306293	0.0199_x000D_ 0.0252_x000D_ 0.9549	0.0_x000D_ 0.0457_x000D_ 0.9543	-0.0199_x000D_ 0.0205_x000D_ -0.0006	NA_x000D_ NA_x000D_ NA	1_x000D_ 2_x000D_ 1	NA_x000D_ NA_x000D_ NA	NA_x000D_ NA_x000D_ NA	NA_x000D_ -0.3497_x000D_ NA	NA_x000D_ Shortening_x000D_ NA
MTERF4	70.587	149.463	1.0935	0	UP	Yes	Yes	3	MTERF4_exon_chr2:242013809_x000D_ MTERF4_exon_chr2:242026509_x000D_ MTERF4_exon_chr2:242034545	0.0294_x000D_ 0.5012_x000D_ 0.4694	0.1475_x000D_ 0.4636_x000D_ 0.3889	0.1181_x000D_ -0.0376_x000D_ -0.0805	Up_x000D_ NA_x000D_ NA	3_x000D_ 6_x000D_ 4	NA_x000D_ 0.6302_x000D_ 0.7318	NA_x000D_ 0.4305_x000D_ 0.7084	-0.1257_x000D_ -0.1997_x000D_ -0.0234	NA_x000D_ Shortening_x000D_ NA
HMGN1	1404.03	1473.65	0.0735	0.6032	NC	No	Yes	3	HMGN1_end_chr21:40713991_x000D_ HMGN1_exon_chr21:40714241_x000D_ HMGN1_exon_chr21:40717072	0.5147_x000D_ 0.0117_x000D_ 0.4736	0.5393_x000D_ 0.0196_x000D_ 0.4411	0.0246_x000D_ 0.0079_x000D_ -0.0325	NA_x000D_ NA_x000D_ NA	1_x000D_ 4_x000D_ 2	NA_x000D_ 0.5126_x000D_ 0.6002	NA_x000D_ 0.2638_x000D_ 0.5969	NA_x000D_ -0.2487_x000D_ -0.0033	NA_x000D_ Shortening_x000D_ NA
POP1	76.6415	143.344	0.8776	0.0009	UP	No	Yes	3	POP1_exon_chr8:99142206_x000D_ POP1_exon_chr8:99148710_x000D_ POP1_exon_chr8:99169845	0.0121_x000D_ 0.7406_x000D_ 0.2473	0.0096_x000D_ 0.6866_x000D_ 0.3038	-0.0025_x000D_ -0.054_x000D_ 0.0565	NA_x000D_ NA_x000D_ NA	3_x000D_ 2_x000D_ 1	0.2714_x000D_ 0.4415_x000D_ NA	0.2796_x000D_ 0.1898_x000D_ NA	0.0082_x000D_ -0.2517_x000D_ NA	NA_x000D_ Shortening_x000D_ NA
EFR3A	53.7429	66.0959	0.3029	0.5275	NC	No	Yes	3	EFR3A_exon_chr8:132999822_x000D_ EFR3A_exon_chr8:133014850_x000D_ EFR3A_exon_chr8:133023037	0.0212_x000D_ 0.0806_x000D_ 0.8982	0.0125_x000D_ 0.0392_x000D_ 0.9482	-0.0086_x000D_ -0.0414_x000D_ 0.05	NA_x000D_ NA_x000D_ NA	1_x000D_ 4_x000D_ 1	NA_x000D_ 0.5736_x000D_ NA	NA_x000D_ 0.4437_x000D_ NA	NA_x000D_ -0.1299_x000D_ NA	NA_x000D_ Shortening_x000D_ NA
MARCKSL1	900.302	967.789	0.106	0.4972	NC	No	Yes	1	MARCKSL1_exon_chr1:32799430	1	1	0	NA	4	0.9506	0.7748	-0.1757	Shortening
RBBP4	503.942	493.312	-0.0294	0.7649	NC	No	Yes	1	RBBP4_exon_chr1:33145241	1	1	0	NA	9	0.6654	0.4978	-0.1676	Shortening
STK40	56.9835	79.6318	0.487	0.2548	NC	No	Yes	1	STK40_exon_chr1:36805220	1	1	0	NA	4	0.8347	0.6103	-0.2244	Shortening
LINC01133	65.1272	9.4215	-2.8105	0	DOWN	No	Yes	1	LINC01133_exon_chr1:159948390	1	1	0	NA	2	NA	NA	-0.0437	Shortening
PEA15	251.724	219.057	-0.215	0.3774	NC	No	Yes	1	PEA15_exon_chr1:160183212	1	1	0	NA	3	0.605	0.5301	-0.0749	Shortening
DDIT4	477.454	332.806	-0.5042	0.0091	NC	No	Yes	1	DDIT4_exon_chr10:74034453	1	1	0	NA	5	0.8968	0.7018	-0.1951	Shortening
BBIP1	60.6537	78.352	0.4212	0.3415	NC	No	Yes	1	BBIP1_exon_chr10:112658488	1	1	0	NA	6	0.2242	0.1853	-0.0389	Shortening
MTA2	176.938	195.815	0.1429	0.538	NC	No	Yes	1	MTA2_exon_chr11:62360675	1	1	0	NA	2	0.8567	0.6854	-0.1713	Shortening
KCTD10	40.4158	53.0096	0.3762	0.5057	NC	No	Yes	1	KCTD10_exon_chr12:109886460	1	1	0	NA	2	0.6506	0.3936	-0.257	Shortening
VPS29	226.763	246.41	0.1303	0.5356	NC	No	Yes	1	VPS29_exon_chr12:110929328	1	1	0	NA	5	0.3415	0.2788	-0.0627	Shortening
PPP1CC	926.635	777.053	-0.2555	0.0971	NC	No	Yes	1	PPP1CC_exon_chr12:111157613	1	1	0	NA	5	0.9444	0.9234	-0.021	Shortening
MLEC	1186.74	1422.48	0.2648	0.0609	NC	No	Yes	1	MLEC_exon_chr12:121134119	1	1	0	NA	7	0.6949	0.4644	-0.2306	Shortening
AP5M1	45.0997	114.723	1.3399	0	UP	No	Yes	1	AP5M1_exon_chr14:57755520	1	1	0	NA	5	0.6861	0.5556	-0.1305	Shortening
PSMA3-AS1	99.8248	72.051	-0.4898	0.3211	NC	No	Yes	1	PSMA3-AS1_exon_chr14:58732083	1	1	0	NA	6	0.9355	0.9122	-0.0233	Shortening
NSMCE3	69.4426	88.4966	0.3381	0.3324	NC	No	Yes	1	NSMCE3_exon_chr15:29560353	1	1	0	NA	2	0.4665	0.308	-0.1584	Shortening
OAZ2	1603.27	990.462	-0.7009	0	DOWN	No	Yes	1	OAZ2_exon_chr15:64979773	1	1	0	NA	2	0.9182	0.7778	-0.1404	Shortening
IMP3	164.236	207.902	0.3285	0.2115	NC	No	Yes	1	IMP3_exon_chr15:75931426	1	1	0	NA	3	0.9119	0.7653	-0.1467	Shortening
ZNF267	28.6936	45.7435	0.6063	0.3438	NC	No	Yes	1	ZNF267_exon_chr16:31925797	1	1	0	NA	4	0.8619	0.4577	-0.4042	Shortening
ARL2BP	55.6977	80.8509	0.5241	0.1429	NC	No	Yes	1	ARL2BP_exon_chr16:57286078	1	1	0	NA	6	0.8819	0.6817	-0.2002	Shortening
ZDHHC7	77.6993	139.569	0.8595	0.0013	UP	No	Yes	1	ZDHHC7_exon_chr16:85008067	1	1	0	NA	2	0.7657	0.4406	-0.3251	Shortening
TOM1L2	217.94	347.405	0.6611	0.0123	UP	No	Yes	1	TOM1L2_exon_chr17:17746822	1	1	0	NA	3	0.7182	0.4992	-0.219	Shortening
EPOP	54.3302	51.7406	-0.0941	1	NC	No	Yes	1	EPOP_exon_chr17:36827959	1	1	0	NA	2	0.9504	0.7853	-0.1651	Shortening
PCGF2	210.105	110.304	-0.9267	0.1327	NC	No	Yes	1	PCGF2_exon_chr17:36890150	1	1	0	NA	3	0.5643	0.3113	-0.253	Shortening
ACLY	1346.74	1160.26	-0.2179	0.1572	NC	No	Yes	1	ACLY_exon_chr17:40023179	1	1	0	NA	3	0.8813	0.7675	-0.1138	Shortening
TMEM101	109.984	83.4965	-0.4454	0.1951	NC	No	Yes	1	TMEM101_exon_chr17:42088556	1	1	0	NA	2	0.757	0.4948	-0.2622	Shortening
SPOP	119.163	141.6	0.2432	0.3973	NC	No	Yes	1	SPOP_exon_chr17:47676246	1	1	0	NA	4	0.317	0.2852	-0.0318	Shortening
TIMP2	149.261	74.3593	-1.0817	0.0002	DOWN	No	Yes	1	TIMP2_exon_chr17:76849059	1	1	0	NA	5	0.6866	0.6722	-0.0144	Shortening
ENGASE	87.1229	131.621	0.5729	0.2691	NC	No	Yes	1	ENGASE_exon_chr17:77082015	1	1	0	NA	2	0.4631	0.2752	-0.1878	Shortening
DAZAP1	674.388	722.823	0.0979	0.5713	NC	No	Yes	1	DAZAP1_exon_chr19:1434739	1	1	0	NA	4	0.3591	0.2366	-0.1224	Shortening
PPAN-P2RY11	87.6251	107.981	0.2576	0.5204	NC	No	Yes	1	PPAN-P2RY11_exon_chr19:10224309	1	1	0	NA	2	0.871	0.7505	-0.1205	Shortening
JUNB	105.574	87.7844	-0.2861	0.6071	NC	No	Yes	1	JUNB_exon_chr19:12902310	1	1	0	NA	2	0.4058	0.3002	-0.1056	Shortening
UQCRFS1	659.027	893.317	0.4432	0.0172	NC	No	Yes	1	UQCRFS1_exon_chr19:29698167	1	1	0	NA	3	0.5286	0.4382	-0.0905	Shortening
RPL13A	26837	24942.5	-0.1057	0.6262	NC	No	Yes	1	RPL13A_exon_chr19:49994986	1	1	0	NA	3	0.2818	0.1753	-0.1065	Shortening
HSPBP1	217.633	188.557	-0.2478	0.4272	NC	No	Yes	1	HSPBP1_exon_chr19:55773590	1	1	0	NA	2	0.7995	0.6967	-0.1027	Shortening
SDC1	365.173	315.006	-0.2085	0.4666	NC	No	Yes	1	SDC1_exon_chr2:20400558	1	1	0	NA	3	0.7983	0.6541	-0.1441	Shortening
COA5	241.308	219.928	-0.1298	0.7863	NC	No	Yes	1	COA5_exon_chr2:99215786	1	1	0	NA	3	0.5521	0.4327	-0.1195	Shortening
CCDC115	88.9381	101.827	0.1987	0.9265	NC	No	Yes	1	CCDC115_exon_chr2:131095506	1	1	0	NA	3	0.8796	0.748	-0.1316	Shortening
E2F1	63.7249	90.401	0.4834	0.2414	NC	No	Yes	1	E2F1_exon_chr20:32263292	1	1	0	NA	2	0.8777	0.6535	-0.2242	Shortening
SDC4	186.06	78.4369	-1.2192	0	DOWN	No	Yes	1	SDC4_exon_chr20:43953929	1	1	0	NA	4	0.9041	0.7857	-0.1184	Shortening
ACVR2B	34.8544	18.834	-0.8213	0.1449	NC	No	Yes	1	ACVR2B_exon_chr3:38524629	1	1	0	NA	4	0.9279	0.8646	-0.0633	Shortening
GNAI2	176.15	164.284	-0.1288	0.5652	NC	No	Yes	1	GNAI2_exon_chr3:50295800	1	1	0	NA	3	0.8206	0.6045	-0.2161	Shortening
TUSC2	252.142	446.767	0.8243	0	UP	No	Yes	1	TUSC2_exon_chr3:50362340	1	1	0	NA	3	0.528	0.312	-0.2159	Shortening
ARL6IP5	816.823	696.956	-0.2328	0.1571	NC	No	Yes	1	ARL6IP5_exon_chr3:69153615	1	1	0	NA	7	0.6196	0.5413	-0.0783	Shortening
NAT8L	176.964	147.232	-0.2705	0.3034	NC	No	Yes	1	NAT8L_exon_chr4:2065487	1	1	0	NA	4	0.8696	0.5246	-0.345	Shortening
MXD4	514.515	574.715	0.1545	0.5301	NC	No	Yes	1	MXD4_exon_chr4:2249160	1	1	0	NA	4	0.6684	0.5226	-0.1457	Shortening
QDPR	108.666	94.1021	-0.2264	0.8426	NC	No	Yes	1	QDPR_exon_chr4:17488016	1	1	0	NA	4	0.7938	0.6453	-0.1485	Shortening
PLA2G12A	279.396	224.234	-0.3021	0.1597	NC	No	Yes	1	PLA2G12A_exon_chr4:110631145	1	1	0	NA	16	0.4683	0.3684	-0.0999	Shortening
C5orf30	57.8719	81.5935	0.4922	0.2365	NC	No	Yes	1	C5orf30_exon_chr5:102611598	1	1	0	NA	5	0.6469	0.5167	-0.1302	Shortening
ERGIC1	1057.97	919.294	-0.2027	0.2241	NC	No	Yes	1	ERGIC1_exon_chr5:172377712	1	1	0	NA	5	0.7507	0.5903	-0.1604	Shortening
PBX2	80.6275	52.2005	-0.6129	0.0803	DOWN	No	Yes	1	PBX2_exon_chr6:32152510	1	1	0	NA	2	0.7772	0.6836	-0.0937	Shortening
SAYSD1	51.0738	32.7099	-0.5742	0.301	NC	No	Yes	1	SAYSD1_exon_chr6:39071839	1	1	0	NA	3	0.6343	0.4428	-0.1915	Shortening
SLC25A13	109.707	133.9	0.306	0.3293	NC	No	Yes	1	SLC25A13_exon_chr7:95749532	1	1	0	NA	2	0.7649	0.556	-0.209	Shortening
CCAR2	114.717	121.766	0.0564	0.8048	NC	No	Yes	1	CCAR2_exon_chr8:22477151	1	1	0	NA	2	0.7297	0.4391	-0.2905	Shortening
ENTPD4	146.947	67.6432	-1.0821	0.0001	DOWN	No	Yes	1	ENTPD4_exon_chr8:23286665	1	1	0	NA	6	0.4139	0.3535	-0.0604	Shortening
HGSNAT	26.7439	48.8442	0.8143	0.0867	UP	No	Yes	1	HGSNAT_exon_chr8:43054531	1	1	0	NA	2	0.6432	0.3196	-0.3236	Shortening
IMPAD1	321.018	292.327	-0.1276	0.5845	NC	No	Yes	1	IMPAD1_exon_chr8:57870490	1	1	0	NA	24	0.6221	0.5013	-0.1208	Shortening
WDR5	185.05	258.917	0.4763	0.0258	NC	No	Yes	1	WDR5_exon_chr9:137023015	1	1	0	NA	3	0.6413	0.4462	-0.1951	Shortening
UBE2A	196.463	162.29	-0.2429	0.3854	NC	No	Yes	1	UBE2A_exon_chrX:118717090	1	1	0	NA	3	0.8204	0.602	-0.2183	Shortening
MAGEA6	357.405	653.432	0.8794	0	UP	No	Yes	1	MAGEA6_exon_chrX:151869246	1	1	0	NA	3	0.2736	0.1708	-0.1028	Shortening
MAGEA3	377.157	686.524	0.8727	0	UP	No	Yes	1	MAGEA3_exon_chrX:151934652	1	1	0	NA	2	0.6633	0.4923	-0.171	Shortening
UBL4A	145.898	140.74	-0.0778	0.7459	NC	No	Yes	1	UBL4A_exon_chrX:153712056	1	1	0	NA	3	0.6707	0.5155	-0.1551	Shortening
SF3A3	287.635	364.207	0.3522	0.0528	NC	No	Yes	2	SF3A3_exon_chr1:38422652_x000D_ SF3A3_exon_chr1:38447401	0.9988_x000D_ 0.0012	0.9843_x000D_ 0.0157	-0.0145_x000D_ 0.0145	NA_x000D_ NA	2_x000D_ 1	0.6228_x000D_ NA	0.464_x000D_ NA	-0.1588_x000D_ NA	Shortening_x000D_ NA
PIK3R3	567.175	571.099	0.0131	0.8135	NC	No	Yes	2	PIK3R3_exon_chr1:46505812_x000D_ PIK3R3_exon_chr1:46527601	0.8125_x000D_ 0.181	0.7532_x000D_ 0.2381	-0.0592_x000D_ 0.0571	NA_x000D_ NA	7_x000D_ 2	0.9372_x000D_ 0.9324	0.7977_x000D_ 0.9551	-0.1395_x000D_ 0.0227	Shortening_x000D_ NA
CTBS	204.881	68.8412	-1.5581	0	DOWN	No	Yes	2	CTBS_exon_chr1:85018804_x000D_ CTBS_exon_chr1:85028940	1.0_x000D_ 0.0	0.9776_x000D_ 0.0224	-0.0224_x000D_ 0.0224	NA_x000D_ NA	5_x000D_ 1	0.835_x000D_ NA	0.6966_x000D_ NA	-0.1384_x000D_ NA	Shortening_x000D_ NA
HIST2H2AA4	1101.39	2650.7	1.2668	0	UP	No	Yes	2	HIST2H2AA4_exon_chr1:149813785_x000D_ HIST2H2AA4_exon_chr1:149822628	0.607_x000D_ 0.393	0.5833_x000D_ 0.4167	-0.0237_x000D_ 0.0237	NA_x000D_ NA	3_x000D_ 1	0.8527_x000D_ NA	0.9281_x000D_ NA	0.0755_x000D_ NA	Shortening_x000D_ NA
GOLPH3L	113.349	77.4234	-0.564	0.139	NC	No	Yes	2	GOLPH3L_exon_chr1:150618701_x000D_ GOLPH3L_exon_chr1:150667132	0.8762_x000D_ 0.1238	0.92_x000D_ 0.08	0.0439_x000D_ -0.0439	NA_x000D_ NA	6_x000D_ 1	0.771_x000D_ NA	0.6067_x000D_ NA	-0.1642_x000D_ NA	Shortening_x000D_ NA
FAM107B	84.6024	87.834	0.1087	0.8619	NC	No	Yes	2	FAM107B_exon_chr10:14560556_x000D_ FAM107B_exon_chr10:14563868	0.7483_x000D_ 0.2517	0.8146_x000D_ 0.1854	0.0663_x000D_ -0.0663	NA_x000D_ NA	4_x000D_ 2	0.8_x000D_ NA	0.5673_x000D_ NA	-0.2327_x000D_ 0.1054	Shortening_x000D_ NA
DHX32	151.679	156.892	0.0454	0.7697	NC	No	Yes	2	DHX32_exon_chr10:127524909_x000D_ DHX32_exon_chr10:127542530	0.9685_x000D_ 0.0315	0.9675_x000D_ 0.0238	-0.0011_x000D_ -0.0076	NA_x000D_ NA	2_x000D_ 1	0.7287_x000D_ NA	0.5383_x000D_ NA	-0.1904_x000D_ NA	Shortening_x000D_ NA
KMT2D	156.362	120.776	-0.3802	0.1709	NC	No	Yes	2	KMT2D_exon_chr12:49412758_x000D_ KMT2D_exon_chr12:49438186	0.9626_x000D_ 0.0374	0.986_x000D_ 0.014	0.0235_x000D_ -0.0235	NA_x000D_ NA	5_x000D_ 1	0.8844_x000D_ NA	0.8161_x000D_ NA	-0.0683_x000D_ NA	Shortening_x000D_ NA
IRX3	21.396	31.4969	0.5408	0.4991	NC	No	Yes	2	IRX3_exon_chr16:54317212_x000D_ IRX3_exon_chr16:54318409	0.8919_x000D_ 0.1081	0.9807_x000D_ 0.0193	0.0888_x000D_ -0.0888	NA_x000D_ NA	3_x000D_ 1	0.8543_x000D_ NA	0.6514_x000D_ NA	-0.2028_x000D_ NA	Shortening_x000D_ NA
SNX5	504.767	438.489	-0.2029	0.323	NC	No	Yes	2	SNX5_exon_chr20:17922240_x000D_ SNX5_exon_chr20:17928130	0.9462_x000D_ 0.0538	0.9451_x000D_ 0.0549	-0.001_x000D_ 0.001	NA_x000D_ NA	4_x000D_ 1	0.5253_x000D_ NA	0.4347_x000D_ NA	-0.0906_x000D_ NA	Shortening_x000D_ NA
APP	561.502	459.59	-0.3009	0.1106	NC	No	Yes	2	APP_exon_chr21:27252861_x000D_ APP_exon_chr21:27394156	0.9819_x000D_ 0.0181	0.9839_x000D_ 0.0161	0.002_x000D_ -0.002	NA_x000D_ NA	4_x000D_ 1	0.5254_x000D_ NA	0.4237_x000D_ NA	-0.1016_x000D_ NA	Shortening_x000D_ NA
C5orf51	36.694	69.1345	0.9236	0.0383	UP	No	Yes	2	C5orf51_end_chr5:41921739_x000D_ C5orf51_exon_chr5:41917118	0.1069_x000D_ 0.8931	0.0343_x000D_ 0.9657	-0.0727_x000D_ 0.0727	NA_x000D_ NA	3_x000D_ 1	0.8906_x000D_ NA	0.7612_x000D_ NA	-0.1294_x000D_ NA	Shortening_x000D_ NA
PLK2	88.0631	57.5004	-0.6525	0.07	DOWN	No	Yes	2	PLK2_exon_chr5:57749810_x000D_ PLK2_exon_chr5:57754812	0.8967_x000D_ 0.1033	0.8807_x000D_ 0.1193	-0.0159_x000D_ 0.0159	NA_x000D_ NA	4_x000D_ 1	0.9098_x000D_ NA	0.8883_x000D_ NA	-0.0215_x000D_ NA	Shortening_x000D_ NA
RASA4DP	35.7696	18.521	-1.0585	0.0588	DOWN	No	Yes	2	RASA4DP_exon_chr7:102319155_x000D_ RASA4DP_exon_chr7:102343762	0.9291_x000D_ 0.0709	0.8439_x000D_ 0.1561	-0.0853_x000D_ 0.0853	NA_x000D_ NA	3_x000D_ 1	0.7114_x000D_ NA	0.4549_x000D_ NA	-0.2565_x000D_ NA	Shortening_x000D_ NA
TAF1D	1101.43	856.833	-0.3694	0.0293	NC	No	Yes	3	TAF1D_exon_chr11:93463360_x000D_ TAF1D_exon_chr11:93469096_x000D_ TAF1D_exon_chr11:93471275	0.2155_x000D_ 0.1601_x000D_ 0.6244	0.2306_x000D_ 0.1324_x000D_ 0.637	0.0151_x000D_ -0.0277_x000D_ 0.0126	NA_x000D_ NA_x000D_ NA	2_x000D_ 4_x000D_ 1	0.4321_x000D_ 0.6354_x000D_ NA	0.3151_x000D_ 0.6265_x000D_ NA	-0.117_x000D_ -0.009_x000D_ NA	Shortening_x000D_ NA_x000D_ NA
RRBP1	2457.73	2924.77	0.2498	0.5394	NC	No	Yes	3	RRBP1_exon_chr20:17594323_x000D_ RRBP1_exon_chr20:17639241_x000D_ RRBP1_exon_chr20:17640625	0.1014_x000D_ 0.7757_x000D_ 0.1043	0.1238_x000D_ 0.7305_x000D_ 0.1235	0.0224_x000D_ -0.0452_x000D_ 0.0192	NA_x000D_ NA_x000D_ NA	3_x000D_ 22_x000D_ 1	0.8645_x000D_ 0.6125_x000D_ NA	0.6985_x000D_ 0.6014_x000D_ NA	-0.166_x000D_ -0.0112_x000D_ NA	Shortening_x000D_ NA_x000D_ NA
STAU1	784.975	713.482	-0.1424	0.4835	NC	No	Yes	3	STAU1_exon_chr20:47729876_x000D_ STAU1_exon_chr20:47733663_x000D_ STAU1_exon_chr20:47740912	0.4355_x000D_ 0.0152_x000D_ 0.5398	0.3746_x000D_ 0.0159_x000D_ 0.6015	-0.0609_x000D_ 0.0007_x000D_ 0.0617	NA_x000D_ NA_x000D_ NA	4_x000D_ 1_x000D_ 2	0.8578_x000D_ NA_x000D_ 0.739	0.7912_x000D_ NA_x000D_ 0.6788	-0.0666_x000D_ NA_x000D_ -0.0603	Shortening_x000D_ NA_x000D_ NA
C9orf78	212.837	311.781	0.5416	0.0057	NC	No	Yes	3	C9orf78_exon_chr9:132589564_x000D_ C9orf78_exon_chr9:132593150_x000D_ C9orf78_exon_chr9:132595726	0.6009_x000D_ 0.0544_x000D_ 0.3383	0.6736_x000D_ 0.0353_x000D_ 0.2829	0.0727_x000D_ -0.0192_x000D_ -0.0554	NA_x000D_ NA_x000D_ NA	3_x000D_ 1_x000D_ 1	0.7941_x000D_ NA_x000D_ NA	0.6015_x000D_ NA_x000D_ NA	-0.1927_x000D_ NA_x000D_ NA	Shortening_x000D_ NA_x000D_ NA
TET1	106.482	53.4121	-0.9956	0.0009	DOWN	No	Yes	4	TET1_end_chr10:70454240_x000D_ TET1_exon_chr10:70331974_x000D_ TET1_exon_chr10:70404455_x000D_ TET1_exon_chr10:70450565	0.0169_x000D_ 0.0407_x000D_ 0.861_x000D_ 0.0814	0.0165_x000D_ 0.0392_x000D_ 0.9237_x000D_ 0.0207	-0.0004_x000D_ -0.0015_x000D_ 0.0627_x000D_ -0.0608	NA_x000D_ NA_x000D_ NA_x000D_ NA	2_x000D_ 1_x000D_ 1_x000D_ 1	0.5701_x000D_ NA_x000D_ NA_x000D_ NA	0.4678_x000D_ NA_x000D_ NA_x000D_ NA	-0.1023_x000D_ NA_x000D_ NA_x000D_ NA	Shortening_x000D_ NA_x000D_ NA_x000D_ NA
STRN3	386.551	352.19	-0.1375	0.5381	NC	No	Yes	4	STRN3_exon_chr14:31363005_x000D_ STRN3_exon_chr14:31416296_x000D_ STRN3_exon_chr14:31424826_x000D_ STRN3_exon_chr14:31425345	0.2503_x000D_ 0.2017_x000D_ 0.0207_x000D_ 0.5273	0.3178_x000D_ 0.1765_x000D_ 0.0216_x000D_ 0.484	0.0675_x000D_ -0.0251_x000D_ 0.0009_x000D_ -0.0433	NA_x000D_ NA_x000D_ NA_x000D_ NA	3_x000D_ 1_x000D_ 1_x000D_ 2	0.6364_x000D_ NA_x000D_ NA_x000D_ 0.9088	0.5502_x000D_ NA_x000D_ NA_x000D_ 0.9291	-0.0861_x000D_ NA_x000D_ NA_x000D_ 0.0203	Shortening_x000D_ NA_x000D_ NA_x000D_ NA
ZRANB2	522.016	651.332	0.3206	0.0482	NC	No	Yes	5	ZRANB2_exon_chr1:71528974_x000D_ ZRANB2_exon_chr1:71532459_x000D_ ZRANB2_exon_chr1:71536510_x000D_ ZRANB2_exon_chr1:71537804_x000D_ ZRANB2_exon_chr1:71538155	0.269_x000D_ 0.0156_x000D_ 0.0577_x000D_ 0.5412_x000D_ 0.1061	0.3237_x000D_ 0.0183_x000D_ 0.0663_x000D_ 0.4903_x000D_ 0.0888	0.0547_x000D_ 0.0027_x000D_ 0.0085_x000D_ -0.0509_x000D_ -0.0173	NA_x000D_ NA_x000D_ NA_x000D_ NA_x000D_ NA	7_x000D_ 1_x000D_ 1_x000D_ 2_x000D_ 1	0.6873_x000D_ NA_x000D_ NA_x000D_ 0.1213_x000D_ NA	0.3375_x000D_ NA_x000D_ NA_x000D_ 0.1118_x000D_ NA	-0.3498_x000D_ NA_x000D_ NA_x000D_ -0.0095_x000D_ NA	Shortening_x000D_ NA_x000D_ NA_x000D_ NA_x000D_ NA
SECISBP2L	363.382	267.331	-0.4581	0.0361	NC	No	Yes	5	SECISBP2L_exon_chr15:49280835_x000D_ SECISBP2L_exon_chr15:49288564_x000D_ SECISBP2L_exon_chr15:49308757_x000D_ SECISBP2L_exon_chr15:49309045_x000D_ SECISBP2L_exon_chr15:49319562	0.3563_x000D_ 0.0349_x000D_ 0.3962_x000D_ 0.1779_x000D_ 0.0347	0.3566_x000D_ 0.0209_x000D_ 0.3922_x000D_ 0.1822_x000D_ 0.0481	0.0003_x000D_ -0.014_x000D_ -0.004_x000D_ 0.0043_x000D_ 0.0135	NA_x000D_ NA_x000D_ NA_x000D_ NA_x000D_ NA	8_x000D_ 1_x000D_ 1_x000D_ 2_x000D_ 2	0.9414_x000D_ NA_x000D_ NA_x000D_ 0.9958_x000D_ NA	0.9313_x000D_ NA_x000D_ NA_x000D_ 0.9393_x000D_ NA	-0.0101_x000D_ NA_x000D_ NA_x000D_ -0.0566_x000D_ 0.1268	Shortening_x000D_ NA_x000D_ NA_x000D_ NA_x000D_ NA
MYH9	1070.9	1248.94	0.2165	0.2268	NC	No	Yes	6	MYH9_exon_chr22:36677323_x000D_ MYH9_exon_chr22:36684773_x000D_ MYH9_exon_chr22:36688032_x000D_ MYH9_exon_chr22:36694965_x000D_ MYH9_exon_chr22:36696173_x000D_ MYH9_exon_chr22:36696897	0.7808_x000D_ 0.0133_x000D_ 0.1202_x000D_ 0.027_x000D_ 0.0227_x000D_ 0.021	0.8601_x000D_ 0.0123_x000D_ 0.0679_x000D_ 0.0164_x000D_ 0.012_x000D_ 0.0193	0.0793_x000D_ -0.0009_x000D_ -0.0522_x000D_ -0.0105_x000D_ -0.0107_x000D_ -0.0017	NA_x000D_ NA_x000D_ NA_x000D_ NA_x000D_ NA_x000D_ NA	4_x000D_ 1_x000D_ 1_x000D_ 2_x000D_ 1_x000D_ 2	0.5597_x000D_ NA_x000D_ NA_x000D_ 0.6169_x000D_ NA_x000D_ 0.2676	0.3584_x000D_ NA_x000D_ NA_x000D_ 0.556_x000D_ NA_x000D_ 0.2795	-0.2014_x000D_ NA_x000D_ NA_x000D_ -0.0608_x000D_ NA_x000D_ 0.0119	Shortening_x000D_ NA_x000D_ NA_x000D_ NA_x000D_ NA_x000D_ NA
HNRNPD	949.332	1312.76	0.4657	0.0004	NC	Yes	Yes	6	HNRNPD_exon_chr4:83274467_x000D_ HNRNPD_exon_chr4:83278466_x000D_ HNRNPD_exon_chr4:83279812_x000D_ HNRNPD_exon_chr4:83280624_x000D_ HNRNPD_exon_chr4:83292681_x000D_ HNRNPD_exon_chr4:83294599	0.3078_x000D_ 0.2358_x000D_ 0.3848_x000D_ 0.0113_x000D_ 0.0251_x000D_ 0.0351	0.4101_x000D_ 0.1957_x000D_ 0.3335_x000D_ 0.0211_x000D_ 0.0267_x000D_ 0.0129	0.1023_x000D_ -0.0401_x000D_ -0.0513_x000D_ 0.0097_x000D_ 0.0016_x000D_ -0.0222	Up_x000D_ NA_x000D_ NA_x000D_ NA_x000D_ NA_x000D_ NA	5_x000D_ 1_x000D_ 3_x000D_ 1_x000D_ 1_x000D_ 1	0.2612_x000D_ NA_x000D_ 0.2638_x000D_ NA_x000D_ NA_x000D_ NA	0.2838_x000D_ NA_x000D_ 0.2678_x000D_ NA_x000D_ NA_x000D_ NA	0.0226_x000D_ NA_x000D_ 0.004_x000D_ NA_x000D_ NA_x000D_ NA	Shortening_x000D_ NA_x000D_ NA_x000D_ NA_x000D_ NA_x000D_ NA
DLGAP5	363.511	234.905	-0.6328	0.0021	DOWN	No	Yes	10	DLGAP5_exon_chr14:55614834_x000D_ DLGAP5_exon_chr14:55618413_x000D_ DLGAP5_exon_chr14:55625240_x000D_ DLGAP5_exon_chr14:55629689_x000D_ DLGAP5_exon_chr14:55642064_x000D_ DLGAP5_exon_chr14:55643780_x000D_ DLGAP5_exon_chr14:55646347_x000D_ DLGAP5_exon_chr14:55647374_x000D_ DLGAP5_exon_chr14:55647931_x000D_ DLGAP5_exon_chr14:55650278	0.3629_x000D_ 0.1266_x000D_ 0.1037_x000D_ 0.0306_x000D_ 0.0165_x000D_ 0.0098_x000D_ 0.0822_x000D_ 0.0642_x000D_ 0.0209_x000D_ 0.1695	0.3397_x000D_ 0.1373_x000D_ 0.0957_x000D_ 0.0228_x000D_ 0.0123_x000D_ 0.0121_x000D_ 0.113_x000D_ 0.0355_x000D_ 0.0194_x000D_ 0.2084	-0.0232_x000D_ 0.0108_x000D_ -0.008_x000D_ -0.0078_x000D_ -0.0042_x000D_ 0.0023_x000D_ 0.0308_x000D_ -0.0287_x000D_ -0.0015_x000D_ 0.039	NA_x000D_ NA_x000D_ NA_x000D_ NA_x000D_ NA_x000D_ NA_x000D_ NA_x000D_ NA_x000D_ NA_x000D_ NA	2_x000D_ 2_x000D_ 1_x000D_ 1_x000D_ 1_x000D_ 1_x000D_ 1_x000D_ 1_x000D_ 1_x000D_ 1	0.9366_x000D_ NA_x000D_ NA_x000D_ NA_x000D_ NA_x000D_ NA_x000D_ NA_x000D_ NA_x000D_ NA_x000D_ NA	0.758_x000D_ NA_x000D_ NA_x000D_ NA_x000D_ NA_x000D_ NA_x000D_ NA_x000D_ NA_x000D_ NA_x000D_ NA	-0.1786_x000D_ 0.0085_x000D_ NA_x000D_ NA_x000D_ NA_x000D_ NA_x000D_ NA_x000D_ NA_x000D_ NA_x000D_ NA	Shortening_x000D_ NA_x000D_ NA_x000D_ NA_x000D_ NA_x000D_ NA_x000D_ NA_x000D_ NA_x000D_ NA_x000D_ NA

## Sheet: LNCaP 90 Both in CPSF1sh
DPAC Both genes for LNCaP
Gene Name	Mean Counts Cond1	Mean Counts Cond2	Fold Change	pAdj	DE Result	Any Splicing APA? (DPAC)	Any Tandem APA? (DPAC)	#Exons with a PAC	Exon Names	Exon fraction Cond1	Exon fraction Cond2	Exon Fraction Change	Exon Results_x000D_ (NA = Not significant)	#PACs per Exon	PDU per Exon Cond1	PDU per Exon Cond2	delta-PDUI per Exon	DPAC Result
NOTCH2	58.8395	32.9836	-0.7928	0.0895	DOWN	No	Yes	1	NOTCH2_exon_chr1:120454176	1	1	0	NA	7	0.7945	0.7902	-0.0043	Both
ELF3	78.4713	49.3267	-0.7047	0.0485	DOWN	No	Yes	1	ELF3_exon_chr1:201984337	1	1	0	NA	5	0.2105	0.4279	0.2174	Both
IRF2BP2	283.532	144.611	-0.9565	0.0001	DOWN	No	Yes	1	IRF2BP2_exon_chr1:234740015	1	1	0	NA	16	0.5413	0.594	0.0527	Both
ATL3	257.482	229.13	-0.1485	0.5552	NC	No	Yes	1	ATL3_exon_chr11:63391554	1	1	0	NA	14	0.5158	0.64	0.1242	Both
RAB35	120.49	256.299	1.0738	0	UP	No	Yes	1	RAB35_exon_chr12:120532899	1	1	0	NA	5	0.8053	0.6889	-0.1164	Both
POLR1D	221.86	349.779	0.6505	0.0004	UP	No	Yes	1	POLR1D_exon_chr13:28239823	1	1	0	NA	6	0.406	0.2755	-0.1304	Both
EFNB2	176.379	187.946	0.0913	0.675	NC	No	Yes	1	EFNB2_exon_chr13:107142079	1	1	0	NA	7	0.851	0.8346	-0.0164	Both
LINC00641	12.6942	43.449	1.7661	0.0004	UP	No	Yes	1	LINC00641_exon_chr14:21668238	1	1	0	NA	5	NA	NA	-0.0278	Both
THBS1	5.0467	22.7453	2.1541	0.001	UP	No	Yes	1	THBS1_exon_chr15:39887563	1	1	0	NA	7	NA	NA	0.2748	Both
TMEM8A	231.036	276.311	0.2637	0.2377	NC	No	Yes	1	TMEM8A_exon_chr16:420776	1	1	0	NA	3	0.6531	0.8629	0.2098	Both
ITFG1	183.631	238.397	0.3944	0.1199	NC	No	Yes	1	ITFG1_exon_chr16:47188299	1	1	0	NA	4	0.2011	0.1599	-0.0412	Both
COA3	285.782	288.195	0.0194	0.9294	NC	No	Yes	1	COA3_exon_chr17:40949643	1	1	0	NA	3	0.8873	0.8039	-0.0833	Both
DYNLL2	430.82	296.058	-0.5335	0.0041	NC	No	Yes	1	DYNLL2_exon_chr17:56166503	1	1	0	NA	12	0.2973	0.3503	0.0531	Both
GRB2	378.462	485.559	0.3533	0.0401	NC	No	Yes	1	GRB2_exon_chr17:73314157	1	1	0	NA	5	0.7229	0.5511	-0.1718	Both
ZBTB14	33.4398	24.7692	-0.4668	0.6037	NC	No	Yes	1	ZBTB14_exon_chr18:5289018	1	1	0	NA	7	0.7677	0.8544	0.0867	Both
JUND	294.581	186.367	-0.6635	0.0014	DOWN	No	Yes	1	JUND_exon_chr19:18390504	1	1	0	NA	4	0.9321	0.7182	-0.2139	Both
ISYNA1	86.4945	69.0246	-0.354	0.4455	NC	No	Yes	1	ISYNA1_exon_chr19:18545198	1	1	0	NA	7	0.6046	0.759	0.1544	Both
ID2	8.3124	41.5293	2.3975	0	UP	No	Yes	1	ID2_exon_chr2:8823815	1	1	0	NA	4	NA	NA	-0.0811	Both
RMND5A	223.036	263.349	0.2419	0.2932	NC	No	Yes	1	RMND5A_exon_chr2:87000471	1	1	0	NA	8	0.6349	0.6751	0.0402	Both
RALGAPB	78.9644	92.0269	0.2517	0.7927	NC	No	Yes	1	RALGAPB_exon_chr20:37203417	1	1	0	NA	8	0.5088	0.3334	-0.1754	Both
MRGBP	149.354	166.851	0.1448	0.5905	NC	No	Yes	1	MRGBP_exon_chr20:61430808	1	1	0	NA	7	0.4159	0.3771	-0.0388	Both
SOD1	967.045	1123.55	0.2165	0.1663	NC	No	Yes	1	SOD1_exon_chr21:33040784	1	1	0	NA	6	0.4243	0.3555	-0.0688	Both
TRAPPC10	97.1238	66.9323	-0.5393	0.1423	NC	No	Yes	1	TRAPPC10_exon_chr21:45523174	1	1	0	NA	7	0.2649	0.3437	0.0788	Both
UBE2G2	201.075	386.164	0.9386	0	UP	No	Yes	1	UBE2G2_exon_chr21:46188495	1	1	0	NA	3	0.9359	0.9578	0.022	Both
CRTAP	685.022	390.373	-0.8149	0	DOWN	No	Yes	1	CRTAP_exon_chr3:33183887	1	1	0	NA	10	0.262	0.2356	-0.0264	Both
CHDH	75.4769	41.6733	-0.7894	0.1969	NC	No	Yes	1	CHDH_exon_chr3:53850324	1	1	0	NA	5	0.8846	0.8545	-0.0301	Both
CNBP	1537.7	1675.66	0.1285	0.5593	NC	No	Yes	1	CNBP_exon_chr3:128886658	1	1	0	NA	10	0.221	0.2128	-0.0082	Both
NUDT16	405.001	391.495	-0.0592	0.7281	NC	No	Yes	1	NUDT16_exon_chr3:131102188	1	1	0	NA	16	0.2578	0.4298	0.172	Both
EIF4A2	1012.4	745.288	-0.4355	0.0129	NC	No	Yes	1	EIF4A2_exon_chr3:186506914	1	1	0	NA	5	0.8075	0.7315	-0.0759	Both
UBE2B	92.0413	127.951	0.4793	0.0798	NC	No	Yes	1	UBE2B_exon_chr5:133725916	1	1	0	NA	9	0.3082	0.4337	0.1255	Both
WWC1	313.32	322.563	0.0428	1	NC	No	Yes	1	WWC1_exon_chr5:167895956	1	1	0	NA	6	0.1713	0.24	0.0686	Both
PDE10A	71.2835	112.789	0.706	0.1627	NC	No	Yes	1	PDE10A_exon_chr6:165740776	1	1	0	NA	7	0.4383	0.6253	0.187	Both
DUSP4	168.748	124.218	-0.4218	0.1093	NC	No	Yes	1	DUSP4_exon_chr8:29190579	1	1	0	NA	4	0.3564	0.452	0.0956	Both
PCMTD1	182.234	140.86	-0.388	0.1856	NC	No	Yes	1	PCMTD1_exon_chr8:52730135	1	1	0	NA	9	0.3849	0.4961	0.1112	Both
SGK3	22.431	65.1718	1.5907	0.0001	UP	No	Yes	1	SGK3_exon_chr8:67771646	1	1	0	NA	5	0.9459	0.9421	-0.0038	Both
CEMIP2	17.9474	68.3103	1.8891	0	UP	No	Yes	1	CEMIP2_exon_chr9:74298282	1	1	0	NA	3	0.8444	0.806	-0.0384	Both
VAV2	161.111	166.226	0.0448	0.8197	NC	No	Yes	1	VAV2_exon_chr9:136627016	1	1	0	NA	3	0.8264	0.6645	-0.1618	Both
RNA45SN5	1381.56	655.604	-1.07595	NA	NC	No	Yes	1	RNA45SN5_exon_chrUn:gl000220	1	1	0	NA	11	0.4319	0.1893	-0.2426	Both
TMEM164	81.4726	130.286	0.6622	0.0151	UP	No	Yes	1	TMEM164_exon_chrX:109416473	1	1	0	NA	4	0.9176	0.8759	-0.0416	Both
MAGEA10	44.7787	21.2405	-1.0519	0.0182	DOWN	No	Yes	1	MAGEA10_exon_chrX:151301783	1	1	0	NA	3	0.4591	0.4385	-0.0205	Both
MAF	73.8109	467.477	2.6843	0	UP	No	Yes	2	MAF_exon_chr16:79627735_x000D_ MAF_exon_chr16:79627745	0.0624_x000D_ 0.9376	0.1351_x000D_ 0.8649	0.0727_x000D_ -0.0727	NA_x000D_ NA	3_x000D_ 9	NA_x000D_ 0.2665	NA_x000D_ 0.2496	0.2093_x000D_ -0.0169	Both_x000D_ Both
AK2	881.166	857.761	-0.0399	0.7684	NC	No	Yes	2	AK2_exon_chr1:33473541_x000D_ AK2_exon_chr1:33478645	0.2832_x000D_ 0.7125	0.3456_x000D_ 0.6453	0.0623_x000D_ -0.0672	NA_x000D_ NA	8_x000D_ 1	0.4179_x000D_ NA	0.5516_x000D_ NA	0.1337_x000D_ NA	Both_x000D_ NA
ZNHIT6	153.44	183.292	0.2353	0.3558	NC	No	Yes	2	ZNHIT6_exon_chr1:86115106_x000D_ ZNHIT6_exon_chr1:86173312	0.3084_x000D_ 0.6916	0.3805_x000D_ 0.6195	0.0722_x000D_ -0.0722	NA_x000D_ NA	6_x000D_ 5	0.2828_x000D_ 0.4851	0.3143_x000D_ 0.4772	0.0314_x000D_ -0.0078	Both_x000D_ NA
RGS5	11.9946	23.4684	1.0611	0.1666	NC	No	Yes	2	RGS5_exon_chr1:163112089_x000D_ RGS5_exon_chr1:163273996	0.418_x000D_ 0.582	0.9018_x000D_ 0.0982	0.4838_x000D_ -0.4838	Up_x000D_ NA	4_x000D_ 2	NA_x000D_ NA	NA_x000D_ NA	0.0744_x000D_ -0.1305	Both_x000D_ NA
CBX5	270.779	500.536	0.8776	0	UP	No	Yes	2	CBX5_exon_chr12:54624726_x000D_ CBX5_exon_chr12:54645825	0.4021_x000D_ 0.5979	0.4219_x000D_ 0.5781	0.0199_x000D_ -0.0199	NA_x000D_ NA	16_x000D_ 2	0.7226_x000D_ 0.5454	0.287_x000D_ 0.5987	-0.4356_x000D_ 0.0534	Both_x000D_ NA
DCTN2	407.313	461.847	0.1713	0.4108	NC	No	Yes	2	DCTN2_exon_chr12:57923833_x000D_ DCTN2_exon_chr12:57928839	0.9764_x000D_ 0.0236	0.9818_x000D_ 0.0182	0.0054_x000D_ -0.0054	NA_x000D_ NA	3_x000D_ 1	0.2634_x000D_ NA	0.4386_x000D_ NA	0.1752_x000D_ NA	Both_x000D_ NA
TBX3	911.754	1004.79	0.1446	0.3801	NC	No	Yes	2	TBX3_exon_chr12:115108060_x000D_ TBX3_exon_chr12:115115385	0.6806_x000D_ 0.3194	0.7459_x000D_ 0.2541	0.0653_x000D_ -0.0653	NA_x000D_ NA	10_x000D_ 2	0.5844_x000D_ 0.9788	0.4638_x000D_ 0.9877	-0.1206_x000D_ 0.0088	Both_x000D_ NA
MAX	61.7994	92.193	0.6281	0.1217	NC	No	Yes	2	MAX_exon_chr14:65541842_x000D_ MAX_exon_chr14:65550457	0.9699_x000D_ 0.0301	0.9875_x000D_ 0.0125	0.0176_x000D_ -0.0176	NA_x000D_ NA	5_x000D_ 1	0.5633_x000D_ NA	0.3575_x000D_ NA	-0.2058_x000D_ NA	Both_x000D_ NA
JAG1	8.449	31.453	1.9529	0.0002	UP	No	Yes	2	JAG1_exon_chr20:10618332_x000D_ JAG1_exon_chr20:10654098	0.9257_x000D_ 0.0743	0.9344_x000D_ 0.0656	0.0087_x000D_ -0.0087	NA_x000D_ NA	3_x000D_ 1	NA_x000D_ NA	NA_x000D_ NA	-0.0214_x000D_ NA	Both_x000D_ NA
AURKA	168.748	237.809	0.5047	0.0205	NC	No	Yes	2	AURKA_exon_chr20:54944445_x000D_ AURKA_exon_chr20:54959326	0.9861_x000D_ 0.0139	0.9826_x000D_ 0.0174	-0.0035_x000D_ 0.0035	NA_x000D_ NA	5_x000D_ 1	0.893_x000D_ NA	0.8569_x000D_ NA	-0.0361_x000D_ NA	Both_x000D_ NA
CRBN	97.6367	70.3329	-0.4697	0.186	NC	No	Yes	2	CRBN_exon_chr3:3191317_x000D_ CRBN_exon_chr3:3195108	0.972_x000D_ 0.028	0.9703_x000D_ 0.0297	-0.0017_x000D_ 0.0017	NA_x000D_ NA	6_x000D_ 1	0.6778_x000D_ NA	0.6237_x000D_ NA	-0.0541_x000D_ NA	Both_x000D_ NA
DCUN1D1	82.0959	84.5534	0.0902	1	NC	No	Yes	2	DCUN1D1_exon_chr3:182655946_x000D_ DCUN1D1_exon_chr3:182681669	0.9464_x000D_ 0.0536	0.9967_x000D_ 0.0033	0.0503_x000D_ -0.0503	NA_x000D_ NA	17_x000D_ 1	0.3592_x000D_ NA	0.3605_x000D_ NA	0.0013_x000D_ NA	Both_x000D_ NA
CAMK2D	42.593	15.6592	-1.4218	0.0021	DOWN	No	Yes	2	CAMK2D_exon_chr4:114372188_x000D_ CAMK2D_exon_chr4:114378344	0.9434_x000D_ 0.0566	0.9647_x000D_ 0.0353	0.0213_x000D_ -0.0213	NA_x000D_ NA	4_x000D_ 1	0.4499_x000D_ NA	0.4509_x000D_ NA	0.0009_x000D_ NA	Both_x000D_ NA
TRERF1	50.0433	24.7359	-0.9799	0.0218	DOWN	No	Yes	2	TRERF1_exon_chr6:42192671_x000D_ TRERF1_exon_chr6:42203943	1.0_x000D_ 0.0	0.9878_x000D_ 0.0122	-0.0122_x000D_ 0.0122	NA_x000D_ NA	6_x000D_ 1	0.614_x000D_ NA	0.6752_x000D_ NA	0.0612_x000D_ NA	Both_x000D_ NA
ATG5	86.4375	96.7732	0.1704	1	NC	No	Yes	2	ATG5_exon_chr6:106632352_x000D_ ATG5_exon_chr6:106727536	0.9759_x000D_ 0.0241	0.9859_x000D_ 0.0141	0.01_x000D_ -0.01	NA_x000D_ NA	7_x000D_ 1	0.3214_x000D_ NA	0.3568_x000D_ NA	0.0354_x000D_ NA	Both_x000D_ NA
NUCKS1	18052.2	12028.3	-0.5863	0.0005	DOWN	No	Yes	3	NUCKS1_exon_chr1:205681947_x000D_ NUCKS1_exon_chr1:205688655_x000D_ NUCKS1_exon_chr1:205689629	0.1039_x000D_ 0.7654_x000D_ 0.1241	0.1017_x000D_ 0.7742_x000D_ 0.1192	-0.0022_x000D_ 0.0088_x000D_ -0.005	NA_x000D_ NA_x000D_ NA	19_x000D_ 1_x000D_ 1	0.7011_x000D_ NA_x000D_ NA	0.6497_x000D_ NA_x000D_ NA	-0.0514_x000D_ NA_x000D_ NA	Both_x000D_ NA_x000D_ NA
KDM5A	412.901	294.343	-0.484	0.0389	NC	No	Yes	3	KDM5A_exon_chr12:389223_x000D_ KDM5A_exon_chr12:401925_x000D_ KDM5A_exon_chr12:416620	0.2116_x000D_ 0.7672_x000D_ 0.0118	0.2011_x000D_ 0.7722_x000D_ 0.0219	-0.0105_x000D_ 0.005_x000D_ 0.0102	NA_x000D_ NA_x000D_ NA	6_x000D_ 4_x000D_ 2	0.6022_x000D_ 0.692_x000D_ NA	0.413_x000D_ 0.711_x000D_ NA	-0.1892_x000D_ 0.019_x000D_ -0.7183	Both_x000D_ NA_x000D_ NA
FKBP3	919.064	913.661	-0.0122	0.8058	NC	No	Yes	3	FKBP3_exon_chr14:45584802_x000D_ FKBP3_exon_chr14:45590688_x000D_ FKBP3_exon_chr14:45598997	0.3987_x000D_ 0.443_x000D_ 0.1584	0.4074_x000D_ 0.4616_x000D_ 0.131	0.0088_x000D_ 0.0186_x000D_ -0.0273	NA_x000D_ NA_x000D_ NA	3_x000D_ 1_x000D_ 1	0.3571_x000D_ NA_x000D_ NA	0.385_x000D_ NA_x000D_ NA	0.0279_x000D_ NA_x000D_ NA	Both_x000D_ NA_x000D_ NA
AP1G1	164.979	264.071	0.6822	0.0004	UP	No	Yes	3	AP1G1_exon_chr16:71762905_x000D_ AP1G1_exon_chr16:71798253_x000D_ AP1G1_exon_chr16:71805059	0.8699_x000D_ 0.0255_x000D_ 0.096	0.8726_x000D_ 0.0191_x000D_ 0.1037	0.0027_x000D_ -0.0064_x000D_ 0.0077	NA_x000D_ NA_x000D_ NA	8_x000D_ 1_x000D_ 1	0.8418_x000D_ NA_x000D_ NA	0.8298_x000D_ NA_x000D_ NA	-0.012_x000D_ NA_x000D_ NA	Both_x000D_ NA_x000D_ NA
DDX31	46.9144	65.8496	0.4953	0.2547	NC	Yes	Yes	3	DDX31_exon_chr9:135468384_x000D_ DDX31_exon_chr9:135533474_x000D_ DDX31_exon_chr9:135537826	0.4975_x000D_ 0.1158_x000D_ 0.3867	0.774_x000D_ 0.0873_x000D_ 0.1387	0.2765_x000D_ -0.0285_x000D_ -0.248	Up_x000D_ NA_x000D_ NA	6_x000D_ 1_x000D_ 2	0.4053_x000D_ NA_x000D_ NA	0.5053_x000D_ NA_x000D_ NA	0.1_x000D_ NA_x000D_ 0.0927	Both_x000D_ NA_x000D_ NA
DLG3	159.702	117.286	-0.454	0.0978	NC	No	Yes	3	DLG3_exon_chrX:69712371_x000D_ DLG3_exon_chrX:69713226_x000D_ DLG3_exon_chrX:69722013	0.0_x000D_ 0.0035_x000D_ 0.9965	0.0207_x000D_ 0.0223_x000D_ 0.957	0.0207_x000D_ 0.0189_x000D_ -0.0395	NA_x000D_ NA_x000D_ NA	4_x000D_ 1_x000D_ 1	0.6613_x000D_ NA_x000D_ NA	0.7112_x000D_ NA_x000D_ NA	0.0498_x000D_ NA_x000D_ NA	Both_x000D_ NA_x000D_ NA
SERBP1	4262.29	3552.92	-0.2638	0.1531	NC	No	Yes	5	SERBP1_exon_chr1:67873493_x000D_ SERBP1_exon_chr1:67885692_x000D_ SERBP1_exon_chr1:67889883_x000D_ SERBP1_exon_chr1:67891818_x000D_ SERBP1_exon_chr1:67895671	0.4251_x000D_ 0.0301_x000D_ 0.0585_x000D_ 0.0119_x000D_ 0.4745	0.4892_x000D_ 0.0234_x000D_ 0.0434_x000D_ 0.0111_x000D_ 0.4328	0.0642_x000D_ -0.0067_x000D_ -0.0151_x000D_ -0.0008_x000D_ -0.0416	NA_x000D_ NA_x000D_ NA_x000D_ NA_x000D_ NA	25_x000D_ 3_x000D_ 1_x000D_ 1_x000D_ 3	0.1445_x000D_ 0.3148_x000D_ NA_x000D_ NA_x000D_ 0.3294	0.1881_x000D_ 0.2835_x000D_ NA_x000D_ NA_x000D_ 0.3486	0.0435_x000D_ -0.0313_x000D_ NA_x000D_ NA_x000D_ 0.0192	Both_x000D_ NA_x000D_ NA_x000D_ NA_x000D_ NA
FAM13A	149.612	54.2316	-1.448	0	DOWN	No	Yes	7	FAM13A_exon_chr4:89647105_x000D_ FAM13A_exon_chr4:89652478_x000D_ FAM13A_exon_chr4:89668782_x000D_ FAM13A_exon_chr4:89670103_x000D_ FAM13A_exon_chr4:89670922_x000D_ FAM13A_exon_chr4:89689134_x000D_ FAM13A_exon_chr4:89702316	0.3792_x000D_ 0.2489_x000D_ 0.1297_x000D_ 0.1153_x000D_ 0.0375_x000D_ 0.0894_x000D_ 0.0	0.5272_x000D_ 0.1789_x000D_ 0.1156_x000D_ 0.1124_x000D_ 0.0_x000D_ 0.0442_x000D_ 0.0168	0.1479_x000D_ -0.0701_x000D_ -0.0141_x000D_ -0.0029_x000D_ -0.0375_x000D_ -0.0452_x000D_ 0.0168	Up_x000D_ NA_x000D_ NA_x000D_ NA_x000D_ NA_x000D_ NA_x000D_ NA	4_x000D_ 1_x000D_ 2_x000D_ 2_x000D_ 1_x000D_ 1_x000D_ 1	0.4478_x000D_ NA_x000D_ NA_x000D_ NA_x000D_ NA_x000D_ NA_x000D_ NA	0.4885_x000D_ NA_x000D_ NA_x000D_ NA_x000D_ NA_x000D_ NA_x000D_ NA	0.0407_x000D_ NA_x000D_ -0.0198_x000D_ -0.3237_x000D_ NA_x000D_ NA_x000D_ NA	Both_x000D_ NA_x000D_ NA_x000D_ NA_x000D_ NA_x000D_ NA_x000D_ NA
GATAD2B	195.727	123.569	-0.6418	0.0027	DOWN	No	Yes	2	GATAD2B_end_chr1:153777133_x000D_ GATAD2B_exon_chr1:153777383	0.0786_x000D_ 0.9214	0.0731_x000D_ 0.9269	-0.0055_x000D_ 0.0055	NA_x000D_ NA	1_x000D_ 4	NA_x000D_ 0.6952	NA_x000D_ 0.532	NA_x000D_ -0.1632	NA_x000D_ Both
ODR4	67.7806	32.3441	-1.0101	0.0198	DOWN	No	Yes	2	ODR4_exon_chr1:186368086_x000D_ ODR4_exon_chr1:186388141	0.1272_x000D_ 0.8728	0.1759_x000D_ 0.8241	0.0487_x000D_ -0.0487	NA_x000D_ NA	1_x000D_ 3	NA_x000D_ 0.4795	NA_x000D_ 0.5747	NA_x000D_ 0.0951	NA_x000D_ Both
UTP25	50.0074	40.2363	-0.3508	0.5642	NC	No	Yes	2	UTP25_exon_chr1:210001317_x000D_ UTP25_exon_chr1:210024549	0.0585_x000D_ 0.9415	0.0075_x000D_ 0.9925	-0.051_x000D_ 0.051	NA_x000D_ NA	1_x000D_ 10	NA_x000D_ 0.0728	NA_x000D_ 0.3827	NA_x000D_ 0.31	NA_x000D_ Both
FANCF	87.7322	73.1867	-0.2418	0.5213	NC	No	Yes	2	FANCF_end_chr11:22643829_x000D_ FANCF_exon_chr11:22644079	0.1054_x000D_ 0.8946	0.2401_x000D_ 0.7599	0.1347_x000D_ -0.1347	NA_x000D_ NA	1_x000D_ 8	NA_x000D_ 0.6337	NA_x000D_ 0.6558	NA_x000D_ 0.022	NA_x000D_ Both
CAND1	318.293	288.644	-0.1353	0.7621	NC	No	Yes	2	CAND1_exon_chr12:67703681_x000D_ CAND1_exon_chr12:67706386	0.0088_x000D_ 0.9786	0.0159_x000D_ 0.9813	0.007_x000D_ 0.0027	NA_x000D_ NA	1_x000D_ 10	NA_x000D_ 0.2113	NA_x000D_ 0.3793	NA_x000D_ 0.168	NA_x000D_ Both
FOXA1	413.916	359.305	-0.1882	0.5275	NC	No	Yes	2	FOXA1_end_chr14:38058507_x000D_ FOXA1_exon_chr14:38058757	0.0456_x000D_ 0.9544	0.0537_x000D_ 0.9463	0.008_x000D_ -0.008	NA_x000D_ NA	1_x000D_ 8	NA_x000D_ 0.847	NA_x000D_ 0.8531	NA_x000D_ 0.0061	NA_x000D_ Both
CENPN	550.632	476.926	-0.2021	0.2509	NC	Yes	Yes	2	CENPN_exon_chr16:81056360_x000D_ CENPN_exon_chr16:81062174	0.7605_x000D_ 0.2377	0.4685_x000D_ 0.5269	-0.292_x000D_ 0.2892	Down_x000D_ Up	1_x000D_ 6	NA_x000D_ 0.798	NA_x000D_ 0.7028	NA_x000D_ -0.0951	NA_x000D_ Both
PTPN1	75.7665	115.155	0.62	0.034	UP	No	Yes	2	PTPN1_exon_chr20:49196240_x000D_ PTPN1_exon_chr20:49199229	0.0674_x000D_ 0.9326	0.1105_x000D_ 0.8895	0.0432_x000D_ -0.0432	NA_x000D_ NA	1_x000D_ 6	NA_x000D_ 0.8624	NA_x000D_ 0.7529	NA_x000D_ -0.1096	NA_x000D_ Both
UGDH	410.41	419.212	0.046	0.7712	NC	No	Yes	2	UGDH_end_chr4:39500126_x000D_ UGDH_exon_chr4:39500376	0.8055_x000D_ 0.1919	0.7491_x000D_ 0.2482	-0.0564_x000D_ 0.0563	NA_x000D_ NA	1_x000D_ 8	NA_x000D_ 0.6236	NA_x000D_ 0.5563	NA_x000D_ -0.0672	NA_x000D_ Both
ZNF277	95.8098	30.8979	-1.6779	0	DOWN	No	Yes	2	ZNF277_exon_chr7:111970139_x000D_ ZNF277_exon_chr7:111982616	0.0036_x000D_ 0.9964	0.0269_x000D_ 0.9731	0.0232_x000D_ -0.0232	NA_x000D_ NA	1_x000D_ 4	NA_x000D_ 0.121	NA_x000D_ 0.1241	NA_x000D_ 0.0032	NA_x000D_ Both
MAOA	293.838	504.678	0.785	0	UP	No	Yes	2	MAOA_exon_chrX:43595474_x000D_ MAOA_exon_chrX:43603614	0.0439_x000D_ 0.9561	0.0341_x000D_ 0.9648	-0.0098_x000D_ 0.0087	NA_x000D_ NA	1_x000D_ 5	NA_x000D_ 0.5899	NA_x000D_ 0.507	NA_x000D_ -0.0829	NA_x000D_ Both
STX6	139.623	111.259	-0.3386	0.497	NC	No	Yes	3	STX6_end_chr1:180941611_x000D_ STX6_exon_chr1:180941861_x000D_ STX6_exon_chr1:180962499	0.1235_x000D_ 0.8588_x000D_ 0.0177	0.1957_x000D_ 0.7771_x000D_ 0.0272	0.0722_x000D_ -0.0817_x000D_ 0.0095	NA_x000D_ NA_x000D_ NA	1_x000D_ 7_x000D_ 1	NA_x000D_ 0.5068_x000D_ NA	NA_x000D_ 0.6037_x000D_ NA	NA_x000D_ 0.0969_x000D_ NA	NA_x000D_ Both_x000D_ NA
SEC62	276.628	267.433	-0.0326	1	NC	No	Yes	3	SEC62_exon_chr3:169693396_x000D_ SEC62_exon_chr3:169700949_x000D_ SEC62_exon_chr3:169710382	0.0031_x000D_ 0.0102_x000D_ 0.9803	0.0172_x000D_ 0.0151_x000D_ 0.9578	0.014_x000D_ 0.0049_x000D_ -0.0224	NA_x000D_ NA_x000D_ NA	1_x000D_ 16_x000D_ 1	NA_x000D_ 0.2561_x000D_ NA	NA_x000D_ 0.3256_x000D_ NA	NA_x000D_ 0.0695_x000D_ NA	NA_x000D_ Both_x000D_ NA
SRPK1	288.609	332.182	0.2031	0.3313	NC	No	Yes	3	SRPK1_end_chr6:35800561_x000D_ SRPK1_exon_chr6:35800811_x000D_ SRPK1_exon_chr6:35838058	0.0032_x000D_ 0.6724_x000D_ 0.3171	0.02_x000D_ 0.6947_x000D_ 0.2783	0.0168_x000D_ 0.0223_x000D_ -0.0387	NA_x000D_ NA_x000D_ NA	1_x000D_ 4_x000D_ 3	NA_x000D_ 0.8631_x000D_ 0.2919	NA_x000D_ 0.7333_x000D_ 0.2176	NA_x000D_ -0.1297_x000D_ -0.0742	NA_x000D_ Both_x000D_ NA
DNAJA2	517.332	454.794	-0.1832	0.4414	NC	No	Yes	4	DNAJA2_end_chr16:46989024_x000D_ DNAJA2_exon_chr16:46989274_x000D_ DNAJA2_exon_chr16:46998523_x000D_ DNAJA2_exon_chr16:47005808	0.0889_x000D_ 0.3979_x000D_ 0.478_x000D_ 0.0352	0.1662_x000D_ 0.4735_x000D_ 0.3347_x000D_ 0.0255	0.0773_x000D_ 0.0756_x000D_ -0.1432_x000D_ -0.0097	NA_x000D_ NA_x000D_ NA_x000D_ NA	2_x000D_ 7_x000D_ 1_x000D_ 1	0.0681_x000D_ 0.3238_x000D_ NA_x000D_ NA	0.0888_x000D_ 0.3193_x000D_ NA_x000D_ NA	0.0207_x000D_ -0.0045_x000D_ NA_x000D_ NA	NA_x000D_ Both_x000D_ NA_x000D_ NA
HMGN2	263.236	318.796	0.282	0.1958	NC	No	Yes	3	HMGN2_exon_chr1:26800576_x000D_ HMGN2_exon_chr1:26801063_x000D_ HMGN2_exon_chr1:26801604	0.0034_x000D_ 0.025_x000D_ 0.9716	0.0114_x000D_ 0.0118_x000D_ 0.9768	0.008_x000D_ -0.0131_x000D_ 0.0052	NA_x000D_ NA_x000D_ NA	1_x000D_ 2_x000D_ 5	NA_x000D_ NA_x000D_ 0.4554	NA_x000D_ NA_x000D_ 0.4185	NA_x000D_ -0.0267_x000D_ -0.0369	NA_x000D_ NA_x000D_ Both
LAMC1	785.327	1280.6	0.7009	0.0001	UP	No	Yes	3	LAMC1_exon_chr1:183103795_x000D_ LAMC1_exon_chr1:183106804_x000D_ LAMC1_exon_chr1:183111669	0.1524_x000D_ 0.5513_x000D_ 0.2951	0.1229_x000D_ 0.5522_x000D_ 0.3212	-0.0295_x000D_ 0.0009_x000D_ 0.0261	NA_x000D_ NA_x000D_ NA	2_x000D_ 1_x000D_ 11	0.4962_x000D_ NA_x000D_ 0.6046	0.4994_x000D_ NA_x000D_ 0.4115	0.0032_x000D_ NA_x000D_ -0.1932	NA_x000D_ NA_x000D_ Both
CUL4A	171.127	141.694	-0.2692	0.3259	NC	No	Yes	3	CUL4A_exon_chr13:113883956_x000D_ CUL4A_exon_chr13:113899263_x000D_ CUL4A_exon_chr13:113917801	0.0125_x000D_ 0.0963_x000D_ 0.8823	0.0217_x000D_ 0.0581_x000D_ 0.9134	0.0092_x000D_ -0.0381_x000D_ 0.0311	NA_x000D_ NA_x000D_ NA	1_x000D_ 1_x000D_ 10	NA_x000D_ NA_x000D_ 0.2543	NA_x000D_ NA_x000D_ 0.2838	NA_x000D_ NA_x000D_ 0.0294	NA_x000D_ NA_x000D_ Both
CLUAP1	120.367	94.5106	-0.3755	0.3475	NC	Yes	Yes	3	CLUAP1_exon_chr16:3565508_x000D_ CLUAP1_exon_chr16:3569903_x000D_ CLUAP1_exon_chr16:3586122	0.1694_x000D_ 0.3457_x000D_ 0.4849	0.1523_x000D_ 0.4841_x000D_ 0.3636	-0.0171_x000D_ 0.1385_x000D_ -0.1214	NA_x000D_ NA_x000D_ Down	1_x000D_ 1_x000D_ 6	NA_x000D_ NA_x000D_ 0.1642	NA_x000D_ NA_x000D_ 0.1337	NA_x000D_ NA_x000D_ -0.0306	NA_x000D_ NA_x000D_ Both
WNK1	117.169	126.033	0.0913	0.7885	NC	No	Yes	4	WNK1_exon_chr12:1005237_x000D_ WNK1_exon_chr12:1017641_x000D_ WNK1_exon_chr12:966327_x000D_ WNK1_exon_chr12:968411	0.0077_x000D_ 0.7521_x000D_ 0.0935_x000D_ 0.1467	0.0362_x000D_ 0.7258_x000D_ 0.0778_x000D_ 0.1601	0.0286_x000D_ -0.0263_x000D_ -0.0156_x000D_ 0.0134	NA_x000D_ NA_x000D_ NA_x000D_ NA	1_x000D_ 1_x000D_ 1_x000D_ 6	NA_x000D_ NA_x000D_ NA_x000D_ 0.798	NA_x000D_ NA_x000D_ NA_x000D_ 0.5598	NA_x000D_ NA_x000D_ NA_x000D_ -0.2382	NA_x000D_ NA_x000D_ NA_x000D_ Both
HSPA4L	55.2525	96.3104	0.8244	0.0055	UP	No	Yes	4	HSPA4L_exon_chr4:128732592_x000D_ HSPA4L_exon_chr4:128743924_x000D_ HSPA4L_exon_chr4:128744672_x000D_ HSPA4L_exon_chr4:128753838	0.1394_x000D_ 0.1039_x000D_ 0.0596_x000D_ 0.6971	0.1892_x000D_ 0.1441_x000D_ 0.0117_x000D_ 0.6549	0.0497_x000D_ 0.0402_x000D_ -0.0478_x000D_ -0.0421	NA_x000D_ NA_x000D_ NA_x000D_ NA	1_x000D_ 1_x000D_ 1_x000D_ 11	NA_x000D_ NA_x000D_ NA_x000D_ 0.4041	NA_x000D_ NA_x000D_ NA_x000D_ 0.3392	NA_x000D_ NA_x000D_ NA_x000D_ -0.0649	NA_x000D_ NA_x000D_ NA_x000D_ Both
PHF20	117.497	143.716	0.3029	0.3083	NC	Yes	Yes	5	PHF20_end_chr20:34538289_x000D_ PHF20_exon_chr20:34450935_x000D_ PHF20_exon_chr20:34457360_x000D_ PHF20_exon_chr20:34458877_x000D_ PHF20_exon_chr20:34535407	0.5259_x000D_ 0.036_x000D_ 0.0655_x000D_ 0.1875_x000D_ 0.185	0.3602_x000D_ 0.0149_x000D_ 0.0472_x000D_ 0.238_x000D_ 0.3397	-0.1658_x000D_ -0.0211_x000D_ -0.0183_x000D_ 0.0505_x000D_ 0.1547	NA_x000D_ NA_x000D_ NA_x000D_ NA_x000D_ Up	1_x000D_ 2_x000D_ 1_x000D_ 8_x000D_ 1	NA_x000D_ NA_x000D_ NA_x000D_ 0.5772_x000D_ NA	NA_x000D_ NA_x000D_ NA_x000D_ 0.5731_x000D_ NA	NA_x000D_ -0.0039_x000D_ NA_x000D_ -0.0041_x000D_ NA	NA_x000D_ NA_x000D_ NA_x000D_ Both_x000D_ NA
KIF3A	439.262	440.965	0.0111	0.8582	NC	No	Yes	6	KIF3A_exon_chr5:132028319_x000D_ KIF3A_exon_chr5:132038250_x000D_ KIF3A_exon_chr5:132038577_x000D_ KIF3A_exon_chr5:132039155_x000D_ KIF3A_exon_chr5:132046651_x000D_ KIF3A_exon_chr5:132051449	0.1587_x000D_ 0.0323_x000D_ 0.0434_x000D_ 0.1611_x000D_ 0.5344_x000D_ 0.0702	0.1561_x000D_ 0.031_x000D_ 0.0397_x000D_ 0.1138_x000D_ 0.6186_x000D_ 0.0408	-0.0025_x000D_ -0.0014_x000D_ -0.0037_x000D_ -0.0473_x000D_ 0.0842_x000D_ -0.0294	NA_x000D_ NA_x000D_ NA_x000D_ NA_x000D_ NA_x000D_ NA	6_x000D_ 1_x000D_ 2_x000D_ 4_x000D_ 1_x000D_ 2	0.605_x000D_ NA_x000D_ 0.443_x000D_ 0.7113_x000D_ NA_x000D_ NA	0.6196_x000D_ NA_x000D_ 0.603_x000D_ 0.753_x000D_ NA_x000D_ NA	0.0146_x000D_ NA_x000D_ 0.16_x000D_ 0.0417_x000D_ NA_x000D_ -0.0578	NA_x000D_ NA_x000D_ NA_x000D_ Both_x000D_ NA_x000D_ NA
TOR1AIP2	489.76	641.389	0.3815	0.0798	NC	No	Yes	6	TOR1AIP2_exon_chr1:179809102_x000D_ TOR1AIP2_exon_chr1:179816670_x000D_ TOR1AIP2_exon_chr1:179819980_x000D_ TOR1AIP2_exon_chr1:179821767_x000D_ TOR1AIP2_exon_chr1:179826957_x000D_ TOR1AIP2_exon_chr1:179834571	0.1457_x000D_ 0.5294_x000D_ 0.0229_x000D_ 0.0579_x000D_ 0.2255_x000D_ 0.0185	0.1946_x000D_ 0.5344_x000D_ 0.0343_x000D_ 0.0494_x000D_ 0.1732_x000D_ 0.0141	0.0488_x000D_ 0.0049_x000D_ 0.0114_x000D_ -0.0085_x000D_ -0.0523_x000D_ -0.0044	NA_x000D_ NA_x000D_ NA_x000D_ NA_x000D_ NA_x000D_ NA	10_x000D_ 1_x000D_ 1_x000D_ 1_x000D_ 5_x000D_ 1	0.6848_x000D_ NA_x000D_ NA_x000D_ NA_x000D_ 0.4581_x000D_ NA	0.725_x000D_ NA_x000D_ NA_x000D_ NA_x000D_ 0.5829_x000D_ NA	0.0401_x000D_ NA_x000D_ NA_x000D_ NA_x000D_ 0.1248_x000D_ NA	NA_x000D_ NA_x000D_ NA_x000D_ NA_x000D_ Both_x000D_ NA
NSD1	516.395	448.976	-0.2086	0.447	NC	No	Yes	6	NSD1_exon_chr5:176618885_x000D_ NSD1_exon_chr5:176631121_x000D_ NSD1_exon_chr5:176636637_x000D_ NSD1_exon_chr5:176696603_x000D_ NSD1_exon_chr5:176718955_x000D_ NSD1_exon_chr5:176720833	0.0263_x000D_ 0.456_x000D_ 0.1648_x000D_ 0.0039_x000D_ 0.1268_x000D_ 0.2208	0.0247_x000D_ 0.4084_x000D_ 0.1713_x000D_ 0.0102_x000D_ 0.1333_x000D_ 0.2522	-0.0017_x000D_ -0.0476_x000D_ 0.0064_x000D_ 0.0063_x000D_ 0.0065_x000D_ 0.0314	NA_x000D_ NA_x000D_ NA_x000D_ NA_x000D_ NA_x000D_ NA	1_x000D_ 1_x000D_ 3_x000D_ 1_x000D_ 6_x000D_ 1	NA_x000D_ NA_x000D_ 0.8283_x000D_ NA_x000D_ 0.6849_x000D_ NA	NA_x000D_ NA_x000D_ 0.8518_x000D_ NA_x000D_ 0.4234_x000D_ NA	NA_x000D_ NA_x000D_ 0.0235_x000D_ NA_x000D_ -0.2615_x000D_ NA	NA_x000D_ NA_x000D_ NA_x000D_ NA_x000D_ Both_x000D_ NA
CDC5L	205.794	261.303	0.3516	0.1338	NC	No	Yes	6	CDC5L_end_chr6:44418162_x000D_ CDC5L_exon_chr6:44361183_x000D_ CDC5L_exon_chr6:44371546_x000D_ CDC5L_exon_chr6:44394219_x000D_ CDC5L_exon_chr6:44413392_x000D_ CDC5L_exon_chr6:44414344	0.0211_x000D_ 0.0784_x000D_ 0.4799_x000D_ 0.043_x000D_ 0.1596_x000D_ 0.2091	0.0623_x000D_ 0.0635_x000D_ 0.493_x000D_ 0.0491_x000D_ 0.0982_x000D_ 0.2293	0.0413_x000D_ -0.0149_x000D_ 0.013_x000D_ 0.0061_x000D_ -0.0614_x000D_ 0.0202	NA_x000D_ NA_x000D_ NA_x000D_ NA_x000D_ NA_x000D_ NA	1_x000D_ 2_x000D_ 1_x000D_ 1_x000D_ 6_x000D_ 1	NA_x000D_ 0.044_x000D_ NA_x000D_ NA_x000D_ 0.1723_x000D_ NA	NA_x000D_ 0.0184_x000D_ NA_x000D_ NA_x000D_ 0.4121_x000D_ NA	NA_x000D_ -0.0255_x000D_ NA_x000D_ NA_x000D_ 0.2398_x000D_ NA	NA_x000D_ NA_x000D_ NA_x000D_ NA_x000D_ Both_x000D_ NA
NCAM2	2481.32	2111.89	-0.2337	0.133	NC	No	Yes	7	NCAM2_exon_chr21:22804428_x000D_ NCAM2_exon_chr21:22840983_x000D_ NCAM2_exon_chr21:22849612_x000D_ NCAM2_exon_chr21:22856776_x000D_ NCAM2_exon_chr21:22881172_x000D_ NCAM2_exon_chr21:22906858_x000D_ NCAM2_exon_chr21:22910167	0.0195_x000D_ 0.0244_x000D_ 0.5609_x000D_ 0.0137_x000D_ 0.0829_x000D_ 0.0782_x000D_ 0.2074	0.0077_x000D_ 0.0167_x000D_ 0.5453_x000D_ 0.0098_x000D_ 0.0753_x000D_ 0.085_x000D_ 0.2507	-0.0118_x000D_ -0.0078_x000D_ -0.0156_x000D_ -0.0039_x000D_ -0.0075_x000D_ 0.0068_x000D_ 0.0433	NA_x000D_ NA_x000D_ NA_x000D_ NA_x000D_ NA_x000D_ NA_x000D_ NA	1_x000D_ 1_x000D_ 1_x000D_ 3_x000D_ 1_x000D_ 3_x000D_ 15	NA_x000D_ NA_x000D_ NA_x000D_ 0.7494_x000D_ NA_x000D_ 0.5593_x000D_ 0.3229	NA_x000D_ NA_x000D_ NA_x000D_ 0.705_x000D_ NA_x000D_ 0.497_x000D_ 0.3957	NA_x000D_ NA_x000D_ NA_x000D_ -0.0444_x000D_ NA_x000D_ -0.0623_x000D_ 0.0728	NA_x000D_ NA_x000D_ NA_x000D_ NA_x000D_ NA_x000D_ NA_x000D_ Both

## Sheet: LNCaP 57 Lengthened in CPSF1sh
DPAC Lengthened genes for LNCaP
Gene Name	Mean Counts Cond1	Mean Counts Cond2	Fold Change	pAdj	DE Result	Any Splicing APA? (DPAC)	Any Tandem APA? (DPAC)	#Exons with a PAC	Exon Names	Exon fraction Cond1	Exon fraction Cond2	Exon Fraction Change	Exon Results_x000D_ (NA = Not significant)	#PACs per Exon	PDU per Exon Cond1	PDU per Exon Cond2	delta-PDUI per Exon	DPAC Result
PNPLA2	80.1383	85.7469	0.0906	0.9105	NC	No	Yes	1	PNPLA2_exon_chr11:824523	1	1	0	NA	2	0.0158	0.1361	0.1203	Lengthening
TMEM179B	261.139	351.442	0.407	0.0702	NC	No	Yes	1	TMEM179B_exon_chr11:62557358	1	1	0	NA	2	0.2214	0.3413	0.1199	Lengthening
DPF2	118.135	121.207	0.0112	1	NC	No	Yes	1	DPF2_exon_chr11:65119154	1	1	0	NA	7	0.0379	0.1363	0.0984	Lengthening
SRSF8	307.003	361.255	0.2503	0.462	NC	No	Yes	1	SRSF8_exon_chr11:94800903	1	1	0	NA	5	0.2114	0.3666	0.1552	Lengthening
TMEM136	72.4371	45.2322	-0.6564	0.0813	DOWN	No	Yes	1	TMEM136_exon_chr11:120201116	1	1	0	NA	2	0.3302	0.5828	0.2526	Lengthening
TIGAR	22.035	48.2133	1.1924	0.0051	UP	No	Yes	1	TIGAR_exon_chr12:4461426	1	1	0	NA	4	0.0558	0.4442	0.3885	Lengthening
LIG4	26.7023	49.242	0.8875	0.0396	UP	No	Yes	1	LIG4_exon_chr13:108859791	1	1	0	NA	4	0.6219	0.827	0.2052	Lengthening
GABRB3	181.421	266.358	0.5546	0.0043	NC	No	Yes	1	GABRB3_exon_chr15:26788694	1	1	0	NA	11	0.7228	0.7494	0.0266	Lengthening
IGF1R	25.3444	63.5957	1.3273	0.0004	UP	No	Yes	1	IGF1R_exon_chr15:99500290	1	1	0	NA	8	0.7273	0.7755	0.0483	Lengthening
VPS53	57.9042	77.6124	0.4209	0.3375	NC	No	Yes	1	VPS53_exon_chr17:411908	1	1	0	NA	9	0.2864	0.479	0.1926	Lengthening
CLTC	697.228	827.916	0.2521	0.2449	NC	No	Yes	1	CLTC_exon_chr17:57771089	1	1	0	NA	7	0.6666	0.6968	0.0302	Lengthening
PPM1D	13.315	26.3149	1.052	0.1119	NC	No	Yes	1	PPM1D_exon_chr17:58740356	1	1	0	NA	5	0.301	0.4529	0.1519	Lengthening
FXYD3	270.373	364.445	0.4197	0.0284	NC	No	Yes	1	FXYD3_exon_chr19:35614345	1	1	0	NA	3	0.1019	0.2344	0.1325	Lengthening
PSMD8	2532.47	3628.03	0.5174	0.0073	NC	No	Yes	1	PSMD8_exon_chr19:38873893	1	1	0	NA	3	0.2669	0.3818	0.115	Lengthening
ZNF814	15.997	27.1198	0.7064	0.296	NC	No	Yes	1	ZNF814_exon_chr19:58380749	1	1	0	NA	4	0.2401	0.5266	0.2865	Lengthening
CDC42EP3	39.8025	128.8	1.6935	0	UP	No	Yes	1	CDC42EP3_exon_chr2:37869025	1	1	0	NA	5	0.3135	0.6247	0.3112	Lengthening
RAB1A	224.764	246.458	0.1575	0.4954	NC	No	Yes	1	RAB1A_exon_chr2:65313988	1	1	0	NA	5	0.2439	0.3691	0.1252	Lengthening
EAF2	3.9235	18.0323	2.2839	0.0039	UP	No	Yes	1	EAF2_exon_chr3:121605189	1	1	0	NA	2	NA	NA	0.2316	Lengthening
CAMK2N2	6.4713	18.6919	1.6425	0.031	UP	No	Yes	1	CAMK2N2_exon_chr3:183977003	1	1	0	NA	3	NA	NA	0.2839	Lengthening
BLOC1S4	95.626	91.5639	-0.0562	1	NC	No	Yes	1	BLOC1S4_exon_chr4:6717842	1	1	0	NA	4	0.0806	0.2176	0.137	Lengthening
ACOX3	52.1992	21.9923	-1.3964	0.004	DOWN	No	Yes	1	ACOX3_exon_chr4:8368009	1	1	0	NA	7	0.1182	0.1916	0.0735	Lengthening
SRD5A3	201.613	163.715	-0.2904	0.2418	NC	No	Yes	1	SRD5A3_exon_chr4:56235999	1	1	0	NA	7	0.1525	0.2558	0.1033	Lengthening
DPYSL3	29.1429	9.6257	-1.5657	0.0118	DOWN	No	Yes	1	DPYSL3_exon_chr5:146770371	1	1	0	NA	2	NA	NA	0.1185	Lengthening
SIRT5	73.1504	77.7473	0.113	0.8915	NC	No	Yes	1	SIRT5_exon_chr6:13612022	1	1	0	NA	6	0.2277	0.5028	0.275	Lengthening
ECHDC1	5.0885	22.8543	2.1228	0.0009	UP	No	Yes	1	ECHDC1_exon_chr6:127609857	1	1	0	NA	3	NA	NA	0.2495	Lengthening
RBAK	15.8998	21.8226	0.5099	0.5794	NC	No	Yes	1	RBAK_exon_chr7:5103326	1	1	0	NA	6	0.7235	0.9377	0.2142	Lengthening
ZDHHC2	150.538	93.5634	-0.6462	0.0113	DOWN	No	Yes	1	ZDHHC2_exon_chr8:17077765	1	1	0	NA	11	0.1974	0.2937	0.0963	Lengthening
TM2D2	69.1488	120.725	0.7907	0.0061	UP	No	Yes	1	TM2D2_exon_chr8:38846327	1	1	0	NA	7	0.0411	0.1962	0.1551	Lengthening
NSMF	565.315	548.542	-0.0497	0.7638	NC	No	Yes	1	NSMF_exon_chr9:140342023	1	1	0	NA	2	0.2929	0.5395	0.2466	Lengthening
PPP1R3F	3.3999	29.3309	3.1403	0	UP	No	Yes	1	PPP1R3F_exon_chrX:49142296	1	1	0	NA	3	NA	NA	0.0728	Lengthening
TCEAL1	190.442	118.292	-0.6795	0.0209	DOWN	No	Yes	1	TCEAL1_exon_chrX:102884813	1	1	0	NA	2	0.1897	0.2766	0.0869	Lengthening
LINC01128	32.0737	54.2106	0.745	0.0938	UP	No	Yes	2	LINC01128_exon_chr1:776580_x000D_ LINC01128_exon_chr1:788771	0.044_x000D_ 0.956	0.0051_x000D_ 0.9949	-0.0389_x000D_ 0.0389	NA_x000D_ NA	5_x000D_ 1	0.4025_x000D_ NA	0.68_x000D_ NA	0.2775_x000D_ NA	Lengthening_x000D_ NA
ATE1-AS1	13.2643	79.0117	2.6173	0	UP	No	Yes	2	ATE1-AS1_end_chr10:123711481_x000D_ ATE1-AS1_exon_chr10:123710853	0.0209_x000D_ 0.9791	0.0185_x000D_ 0.9815	-0.0024_x000D_ 0.0024	NA_x000D_ NA	2_x000D_ 1	NA_x000D_ NA	NA_x000D_ NA	0.1775_x000D_ NA	Lengthening_x000D_ NA
SLFN5	21.0764	44.9781	1.0733	0.012	UP	No	Yes	2	SLFN5_exon_chr17:33591202_x000D_ SLFN5_exon_chr17:33592091	0.0_x000D_ 1.0	0.0325_x000D_ 0.9675	0.0325_x000D_ -0.0325	NA_x000D_ NA	6_x000D_ 1	0.2905_x000D_ NA	0.6883_x000D_ NA	0.3977_x000D_ NA	Lengthening_x000D_ NA
SRP68	424.192	496.435	0.2265	0.2328	NC	No	Yes	2	SRP68_exon_chr17:74034856_x000D_ SRP68_exon_chr17:74068389	0.9516_x000D_ 0.0484	0.9093_x000D_ 0.089	-0.0423_x000D_ 0.0406	NA_x000D_ NA	4_x000D_ 1	0.6538_x000D_ NA	0.7015_x000D_ NA	0.0477_x000D_ NA	Lengthening_x000D_ NA
LINC00909	25.8401	57.092	1.1987	0.0055	UP	Yes	Yes	2	LINC00909_exon_chr18:72259010_x000D_ LINC00909_exon_chr18:72263664	0.5191_x000D_ 0.4809	0.6568_x000D_ 0.3432	0.1377_x000D_ -0.1377	Up_x000D_ NA	5_x000D_ 2	0.2262_x000D_ NA	0.5547_x000D_ NA	0.3285_x000D_ -0.0936	Lengthening_x000D_ NA
NDUFS1	180.177	213.219	0.2401	0.3328	NC	No	Yes	2	NDUFS1_exon_chr2:206987803_x000D_ NDUFS1_exon_chr2:207013744	0.8506_x000D_ 0.1494	0.8725_x000D_ 0.1275	0.022_x000D_ -0.022	NA_x000D_ NA	8_x000D_ 1	0.4171_x000D_ NA	0.6714_x000D_ NA	0.2543_x000D_ NA	Lengthening_x000D_ NA
DDRGK1	210.809	339.227	0.6748	0.0003	UP	No	Yes	2	DDRGK1_exon_chr20:3170996_x000D_ DDRGK1_exon_chr20:3180988	0.8964_x000D_ 0.1036	0.923_x000D_ 0.077	0.0266_x000D_ -0.0266	NA_x000D_ NA	2_x000D_ 1	0.2696_x000D_ NA	0.4452_x000D_ NA	0.1755_x000D_ NA	Lengthening_x000D_ NA
ATG12	96.4704	82.7156	-0.1966	0.6642	NC	No	Yes	2	ATG12_exon_chr5:115163894_x000D_ ATG12_exon_chr5:115177087	0.6987_x000D_ 0.3013	0.7551_x000D_ 0.2449	0.0565_x000D_ -0.0565	NA_x000D_ NA	13_x000D_ 1	0.3045_x000D_ NA	0.497_x000D_ NA	0.1925_x000D_ NA	Lengthening_x000D_ NA
SIPA1L2	88.8713	99.7996	0.1902	0.957	NC	No	Yes	3	SIPA1L2_exon_chr1:232533712_x000D_ SIPA1L2_exon_chr1:232577037_x000D_ SIPA1L2_exon_chr1:232600586	0.9442_x000D_ 0.036_x000D_ 0.0167	0.9752_x000D_ 0.0165_x000D_ 0.0055	0.031_x000D_ -0.0196_x000D_ -0.0111	NA_x000D_ NA_x000D_ NA	5_x000D_ 1_x000D_ 1	0.5566_x000D_ NA_x000D_ NA	0.717_x000D_ NA_x000D_ NA	0.1603_x000D_ NA_x000D_ NA	Lengthening_x000D_ NA_x000D_ NA
MIR1244-3	147.308	214.115	0.5424	0.0072	NC	No	Yes	3	MIR1244-3_end_chr12:12264968_x000D_ MIR1244-3_end_chr12:9391816_x000D_ MIR1244-3_exon_chr12:12264886	0.3215_x000D_ 0.6719_x000D_ 0.0066	0.2216_x000D_ 0.7135_x000D_ 0.0649	-0.0999_x000D_ 0.0416_x000D_ 0.0583	NA_x000D_ NA_x000D_ NA	2_x000D_ 1_x000D_ 2	0.8078_x000D_ NA_x000D_ 0.6595	0.5532_x000D_ NA_x000D_ 0.5632	-0.2547_x000D_ NA_x000D_ -0.0963	Lengthening_x000D_ NA_x000D_ NA
TMEM237	55.9165	70.0967	0.3276	0.4861	NC	No	Yes	3	TMEM237_exon_chr2:202484907_x000D_ TMEM237_exon_chr2:202498034_x000D_ TMEM237_exon_chr2:202501471	0.8738_x000D_ 0.0456_x000D_ 0.0806	0.938_x000D_ 0.0184_x000D_ 0.0436	0.0642_x000D_ -0.0272_x000D_ -0.037	NA_x000D_ NA_x000D_ NA	7_x000D_ 1_x000D_ 1	0.1463_x000D_ NA_x000D_ NA	0.3069_x000D_ NA_x000D_ NA	0.1606_x000D_ NA_x000D_ NA	Lengthening_x000D_ NA_x000D_ NA
HDLBP	1283.03	1539.89	0.2586	0.1643	NC	No	Yes	3	HDLBP_exon_chr2:242166679_x000D_ HDLBP_exon_chr2:242186471_x000D_ HDLBP_exon_chr2:242195599	0.6506_x000D_ 0.2195_x000D_ 0.114	0.6897_x000D_ 0.1589_x000D_ 0.1356	0.0391_x000D_ -0.0606_x000D_ 0.0216	NA_x000D_ NA_x000D_ NA	3_x000D_ 1_x000D_ 1	0.2929_x000D_ NA_x000D_ NA	0.5253_x000D_ NA_x000D_ NA	0.2324_x000D_ NA_x000D_ NA	Lengthening_x000D_ NA_x000D_ NA
PDCD2	245.475	307.372	0.3304	0.0944	NC	Yes	Yes	3	PDCD2_exon_chr6:170884660_x000D_ PDCD2_exon_chr6:170887570_x000D_ PDCD2_exon_chr6:170890835	0.4579_x000D_ 0.1185_x000D_ 0.4235	0.628_x000D_ 0.1192_x000D_ 0.2528	0.17_x000D_ 0.0006_x000D_ -0.1707	Up_x000D_ NA_x000D_ NA	4_x000D_ 1_x000D_ 1	0.1878_x000D_ NA_x000D_ NA	0.4255_x000D_ NA_x000D_ NA	0.2377_x000D_ NA_x000D_ NA	Lengthening_x000D_ NA_x000D_ NA
CASK	139.289	180.888	0.3723	0.1214	NC	No	Yes	3	CASK_exon_chrX:41374189_x000D_ CASK_exon_chrX:41390260_x000D_ CASK_exon_chrX:41524530	0.4936_x000D_ 0.2047_x000D_ 0.2997	0.5449_x000D_ 0.2877_x000D_ 0.1659	0.0513_x000D_ 0.083_x000D_ -0.1338	NA_x000D_ NA_x000D_ NA	7_x000D_ 1_x000D_ 1	0.3989_x000D_ NA_x000D_ NA	0.5307_x000D_ NA_x000D_ NA	0.1318_x000D_ NA_x000D_ NA	Lengthening_x000D_ NA_x000D_ NA
IDS	97.9946	58.8056	-0.7433	0.0555	DOWN	No	Yes	2	IDS_exon_chrX:148558521_x000D_ IDS_exon_chrX:148568662	0.6325_x000D_ 0.3675	0.6793_x000D_ 0.3207	0.0469_x000D_ -0.0469	NA_x000D_ NA	8_x000D_ 2	0.5124_x000D_ 0.6325	0.7583_x000D_ 0.4856	0.2459_x000D_ -0.1469	Lengthening_x000D_ Shortening
TCEA3	391.019	273.204	-0.5188	0.0309	NC	No	Yes	2	TCEA3_exon_chr1:23707402_x000D_ TCEA3_exon_chr1:23743742	0.8192_x000D_ 0.1808	0.8238_x000D_ 0.1762	0.0046_x000D_ -0.0046	NA_x000D_ NA	1_x000D_ 2	NA_x000D_ 0.6296	NA_x000D_ 0.7536	NA_x000D_ 0.124	NA_x000D_ Lengthening
RPRD2	313.981	145.317	-1.1057	0	DOWN	No	Yes	2	RPRD2_exon_chr1:150336587_x000D_ RPRD2_exon_chr1:150443037	0.0181_x000D_ 0.9819	0.0528_x000D_ 0.9472	0.0346_x000D_ -0.0346	NA_x000D_ NA	1_x000D_ 6	NA_x000D_ 0.1562	NA_x000D_ 0.3016	NA_x000D_ 0.1454	NA_x000D_ Lengthening
SPA17	48.9756	59.6314	0.2917	0.5552	NC	No	Yes	2	SPA17_exon_chr11:124545134_x000D_ SPA17_exon_chr11:124564199	0.1346_x000D_ 0.8654	0.0808_x000D_ 0.9192	-0.0537_x000D_ 0.0537	NA_x000D_ NA	1_x000D_ 5	NA_x000D_ 0.4676	NA_x000D_ 0.6263	NA_x000D_ 0.1587	NA_x000D_ Lengthening
BAIAP2	136.241	219.645	0.694	0.0009	UP	No	Yes	2	BAIAP2_exon_chr17:79082768_x000D_ BAIAP2_exon_chr17:79089570	0.3052_x000D_ 0.6948	0.2482_x000D_ 0.7506	-0.057_x000D_ 0.0557	NA_x000D_ NA	1_x000D_ 3	NA_x000D_ 0.0787	NA_x000D_ 0.3737	NA_x000D_ 0.2949	NA_x000D_ Lengthening
PANK2	117.345	159.375	0.4455	0.093	NC	No	Yes	2	PANK2_exon_chr20:3888573_x000D_ PANK2_exon_chr20:3903891	0.1595_x000D_ 0.8405	0.1429_x000D_ 0.8571	-0.0166_x000D_ 0.0166	NA_x000D_ NA	2_x000D_ 9	0.8226_x000D_ 0.2596	0.9411_x000D_ 0.5019	0.1185_x000D_ 0.2423	NA_x000D_ Lengthening
MPHOSPH6	212.753	247.763	0.2339	0.3624	NC	Yes	Yes	4	MPHOSPH6_end_chr16:82181517_x000D_ MPHOSPH6_exon_chr16:82181767_x000D_ MPHOSPH6_exon_chr16:82182914_x000D_ MPHOSPH6_exon_chr16:82197687	0.7686_x000D_ 0.1886_x000D_ 0.0247_x000D_ 0.018	0.6639_x000D_ 0.293_x000D_ 0.0262_x000D_ 0.0169	-0.1047_x000D_ 0.1044_x000D_ 0.0014_x000D_ -0.0011	NA_x000D_ Up_x000D_ NA_x000D_ NA	1_x000D_ 5_x000D_ 1_x000D_ 1	NA_x000D_ 0.2998_x000D_ NA_x000D_ NA	NA_x000D_ 0.4945_x000D_ NA_x000D_ NA	NA_x000D_ 0.1947_x000D_ NA_x000D_ NA	NA_x000D_ Lengthening_x000D_ NA_x000D_ NA
TARS	437.179	575.804	0.3882	0.0947	NC	No	Yes	3	TARS_exon_chr5:33445430_x000D_ TARS_exon_chr5:33455692_x000D_ TARS_exon_chr5:33467665	0.1367_x000D_ 0.0121_x000D_ 0.8511	0.0968_x000D_ 0.0144_x000D_ 0.8889	-0.04_x000D_ 0.0022_x000D_ 0.0377	NA_x000D_ NA_x000D_ NA	1_x000D_ 1_x000D_ 3	NA_x000D_ NA_x000D_ 0.451	NA_x000D_ NA_x000D_ 0.5426	NA_x000D_ NA_x000D_ 0.0917	NA_x000D_ NA_x000D_ Lengthening
PRDM2	57.5138	89.9819	0.6378	0.0792	UP	Yes	Yes	4	PRDM2_exon_chr1:14059274_x000D_ PRDM2_exon_chr1:14104913_x000D_ PRDM2_exon_chr1:14113010_x000D_ PRDM2_exon_chr1:14149654	0.0351_x000D_ 0.3114_x000D_ 0.5372_x000D_ 0.1163	0.0061_x000D_ 0.2785_x000D_ 0.2881_x000D_ 0.4273	-0.0289_x000D_ -0.033_x000D_ -0.2491_x000D_ 0.311	NA_x000D_ NA_x000D_ NA_x000D_ Up	1_x000D_ 2_x000D_ 3_x000D_ 2	NA_x000D_ 0.4514_x000D_ NA_x000D_ NA	NA_x000D_ 0.5422_x000D_ NA_x000D_ NA	NA_x000D_ 0.0908_x000D_ -0.0829_x000D_ 0.1567	NA_x000D_ NA_x000D_ NA_x000D_ Lengthening
CFAP69	85.9357	69.6899	-0.3349	0.4619	NC	Yes	Yes	4	CFAP69_exon_chr7:89891261_x000D_ CFAP69_exon_chr7:89915595_x000D_ CFAP69_exon_chr7:89936215_x000D_ CFAP69_exon_chr7:89939382	0.08_x000D_ 0.0921_x000D_ 0.2608_x000D_ 0.5671	0.152_x000D_ 0.2276_x000D_ 0.2679_x000D_ 0.3524	0.072_x000D_ 0.1355_x000D_ 0.0071_x000D_ -0.2146	NA_x000D_ NA_x000D_ NA_x000D_ Down	1_x000D_ 1_x000D_ 1_x000D_ 3	NA_x000D_ NA_x000D_ NA_x000D_ 0.3309	NA_x000D_ NA_x000D_ NA_x000D_ 0.7182	NA_x000D_ NA_x000D_ NA_x000D_ 0.3873	NA_x000D_ NA_x000D_ NA_x000D_ Lengthening
SMCHD1	345.188	337.425	-0.0266	0.8197	NC	No	Yes	8	SMCHD1_exon_chr18:2666156_x000D_ SMCHD1_exon_chr18:2697829_x000D_ SMCHD1_exon_chr18:2706362_x000D_ SMCHD1_exon_chr18:2718156_x000D_ SMCHD1_exon_chr18:2732263_x000D_ SMCHD1_exon_chr18:2769987_x000D_ SMCHD1_exon_chr18:2772248_x000D_ SMCHD1_exon_chr18:2802526	0.0125_x000D_ 0.0168_x000D_ 0.0882_x000D_ 0.0933_x000D_ 0.0464_x000D_ 0.015_x000D_ 0.3966_x000D_ 0.3153	0.0036_x000D_ 0.02_x000D_ 0.0805_x000D_ 0.0709_x000D_ 0.0298_x000D_ 0.0175_x000D_ 0.378_x000D_ 0.3808	-0.0089_x000D_ 0.0033_x000D_ -0.0077_x000D_ -0.0225_x000D_ -0.0166_x000D_ 0.0025_x000D_ -0.0187_x000D_ 0.0655	NA_x000D_ NA_x000D_ NA_x000D_ NA_x000D_ NA_x000D_ NA_x000D_ NA_x000D_ NA	1_x000D_ 2_x000D_ 1_x000D_ 1_x000D_ 1_x000D_ 1_x000D_ 1_x000D_ 5	NA_x000D_ NA_x000D_ NA_x000D_ NA_x000D_ NA_x000D_ NA_x000D_ NA_x000D_ 0.4465	NA_x000D_ NA_x000D_ NA_x000D_ NA_x000D_ NA_x000D_ NA_x000D_ NA_x000D_ 0.5575	NA_x000D_ -0.0089_x000D_ NA_x000D_ NA_x000D_ NA_x000D_ NA_x000D_ NA_x000D_ 0.111	NA_x000D_ NA_x000D_ NA_x000D_ NA_x000D_ NA_x000D_ NA_x000D_ NA_x000D_ Lengthening
SMC2	801.047	686.135	-0.2257	0.2489	NC	No	Yes	8	SMC2_exon_chr9:106862374_x000D_ SMC2_exon_chr9:106862670_x000D_ SMC2_exon_chr9:106864705_x000D_ SMC2_exon_chr9:106875597_x000D_ SMC2_exon_chr9:106885389_x000D_ SMC2_exon_chr9:106887193_x000D_ SMC2_exon_chr9:106891926_x000D_ SMC2_exon_chr9:106901420	0.0685_x000D_ 0.0827_x000D_ 0.0304_x000D_ 0.2576_x000D_ 0.0247_x000D_ 0.3864_x000D_ 0.0218_x000D_ 0.1192	0.077_x000D_ 0.0744_x000D_ 0.0334_x000D_ 0.2611_x000D_ 0.0184_x000D_ 0.4162_x000D_ 0.0112_x000D_ 0.0986	0.0085_x000D_ -0.0083_x000D_ 0.003_x000D_ 0.0035_x000D_ -0.0063_x000D_ 0.0298_x000D_ -0.0106_x000D_ -0.0206	NA_x000D_ NA_x000D_ NA_x000D_ NA_x000D_ NA_x000D_ NA_x000D_ NA_x000D_ NA	1_x000D_ 1_x000D_ 1_x000D_ 2_x000D_ 1_x000D_ 2_x000D_ 1_x000D_ 6	NA_x000D_ NA_x000D_ NA_x000D_ 0.5668_x000D_ NA_x000D_ 0.0269_x000D_ NA_x000D_ 0.6067	NA_x000D_ NA_x000D_ NA_x000D_ 0.5534_x000D_ NA_x000D_ 0.0194_x000D_ NA_x000D_ 0.7072	NA_x000D_ NA_x000D_ NA_x000D_ -0.0134_x000D_ NA_x000D_ -0.0075_x000D_ NA_x000D_ 0.1006	NA_x000D_ NA_x000D_ NA_x000D_ NA_x000D_ NA_x000D_ NA_x000D_ NA_x000D_ Lengthening

## Sheet: LNCaP95 200 Shortened inCPSF1sh
DPAC Shortened genes for LNCaP95
Gene Name	Mean Counts Cond1	Mean Counts Cond2	Fold Change	pAdj	DE Result	Any Splicing APA? (DPAC)	Any Tandem APA? (DPAC)	#Exons with a PAC	Exon Names	Exon fraction Cond1	Exon fraction Cond2	Exon Fraction Change	Exon Results_x000D_ (NA = Not significant)	#PACs per Exon	PDU per Exon Cond1	PDU per Exon Cond2	delta-PDUI per Exon	DPAC Result
H2AFV	1025.13	832.501	-0.2963	0.1825	NC	No	Yes	2	H2AFV_exon_chr7:44866488_x000D_ H2AFV_exon_chr7:44873213	0.0113_x000D_ 0.9887	0.0597_x000D_ 0.9403	0.0484_x000D_ -0.0484	NA_x000D_ NA	7_x000D_ 5	NA_x000D_ 0.7668	NA_x000D_ 0.7063	0.1826_x000D_ -0.0604	Both_x000D_ Shortening
LOC727751	2823.36	845.856	-1.7422	0	DOWN	No	Yes	2	LOC727751_exon_chr15:82973924_x000D_ LOC727751_exon_chr15:83140204	0.4903_x000D_ 0.5097	0.4936_x000D_ 0.5064	0.0033_x000D_ -0.0033	NA_x000D_ NA	2_x000D_ 2	0.7658_x000D_ 0.801	0.5431_x000D_ 0.5818	-0.2227_x000D_ -0.2192	Lengthening_x000D_ Shortening
MIR1244-3	274.025	364.823	0.4169	0.1993	NC	No	Yes	3	MIR1244-3_end_chr12:12264968_x000D_ MIR1244-3_end_chr12:9391816_x000D_ MIR1244-3_exon_chr12:12264886	0.3493_x000D_ 0.6372_x000D_ 0.0135	0.226_x000D_ 0.7369_x000D_ 0.0371	-0.1233_x000D_ 0.0996_x000D_ 0.0237	NA_x000D_ NA_x000D_ NA	2_x000D_ 2_x000D_ 1	0.8769_x000D_ 0.6959_x000D_ NA	0.5635_x000D_ 0.5449_x000D_ NA	-0.3134_x000D_ -0.151_x000D_ NA	Lengthening_x000D_ Shortening_x000D_ NA
MBD1	152.43	81.7164	-0.9079	0.0001	DOWN	No	Yes	3	MBD1_end_chr18:47793002_x000D_ MBD1_exon_chr18:47795216_x000D_ MBD1_exon_chr18:47797412	0.0058_x000D_ 0.7835_x000D_ 0.2107	0.0284_x000D_ 0.8258_x000D_ 0.1459	0.0225_x000D_ 0.0423_x000D_ -0.0648	NA_x000D_ NA_x000D_ NA	1_x000D_ 4_x000D_ 3	NA_x000D_ 0.4957_x000D_ NA	NA_x000D_ 0.6994_x000D_ NA	NA_x000D_ 0.2037_x000D_ -0.1731	NA_x000D_ Lengthening_x000D_ Shortening
ANKRD20A4-ANKRD20A20P	29.0517	71.8703	1.2827	0.0007	UP	Yes	Yes	4	ANKRD20A4-ANKRD20A20P_exon_chr9:69421853_x000D_ ANKRD20A4-ANKRD20A20P_exon_chr9:69423202_x000D_ ANKRD20A4-ANKRD20A20P_exon_chr9:69440028_x000D_ ANKRD20A4-ANKRD20A20P_exon_chr9:69440906	0.0929_x000D_ 0.0738_x000D_ 0.4541_x000D_ 0.3793	0.0803_x000D_ 0.0635_x000D_ 0.2718_x000D_ 0.5845	-0.0126_x000D_ -0.0103_x000D_ -0.1822_x000D_ 0.2052	NA_x000D_ NA_x000D_ NA_x000D_ Up	1_x000D_ 1_x000D_ 2_x000D_ 2	NA_x000D_ NA_x000D_ NA_x000D_ NA	NA_x000D_ NA_x000D_ NA_x000D_ NA	NA_x000D_ NA_x000D_ 0.3096_x000D_ -0.2074	NA_x000D_ NA_x000D_ Lengthening_x000D_ Shortening
MAP9	880.926	1032.14	0.227	0.4617	NC	No	Yes	7	MAP9_exon_chr4:156263812_x000D_ MAP9_exon_chr4:156273748_x000D_ MAP9_exon_chr4:156274064_x000D_ MAP9_exon_chr4:156274331_x000D_ MAP9_exon_chr4:156276223_x000D_ MAP9_exon_chr4:156281320_x000D_ MAP9_exon_chr4:156294288	0.1382_x000D_ 0.1053_x000D_ 0.3419_x000D_ 0.2785_x000D_ 0.0974_x000D_ 0.0231_x000D_ 0.0098	0.1282_x000D_ 0.1114_x000D_ 0.3994_x000D_ 0.2222_x000D_ 0.0917_x000D_ 0.0266_x000D_ 0.013	-0.01_x000D_ 0.0061_x000D_ 0.0575_x000D_ -0.0563_x000D_ -0.0057_x000D_ 0.0035_x000D_ 0.0032	NA_x000D_ NA_x000D_ NA_x000D_ NA_x000D_ NA_x000D_ NA_x000D_ NA	10_x000D_ 3_x000D_ 3_x000D_ 1_x000D_ 3_x000D_ 2_x000D_ 2	0.5716_x000D_ 0.5144_x000D_ 0.3512_x000D_ NA_x000D_ 0.8408_x000D_ 0.1241_x000D_ NA	0.6124_x000D_ 0.5546_x000D_ 0.3632_x000D_ NA_x000D_ 0.8288_x000D_ 0.1418_x000D_ NA	0.0408_x000D_ 0.0402_x000D_ 0.012_x000D_ NA_x000D_ -0.012_x000D_ 0.0178_x000D_ -0.5736	NA_x000D_ NA_x000D_ NA_x000D_ NA_x000D_ NA_x000D_ NA_x000D_ Shortening
GIGYF2	621.667	752.597	0.2717	0.4755	NC	No	Yes	8	GIGYF2_exon_chr2:233599865_x000D_ GIGYF2_exon_chr2:233600473_x000D_ GIGYF2_exon_chr2:233651860_x000D_ GIGYF2_exon_chr2:233655408_x000D_ GIGYF2_exon_chr2:233681581_x000D_ GIGYF2_exon_chr2:233684537_x000D_ GIGYF2_exon_chr2:233697567_x000D_ GIGYF2_exon_chr2:233721503	0.0426_x000D_ 0.0253_x000D_ 0.0272_x000D_ 0.0101_x000D_ 0.1872_x000D_ 0.285_x000D_ 0.0559_x000D_ 0.3495	0.0521_x000D_ 0.014_x000D_ 0.0383_x000D_ 0.0176_x000D_ 0.2059_x000D_ 0.301_x000D_ 0.0867_x000D_ 0.2701	0.0095_x000D_ -0.0113_x000D_ 0.0111_x000D_ 0.0075_x000D_ 0.0187_x000D_ 0.016_x000D_ 0.0308_x000D_ -0.0793	NA_x000D_ NA_x000D_ NA_x000D_ NA_x000D_ NA_x000D_ NA_x000D_ NA_x000D_ NA	1_x000D_ 2_x000D_ 1_x000D_ 1_x000D_ 2_x000D_ 3_x000D_ 2_x000D_ 4	NA_x000D_ NA_x000D_ NA_x000D_ NA_x000D_ 0.4678_x000D_ 0.3324_x000D_ 0.2269_x000D_ 0.2729	NA_x000D_ NA_x000D_ NA_x000D_ NA_x000D_ 0.4709_x000D_ 0.3118_x000D_ 0.1116_x000D_ 0.2551	NA_x000D_ 0.1027_x000D_ NA_x000D_ NA_x000D_ 0.0031_x000D_ -0.0205_x000D_ -0.1152_x000D_ -0.0178	NA_x000D_ NA_x000D_ NA_x000D_ NA_x000D_ NA_x000D_ NA_x000D_ Shortening_x000D_ NA
HSPA14	159.919	252.311	0.6612	0.0038	UP	No	Yes	4	HSPA14_exon_chr10:14882074_x000D_ HSPA14_exon_chr10:14885370_x000D_ HSPA14_exon_chr10:14912596_x000D_ HSPA14_exon_chr10:14913527	0.1883_x000D_ 0.3086_x000D_ 0.1481_x000D_ 0.3551	0.1144_x000D_ 0.257_x000D_ 0.2173_x000D_ 0.4113	-0.0738_x000D_ -0.0516_x000D_ 0.0692_x000D_ 0.0562	NA_x000D_ NA_x000D_ NA_x000D_ NA	1_x000D_ 3_x000D_ 1_x000D_ 2	NA_x000D_ 0.9742_x000D_ NA_x000D_ 0.3682	NA_x000D_ 0.9374_x000D_ NA_x000D_ 0.2893	NA_x000D_ -0.0369_x000D_ NA_x000D_ -0.0789	NA_x000D_ NA_x000D_ NA_x000D_ Shortening
PLEKHA5	165.438	144.892	-0.1852	0.6911	NC	No	Yes	4	PLEKHA5_exon_chr12:19353259_x000D_ PLEKHA5_exon_chr12:19427450_x000D_ PLEKHA5_exon_chr12:19506818_x000D_ PLEKHA5_exon_chr12:19528465	0.0523_x000D_ 0.6135_x000D_ 0.0429_x000D_ 0.2913	0.0425_x000D_ 0.5126_x000D_ 0.0195_x000D_ 0.4254	-0.0098_x000D_ -0.1009_x000D_ -0.0234_x000D_ 0.1341	NA_x000D_ NA_x000D_ NA_x000D_ NA	1_x000D_ 1_x000D_ 1_x000D_ 2	NA_x000D_ NA_x000D_ NA_x000D_ 0.7372	NA_x000D_ NA_x000D_ NA_x000D_ 0.6208	NA_x000D_ NA_x000D_ NA_x000D_ -0.1165	NA_x000D_ NA_x000D_ NA_x000D_ Shortening
MPHOSPH10	788.776	951.674	0.2674	0.3316	NC	No	Yes	4	MPHOSPH10_exon_chr2:71360028_x000D_ MPHOSPH10_exon_chr2:71365620_x000D_ MPHOSPH10_exon_chr2:71376353_x000D_ MPHOSPH10_exon_chr2:71376996	0.5344_x000D_ 0.0407_x000D_ 0.3782_x000D_ 0.0389	0.4582_x000D_ 0.0395_x000D_ 0.4192_x000D_ 0.0762	-0.0762_x000D_ -0.0012_x000D_ 0.041_x000D_ 0.0373	NA_x000D_ NA_x000D_ NA_x000D_ NA	1_x000D_ 1_x000D_ 2_x000D_ 2	NA_x000D_ NA_x000D_ 0.679_x000D_ 0.5118	NA_x000D_ NA_x000D_ 0.6672_x000D_ 0.3655	NA_x000D_ NA_x000D_ -0.0118_x000D_ -0.1463	NA_x000D_ NA_x000D_ NA_x000D_ Shortening
XRCC5	534.208	603.957	0.1715	0.4519	NC	No	Yes	4	XRCC5_exon_chr2:216982469_x000D_ XRCC5_exon_chr2:216986785_x000D_ XRCC5_exon_chr2:217024791_x000D_ XRCC5_exon_chr2:217069911	0.0057_x000D_ 0.012_x000D_ 0.0242_x000D_ 0.9463	0.0206_x000D_ 0.0119_x000D_ 0.0195_x000D_ 0.9312	0.015_x000D_ -0.0001_x000D_ -0.0047_x000D_ -0.0151	NA_x000D_ NA_x000D_ NA_x000D_ NA	1_x000D_ 1_x000D_ 1_x000D_ 4	NA_x000D_ NA_x000D_ NA_x000D_ 0.209	NA_x000D_ NA_x000D_ NA_x000D_ 0.1036	NA_x000D_ NA_x000D_ NA_x000D_ -0.1054	NA_x000D_ NA_x000D_ NA_x000D_ Shortening
CENPH	444.512	278.971	-0.668	0.0064	DOWN	No	Yes	4	CENPH_exon_chr5:68490474_x000D_ CENPH_exon_chr5:68498746_x000D_ CENPH_exon_chr5:68504023_x000D_ CENPH_exon_chr5:68505534	0.0419_x000D_ 0.0145_x000D_ 0.0357_x000D_ 0.9079	0.0708_x000D_ 0.0281_x000D_ 0.07_x000D_ 0.8311	0.0289_x000D_ 0.0136_x000D_ 0.0343_x000D_ -0.0768	NA_x000D_ NA_x000D_ NA_x000D_ NA	1_x000D_ 1_x000D_ 1_x000D_ 4	NA_x000D_ NA_x000D_ NA_x000D_ 0.7959	NA_x000D_ NA_x000D_ NA_x000D_ 0.6117	NA_x000D_ NA_x000D_ NA_x000D_ -0.1842	NA_x000D_ NA_x000D_ NA_x000D_ Shortening
CBX3	2802.1	5328.26	0.9263	0	UP	No	Yes	4	CBX3_exon_chr7:26242591_x000D_ CBX3_exon_chr7:26245988_x000D_ CBX3_exon_chr7:26248013_x000D_ CBX3_exon_chr7:26251702	0.3033_x000D_ 0.271_x000D_ 0.0169_x000D_ 0.4088	0.2497_x000D_ 0.3506_x000D_ 0.0171_x000D_ 0.3826	-0.0536_x000D_ 0.0796_x000D_ 0.0002_x000D_ -0.0262	NA_x000D_ NA_x000D_ NA_x000D_ NA	1_x000D_ 1_x000D_ 1_x000D_ 5	NA_x000D_ NA_x000D_ NA_x000D_ 0.4031	NA_x000D_ NA_x000D_ NA_x000D_ 0.2584	NA_x000D_ NA_x000D_ NA_x000D_ -0.1447	NA_x000D_ NA_x000D_ NA_x000D_ Shortening
NCL	7119.32	12111	0.7664	0.0034	UP	No	Yes	6	NCL_exon_chr2:232319459_x000D_ NCL_exon_chr2:232323712_x000D_ NCL_exon_chr2:232325189_x000D_ NCL_exon_chr2:232325380_x000D_ NCL_exon_chr2:232326251_x000D_ NCL_exon_chr2:232327911	0.1846_x000D_ 0.0679_x000D_ 0.309_x000D_ 0.3929_x000D_ 0.0215_x000D_ 0.0209	0.1804_x000D_ 0.0589_x000D_ 0.3313_x000D_ 0.3694_x000D_ 0.0303_x000D_ 0.0271	-0.0042_x000D_ -0.009_x000D_ 0.0224_x000D_ -0.0235_x000D_ 0.0088_x000D_ 0.0062	NA_x000D_ NA_x000D_ NA_x000D_ NA_x000D_ NA_x000D_ NA	5_x000D_ 1_x000D_ 1_x000D_ 3_x000D_ 7_x000D_ 2	0.7373_x000D_ NA_x000D_ NA_x000D_ 0.3877_x000D_ 0.6461_x000D_ 0.9495	0.7006_x000D_ NA_x000D_ NA_x000D_ 0.3109_x000D_ 0.647_x000D_ 0.9466	-0.0367_x000D_ NA_x000D_ NA_x000D_ -0.0767_x000D_ 0.0009_x000D_ -0.0029	NA_x000D_ NA_x000D_ NA_x000D_ Shortening_x000D_ NA_x000D_ NA
CLSPN	125.675	588.318	2.225	0	UP	No	Yes	6	CLSPN_exon_chr1:36197713_x000D_ CLSPN_exon_chr1:36204966_x000D_ CLSPN_exon_chr1:36216851_x000D_ CLSPN_exon_chr1:36225943_x000D_ CLSPN_exon_chr1:36228761_x000D_ CLSPN_exon_chr1:36229867	0.1367_x000D_ 0.0143_x000D_ 0.3491_x000D_ 0.0459_x000D_ 0.27_x000D_ 0.1771	0.0909_x000D_ 0.009_x000D_ 0.4581_x000D_ 0.0457_x000D_ 0.211_x000D_ 0.1791	-0.0458_x000D_ -0.0053_x000D_ 0.109_x000D_ -0.0003_x000D_ -0.059_x000D_ 0.002	NA_x000D_ NA_x000D_ Up_x000D_ NA_x000D_ NA_x000D_ NA	3_x000D_ 1_x000D_ 1_x000D_ 2_x000D_ 1_x000D_ 4	NA_x000D_ NA_x000D_ NA_x000D_ NA_x000D_ NA_x000D_ 0.7967	NA_x000D_ NA_x000D_ NA_x000D_ NA_x000D_ NA_x000D_ 0.7248	-0.0231_x000D_ NA_x000D_ NA_x000D_ -0.074_x000D_ NA_x000D_ -0.0719	NA_x000D_ NA_x000D_ NA_x000D_ Shortening_x000D_ NA_x000D_ Shortening
TACC2	167.923	144.794	-0.2187	0.3651	NC	No	Yes	3	TACC2_exon_chr10:123997476_x000D_ TACC2_exon_chr10:124009059_x000D_ TACC2_exon_chr10:124013506	0.0408_x000D_ 0.3075_x000D_ 0.6517	0.0475_x000D_ 0.3508_x000D_ 0.6017	0.0067_x000D_ 0.0434_x000D_ -0.05	NA_x000D_ NA_x000D_ NA	1_x000D_ 1_x000D_ 3	NA_x000D_ NA_x000D_ 0.7984	NA_x000D_ NA_x000D_ 0.5834	NA_x000D_ NA_x000D_ -0.215	NA_x000D_ NA_x000D_ Shortening
DPY30	495.624	349.303	-0.4974	0.0087	NC	No	Yes	3	DPY30_exon_chr2:32236718_x000D_ DPY30_exon_chr2:32248974_x000D_ DPY30_exon_chr2:32264348	0.0083_x000D_ 0.9432_x000D_ 0.0486	0.1993_x000D_ 0.7716_x000D_ 0.0274	0.191_x000D_ -0.1715_x000D_ -0.0212	Up_x000D_ Down_x000D_ NA	2_x000D_ 1_x000D_ 2	0.9715_x000D_ NA_x000D_ NA	0.95_x000D_ NA_x000D_ NA	-0.0215_x000D_ NA_x000D_ -0.0136	NA_x000D_ NA_x000D_ Shortening
MTA3	77.6416	55.1578	-0.5287	0.1176	NC	Yes	Yes	3	MTA3_exon_chr2:42797577_x000D_ MTA3_exon_chr2:42936014_x000D_ MTA3_exon_chr2:42980514	0.1083_x000D_ 0.8065_x000D_ 0.0852	0.0821_x000D_ 0.4239_x000D_ 0.494	-0.0262_x000D_ -0.3826_x000D_ 0.4088	NA_x000D_ Down_x000D_ Up	1_x000D_ 2_x000D_ 3	NA_x000D_ 0.3349_x000D_ NA	NA_x000D_ 0.2815_x000D_ NA	NA_x000D_ -0.0534_x000D_ -0.0698	NA_x000D_ NA_x000D_ Shortening
FANCD2	106.742	125.051	0.2422	0.288	NC	No	Yes	3	FANCD2_exon_chr3:10114555_x000D_ FANCD2_exon_chr3:10140404_x000D_ FANCD2_exon_chr3:10142872	0.1394_x000D_ 0.0027_x000D_ 0.8579	0.1428_x000D_ 0.0103_x000D_ 0.847	0.0034_x000D_ 0.0076_x000D_ -0.0109	NA_x000D_ NA_x000D_ NA	1_x000D_ 1_x000D_ 2	NA_x000D_ NA_x000D_ 0.7963	NA_x000D_ NA_x000D_ 0.6173	NA_x000D_ NA_x000D_ -0.179	NA_x000D_ NA_x000D_ Shortening
EIF4G1	2238.82	3764.39	0.7491	0.0005	UP	No	Yes	3	EIF4G1_exon_chr3:184041193_x000D_ EIF4G1_exon_chr3:184041989_x000D_ EIF4G1_exon_chr3:184052515	0.0536_x000D_ 0.0234_x000D_ 0.9116	0.0494_x000D_ 0.0247_x000D_ 0.9143	-0.0042_x000D_ 0.0013_x000D_ 0.0027	NA_x000D_ NA_x000D_ NA	2_x000D_ 1_x000D_ 4	0.6415_x000D_ NA_x000D_ 0.6497	0.6528_x000D_ NA_x000D_ 0.5438	0.0112_x000D_ NA_x000D_ -0.1059	NA_x000D_ NA_x000D_ Shortening
POP1	130.134	268.419	1.0469	0	UP	No	Yes	3	POP1_exon_chr8:99142206_x000D_ POP1_exon_chr8:99148710_x000D_ POP1_exon_chr8:99169845	0.0113_x000D_ 0.6219_x000D_ 0.3668	0.0106_x000D_ 0.6167_x000D_ 0.3727	-0.0007_x000D_ -0.0052_x000D_ 0.006	NA_x000D_ NA_x000D_ NA	1_x000D_ 3_x000D_ 2	NA_x000D_ 0.2258_x000D_ 0.4886	NA_x000D_ 0.2565_x000D_ 0.2825	NA_x000D_ 0.0306_x000D_ -0.2061	NA_x000D_ NA_x000D_ Shortening
FRG1BP	332.278	193.939	-0.7721	0.0018	DOWN	No	Yes	4	FRG1BP_exon_chr20:29623129_x000D_ FRG1BP_exon_chr20:29628227_x000D_ FRG1BP_exon_chr20:29631538_x000D_ FRG1BP_exon_chr20:29633898	0.0143_x000D_ 0.0951_x000D_ 0.6946_x000D_ 0.1959	0.0231_x000D_ 0.1513_x000D_ 0.7264_x000D_ 0.0992	0.0088_x000D_ 0.0561_x000D_ 0.0318_x000D_ -0.0967	NA_x000D_ NA_x000D_ NA_x000D_ NA	1_x000D_ 1_x000D_ 2_x000D_ 1	NA_x000D_ NA_x000D_ 0.4005_x000D_ NA	NA_x000D_ NA_x000D_ 0.3298_x000D_ NA	NA_x000D_ NA_x000D_ -0.0708_x000D_ NA	NA_x000D_ NA_x000D_ Shortening_x000D_ NA
PLEKHA8	137.72	179.963	0.3854	0.2253	NC	No	Yes	4	PLEKHA8_exon_chr7:30092325_x000D_ PLEKHA8_exon_chr7:30094325_x000D_ PLEKHA8_exon_chr7:30118206_x000D_ PLEKHA8_exon_chr7:30168882	0.0694_x000D_ 0.0132_x000D_ 0.6788_x000D_ 0.2363	0.0848_x000D_ 0.0145_x000D_ 0.2933_x000D_ 0.6073	0.0154_x000D_ 0.0013_x000D_ -0.3854_x000D_ 0.371	NA_x000D_ NA_x000D_ Down_x000D_ Up	1_x000D_ 1_x000D_ 5_x000D_ 1	NA_x000D_ NA_x000D_ 0.7988_x000D_ NA	NA_x000D_ NA_x000D_ 0.6859_x000D_ NA	NA_x000D_ NA_x000D_ -0.1129_x000D_ NA	NA_x000D_ NA_x000D_ Shortening_x000D_ NA
GALNT2	242.973	373.271	0.6167	0.0011	UP	No	Yes	2	GALNT2_exon_chr1:230313964_x000D_ GALNT2_exon_chr1:230415049	0.3106_x000D_ 0.6894	0.2385_x000D_ 0.7615	-0.0721_x000D_ 0.0721	NA_x000D_ NA	1_x000D_ 4	NA_x000D_ 0.8327	NA_x000D_ 0.6043	NA_x000D_ -0.2284	NA_x000D_ Shortening
LCOR	148.606	123.6	-0.2818	0.3311	NC	Yes	Yes	2	LCOR_exon_chr10:98714710_x000D_ LCOR_exon_chr10:98740550	0.6485_x000D_ 0.3515	0.4287_x000D_ 0.5713	-0.2198_x000D_ 0.2198	Down_x000D_ NA	3_x000D_ 7	0.9719_x000D_ 0.4596	0.913_x000D_ 0.3703	-0.0589_x000D_ -0.0893	NA_x000D_ Shortening
KDM2A	449.976	464.044	0.046	1	NC	No	Yes	2	KDM2A_exon_chr11:66947550_x000D_ KDM2A_exon_chr11:67022345	0.1458_x000D_ 0.851	0.1503_x000D_ 0.8486	0.0045_x000D_ -0.0024	NA_x000D_ NA	1_x000D_ 6	NA_x000D_ 0.6597	NA_x000D_ 0.4366	NA_x000D_ -0.2231	NA_x000D_ Shortening
PRR13	265.176	302.426	0.1875	0.4992	NC	No	Yes	2	PRR13_exon_chr12:53837175_x000D_ PRR13_exon_chr12:53839799	0.1582_x000D_ 0.8418	0.1424_x000D_ 0.8576	-0.0158_x000D_ 0.0158	NA_x000D_ NA	1_x000D_ 4	NA_x000D_ 0.5468	NA_x000D_ 0.3666	NA_x000D_ -0.1803	NA_x000D_ Shortening
ACTR6	245.508	161.859	-0.5816	0.0221	NC	No	Yes	2	ACTR6_exon_chr12:100606034_x000D_ ACTR6_exon_chr12:100617564	0.0981_x000D_ 0.9019	0.1244_x000D_ 0.8756	0.0263_x000D_ -0.0263	NA_x000D_ NA	1_x000D_ 2	NA_x000D_ 0.9262	NA_x000D_ 0.8112	NA_x000D_ -0.1151	NA_x000D_ Shortening
AP5M1	45.5992	123.472	1.4405	0	UP	No	Yes	2	AP5M1_exon_chr14:57740962_x000D_ AP5M1_exon_chr14:57755520	0.0536_x000D_ 0.9464	0.0084_x000D_ 0.9916	-0.0453_x000D_ 0.0453	NA_x000D_ NA	1_x000D_ 5	NA_x000D_ 0.7281	NA_x000D_ 0.5129	NA_x000D_ -0.2152	NA_x000D_ Shortening
TMOD3	140.595	78.0399	-0.8559	0.0016	DOWN	No	Yes	2	TMOD3_exon_chr15:52161414_x000D_ TMOD3_exon_chr15:52200973	0.3925_x000D_ 0.6075	0.4839_x000D_ 0.5161	0.0914_x000D_ -0.0914	NA_x000D_ NA	1_x000D_ 10	NA_x000D_ 0.882	NA_x000D_ 0.7794	NA_x000D_ -0.1026	NA_x000D_ Shortening
RSPRY1	72.4547	41.5827	-0.8255	0.0414	DOWN	No	Yes	2	RSPRY1_exon_chr16:57238416_x000D_ RSPRY1_exon_chr16:57272791	0.0671_x000D_ 0.9329	0.0899_x000D_ 0.9101	0.0228_x000D_ -0.0228	NA_x000D_ NA	1_x000D_ 5	NA_x000D_ 0.7445	NA_x000D_ 0.6701	NA_x000D_ -0.0744	NA_x000D_ Shortening
USP10	302.79	338.942	0.1662	0.6771	NC	No	Yes	2	USP10_exon_chr16:84778239_x000D_ USP10_exon_chr16:84812501	0.4782_x000D_ 0.5207	0.421_x000D_ 0.5724	-0.0573_x000D_ 0.0517	NA_x000D_ NA	1_x000D_ 2	NA_x000D_ 0.8936	NA_x000D_ 0.7714	NA_x000D_ -0.1223	NA_x000D_ Shortening
TGIF1	496.843	142.574	-1.7981	0	DOWN	No	Yes	2	TGIF1_exon_chr18:3451403_x000D_ TGIF1_exon_chr18:3457363	0.0161_x000D_ 0.9839	0.0226_x000D_ 0.9774	0.0064_x000D_ -0.0064	NA_x000D_ NA	1_x000D_ 2	NA_x000D_ 0.4499	NA_x000D_ 0.3647	NA_x000D_ -0.0853	NA_x000D_ Shortening
ZNF35	38.9319	47.5464	0.2626	0.6421	NC	No	Yes	2	ZNF35_exon_chr3:44692433_x000D_ ZNF35_exon_chr3:44700193	0.0921_x000D_ 0.9079	0.0823_x000D_ 0.9177	-0.0098_x000D_ 0.0098	NA_x000D_ NA	1_x000D_ 2	NA_x000D_ 0.8661	NA_x000D_ 0.5799	NA_x000D_ -0.2862	NA_x000D_ Shortening
DNAJB11	627.392	768.899	0.2922	0.2775	NC	No	Yes	2	DNAJB11_exon_chr3:186302219_x000D_ DNAJB11_exon_chr3:186303133	0.0039_x000D_ 0.9946	0.0117_x000D_ 0.9792	0.0078_x000D_ -0.0154	NA_x000D_ NA	1_x000D_ 2	NA_x000D_ 0.5373	NA_x000D_ 0.4277	NA_x000D_ -0.1096	NA_x000D_ Shortening
DCAF16	175.37	102.264	-0.7659	0.0011	DOWN	Yes	Yes	2	DCAF16_exon_chr4:17795071_x000D_ DCAF16_exon_chr4:17802278	0.0209_x000D_ 0.9791	0.1323_x000D_ 0.8677	0.1113_x000D_ -0.1113	Up_x000D_ Down	1_x000D_ 3	NA_x000D_ 0.5524	NA_x000D_ 0.3991	NA_x000D_ -0.1533	NA_x000D_ Shortening
NAAA	126.143	96.2561	-0.3814	0.1592	NC	Yes	Yes	2	NAAA_exon_chr4:76834813_x000D_ NAAA_exon_chr4:76837579	0.3967_x000D_ 0.6033	0.6628_x000D_ 0.3372	0.2662_x000D_ -0.2662	NA_x000D_ Down	2_x000D_ 3	0.9891_x000D_ 0.9536	0.8916_x000D_ 0.9196	-0.0975_x000D_ -0.034	NA_x000D_ Shortening
TMEM131L	21.5413	85.8053	2.0078	0	UP	No	Yes	2	TMEM131L_exon_chr4:154541908_x000D_ TMEM131L_exon_chr4:154557453	0.1441_x000D_ 0.8559	0.1406_x000D_ 0.8594	-0.0036_x000D_ 0.0036	NA_x000D_ NA	1_x000D_ 2	NA_x000D_ 0.4474	NA_x000D_ 0.1898	NA_x000D_ -0.2576	NA_x000D_ Shortening
PAM	24.2759	46.0909	0.9332	0.0273	UP	Yes	Yes	2	PAM_exon_chr5:102296862_x000D_ PAM_exon_chr5:102364591	0.3021_x000D_ 0.6979	0.0859_x000D_ 0.9141	-0.2162_x000D_ 0.2162	NA_x000D_ Up	1_x000D_ 2	NA_x000D_ NA	NA_x000D_ NA	NA_x000D_ -0.195	NA_x000D_ Shortening
BRPF3	43.2978	40.2487	-0.0922	0.9143	NC	No	Yes	2	BRPF3_exon_chr6:36168074_x000D_ BRPF3_exon_chr6:36198203	0.2248_x000D_ 0.7752	0.2334_x000D_ 0.7666	0.0087_x000D_ -0.0087	NA_x000D_ NA	1_x000D_ 4	NA_x000D_ 0.944	NA_x000D_ 0.6657	NA_x000D_ -0.2783	NA_x000D_ Shortening
PCMT1	270.68	368.387	0.4377	0.0164	NC	Yes	Yes	2	PCMT1_exon_chr6:150123336_x000D_ PCMT1_exon_chr6:150131752	0.5601_x000D_ 0.4399	0.2618_x000D_ 0.7382	-0.2983_x000D_ 0.2983	Down_x000D_ Up	1_x000D_ 2	NA_x000D_ 0.3562	NA_x000D_ 0.2681	NA_x000D_ -0.0881	NA_x000D_ Shortening
MRPL32	47.2299	98.5872	1.0643	0.0003	UP	No	Yes	2	MRPL32_exon_chr7:42974554_x000D_ MRPL32_exon_chr7:42976921	0.2078_x000D_ 0.7922	0.1866_x000D_ 0.8082	-0.0213_x000D_ 0.016	NA_x000D_ NA	1_x000D_ 2	NA_x000D_ 0.4584	NA_x000D_ 0.2372	NA_x000D_ -0.2212	NA_x000D_ Shortening
IDS	159.992	119.929	-0.4098	0.1408	NC	Yes	Yes	2	IDS_exon_chrX:148558521_x000D_ IDS_exon_chrX:148568662	0.5308_x000D_ 0.4692	0.7181_x000D_ 0.2819	0.1873_x000D_ -0.1873	NA_x000D_ Down	9_x000D_ 2	0.3508_x000D_ 0.7645	0.4518_x000D_ 0.6868	0.101_x000D_ -0.0777	NA_x000D_ Shortening
CFAP44	23.0706	86.9517	1.9112	0	UP	No	Yes	6	CFAP44_exon_chr3:113005777_x000D_ CFAP44_exon_chr3:113022763_x000D_ CFAP44_exon_chr3:113025048_x000D_ CFAP44_exon_chr3:113045292_x000D_ CFAP44_exon_chr3:113060591_x000D_ CFAP44_exon_chr3:113081992	0.0556_x000D_ 0.212_x000D_ 0.1606_x000D_ 0.1455_x000D_ 0.3728_x000D_ 0.0535	0.1192_x000D_ 0.004_x000D_ 0.1428_x000D_ 0.224_x000D_ 0.4077_x000D_ 0.1023	0.0636_x000D_ -0.208_x000D_ -0.0178_x000D_ 0.0785_x000D_ 0.0349_x000D_ 0.0488	NA_x000D_ NA_x000D_ NA_x000D_ NA_x000D_ NA_x000D_ NA	2_x000D_ 2_x000D_ 3_x000D_ 1_x000D_ 3_x000D_ 1	NA_x000D_ NA_x000D_ NA_x000D_ NA_x000D_ NA_x000D_ NA	NA_x000D_ NA_x000D_ NA_x000D_ NA_x000D_ NA_x000D_ NA	0.013_x000D_ -0.1105_x000D_ 0.0637_x000D_ NA_x000D_ 0.2023_x000D_ NA	NA_x000D_ Shortening_x000D_ Both_x000D_ NA_x000D_ NA_x000D_ NA
DNAJA1	526.715	1124.72	1.0969	0	UP	No	Yes	3	DNAJA1_exon_chr9:33026811_x000D_ DNAJA1_exon_chr9:33030438_x000D_ DNAJA1_exon_chr9:33038683	0.1872_x000D_ 0.0231_x000D_ 0.776	0.1759_x000D_ 0.0255_x000D_ 0.7919	-0.0113_x000D_ 0.0024_x000D_ 0.0159	NA_x000D_ NA_x000D_ NA	1_x000D_ 2_x000D_ 4	NA_x000D_ NA_x000D_ 0.1907	NA_x000D_ NA_x000D_ 0.3738	NA_x000D_ -0.2014_x000D_ 0.1831	NA_x000D_ Shortening_x000D_ Lengthening
TAF1D	887.163	642.965	-0.468	0.0042	NC	No	Yes	3	TAF1D_exon_chr11:93463360_x000D_ TAF1D_exon_chr11:93469096_x000D_ TAF1D_exon_chr11:93471275	0.3147_x000D_ 0.1857_x000D_ 0.4983	0.2869_x000D_ 0.1621_x000D_ 0.5467	-0.0278_x000D_ -0.0236_x000D_ 0.0485	NA_x000D_ NA_x000D_ NA	2_x000D_ 4_x000D_ 1	0.5085_x000D_ 0.6788_x000D_ NA	0.436_x000D_ 0.611_x000D_ NA	-0.0726_x000D_ -0.0678_x000D_ NA	NA_x000D_ Shortening_x000D_ NA
LUC7L	217.235	133.002	-0.7275	0.0029	DOWN	No	Yes	3	LUC7L_exon_chr16:238968_x000D_ LUC7L_exon_chr16:242926_x000D_ LUC7L_exon_chr16:256003	0.3074_x000D_ 0.013_x000D_ 0.6796	0.3497_x000D_ 0.0078_x000D_ 0.6425	0.0422_x000D_ -0.0052_x000D_ -0.0371	NA_x000D_ NA_x000D_ NA	4_x000D_ 2_x000D_ 1	0.8785_x000D_ 0.8087_x000D_ NA	0.8802_x000D_ 0.6774_x000D_ NA	0.0017_x000D_ -0.1313_x000D_ NA	NA_x000D_ Shortening_x000D_ NA
NDUFA7	930.037	563.001	-0.7217	0.0004	DOWN	No	Yes	3	NDUFA7_end_chr19:8373237_x000D_ NDUFA7_exon_chr19:8373487_x000D_ NDUFA7_exon_chr19:8376234	0.0217_x000D_ 0.011_x000D_ 0.9656	0.0545_x000D_ 0.0447_x000D_ 0.8991	0.0328_x000D_ 0.0336_x000D_ -0.0666	NA_x000D_ NA_x000D_ NA	1_x000D_ 2_x000D_ 1	NA_x000D_ NA_x000D_ NA	NA_x000D_ NA_x000D_ NA	NA_x000D_ -0.1914_x000D_ NA	NA_x000D_ Shortening_x000D_ NA
HMGN1	1790.78	2158.21	0.2682	0.1485	NC	No	Yes	3	HMGN1_end_chr21:40713991_x000D_ HMGN1_exon_chr21:40714241_x000D_ HMGN1_exon_chr21:40717072	0.633_x000D_ 0.0118_x000D_ 0.3552	0.5494_x000D_ 0.0449_x000D_ 0.4057	-0.0836_x000D_ 0.0331_x000D_ 0.0505	NA_x000D_ NA_x000D_ NA	1_x000D_ 4_x000D_ 2	NA_x000D_ 0.3449_x000D_ 0.4914	NA_x000D_ 0.1753_x000D_ 0.5846	NA_x000D_ -0.1696_x000D_ 0.0932	NA_x000D_ Shortening_x000D_ NA
E2F3	127.107	185.206	0.5381	0.1465	NC	No	Yes	3	E2F3_exon_chr6:20402137_x000D_ E2F3_exon_chr6:20480077_x000D_ E2F3_exon_chr6:20490399	0.3463_x000D_ 0.0096_x000D_ 0.6441	0.4467_x000D_ 0.0341_x000D_ 0.5191	0.1004_x000D_ 0.0245_x000D_ -0.1249	Up_x000D_ NA_x000D_ NA	1_x000D_ 2_x000D_ 1	NA_x000D_ 0.8753_x000D_ NA	NA_x000D_ 0.7413_x000D_ NA	NA_x000D_ -0.1341_x000D_ NA	NA_x000D_ Shortening_x000D_ NA
ELOVL5	1085.73	590.169	-0.8764	0	DOWN	No	Yes	3	ELOVL5_end_chr6:53131946_x000D_ ELOVL5_exon_chr6:53132196_x000D_ ELOVL5_exon_chr6:53158888	0.8414_x000D_ 0.0156_x000D_ 0.143	0.8014_x000D_ 0.0417_x000D_ 0.1569	-0.04_x000D_ 0.0261_x000D_ 0.0139	NA_x000D_ NA_x000D_ NA	1_x000D_ 4_x000D_ 2	NA_x000D_ 0.9538_x000D_ 0.9254	NA_x000D_ 0.6721_x000D_ 0.964	NA_x000D_ -0.2817_x000D_ 0.0386	NA_x000D_ Shortening_x000D_ NA
CCDC144B	110.865	84.9526	-0.4098	0.1899	NC	Yes	Yes	4	CCDC144B_exon_chr17:18457287_x000D_ CCDC144B_exon_chr17:18482971_x000D_ CCDC144B_exon_chr17:18486655_x000D_ CCDC144B_exon_chr17:18509093	0.0188_x000D_ 0.6943_x000D_ 0.0891_x000D_ 0.1978	0.0942_x000D_ 0.5671_x000D_ 0.1976_x000D_ 0.1411	0.0754_x000D_ -0.1272_x000D_ 0.1085_x000D_ -0.0568	NA_x000D_ Down_x000D_ NA_x000D_ NA	1_x000D_ 2_x000D_ 1_x000D_ 2	NA_x000D_ 0.3782_x000D_ NA_x000D_ NA	NA_x000D_ 0.2287_x000D_ NA_x000D_ NA	NA_x000D_ -0.1495_x000D_ NA_x000D_ 0.2581	NA_x000D_ Shortening_x000D_ NA_x000D_ Lengthening
ARHGAP11A	145.96	94.7347	-0.6224	0.0073	DOWN	No	Yes	4	ARHGAP11A_end_chr15:32932139_x000D_ ARHGAP11A_exon_chr15:32908006_x000D_ ARHGAP11A_exon_chr15:32927978_x000D_ ARHGAP11A_exon_chr15:32928458	0.0205_x000D_ 0.0247_x000D_ 0.3543_x000D_ 0.6005	0.0448_x000D_ 0.0145_x000D_ 0.0788_x000D_ 0.8619	0.0243_x000D_ -0.0102_x000D_ -0.2755_x000D_ 0.2614	NA_x000D_ NA_x000D_ Down_x000D_ NA	1_x000D_ 3_x000D_ 9_x000D_ 1	NA_x000D_ NA_x000D_ 0.6147_x000D_ NA	NA_x000D_ NA_x000D_ 0.6441_x000D_ NA	NA_x000D_ -0.3003_x000D_ 0.0293_x000D_ NA	NA_x000D_ Shortening_x000D_ NA_x000D_ NA
RPS6KB1	194.023	139.94	-0.469	0.054	NC	No	Yes	4	RPS6KB1_end_chr17:58027787_x000D_ RPS6KB1_exon_chr17:57990045_x000D_ RPS6KB1_exon_chr17:58023912_x000D_ RPS6KB1_exon_chr17:58024948	0.011_x000D_ 0.022_x000D_ 0.2869_x000D_ 0.6801	0.0203_x000D_ 0.0316_x000D_ 0.2977_x000D_ 0.6505	0.0092_x000D_ 0.0096_x000D_ 0.0108_x000D_ -0.0297	NA_x000D_ NA_x000D_ NA_x000D_ NA	3_x000D_ 4_x000D_ 1_x000D_ 1	0.7122_x000D_ 0.8533_x000D_ NA_x000D_ NA	0.7996_x000D_ 0.7437_x000D_ NA_x000D_ NA	0.0873_x000D_ -0.1096_x000D_ NA_x000D_ NA	NA_x000D_ Shortening_x000D_ NA_x000D_ NA
PTPN2	96.1569	160.712	0.7327	0.0044	UP	No	Yes	4	PTPN2_exon_chr18:12785477_x000D_ PTPN2_exon_chr18:12792301_x000D_ PTPN2_exon_chr18:12801969_x000D_ PTPN2_exon_chr18:12859163	0.3151_x000D_ 0.6564_x000D_ 0.0225_x000D_ 0.006	0.333_x000D_ 0.6138_x000D_ 0.0398_x000D_ 0.0134	0.0179_x000D_ -0.0426_x000D_ 0.0173_x000D_ 0.0074	NA_x000D_ NA_x000D_ NA_x000D_ NA	3_x000D_ 6_x000D_ 1_x000D_ 1	0.6857_x000D_ 0.2755_x000D_ NA_x000D_ NA	0.6153_x000D_ 0.1311_x000D_ NA_x000D_ NA	-0.0704_x000D_ -0.1444_x000D_ NA_x000D_ NA	NA_x000D_ Shortening_x000D_ NA_x000D_ NA
FAM32A	568.876	611.915	0.1065	0.9203	NC	No	Yes	4	FAM32A_end_chr19:16302858_x000D_ FAM32A_exon_chr19:16296212_x000D_ FAM32A_exon_chr19:16296435_x000D_ FAM32A_exon_chr19:16301698	0.9482_x000D_ 0.0194_x000D_ 0.0081_x000D_ 0.0243	0.8521_x000D_ 0.0298_x000D_ 0.0225_x000D_ 0.0957	-0.0961_x000D_ 0.0104_x000D_ 0.0143_x000D_ 0.0714	NA_x000D_ NA_x000D_ NA_x000D_ NA	1_x000D_ 2_x000D_ 1_x000D_ 1	NA_x000D_ 0.4068_x000D_ NA_x000D_ NA	NA_x000D_ 0.0835_x000D_ NA_x000D_ NA	NA_x000D_ -0.3233_x000D_ NA_x000D_ NA	NA_x000D_ Shortening_x000D_ NA_x000D_ NA
CDKL3	17.1466	82.5796	2.2544	0	UP	No	Yes	4	CDKL3_exon_chr5:133634115_x000D_ CDKL3_exon_chr5:133640096_x000D_ CDKL3_exon_chr5:133643692_x000D_ CDKL3_exon_chr5:133644265	0.0_x000D_ 0.1748_x000D_ 0.8067_x000D_ 0.0185	0.0703_x000D_ 0.2403_x000D_ 0.6643_x000D_ 0.025	0.0703_x000D_ 0.0655_x000D_ -0.1423_x000D_ 0.0065	NA_x000D_ NA_x000D_ Down_x000D_ NA	1_x000D_ 2_x000D_ 1_x000D_ 1	NA_x000D_ NA_x000D_ NA_x000D_ NA	NA_x000D_ NA_x000D_ NA_x000D_ NA	NA_x000D_ -0.2508_x000D_ NA_x000D_ NA	NA_x000D_ Shortening_x000D_ NA_x000D_ NA
MCPH1	62.5308	58.3118	-0.1121	0.791	NC	No	Yes	4	MCPH1_end_chr8:6506027_x000D_ MCPH1_exon_chr8:6293569_x000D_ MCPH1_exon_chr8:6301914_x000D_ MCPH1_exon_chr8:6500515	0.0048_x000D_ 0.1104_x000D_ 0.7871_x000D_ 0.0977	0.2014_x000D_ 0.0893_x000D_ 0.3395_x000D_ 0.3699	0.1965_x000D_ -0.0211_x000D_ -0.4477_x000D_ 0.2722	Up_x000D_ NA_x000D_ Down_x000D_ Up	2_x000D_ 5_x000D_ 1_x000D_ 1	NA_x000D_ 0.7573_x000D_ NA_x000D_ NA	NA_x000D_ 0.5719_x000D_ NA_x000D_ NA	-0.5342_x000D_ -0.1855_x000D_ NA_x000D_ NA	NA_x000D_ Shortening_x000D_ NA_x000D_ NA
BUB1	256.747	150.774	-0.7603	0.0002	DOWN	No	Yes	5	BUB1_end_chr2:111395025_x000D_ BUB1_exon_chr2:111395275_x000D_ BUB1_exon_chr2:111416191_x000D_ BUB1_exon_chr2:111423840_x000D_ BUB1_exon_chr2:111425098	0.3338_x000D_ 0.4076_x000D_ 0.0131_x000D_ 0.2258_x000D_ 0.0197	0.3576_x000D_ 0.386_x000D_ 0.0082_x000D_ 0.2332_x000D_ 0.015	0.0239_x000D_ -0.0216_x000D_ -0.0049_x000D_ 0.0073_x000D_ -0.0047	NA_x000D_ NA_x000D_ NA_x000D_ NA_x000D_ NA	1_x000D_ 2_x000D_ 1_x000D_ 2_x000D_ 1	NA_x000D_ 0.8333_x000D_ NA_x000D_ 0.2976_x000D_ NA	NA_x000D_ 0.646_x000D_ NA_x000D_ 0.3312_x000D_ NA	NA_x000D_ -0.1873_x000D_ NA_x000D_ 0.0337_x000D_ NA	NA_x000D_ Shortening_x000D_ NA_x000D_ NA_x000D_ NA
BRCA2	19.6867	34.8477	0.7998	0.0754	UP	No	Yes	6	BRCA2_exon_chr13:32906409_x000D_ BRCA2_exon_chr13:32910402_x000D_ BRCA2_exon_chr13:32918695_x000D_ BRCA2_exon_chr13:32920964_x000D_ BRCA2_exon_chr13:32937316_x000D_ BRCA2_exon_chr13:32972299	0.2044_x000D_ 0.3872_x000D_ 0.1407_x000D_ 0.0727_x000D_ 0.0616_x000D_ 0.1335	0.2444_x000D_ 0.4454_x000D_ 0.0433_x000D_ 0.0_x000D_ 0.0681_x000D_ 0.1988	0.04_x000D_ 0.0582_x000D_ -0.0974_x000D_ -0.0727_x000D_ 0.0065_x000D_ 0.0654	NA_x000D_ NA_x000D_ NA_x000D_ NA_x000D_ NA_x000D_ NA	2_x000D_ 5_x000D_ 1_x000D_ 1_x000D_ 4_x000D_ 1	NA_x000D_ NA_x000D_ NA_x000D_ NA_x000D_ NA_x000D_ NA	NA_x000D_ NA_x000D_ NA_x000D_ NA_x000D_ NA_x000D_ NA	-0.2286_x000D_ -0.1474_x000D_ NA_x000D_ NA_x000D_ 0.432_x000D_ NA	NA_x000D_ Shortening_x000D_ NA_x000D_ NA_x000D_ NA_x000D_ NA
CAMSAP2	354.489	247.137	-0.5185	0.0177	NC	No	Yes	7	CAMSAP2_end_chr1:200829836_x000D_ CAMSAP2_exon_chr1:200784689_x000D_ CAMSAP2_exon_chr1:200817160_x000D_ CAMSAP2_exon_chr1:200821669_x000D_ CAMSAP2_exon_chr1:200822403_x000D_ CAMSAP2_exon_chr1:200826434_x000D_ CAMSAP2_exon_chr1:200826882	0.0009_x000D_ 0.0192_x000D_ 0.2975_x000D_ 0.1749_x000D_ 0.0804_x000D_ 0.0084_x000D_ 0.4187	0.0194_x000D_ 0.0045_x000D_ 0.2413_x000D_ 0.189_x000D_ 0.0624_x000D_ 0.0175_x000D_ 0.4659	0.0185_x000D_ -0.0147_x000D_ -0.0562_x000D_ 0.0141_x000D_ -0.018_x000D_ 0.0091_x000D_ 0.0472	NA_x000D_ NA_x000D_ NA_x000D_ NA_x000D_ NA_x000D_ NA_x000D_ NA	1_x000D_ 9_x000D_ 2_x000D_ 3_x000D_ 1_x000D_ 6_x000D_ 1	NA_x000D_ 0.7978_x000D_ 0.1845_x000D_ 0.1473_x000D_ NA_x000D_ 0.8374_x000D_ NA	NA_x000D_ 0.5797_x000D_ 0.1193_x000D_ 0.1748_x000D_ NA_x000D_ 0.8445_x000D_ NA	NA_x000D_ -0.2182_x000D_ -0.0652_x000D_ 0.0274_x000D_ NA_x000D_ 0.007_x000D_ NA	NA_x000D_ Shortening_x000D_ NA_x000D_ NA_x000D_ NA_x000D_ NA_x000D_ NA
UQCRHL	5.7077	33.3129	2.5302	0	UP	No	Yes	1	UQCRHL_exon_chr1:16133657	1	1	0	NA	2	NA	NA	-0.5152	Shortening
OTUD3	48.9819	21.3357	-1.1783	0.0032	DOWN	No	Yes	1	OTUD3_exon_chr1:20234063	1	1	0	NA	3	0.9246	0.8025	-0.122	Shortening
MARCKSL1	861.069	1339.61	0.6371	0	UP	No	Yes	1	MARCKSL1_exon_chr1:32799430	1	1	0	NA	4	0.9468	0.7442	-0.2025	Shortening
RBBP4	613.51	869.076	0.5024	0.001	NC	No	Yes	1	RBBP4_exon_chr1:33145241	1	1	0	NA	10	0.0456	0.0689	0.0233	Shortening
GBP1	4.5955	27.7333	2.6046	0.0001	UP	No	Yes	1	GBP1_exon_chr1:89518004	1	1	0	NA	2	NA	NA	-0.0214	Shortening
BCL9	22.7655	56.4394	1.2814	0.0034	UP	No	Yes	1	BCL9_exon_chr1:147095643	1	1	0	NA	2	0.7553	0.612	-0.1434	Shortening
MCL1	378.327	320.833	-0.2411	0.2411	NC	No	Yes	1	MCL1_exon_chr1:150547027	1	1	0	NA	6	0.8979	0.7439	-0.1541	Shortening
ARNT	223.129	160.999	-0.4755	0.0474	NC	No	Yes	1	ARNT_exon_chr1:150782181	1	1	0	NA	7	0.8244	0.8267	0.0023	Shortening
RUSC1	33.5142	61.719	0.8838	0.0996	UP	No	Yes	1	RUSC1_exon_chr1:155300194	1	1	0	NA	2	0.8899	0.6704	-0.2195	Shortening
RIT1	316.83	118.451	-1.4172	0	DOWN	No	Yes	1	RIT1_exon_chr1:155867599	1	1	0	NA	8	0.6327	0.5582	-0.0745	Shortening
DCAF6	223.144	379.437	0.767	0	UP	No	Yes	1	DCAF6_exon_chr1:168044609	1	1	0	NA	3	0.6742	0.5067	-0.1675	Shortening
LOC441666	13.3108	39.677	1.5885	0.0007	UP	No	Yes	1	LOC441666_exon_chr10:42827314	1	1	0	NA	6	NA	NA	-0.1517	Shortening
OSBPL5	55.2674	107.945	0.9643	0.0008	UP	No	Yes	1	OSBPL5_exon_chr11:3108346	1	1	0	NA	2	0.5165	0.3931	-0.1234	Shortening
TUB	72.973	87.1327	0.2809	0.357	NC	No	Yes	1	TUB_end_chr11:8127655	1	1	0	NA	2	0.6574	0.4388	-0.2187	Shortening
LOC644656	72.2962	46.9997	-0.6548	0.1392	NC	No	Yes	1	LOC644656_exon_chr11:9481103	1	1	0	NA	4	0.8835	0.8027	-0.0808	Shortening
MICALCL	4.2322	25.9661	2.6003	0	UP	No	Yes	1	MICALCL_exon_chr11:12379842	1	1	0	NA	3	NA	NA	-0.1509	Shortening
CD9	666.943	898.549	0.431	0.4379	NC	No	Yes	1	CD9_exon_chr12:6346929	1	1	0	NA	3	0.8442	0.7339	-0.1103	Shortening
GABARAPL1	367.248	139.397	-1.3933	0	DOWN	No	Yes	1	GABARAPL1_exon_chr12:10374386	1	1	0	NA	2	0.5955	0.4822	-0.1133	Shortening
ACVR1B	143.772	63.8197	-1.1538	0	DOWN	No	Yes	1	ACVR1B_exon_chr12:52387769	1	1	0	NA	4	0.8796	0.6876	-0.192	Shortening
KCTD10	105.627	72.3296	-0.521	0.1055	NC	No	Yes	1	KCTD10_exon_chr12:109886460	1	1	0	NA	2	0.7096	0.5771	-0.1325	Shortening
LATS2	8.7943	11.9036	0.4438	0.6329	NC	No	Yes	1	LATS2_exon_chr13:21547176	1	1	0	NA	2	NA	NA	-0.3682	Shortening
IRS2	36.9106	18.2497	-0.964	0.0608	DOWN	No	Yes	1	IRS2_exon_chr13:110406184	1	1	0	NA	3	NA	NA	-0.1531	Shortening
SETD3	314.666	246.975	-0.3519	0.179	NC	No	Yes	1	SETD3_exon_chr14:99864083	1	1	0	NA	4	0.8151	0.6491	-0.166	Shortening
OAZ2	2104.77	1120.28	-0.9105	0	DOWN	No	Yes	1	OAZ2_exon_chr15:64979773	1	1	0	NA	2	0.9114	0.7413	-0.17	Shortening
IMP3	84.3366	129.615	0.6226	0.0093	UP	No	Yes	1	IMP3_exon_chr15:75931426	1	1	0	NA	3	0.9327	0.8236	-0.1091	Shortening
GOLGA2P10	1479.66	448.478	-1.7282	0	DOWN	No	Yes	1	GOLGA2P10_exon_chr15:82763613	1	1	0	NA	2	0.7974	0.5701	-0.2274	Shortening
DNAJA3	142.864	225.312	0.6631	0.0138	UP	No	Yes	1	DNAJA3_exon_chr16:4505547	1	1	0	NA	3	0.3627	0.3018	-0.061	Shortening
ZNF267	61.6482	79.1928	0.3873	0.2715	NC	No	Yes	1	ZNF267_exon_chr16:31925797	1	1	0	NA	4	0.7617	0.4175	-0.3442	Shortening
ARL2BP	110.291	122.505	0.1528	0.5837	NC	No	Yes	1	ARL2BP_exon_chr16:57286078	1	1	0	NA	5	0.9179	0.7377	-0.1803	Shortening
GABARAPL2	326.677	310.187	-0.0669	0.8671	NC	No	Yes	1	GABARAPL2_exon_chr16:75611177	1	1	0	NA	5	0.7348	0.6242	-0.1106	Shortening
ZDHHC7	108.886	148.206	0.4602	0.1037	NC	No	Yes	1	ZDHHC7_exon_chr16:85008067	1	1	0	NA	2	0.847	0.5236	-0.3234	Shortening
MNT	192.504	116.088	-0.7321	0.0005	DOWN	No	Yes	1	MNT_exon_chr17:2287354	1	1	0	NA	5	0.9293	0.8577	-0.0716	Shortening
TOM1L2	187.35	217.088	0.2034	0.5878	NC	No	Yes	1	TOM1L2_exon_chr17:17746822	1	1	0	NA	3	0.7332	0.576	-0.1572	Shortening
DRG2	515.99	958.672	0.8929	0.0001	UP	No	Yes	1	DRG2_exon_chr17:18010468	1	1	0	NA	2	0.4377	0.2135	-0.2241	Shortening
PRPSAP2	216.901	274.156	0.3516	0.196	NC	No	Yes	1	PRPSAP2_exon_chr17:18833853	1	1	0	NA	3	0.1993	0.1214	-0.078	Shortening
PCGF2	167.029	182.186	0.1313	0.9865	NC	No	Yes	1	PCGF2_exon_chr17:36890150	1	1	0	NA	3	0.6215	0.3387	-0.2828	Shortening
TMEM101	142.191	98.026	-0.5458	0.0276	NC	No	Yes	1	TMEM101_exon_chr17:42088556	1	1	0	NA	2	0.866	0.5737	-0.2923	Shortening
SPOP	129.352	175.941	0.4452	0.0698	NC	No	Yes	1	SPOP_exon_chr17:47676246	1	1	0	NA	4	0.3357	0.2946	-0.041	Shortening
ARHGAP27P1-BPTFP1-KPNA2P3	260.284	334.652	0.3664	0.1599	NC	No	Yes	1	ARHGAP27P1-BPTFP1-KPNA2P3_exon_chr17:62745780	1	1	0	NA	2	0.8974	0.756	-0.1414	Shortening
KPNA2	283.05	376.064	0.4131	0.0912	NC	No	Yes	1	KPNA2_exon_chr17:66042620	1	1	0	NA	2	0.7145	0.5821	-0.1324	Shortening
GRB2	623.404	615.055	-0.018	1	NC	No	Yes	1	GRB2_exon_chr17:73314157	1	1	0	NA	5	0.8031	0.6412	-0.1619	Shortening
UBALD2	534.979	384.434	-0.4819	0.0244	NC	No	Yes	1	UBALD2_exon_chr17:74266275	1	1	0	NA	2	0.6212	0.4479	-0.1733	Shortening
MYL12A	944.323	1189.3	0.3345	0.1211	NC	No	Yes	1	MYL12A_exon_chr18:3255744	1	1	0	NA	3	0.4212	0.292	-0.1292	Shortening
KCTD1	31.0882	61.8927	0.9674	0.0163	UP	No	Yes	1	KCTD1_exon_chr18:24034874	1	1	0	NA	4	0.325	0.3226	-0.0023	Shortening
PMAIP1	157.072	70.7687	-1.1514	0	DOWN	No	Yes	1	PMAIP1_exon_chr18:57569879	1	1	0	NA	7	0.832	0.7841	-0.0479	Shortening
PQLC1	194.531	226.857	0.2277	0.4675	NC	No	Yes	1	PQLC1_exon_chr18:77662420	1	1	0	NA	3	0.6925	0.5541	-0.1384	Shortening
CADM4	28.7724	34.4339	0.2472	0.6511	NC	No	Yes	1	CADM4_exon_chr19:44126520	1	1	0	NA	2	0.9236	0.7485	-0.175	Shortening
TRAPPC2B	74.2531	24.7668	-1.5335	0.0001	DOWN	No	Yes	1	TRAPPC2B_exon_chr19:57876183	1	1	0	NA	4	0.6233	0.5862	-0.0371	Shortening
GREB1	20.6804	51.4878	1.3224	0.0037	UP	No	Yes	1	GREB1_exon_chr2:11780417	1	1	0	NA	4	0.9811	0.9019	-0.0792	Shortening
SDC1	235.772	548.239	1.2169	0	UP	No	Yes	1	SDC1_exon_chr2:20400558	1	1	0	NA	3	0.7744	0.6383	-0.1362	Shortening
RPIA	63.6859	147.386	1.1986	0	UP	No	Yes	1	RPIA_exon_chr2:89049498	1	1	0	NA	2	0.3342	0.1527	-0.1816	Shortening
C2orf72	38.9009	8.9753	-2.1772	0.0002	DOWN	No	Yes	1	C2orf72_exon_chr2:231911597	1	1	0	NA	5	NA	NA	-0.1706	Shortening
RNF24	55.4697	29.5177	-0.9303	0.0283	DOWN	No	Yes	1	RNF24_exon_chr20:3907961	1	1	0	NA	5	0.778	0.6273	-0.1507	Shortening
CRKL	315.828	202.715	-0.626	0.0022	DOWN	No	Yes	1	CRKL_exon_chr22:21303999	1	1	0	NA	4	0.4886	0.4112	-0.0774	Shortening
MIRLET7BHG	74.9011	52.7829	-0.5273	0.3297	NC	No	Yes	1	MIRLET7BHG_exon_chr22:46505644	1	1	0	NA	3	0.9069	0.7847	-0.1221	Shortening
ABHD5	38.6929	67.4859	0.8026	0.0225	UP	No	Yes	1	ABHD5_exon_chr3:43759935	1	1	0	NA	6	0.4882	0.3693	-0.1189	Shortening
TMEM158	16.1831	65.0582	2.0214	0	UP	No	Yes	1	TMEM158_exon_chr3:45265956	1	1	0	NA	2	0.7469	0.5871	-0.1598	Shortening
GNAI2	208.58	341.4	0.7057	0.0012	UP	No	Yes	1	GNAI2_exon_chr3:50295800	1	1	0	NA	2	0.7223	0.5686	-0.1537	Shortening
TUSC2	350.598	622.27	0.8245	0	UP	No	Yes	1	TUSC2_exon_chr3:50362340	1	1	0	NA	3	0.3844	0.2271	-0.1573	Shortening
SPCS1	1010.37	972.732	-0.0516	1	NC	No	Yes	1	SPCS1_exon_chr3:52741703	1	1	0	NA	3	0.3859	0.3042	-0.0817	Shortening
ARL6IP5	739.247	642.96	-0.1979	0.3129	NC	No	Yes	1	ARL6IP5_exon_chr3:69153615	1	1	0	NA	7	0.6781	0.5928	-0.0853	Shortening
CPOX	114.179	86.2965	-0.3948	0.1214	NC	No	Yes	1	CPOX_exon_chr3:98298290	1	1	0	NA	3	0.9018	0.922	0.0201	Shortening
EIF4A2	781.107	338.007	-1.2033	0	DOWN	No	Yes	1	EIF4A2_exon_chr3:186506914	1	1	0	NA	5	0.9078	0.8452	-0.0626	Shortening
BCL6	131.055	66.6536	-0.9555	0.0002	DOWN	No	Yes	1	BCL6_exon_chr3:187439165	1	1	0	NA	3	0.9854	0.8825	-0.1029	Shortening
NAT8L	83.9323	152.535	0.8552	0.0032	UP	No	Yes	1	NAT8L_exon_chr4:2065487	1	1	0	NA	4	0.7436	0.4313	-0.3123	Shortening
MED28	201.025	151.465	-0.3878	0.1499	NC	No	Yes	1	MED28_exon_chr4:17625224	1	1	0	NA	10	0.4851	0.3775	-0.1076	Shortening
FAM47E-STBD1	364.689	130.335	-1.4899	0	DOWN	No	Yes	1	FAM47E-STBD1_exon_chr4:77230297	1	1	0	NA	3	0.926	0.7072	-0.2187	Shortening
CCNG2	329.14	119.62	-1.4678	0	DOWN	No	Yes	1	CCNG2_exon_chr4:78086954	1	1	0	NA	4	0.6284	0.4801	-0.1484	Shortening
SERINC5	324.156	193.414	-0.73	0.0061	DOWN	No	Yes	1	SERINC5_exon_chr5:79434550	1	1	0	NA	5	0.9619	0.9426	-0.0193	Shortening
PGGT1B	136.914	104.229	-0.3974	0.1126	NC	No	Yes	1	PGGT1B_exon_chr5:114546527	1	1	0	NA	9	0.8298	0.7668	-0.0629	Shortening
LEAP2	8.0141	22.432	1.5311	0.019	UP	No	Yes	1	LEAP2_exon_chr5:132210102	1	1	0	NA	2	NA	NA	-0.1163	Shortening
UBE2D2	851.078	963.285	0.1808	0.5614	NC	No	Yes	1	UBE2D2_exon_chr5:139006341	1	1	0	NA	7	0.288	0.1888	-0.0992	Shortening
FBXO38	110.062	49.4571	-1.1246	0.0001	DOWN	No	Yes	1	FBXO38_exon_chr5:147821532	1	1	0	NA	3	0.7131	0.5896	-0.1235	Shortening
MDC1	137.182	205.359	0.572	0.0378	NC	No	Yes	1	MDC1_exon_chr6:30667584	1	1	0	NA	2	0.4069	0.2808	-0.1261	Shortening
LEMD2	306.985	260.036	-0.2432	0.3527	NC	No	Yes	1	LEMD2_exon_chr6:33738990	1	1	0	NA	3	0.6966	0.5697	-0.1269	Shortening
CD164	962.289	859.192	-0.1606	0.478	NC	No	Yes	1	CD164_exon_chr6:109687717	1	1	0	NA	9	0.9067	0.8375	-0.0691	Shortening
GET4	246.328	188.564	-0.3916	0.1277	NC	No	Yes	1	GET4_exon_chr7:934971	1	1	0	NA	2	0.6194	0.5059	-0.1135	Shortening
STAG3L5P-PVRIG2P-PILRB	79.5473	59.6163	-0.432	0.2049	NC	No	Yes	1	STAG3L5P-PVRIG2P-PILRB_exon_chr7:99964972	1	1	0	NA	2	0.2977	0.1909	-0.1068	Shortening
SYPL1	307.463	350.434	0.1951	0.4252	NC	No	Yes	1	SYPL1_exon_chr7:105730814	1	1	0	NA	6	0.7364	0.5906	-0.1458	Shortening
ACTR3B	26.7371	52.3404	0.9858	0.0106	UP	No	Yes	1	ACTR3B_exon_chr7:152551543	1	1	0	NA	3	0.4372	0.3335	-0.1037	Shortening
AP3M2	66.2087	48.5636	-0.4301	0.217	NC	No	Yes	1	AP3M2_exon_chr8:42026479	1	1	0	NA	4	0.8052	0.5361	-0.2691	Shortening
LRP12	64.615	17.3896	-1.9114	0	DOWN	No	Yes	1	LRP12_exon_chr8:105501459	1	1	0	NA	3	NA	NA	-0.0316	Shortening
FAM84B	83.395	102.144	0.311	0.3052	NC	No	Yes	1	FAM84B_exon_chr8:127564683	1	1	0	NA	5	0.6632	0.5313	-0.1319	Shortening
SNAPC3	103.971	16.666	-2.6378	0	DOWN	No	Yes	1	SNAPC3_exon_chr9:15459717	1	1	0	NA	4	0.9249	0.7653	-0.1596	Shortening
DNAJB5	43.3722	18.0738	-1.2584	0.0039	DOWN	No	Yes	1	DNAJB5_exon_chr9:34997023	1	1	0	NA	2	0.9651	0.8456	-0.1196	Shortening
FGF7P3	4.9746	35.8763	2.8885	0	UP	No	Yes	1	FGF7P3_exon_chr9:41958802	1	1	0	NA	3	NA	NA	-0.1085	Shortening
PSAT1	223.179	199.772	-0.1485	0.9191	NC	No	Yes	1	PSAT1_exon_chr9:80943897	1	1	0	NA	3	0.7043	0.5382	-0.166	Shortening
SLC31A1	407.065	252.337	-0.6889	0.0001	DOWN	No	Yes	1	SLC31A1_exon_chr9:116022552	1	1	0	NA	6	0.8134	0.6257	-0.1876	Shortening
AIF1L	308.094	386.298	0.3259	0.2753	NC	No	Yes	1	AIF1L_exon_chr9:133995622	1	1	0	NA	5	0.8532	0.7089	-0.1442	Shortening
PHKA2	85.1922	60.0513	-0.5056	0.1679	NC	No	Yes	1	PHKA2_exon_chrX:18910416	1	1	0	NA	3	0.8341	0.6873	-0.1469	Shortening
ZNF449	31.2775	20.0827	-0.6729	0.2432	NC	No	Yes	1	ZNF449_exon_chrX:134494118	1	1	0	NA	3	0.9441	0.654	-0.29	Shortening
MAGEA6	427.059	702.184	0.7206	0.0078	UP	No	Yes	1	MAGEA6_exon_chrX:151869246	1	1	0	NA	3	0.2776	0.1902	-0.0874	Shortening
MAGEA3	448.798	750.76	0.7455	0.0055	UP	No	Yes	1	MAGEA3_exon_chrX:151934652	1	1	0	NA	2	0.6687	0.5258	-0.1429	Shortening
REV3L	104.361	198.162	0.9304	0	UP	No	Yes	5	REV3L_exon_chr6:111620234_x000D_ REV3L_exon_chr6:111693799_x000D_ REV3L_exon_chr6:111701185_x000D_ REV3L_exon_chr6:111709204_x000D_ REV3L_exon_chr6:111793216	0.1456_x000D_ 0.2464_x000D_ 0.0147_x000D_ 0.578_x000D_ 0.0153	0.1509_x000D_ 0.282_x000D_ 0.0221_x000D_ 0.5267_x000D_ 0.0184	0.0053_x000D_ 0.0356_x000D_ 0.0074_x000D_ -0.0514_x000D_ 0.0031	NA_x000D_ NA_x000D_ NA_x000D_ NA_x000D_ NA	3_x000D_ 8_x000D_ 1_x000D_ 1_x000D_ 1	NA_x000D_ NA_x000D_ NA_x000D_ NA_x000D_ NA	NA_x000D_ NA_x000D_ NA_x000D_ NA_x000D_ NA	-0.2002_x000D_ -0.0042_x000D_ NA_x000D_ NA_x000D_ NA	Shortening_x000D_ Both_x000D_ NA_x000D_ NA_x000D_ NA
SF3A3	368.674	615.957	0.7391	0	UP	No	Yes	2	SF3A3_exon_chr1:38422652_x000D_ SF3A3_exon_chr1:38447401	0.9936_x000D_ 0.0064	0.9888_x000D_ 0.0112	-0.0048_x000D_ 0.0048	NA_x000D_ NA	2_x000D_ 1	0.615_x000D_ NA	0.3772_x000D_ NA	-0.2378_x000D_ NA	Shortening_x000D_ NA
SETSIP	37.1606	63.6515	0.7626	0.0295	UP	Yes	Yes	2	SETSIP_end_chr1:92539743_x000D_ SETSIP_exon_chr1:92539993	0.2933_x000D_ 0.7067	0.4135_x000D_ 0.5865	0.1201_x000D_ -0.1201	Up_x000D_ NA	2_x000D_ 2	0.6791_x000D_ 0.9237	0.2421_x000D_ 0.8224	-0.437_x000D_ -0.1013	Shortening_x000D_ NA
RBBP5	38.0705	27.5268	-0.4795	0.3592	NC	Yes	Yes	2	RBBP5_exon_chr1:205055270_x000D_ RBBP5_exon_chr1:205068117	0.8511_x000D_ 0.1489	0.5628_x000D_ 0.4372	-0.2883_x000D_ 0.2883	Down_x000D_ NA	4_x000D_ 1	0.8154_x000D_ NA	0.6217_x000D_ NA	-0.1936_x000D_ NA	Shortening_x000D_ NA
TAF5L	187.99	190.883	0.0226	1	NC	Yes	Yes	2	TAF5L_exon_chr1:229728866_x000D_ TAF5L_exon_chr1:229734941	0.6863_x000D_ 0.3137	0.9307_x000D_ 0.0693	0.2444_x000D_ -0.2444	NA_x000D_ Down	2_x000D_ 2	0.9256_x000D_ NA	0.7807_x000D_ NA	-0.145_x000D_ -0.0802	Shortening_x000D_ NA
ANKRD42	49.1843	25.4815	-0.9215	0.1309	NC	No	Yes	2	ANKRD42_exon_chr11:82923695_x000D_ ANKRD42_exon_chr11:82966887	0.9877_x000D_ 0.0123	0.8663_x000D_ 0.1337	-0.1214_x000D_ 0.1214	Down_x000D_ NA	4_x000D_ 2	0.8377_x000D_ NA	0.6806_x000D_ NA	-0.1571_x000D_ 0.1635	Shortening_x000D_ NA
TMEM25	117.292	57.9057	-0.993	0.0002	DOWN	No	Yes	2	TMEM25_end_chr11:118417314_x000D_ TMEM25_exon_chr11:118405222	0.0435_x000D_ 0.9565	0.1348_x000D_ 0.8652	0.0914_x000D_ -0.0914	NA_x000D_ NA	2_x000D_ 1	0.6494_x000D_ NA	0.4963_x000D_ NA	-0.1531_x000D_ NA	Shortening_x000D_ NA
TBCEL	40.8506	48.9724	0.2659	0.5574	NC	No	Yes	2	TBCEL_exon_chr11:120907214_x000D_ TBCEL_exon_chr11:120957487	0.0_x000D_ 1.0	0.0175_x000D_ 0.9825	0.0175_x000D_ -0.0175	NA_x000D_ NA	7_x000D_ 1	0.4644_x000D_ NA	0.4597_x000D_ NA	-0.0047_x000D_ NA	Shortening_x000D_ NA
THAP2	12.8368	93.3029	2.8603	0	UP	No	Yes	2	THAP2_exon_chr12:72057677_x000D_ THAP2_exon_chr12:72070469	0.0_x000D_ 1.0	0.0133_x000D_ 0.9867	0.0133_x000D_ -0.0133	NA_x000D_ NA	7_x000D_ 1	NA_x000D_ NA	NA_x000D_ NA	0.0539_x000D_ NA	Shortening_x000D_ NA
UBR1	26.6801	45.57	0.7781	0.0749	UP	No	Yes	2	UBR1_exon_chr15:43235098_x000D_ UBR1_exon_chr15:43307886	0.7868_x000D_ 0.2132	0.83_x000D_ 0.17	0.0432_x000D_ -0.0432	NA_x000D_ NA	3_x000D_ 1	NA_x000D_ NA	NA_x000D_ NA	-0.1754_x000D_ NA	Shortening_x000D_ NA
IRX3	48.9926	158.886	1.7094	0	UP	No	Yes	2	IRX3_exon_chr16:54317212_x000D_ IRX3_exon_chr16:54318409	0.9805_x000D_ 0.0195	0.9892_x000D_ 0.0108	0.0087_x000D_ -0.0087	NA_x000D_ NA	3_x000D_ 1	0.7614_x000D_ NA	0.5564_x000D_ NA	-0.2051_x000D_ NA	Shortening_x000D_ NA
NOB1	187.021	185.622	0.0044	1	NC	No	Yes	2	NOB1_exon_chr16:69775757_x000D_ NOB1_exon_chr16:69783116	0.8789_x000D_ 0.1194	0.8942_x000D_ 0.1042	0.0153_x000D_ -0.0152	NA_x000D_ NA	2_x000D_ 1	0.9628_x000D_ NA	0.8418_x000D_ NA	-0.121_x000D_ NA	Shortening_x000D_ NA
CDYL2	273.555	138.668	-0.9618	0	DOWN	No	Yes	2	CDYL2_exon_chr16:80631804_x000D_ CDYL2_exon_chr16:80718435	0.9583_x000D_ 0.0417	0.9455_x000D_ 0.0545	-0.0128_x000D_ 0.0128	NA_x000D_ NA	6_x000D_ 1	0.8605_x000D_ NA	0.732_x000D_ NA	-0.1285_x000D_ NA	Shortening_x000D_ NA
TVP23C	289.855	161.141	-0.833	0	DOWN	No	Yes	2	TVP23C_exon_chr17:15440294_x000D_ TVP23C_exon_chr17:15458596	0.9467_x000D_ 0.0501	0.9343_x000D_ 0.0617	-0.0125_x000D_ 0.0116	NA_x000D_ NA	6_x000D_ 1	0.8855_x000D_ NA	0.8591_x000D_ NA	-0.0264_x000D_ NA	Shortening_x000D_ NA
ZNHIT3	184.676	191.05	0.0591	0.9379	NC	No	Yes	2	ZNHIT3_exon_chr17:34851067_x000D_ ZNHIT3_exon_chr17:34853450	0.9464_x000D_ 0.0536	0.9572_x000D_ 0.0428	0.0108_x000D_ -0.0108	NA_x000D_ NA	3_x000D_ 2	0.5178_x000D_ NA	0.3872_x000D_ NA	-0.1306_x000D_ -0.2696	Shortening_x000D_ NA
IDH1	422.069	608.328	0.5288	0.0896	NC	No	Yes	2	IDH1_exon_chr2:209100951_x000D_ IDH1_exon_chr2:209116154	0.9959_x000D_ 0.0041	0.9892_x000D_ 0.0108	-0.0067_x000D_ 0.0067	NA_x000D_ NA	2_x000D_ 1	0.9375_x000D_ NA	0.8201_x000D_ NA	-0.1174_x000D_ NA	Shortening_x000D_ NA
WNT10A	64.421	78.9623	0.2999	0.3433	NC	Yes	Yes	2	WNT10A_end_chr2:219758652_x000D_ WNT10A_exon_chr2:219757496	0.8792_x000D_ 0.1208	0.7758_x000D_ 0.2242	-0.1033_x000D_ 0.1033	NA_x000D_ Up	2_x000D_ 1	NA_x000D_ NA	NA_x000D_ NA	-0.069_x000D_ NA	Shortening_x000D_ NA
ZHX3	56.4456	94.4329	0.7511	0.0133	UP	No	Yes	2	ZHX3_exon_chr20:39807089_x000D_ ZHX3_exon_chr20:39830697	0.9308_x000D_ 0.0692	0.9071_x000D_ 0.0929	-0.0237_x000D_ 0.0237	NA_x000D_ NA	5_x000D_ 1	0.7267_x000D_ NA	0.5525_x000D_ NA	-0.1742_x000D_ NA	Shortening_x000D_ NA
AURKA	616.893	428.993	-0.5314	0.0034	NC	No	Yes	2	AURKA_exon_chr20:54944445_x000D_ AURKA_exon_chr20:54959326	0.9869_x000D_ 0.0131	0.9919_x000D_ 0.0081	0.0049_x000D_ -0.0049	NA_x000D_ NA	5_x000D_ 1	0.7883_x000D_ NA	0.5522_x000D_ NA	-0.2361_x000D_ NA	Shortening_x000D_ NA
SCAF4	13.5888	24.7907	0.8811	0.1416	NC	No	Yes	2	SCAF4_end_chr21:33043063_x000D_ SCAF4_exon_chr21:33043313	0.0_x000D_ 1.0	0.0605_x000D_ 0.9395	0.0605_x000D_ -0.0605	NA_x000D_ NA	3_x000D_ 1	NA_x000D_ NA	NA_x000D_ NA	-0.3742_x000D_ NA	Shortening_x000D_ NA
OCIAD1	1114.33	1517.26	0.4458	0.0157	NC	No	Yes	2	OCIAD1_exon_chr4:48859230_x000D_ OCIAD1_exon_chr4:48862742	0.1189_x000D_ 0.8811	0.1019_x000D_ 0.8981	-0.017_x000D_ 0.017	NA_x000D_ NA	2_x000D_ 5	0.8057_x000D_ 0.0031	0.6912_x000D_ 0.0126	-0.1145_x000D_ 0.0094	Shortening_x000D_ NA
SLC35B3	36.8618	80.3073	1.1364	0.0038	UP	Yes	Yes	2	SLC35B3_exon_chr6:8413300_x000D_ SLC35B3_exon_chr6:8430097	0.4928_x000D_ 0.5072	0.6546_x000D_ 0.3454	0.1618_x000D_ -0.1618	Up_x000D_ NA	2_x000D_ 1	1.0_x000D_ NA	0.8561_x000D_ NA	-0.1439_x000D_ NA	Shortening_x000D_ NA
LPL	785.357	728.277	-0.1058	0.5719	NC	No	Yes	2	LPL_end_chr8:19824771_x000D_ LPL_exon_chr8:19822821	0.6706_x000D_ 0.3294	0.5946_x000D_ 0.4054	-0.076_x000D_ 0.076	NA_x000D_ NA	4_x000D_ 1	0.7518_x000D_ NA	0.6644_x000D_ NA	-0.0874_x000D_ NA	Shortening_x000D_ NA
ARFGEF1	94.8087	73.7197	-0.3777	0.2309	NC	No	Yes	2	ARFGEF1_exon_chr8:68109884_x000D_ ARFGEF1_exon_chr8:68179111	0.9933_x000D_ 0.0067	0.9889_x000D_ 0.0111	-0.0043_x000D_ 0.0043	NA_x000D_ NA	4_x000D_ 1	0.9557_x000D_ NA	0.8877_x000D_ NA	-0.068_x000D_ NA	Shortening_x000D_ NA
IQSEC2	53.1621	64.1923	0.2616	0.4127	NC	Yes	Yes	2	IQSEC2_exon_chrX:53262058_x000D_ IQSEC2_exon_chrX:53295506	0.3842_x000D_ 0.6158	0.6311_x000D_ 0.3689	0.247_x000D_ -0.247	Up_x000D_ NA	2_x000D_ 1	1.0_x000D_ NA	0.764_x000D_ NA	-0.236_x000D_ NA	Shortening_x000D_ NA
ANGEL2	40.4222	89.908	1.1453	0.0001	UP	No	Yes	3	ANGEL2_exon_chr1:213165524_x000D_ ANGEL2_exon_chr1:213181552_x000D_ ANGEL2_exon_chr1:213186435	0.9339_x000D_ 0.0504_x000D_ 0.0157	0.9435_x000D_ 0.0488_x000D_ 0.0077	0.0096_x000D_ -0.0016_x000D_ -0.0081	NA_x000D_ NA_x000D_ NA	7_x000D_ 1_x000D_ 1	0.923_x000D_ NA_x000D_ NA	0.9014_x000D_ NA_x000D_ NA	-0.0215_x000D_ NA_x000D_ NA	Shortening_x000D_ NA_x000D_ NA
DHX32	150.722	159.635	0.0812	0.7664	NC	No	Yes	3	DHX32_exon_chr10:127524909_x000D_ DHX32_exon_chr10:127542530_x000D_ DHX32_exon_chr10:127548172	0.9179_x000D_ 0.0358_x000D_ 0.0463	0.9673_x000D_ 0.0225_x000D_ 0.0102	0.0494_x000D_ -0.0133_x000D_ -0.0361	NA_x000D_ NA_x000D_ NA	2_x000D_ 1_x000D_ 1	0.734_x000D_ NA_x000D_ NA	0.6186_x000D_ NA_x000D_ NA	-0.1154_x000D_ NA_x000D_ NA	Shortening_x000D_ NA_x000D_ NA
RRBP1	2852.79	3619.64	0.3426	0.2761	NC	No	Yes	3	RRBP1_exon_chr20:17594323_x000D_ RRBP1_exon_chr20:17639241_x000D_ RRBP1_exon_chr20:17640625	0.1385_x000D_ 0.7512_x000D_ 0.0905	0.1444_x000D_ 0.7309_x000D_ 0.1044	0.0059_x000D_ -0.0203_x000D_ 0.0138	NA_x000D_ NA_x000D_ NA	3_x000D_ 22_x000D_ 1	0.8121_x000D_ 0.6178_x000D_ NA	0.6794_x000D_ 0.604_x000D_ NA	-0.1327_x000D_ -0.0138_x000D_ NA	Shortening_x000D_ NA_x000D_ NA
STAU1	742.437	567.034	-0.3919	0.0772	NC	No	Yes	3	STAU1_exon_chr20:47729876_x000D_ STAU1_exon_chr20:47733663_x000D_ STAU1_exon_chr20:47740912	0.4999_x000D_ 0.0116_x000D_ 0.4778	0.4692_x000D_ 0.0129_x000D_ 0.5128	-0.0307_x000D_ 0.0013_x000D_ 0.035	NA_x000D_ NA_x000D_ NA	4_x000D_ 1_x000D_ 2	0.8661_x000D_ NA_x000D_ 0.7729	0.7983_x000D_ NA_x000D_ 0.7533	-0.0678_x000D_ NA_x000D_ -0.0196	Shortening_x000D_ NA_x000D_ NA
CLPTM1L	281.29	443.892	0.6606	0.0001	UP	No	Yes	3	CLPTM1L_exon_chr5:1317867_x000D_ CLPTM1L_exon_chr5:1331914_x000D_ CLPTM1L_exon_chr5:1341786	0.968_x000D_ 0.0032_x000D_ 0.0288	0.9585_x000D_ 0.0118_x000D_ 0.0296	-0.0095_x000D_ 0.0086_x000D_ 0.0009	NA_x000D_ NA_x000D_ NA	3_x000D_ 1_x000D_ 1	0.5719_x000D_ NA_x000D_ NA	0.4751_x000D_ NA_x000D_ NA	-0.0968_x000D_ NA_x000D_ NA	Shortening_x000D_ NA_x000D_ NA
COL4A3BP	241.827	259.673	0.1014	0.7181	NC	No	Yes	3	COL4A3BP_exon_chr5:74666928_x000D_ COL4A3BP_exon_chr5:74706836_x000D_ COL4A3BP_exon_chr5:74712701	0.911_x000D_ 0.0522_x000D_ 0.0368	0.9312_x000D_ 0.052_x000D_ 0.0168	0.0201_x000D_ -0.0002_x000D_ -0.02	NA_x000D_ NA_x000D_ NA	10_x000D_ 1_x000D_ 1	0.7684_x000D_ NA_x000D_ NA	0.6746_x000D_ NA_x000D_ NA	-0.0937_x000D_ NA_x000D_ NA	Shortening_x000D_ NA_x000D_ NA
SLU7	935.856	795.976	-0.2349	0.7661	NC	No	Yes	3	SLU7_exon_chr5:159828648_x000D_ SLU7_exon_chr5:159831447_x000D_ SLU7_exon_chr5:159840906	0.1369_x000D_ 0.8437_x000D_ 0.0193	0.1077_x000D_ 0.8822_x000D_ 0.0101	-0.0292_x000D_ 0.0385_x000D_ -0.0093	NA_x000D_ NA_x000D_ NA	2_x000D_ 1_x000D_ 1	0.6233_x000D_ NA_x000D_ NA	0.5093_x000D_ NA_x000D_ NA	-0.114_x000D_ NA_x000D_ NA	Shortening_x000D_ NA_x000D_ NA
PAXIP1	110.695	134.254	0.2848	0.4201	NC	No	Yes	3	PAXIP1_exon_chr7:154735400_x000D_ PAXIP1_exon_chr7:154754031_x000D_ PAXIP1_exon_chr7:154767406	0.5357_x000D_ 0.4614_x000D_ 0.0029	0.5439_x000D_ 0.4253_x000D_ 0.0307	0.0082_x000D_ -0.0361_x000D_ 0.0278	NA_x000D_ NA_x000D_ NA	3_x000D_ 2_x000D_ 1	0.9534_x000D_ 0.8765_x000D_ NA	0.8416_x000D_ 0.8166_x000D_ NA	-0.1118_x000D_ -0.0599_x000D_ NA	Shortening_x000D_ NA_x000D_ NA
RBM41	65.6596	35.7625	-0.8307	0.0268	DOWN	No	Yes	3	RBM41_exon_chrX:106305118_x000D_ RBM41_exon_chrX:106356627_x000D_ RBM41_exon_chrX:106359092	0.9351_x000D_ 0.0416_x000D_ 0.0233	0.7772_x000D_ 0.094_x000D_ 0.1288	-0.1579_x000D_ 0.0524_x000D_ 0.1055	Down_x000D_ NA_x000D_ NA	5_x000D_ 1_x000D_ 1	0.7855_x000D_ NA_x000D_ NA	0.4353_x000D_ NA_x000D_ NA	-0.3502_x000D_ NA_x000D_ NA	Shortening_x000D_ NA_x000D_ NA
RPGR	66.871	134.601	0.9932	0.0017	UP	No	Yes	4	RPGR_exon_chrX:38128416_x000D_ RPGR_exon_chrX:38135840_x000D_ RPGR_exon_chrX:38143702_x000D_ RPGR_exon_chrX:38146347	0.1347_x000D_ 0.5903_x000D_ 0.1033_x000D_ 0.1717	0.141_x000D_ 0.5383_x000D_ 0.0796_x000D_ 0.2367	0.0064_x000D_ -0.0521_x000D_ -0.0237_x000D_ 0.065	NA_x000D_ NA_x000D_ NA_x000D_ NA	4_x000D_ 3_x000D_ 2_x000D_ 3	NA_x000D_ 0.9299_x000D_ NA_x000D_ NA	NA_x000D_ 0.9423_x000D_ NA_x000D_ NA	-0.0422_x000D_ 0.0125_x000D_ 0.0649_x000D_ 0.0566	Shortening_x000D_ NA_x000D_ NA_x000D_ Lengthening
UBE3B	194.278	135.11	-0.5127	0.0116	NC	Yes	Yes	4	UBE3B_exon_chr12:109928295_x000D_ UBE3B_exon_chr12:109964163_x000D_ UBE3B_exon_chr12:109967695_x000D_ UBE3B_exon_chr12:109972396	0.3843_x000D_ 0.0685_x000D_ 0.0236_x000D_ 0.5236	0.2465_x000D_ 0.0945_x000D_ 0.0212_x000D_ 0.6378	-0.1378_x000D_ 0.026_x000D_ -0.0024_x000D_ 0.1142	Down_x000D_ NA_x000D_ NA_x000D_ NA	2_x000D_ 1_x000D_ 1_x000D_ 2	0.2614_x000D_ NA_x000D_ NA_x000D_ 0.7904	0.172_x000D_ NA_x000D_ NA_x000D_ 0.7132	-0.0894_x000D_ NA_x000D_ NA_x000D_ -0.0771	Shortening_x000D_ NA_x000D_ NA_x000D_ NA
GTF3C1	278.517	353.912	0.3434	0.3684	NC	No	Yes	4	GTF3C1_exon_chr16:27471934_x000D_ GTF3C1_exon_chr16:27499548_x000D_ GTF3C1_exon_chr16:27508958_x000D_ GTF3C1_exon_chr16:27549105	0.8645_x000D_ 0.0855_x000D_ 0.0129_x000D_ 0.037	0.8321_x000D_ 0.1118_x000D_ 0.0_x000D_ 0.0561	-0.0324_x000D_ 0.0263_x000D_ -0.0129_x000D_ 0.0191	NA_x000D_ NA_x000D_ NA_x000D_ NA	2_x000D_ 1_x000D_ 1_x000D_ 1	0.8001_x000D_ NA_x000D_ NA_x000D_ NA	0.652_x000D_ NA_x000D_ NA_x000D_ NA	-0.1481_x000D_ NA_x000D_ NA_x000D_ NA	Shortening_x000D_ NA_x000D_ NA_x000D_ NA
CHMP3	447.368	695.561	0.6333	0.0011	UP	No	Yes	4	CHMP3_exon_chr2:86730553_x000D_ CHMP3_exon_chr2:86734602_x000D_ CHMP3_exon_chr2:86756341_x000D_ CHMP3_exon_chr2:86769375	0.2875_x000D_ 0.0176_x000D_ 0.0228_x000D_ 0.6721	0.2929_x000D_ 0.0216_x000D_ 0.0334_x000D_ 0.6521	0.0054_x000D_ 0.0039_x000D_ 0.0106_x000D_ -0.02	NA_x000D_ NA_x000D_ NA_x000D_ NA	5_x000D_ 1_x000D_ 1_x000D_ 2	0.3042_x000D_ NA_x000D_ NA_x000D_ 0.9901	0.2271_x000D_ NA_x000D_ NA_x000D_ 0.9792	-0.0772_x000D_ NA_x000D_ NA_x000D_ -0.011	Shortening_x000D_ NA_x000D_ NA_x000D_ NA
SDAD1	535.666	869.693	0.6973	0.0057	UP	No	Yes	4	SDAD1_exon_chr4:76871059_x000D_ SDAD1_exon_chr4:76878671_x000D_ SDAD1_exon_chr4:76881219_x000D_ SDAD1_exon_chr4:76892510	0.0716_x000D_ 0.0069_x000D_ 0.0457_x000D_ 0.8758	0.0623_x000D_ 0.0127_x000D_ 0.0369_x000D_ 0.8881	-0.0093_x000D_ 0.0058_x000D_ -0.0089_x000D_ 0.0124	NA_x000D_ NA_x000D_ NA_x000D_ NA	3_x000D_ 1_x000D_ 1_x000D_ 1	0.7115_x000D_ NA_x000D_ NA_x000D_ NA	0.4364_x000D_ NA_x000D_ NA_x000D_ NA	-0.2751_x000D_ NA_x000D_ NA_x000D_ NA	Shortening_x000D_ NA_x000D_ NA_x000D_ NA
ZRANB2	732.624	896.332	0.2909	0.1602	NC	No	Yes	5	ZRANB2_exon_chr1:71528974_x000D_ ZRANB2_exon_chr1:71532459_x000D_ ZRANB2_exon_chr1:71536510_x000D_ ZRANB2_exon_chr1:71537804_x000D_ ZRANB2_exon_chr1:71538155	0.3308_x000D_ 0.0196_x000D_ 0.0419_x000D_ 0.5249_x000D_ 0.0724	0.3767_x000D_ 0.0218_x000D_ 0.0614_x000D_ 0.4518_x000D_ 0.0804	0.0459_x000D_ 0.0021_x000D_ 0.0195_x000D_ -0.0732_x000D_ 0.008	NA_x000D_ NA_x000D_ NA_x000D_ NA_x000D_ NA	7_x000D_ 1_x000D_ 1_x000D_ 2_x000D_ 1	0.7448_x000D_ NA_x000D_ NA_x000D_ 0.1059_x000D_ NA	0.4021_x000D_ NA_x000D_ NA_x000D_ 0.0889_x000D_ NA	-0.3427_x000D_ NA_x000D_ NA_x000D_ -0.017_x000D_ NA	Shortening_x000D_ NA_x000D_ NA_x000D_ NA_x000D_ NA
ACBD3	1367.41	867.551	-0.6595	0.0022	DOWN	No	Yes	5	ACBD3_exon_chr1:226332380_x000D_ ACBD3_exon_chr1:226349232_x000D_ ACBD3_exon_chr1:226352490_x000D_ ACBD3_exon_chr1:226353560_x000D_ ACBD3_exon_chr1:226374091	0.2364_x000D_ 0.3515_x000D_ 0.3791_x000D_ 0.0106_x000D_ 0.0224	0.2342_x000D_ 0.3651_x000D_ 0.3724_x000D_ 0.0051_x000D_ 0.0232	-0.0021_x000D_ 0.0136_x000D_ -0.0067_x000D_ -0.0055_x000D_ 0.0008	NA_x000D_ NA_x000D_ NA_x000D_ NA_x000D_ NA	8_x000D_ 2_x000D_ 1_x000D_ 1_x000D_ 1	0.9133_x000D_ 0.4192_x000D_ NA_x000D_ NA_x000D_ NA	0.8538_x000D_ 0.4135_x000D_ NA_x000D_ NA_x000D_ NA	-0.0594_x000D_ -0.0057_x000D_ NA_x000D_ NA_x000D_ NA	Shortening_x000D_ NA_x000D_ NA_x000D_ NA_x000D_ NA
MYH9	1494.41	1409.61	-0.0859	0.8289	NC	No	Yes	5	MYH9_exon_chr22:36677323_x000D_ MYH9_exon_chr22:36684773_x000D_ MYH9_exon_chr22:36688032_x000D_ MYH9_exon_chr22:36694965_x000D_ MYH9_exon_chr22:36696897	0.8541_x000D_ 0.0141_x000D_ 0.0729_x000D_ 0.0172_x000D_ 0.0237	0.8722_x000D_ 0.0056_x000D_ 0.0709_x000D_ 0.0116_x000D_ 0.0198	0.0181_x000D_ -0.0085_x000D_ -0.0021_x000D_ -0.0056_x000D_ -0.0039	NA_x000D_ NA_x000D_ NA_x000D_ NA_x000D_ NA	4_x000D_ 1_x000D_ 2_x000D_ 2_x000D_ 1	0.6051_x000D_ NA_x000D_ NA_x000D_ 0.1812_x000D_ NA	0.3543_x000D_ NA_x000D_ NA_x000D_ 0.124_x000D_ NA	-0.2508_x000D_ NA_x000D_ -0.0928_x000D_ -0.0573_x000D_ NA	Shortening_x000D_ NA_x000D_ NA_x000D_ NA_x000D_ NA
TLK2	241.825	309.948	0.3532	0.2106	NC	Yes	Yes	7	TLK2_exon_chr17:60585769_x000D_ TLK2_exon_chr17:60631024_x000D_ TLK2_exon_chr17:60637377_x000D_ TLK2_exon_chr17:60650576_x000D_ TLK2_exon_chr17:60654070_x000D_ TLK2_exon_chr17:60663496_x000D_ TLK2_exon_chr17:60689753	0.2008_x000D_ 0.055_x000D_ 0.3705_x000D_ 0.0224_x000D_ 0.0335_x000D_ 0.0189_x000D_ 0.2988	0.3538_x000D_ 0.0315_x000D_ 0.3198_x000D_ 0.0071_x000D_ 0.0692_x000D_ 0.0082_x000D_ 0.2104	0.153_x000D_ -0.0235_x000D_ -0.0508_x000D_ -0.0153_x000D_ 0.0357_x000D_ -0.0107_x000D_ -0.0884	Up_x000D_ NA_x000D_ NA_x000D_ NA_x000D_ NA_x000D_ NA_x000D_ NA	2_x000D_ 1_x000D_ 2_x000D_ 1_x000D_ 1_x000D_ 1_x000D_ 4	0.249_x000D_ NA_x000D_ 0.4547_x000D_ NA_x000D_ NA_x000D_ NA_x000D_ 0.2579	0.1649_x000D_ NA_x000D_ 0.4608_x000D_ NA_x000D_ NA_x000D_ NA_x000D_ 0.3587	-0.0841_x000D_ NA_x000D_ 0.0061_x000D_ NA_x000D_ NA_x000D_ NA_x000D_ 0.1008	Shortening_x000D_ NA_x000D_ NA_x000D_ NA_x000D_ NA_x000D_ NA_x000D_ NA
KMT2A	165.533	174.854	0.0687	0.8718	NC	No	Yes	8	KMT2A_exon_chr11:118342377_x000D_ KMT2A_exon_chr11:118352430_x000D_ KMT2A_exon_chr11:118353137_x000D_ KMT2A_exon_chr11:118360507_x000D_ KMT2A_exon_chr11:118373113_x000D_ KMT2A_exon_chr11:118379851_x000D_ KMT2A_exon_chr11:118380663_x000D_ KMT2A_exon_chr11:118392612	0.0223_x000D_ 0.0324_x000D_ 0.4893_x000D_ 0.0324_x000D_ 0.0499_x000D_ 0.06_x000D_ 0.0381_x000D_ 0.2756	0.0777_x000D_ 0.0443_x000D_ 0.4313_x000D_ 0.0381_x000D_ 0.0367_x000D_ 0.0615_x000D_ 0.0543_x000D_ 0.2561	0.0554_x000D_ 0.0119_x000D_ -0.058_x000D_ 0.0057_x000D_ -0.0132_x000D_ 0.0015_x000D_ 0.0161_x000D_ -0.0195	NA_x000D_ NA_x000D_ NA_x000D_ NA_x000D_ NA_x000D_ NA_x000D_ NA_x000D_ NA	2_x000D_ 1_x000D_ 1_x000D_ 1_x000D_ 2_x000D_ 1_x000D_ 1_x000D_ 6	NA_x000D_ NA_x000D_ NA_x000D_ NA_x000D_ NA_x000D_ NA_x000D_ NA_x000D_ 0.7208	NA_x000D_ NA_x000D_ NA_x000D_ NA_x000D_ NA_x000D_ NA_x000D_ NA_x000D_ 0.8561	-0.1622_x000D_ NA_x000D_ NA_x000D_ NA_x000D_ 0.1276_x000D_ NA_x000D_ NA_x000D_ 0.1353	Shortening_x000D_ NA_x000D_ NA_x000D_ NA_x000D_ NA_x000D_ NA_x000D_ NA_x000D_ NA
RSRC2	3132.59	1969.86	-0.6714	0.0038	DOWN	No	Yes	8	RSRC2_exon_chr12:122989190_x000D_ RSRC2_exon_chr12:122992765_x000D_ RSRC2_exon_chr12:122995656_x000D_ RSRC2_exon_chr12:122999652_x000D_ RSRC2_exon_chr12:123001774_x000D_ RSRC2_exon_chr12:123003386_x000D_ RSRC2_exon_chr12:123005932_x000D_ RSRC2_exon_chr12:123006690	0.1231_x000D_ 0.0256_x000D_ 0.1196_x000D_ 0.0718_x000D_ 0.2771_x000D_ 0.2455_x000D_ 0.0133_x000D_ 0.1241	0.0976_x000D_ 0.0283_x000D_ 0.1415_x000D_ 0.0648_x000D_ 0.3023_x000D_ 0.241_x000D_ 0.0119_x000D_ 0.1127	-0.0254_x000D_ 0.0027_x000D_ 0.0219_x000D_ -0.007_x000D_ 0.0252_x000D_ -0.0045_x000D_ -0.0014_x000D_ -0.0114	NA_x000D_ NA_x000D_ NA_x000D_ NA_x000D_ NA_x000D_ NA_x000D_ NA_x000D_ NA	6_x000D_ 1_x000D_ 1_x000D_ 2_x000D_ 1_x000D_ 2_x000D_ 2_x000D_ 1	0.6206_x000D_ NA_x000D_ NA_x000D_ 0.8446_x000D_ NA_x000D_ 0.8426_x000D_ 0.3772_x000D_ NA	0.5555_x000D_ NA_x000D_ NA_x000D_ 0.8803_x000D_ NA_x000D_ 0.955_x000D_ 0.4506_x000D_ NA	-0.0651_x000D_ NA_x000D_ NA_x000D_ 0.0357_x000D_ NA_x000D_ 0.1123_x000D_ 0.0734_x000D_ NA	Shortening_x000D_ NA_x000D_ NA_x000D_ NA_x000D_ NA_x000D_ NA_x000D_ NA_x000D_ NA
SF3B1	599.316	471.157	-0.3444	0.0912	NC	No	Yes	8	SF3B1_end_chr2:198256448_x000D_ SF3B1_exon_chr2:198256698_x000D_ SF3B1_exon_chr2:198265439_x000D_ SF3B1_exon_chr2:198266466_x000D_ SF3B1_exon_chr2:198269800_x000D_ SF3B1_exon_chr2:198273093_x000D_ SF3B1_exon_chr2:198274494_x000D_ SF3B1_exon_chr2:198283233	0.017_x000D_ 0.8053_x000D_ 0.0164_x000D_ 0.0502_x000D_ 0.0124_x000D_ 0.0603_x000D_ 0.0229_x000D_ 0.0134	0.0532_x000D_ 0.7665_x000D_ 0.0141_x000D_ 0.0732_x000D_ 0.0208_x000D_ 0.0485_x000D_ 0.0077_x000D_ 0.0117	0.0362_x000D_ -0.0388_x000D_ -0.0023_x000D_ 0.0229_x000D_ 0.0084_x000D_ -0.0118_x000D_ -0.0152_x000D_ -0.0017	NA_x000D_ NA_x000D_ NA_x000D_ NA_x000D_ NA_x000D_ NA_x000D_ NA_x000D_ NA	2_x000D_ 1_x000D_ 1_x000D_ 1_x000D_ 1_x000D_ 1_x000D_ 1_x000D_ 1	NA_x000D_ NA_x000D_ NA_x000D_ NA_x000D_ NA_x000D_ NA_x000D_ NA_x000D_ NA	NA_x000D_ NA_x000D_ NA_x000D_ NA_x000D_ NA_x000D_ NA_x000D_ NA_x000D_ NA	-0.1927_x000D_ NA_x000D_ NA_x000D_ NA_x000D_ NA_x000D_ NA_x000D_ NA_x000D_ NA	Shortening_x000D_ NA_x000D_ NA_x000D_ NA_x000D_ NA_x000D_ NA_x000D_ NA_x000D_ NA

## Sheet: LNCaP95 311 Both in CPSF1sh
DPAC both genes for LNCaP95
Gene Name	Mean Counts Cond1	Mean Counts Cond2	Fold Change	pAdj	DE Result	Any Splicing APA? (DPAC)	Any Tandem APA? (DPAC)	#Exons with a PAC	Exon Names	Exon fraction Cond1	Exon fraction Cond2	Exon Fraction Change	Exon Results_x000D_ (NA = Not significant)	#PACs per Exon	PDU per Exon Cond1	PDU per Exon Cond2	delta-PDUI per Exon	DPAC Result
WNK1	173.595	181.862	0.0643	1	NC	No	Yes	4	WNK1_exon_chr12:1005237_x000D_ WNK1_exon_chr12:1017641_x000D_ WNK1_exon_chr12:966327_x000D_ WNK1_exon_chr12:968411	0.0123_x000D_ 0.776_x000D_ 0.0459_x000D_ 0.1658	0.0045_x000D_ 0.7293_x000D_ 0.0444_x000D_ 0.2218	-0.0078_x000D_ -0.0467_x000D_ -0.0014_x000D_ 0.056	NA_x000D_ NA_x000D_ NA_x000D_ NA	1_x000D_ 1_x000D_ 1_x000D_ 6	NA_x000D_ NA_x000D_ NA_x000D_ 0.8443	NA_x000D_ NA_x000D_ NA_x000D_ 0.6293	NA_x000D_ NA_x000D_ NA_x000D_ -0.215	NA_x000D_ NA_x000D_ NA_x000D_ Both
FGFR1OP2	90.3801	61.006	-0.5646	0.0966	NC	Yes	Yes	4	FGFR1OP2_exon_chr12:27109476_x000D_ FGFR1OP2_exon_chr12:27110534_x000D_ FGFR1OP2_exon_chr12:27113448_x000D_ FGFR1OP2_exon_chr12:27117529	0.0795_x000D_ 0.0265_x000D_ 0.0306_x000D_ 0.8634	0.1211_x000D_ 0.0462_x000D_ 0.1858_x000D_ 0.6468	0.0417_x000D_ 0.0197_x000D_ 0.1552_x000D_ -0.2166	NA_x000D_ NA_x000D_ Up_x000D_ Down	1_x000D_ 1_x000D_ 1_x000D_ 6	NA_x000D_ NA_x000D_ NA_x000D_ 0.6138	NA_x000D_ NA_x000D_ NA_x000D_ 0.7513	NA_x000D_ NA_x000D_ NA_x000D_ 0.1374	NA_x000D_ NA_x000D_ NA_x000D_ Both
NCAPG	264.034	231.662	-0.1819	0.6143	NC	No	Yes	4	NCAPG_exon_chr4:17826591_x000D_ NCAPG_exon_chr4:17835922_x000D_ NCAPG_exon_chr4:17841694_x000D_ NCAPG_exon_chr4:17844925	0.0056_x000D_ 0.0166_x000D_ 0.1003_x000D_ 0.8729	0.0244_x000D_ 0.0196_x000D_ 0.0814_x000D_ 0.8684	0.0188_x000D_ 0.0029_x000D_ -0.019_x000D_ -0.0045	NA_x000D_ NA_x000D_ NA_x000D_ NA	1_x000D_ 1_x000D_ 1_x000D_ 5	NA_x000D_ NA_x000D_ NA_x000D_ 0.0985	NA_x000D_ NA_x000D_ NA_x000D_ 0.1939	NA_x000D_ NA_x000D_ NA_x000D_ 0.0954	NA_x000D_ NA_x000D_ NA_x000D_ Both
PNISR	1011.93	921.27	-0.1395	0.721	NC	No	Yes	4	PNISR_exon_chr6:99845927_x000D_ PNISR_exon_chr6:99850416_x000D_ PNISR_exon_chr6:99855957_x000D_ PNISR_exon_chr6:99857222	0.4683_x000D_ 0.1078_x000D_ 0.3629_x000D_ 0.0611	0.4495_x000D_ 0.1056_x000D_ 0.4117_x000D_ 0.0332	-0.0188_x000D_ -0.0022_x000D_ 0.0489_x000D_ -0.0279	NA_x000D_ NA_x000D_ NA_x000D_ NA	9_x000D_ 2_x000D_ 2_x000D_ 5	0.2312_x000D_ 0.4662_x000D_ 0.9079_x000D_ 0.728	0.2155_x000D_ 0.5077_x000D_ 0.9151_x000D_ 0.7979	-0.0157_x000D_ 0.0415_x000D_ 0.0072_x000D_ 0.0699	NA_x000D_ NA_x000D_ NA_x000D_ Both
BICD1	77.8698	244.75	1.6487	0	UP	No	Yes	5	BICD1_exon_chr12:32446928_x000D_ BICD1_exon_chr12:32485388_x000D_ BICD1_exon_chr12:32487450_x000D_ BICD1_exon_chr12:32491720_x000D_ BICD1_exon_chr12:32530474	0.0117_x000D_ 0.0155_x000D_ 0.8262_x000D_ 0.0393_x000D_ 0.1072	0.0161_x000D_ 0.0205_x000D_ 0.5878_x000D_ 0.0213_x000D_ 0.3543	0.0044_x000D_ 0.0049_x000D_ -0.2384_x000D_ -0.0181_x000D_ 0.2471	NA_x000D_ NA_x000D_ Down_x000D_ NA_x000D_ Up	1_x000D_ 1_x000D_ 1_x000D_ 6_x000D_ 1	NA_x000D_ NA_x000D_ NA_x000D_ NA_x000D_ NA	NA_x000D_ NA_x000D_ NA_x000D_ NA_x000D_ NA	NA_x000D_ NA_x000D_ NA_x000D_ -0.0575_x000D_ NA	NA_x000D_ NA_x000D_ NA_x000D_ Both_x000D_ NA
ARHGAP28	394.821	267.5	-0.5564	0.0339	NC	Yes	Yes	5	ARHGAP28_end_chr18:6915713_x000D_ ARHGAP28_exon_chr18:6870589_x000D_ ARHGAP28_exon_chr18:6896501_x000D_ ARHGAP28_exon_chr18:6898435_x000D_ ARHGAP28_exon_chr18:6912059	0.3837_x000D_ 0.0397_x000D_ 0.0106_x000D_ 0.5422_x000D_ 0.0238	0.7069_x000D_ 0.0233_x000D_ 0.0013_x000D_ 0.1285_x000D_ 0.14	0.3232_x000D_ -0.0164_x000D_ -0.0093_x000D_ -0.4137_x000D_ 0.1163	NA_x000D_ NA_x000D_ NA_x000D_ Down_x000D_ Up	1_x000D_ 1_x000D_ 1_x000D_ 3_x000D_ 1	NA_x000D_ NA_x000D_ NA_x000D_ NA_x000D_ NA	NA_x000D_ NA_x000D_ NA_x000D_ NA_x000D_ NA	NA_x000D_ NA_x000D_ NA_x000D_ 0.2324_x000D_ NA	NA_x000D_ NA_x000D_ NA_x000D_ Both_x000D_ NA
TACC1	155.729	150.702	-0.0537	0.6717	NC	No	Yes	5	TACC1_exon_chr8:38684686_x000D_ TACC1_exon_chr8:38693680_x000D_ TACC1_exon_chr8:38695988_x000D_ TACC1_exon_chr8:38697742_x000D_ TACC1_exon_chr8:38705473	0.011_x000D_ 0.0115_x000D_ 0.3625_x000D_ 0.002_x000D_ 0.613	0.0_x000D_ 0.0244_x000D_ 0.3178_x000D_ 0.0148_x000D_ 0.643	-0.011_x000D_ 0.013_x000D_ -0.0447_x000D_ 0.0127_x000D_ 0.03	NA_x000D_ NA_x000D_ NA_x000D_ NA_x000D_ NA	1_x000D_ 1_x000D_ 1_x000D_ 6_x000D_ 1	NA_x000D_ NA_x000D_ NA_x000D_ 0.8151_x000D_ NA	NA_x000D_ NA_x000D_ NA_x000D_ 0.956_x000D_ NA	NA_x000D_ NA_x000D_ NA_x000D_ 0.1409_x000D_ NA	NA_x000D_ NA_x000D_ NA_x000D_ Both_x000D_ NA
DIAPH2	178.46	162.364	-0.1555	0.6327	NC	No	Yes	7	DIAPH2_exon_chrX:95990757_x000D_ DIAPH2_exon_chrX:95993585_x000D_ DIAPH2_exon_chrX:96171437_x000D_ DIAPH2_exon_chrX:96212827_x000D_ DIAPH2_exon_chrX:96638908_x000D_ DIAPH2_exon_chrX:96724693_x000D_ DIAPH2_exon_chrX:96854252	0.0_x000D_ 0.2579_x000D_ 0.0115_x000D_ 0.0481_x000D_ 0.0929_x000D_ 0.5234_x000D_ 0.0663	0.1475_x000D_ 0.2445_x000D_ 0.0021_x000D_ 0.1295_x000D_ 0.1717_x000D_ 0.2147_x000D_ 0.0899	0.1475_x000D_ -0.0133_x000D_ -0.0094_x000D_ 0.0815_x000D_ 0.0789_x000D_ -0.3087_x000D_ 0.0236	NA_x000D_ NA_x000D_ NA_x000D_ NA_x000D_ NA_x000D_ Down_x000D_ NA	1_x000D_ 1_x000D_ 1_x000D_ 3_x000D_ 1_x000D_ 2_x000D_ 1	NA_x000D_ NA_x000D_ NA_x000D_ 0.5932_x000D_ NA_x000D_ NA_x000D_ NA	NA_x000D_ NA_x000D_ NA_x000D_ 0.5158_x000D_ NA_x000D_ NA_x000D_ NA	NA_x000D_ NA_x000D_ NA_x000D_ -0.0774_x000D_ NA_x000D_ -0.0904_x000D_ NA	NA_x000D_ NA_x000D_ NA_x000D_ Both_x000D_ NA_x000D_ NA_x000D_ NA
CCAR1	1663.42	2042.62	0.2951	0.3349	NC	No	Yes	5	CCAR1_exon_chr10:70520764_x000D_ CCAR1_exon_chr10:70532745_x000D_ CCAR1_exon_chr10:70545893_x000D_ CCAR1_exon_chr10:70547900_x000D_ CCAR1_exon_chr10:70550964	0.2534_x000D_ 0.09_x000D_ 0.1242_x000D_ 0.4686_x000D_ 0.049	0.2486_x000D_ 0.0788_x000D_ 0.1296_x000D_ 0.4759_x000D_ 0.0528	-0.0047_x000D_ -0.0113_x000D_ 0.0054_x000D_ 0.0074_x000D_ 0.0038	NA_x000D_ NA_x000D_ NA_x000D_ NA_x000D_ NA	1_x000D_ 2_x000D_ 2_x000D_ 2_x000D_ 7	NA_x000D_ 0.0416_x000D_ 0.4763_x000D_ 0.3208_x000D_ 0.5057	NA_x000D_ 0.034_x000D_ 0.4795_x000D_ 0.3015_x000D_ 0.4503	NA_x000D_ -0.0077_x000D_ 0.0032_x000D_ -0.0193_x000D_ -0.0554	NA_x000D_ NA_x000D_ NA_x000D_ NA_x000D_ Both
EP300	138.023	175.282	0.3311	0.2934	NC	Yes	Yes	5	EP300_exon_chr22:41548210_x000D_ EP300_exon_chr22:41556646_x000D_ EP300_exon_chr22:41558727_x000D_ EP300_exon_chr22:41569627_x000D_ EP300_exon_chr22:41572777	0.2956_x000D_ 0.0733_x000D_ 0.3973_x000D_ 0.0066_x000D_ 0.2271	0.2485_x000D_ 0.0312_x000D_ 0.2807_x000D_ 0.0472_x000D_ 0.3925	-0.0471_x000D_ -0.0422_x000D_ -0.1166_x000D_ 0.0406_x000D_ 0.1653	NA_x000D_ NA_x000D_ NA_x000D_ NA_x000D_ Up	2_x000D_ 1_x000D_ 1_x000D_ 1_x000D_ 5	0.3174_x000D_ NA_x000D_ NA_x000D_ NA_x000D_ 0.8297	0.1955_x000D_ NA_x000D_ NA_x000D_ NA_x000D_ 0.7631	-0.1219_x000D_ NA_x000D_ NA_x000D_ NA_x000D_ -0.0666	NA_x000D_ NA_x000D_ NA_x000D_ NA_x000D_ Both
NSD1	382.919	562.371	0.5478	0.008	NC	No	Yes	5	NSD1_exon_chr5:176618885_x000D_ NSD1_exon_chr5:176631121_x000D_ NSD1_exon_chr5:176636637_x000D_ NSD1_exon_chr5:176718955_x000D_ NSD1_exon_chr5:176720833	0.0152_x000D_ 0.3945_x000D_ 0.1273_x000D_ 0.142_x000D_ 0.3113	0.0171_x000D_ 0.4359_x000D_ 0.1053_x000D_ 0.1323_x000D_ 0.3056	0.0019_x000D_ 0.0414_x000D_ -0.022_x000D_ -0.0097_x000D_ -0.0057	NA_x000D_ NA_x000D_ NA_x000D_ NA_x000D_ NA	1_x000D_ 1_x000D_ 3_x000D_ 1_x000D_ 6	NA_x000D_ NA_x000D_ 0.8792_x000D_ NA_x000D_ 0.7645	NA_x000D_ NA_x000D_ 0.8192_x000D_ NA_x000D_ 0.4496	NA_x000D_ NA_x000D_ -0.0599_x000D_ NA_x000D_ -0.3149	NA_x000D_ NA_x000D_ NA_x000D_ NA_x000D_ Both
TOR1AIP2	663.867	891.236	0.4214	0.0266	NC	No	Yes	6	TOR1AIP2_exon_chr1:179809102_x000D_ TOR1AIP2_exon_chr1:179816670_x000D_ TOR1AIP2_exon_chr1:179819980_x000D_ TOR1AIP2_exon_chr1:179821767_x000D_ TOR1AIP2_exon_chr1:179826957_x000D_ TOR1AIP2_exon_chr1:179834571	0.1462_x000D_ 0.4917_x000D_ 0.0192_x000D_ 0.0643_x000D_ 0.2694_x000D_ 0.0094	0.1933_x000D_ 0.5383_x000D_ 0.0246_x000D_ 0.0496_x000D_ 0.1742_x000D_ 0.0201	0.0471_x000D_ 0.0466_x000D_ 0.0054_x000D_ -0.0147_x000D_ -0.0951_x000D_ 0.0107	NA_x000D_ NA_x000D_ NA_x000D_ NA_x000D_ NA_x000D_ NA	10_x000D_ 1_x000D_ 1_x000D_ 1_x000D_ 5_x000D_ 1	0.6521_x000D_ NA_x000D_ NA_x000D_ NA_x000D_ 0.4017_x000D_ NA	0.6448_x000D_ NA_x000D_ NA_x000D_ NA_x000D_ 0.449_x000D_ NA	-0.0072_x000D_ NA_x000D_ NA_x000D_ NA_x000D_ 0.0473_x000D_ NA	NA_x000D_ NA_x000D_ NA_x000D_ NA_x000D_ Both_x000D_ NA
ASPM	535.262	352.829	-0.6112	0.0017	DOWN	No	Yes	7	ASPM_exon_chr1:197053257_x000D_ ASPM_exon_chr1:197059326_x000D_ ASPM_exon_chr1:197069561_x000D_ ASPM_exon_chr1:197091045_x000D_ ASPM_exon_chr1:197091289_x000D_ ASPM_exon_chr1:197111461_x000D_ ASPM_exon_chr1:197113087	0.109_x000D_ 0.0059_x000D_ 0.3908_x000D_ 0.0246_x000D_ 0.0103_x000D_ 0.3676_x000D_ 0.0901	0.1374_x000D_ 0.0179_x000D_ 0.5255_x000D_ 0.0159_x000D_ 0.0178_x000D_ 0.2067_x000D_ 0.0729	0.0284_x000D_ 0.012_x000D_ 0.1348_x000D_ -0.0087_x000D_ 0.0075_x000D_ -0.1609_x000D_ -0.0171	NA_x000D_ NA_x000D_ NA_x000D_ NA_x000D_ NA_x000D_ Down_x000D_ NA	2_x000D_ 10_x000D_ 1_x000D_ 1_x000D_ 4_x000D_ 1_x000D_ 1	0.3972_x000D_ 0.6474_x000D_ NA_x000D_ NA_x000D_ 0.3457_x000D_ NA_x000D_ NA	0.4182_x000D_ 0.6333_x000D_ NA_x000D_ NA_x000D_ 0.3389_x000D_ NA_x000D_ NA	0.021_x000D_ -0.0141_x000D_ NA_x000D_ NA_x000D_ -0.0068_x000D_ NA_x000D_ NA	NA_x000D_ NA_x000D_ NA_x000D_ NA_x000D_ Both_x000D_ NA_x000D_ NA
HOOK1	251.625	284.567	0.1751	0.5452	NC	No	Yes	7	HOOK1_end_chr1:60342051_x000D_ HOOK1_exon_chr1:60305980_x000D_ HOOK1_exon_chr1:60313987_x000D_ HOOK1_exon_chr1:60314745_x000D_ HOOK1_exon_chr1:60324100_x000D_ HOOK1_exon_chr1:60331544_x000D_ HOOK1_exon_chr1:60338467	0.0115_x000D_ 0.0159_x000D_ 0.4559_x000D_ 0.0526_x000D_ 0.063_x000D_ 0.0562_x000D_ 0.34	0.0097_x000D_ 0.0172_x000D_ 0.3775_x000D_ 0.0598_x000D_ 0.0863_x000D_ 0.0887_x000D_ 0.353	-0.0018_x000D_ 0.0012_x000D_ -0.0785_x000D_ 0.0073_x000D_ 0.0233_x000D_ 0.0326_x000D_ 0.013	NA_x000D_ NA_x000D_ NA_x000D_ NA_x000D_ NA_x000D_ NA_x000D_ NA	1_x000D_ 1_x000D_ 1_x000D_ 1_x000D_ 1_x000D_ 7_x000D_ 1	NA_x000D_ NA_x000D_ NA_x000D_ NA_x000D_ NA_x000D_ 0.6148_x000D_ NA	NA_x000D_ NA_x000D_ NA_x000D_ NA_x000D_ NA_x000D_ 0.7551_x000D_ NA	NA_x000D_ NA_x000D_ NA_x000D_ NA_x000D_ NA_x000D_ 0.1403_x000D_ NA	NA_x000D_ NA_x000D_ NA_x000D_ NA_x000D_ NA_x000D_ Both_x000D_ NA
SMC2	850.901	757.835	-0.1698	0.53	NC	No	Yes	8	SMC2_exon_chr9:106862374_x000D_ SMC2_exon_chr9:106862670_x000D_ SMC2_exon_chr9:106864705_x000D_ SMC2_exon_chr9:106875597_x000D_ SMC2_exon_chr9:106885389_x000D_ SMC2_exon_chr9:106887193_x000D_ SMC2_exon_chr9:106891926_x000D_ SMC2_exon_chr9:106901420	0.0791_x000D_ 0.0635_x000D_ 0.0229_x000D_ 0.2603_x000D_ 0.0214_x000D_ 0.4079_x000D_ 0.0077_x000D_ 0.1273	0.0844_x000D_ 0.0651_x000D_ 0.0165_x000D_ 0.262_x000D_ 0.0197_x000D_ 0.3974_x000D_ 0.0179_x000D_ 0.1301	0.0053_x000D_ 0.0016_x000D_ -0.0064_x000D_ 0.0016_x000D_ -0.0017_x000D_ -0.0106_x000D_ 0.0102_x000D_ 0.0028	NA_x000D_ NA_x000D_ NA_x000D_ NA_x000D_ NA_x000D_ NA_x000D_ NA_x000D_ NA	1_x000D_ 1_x000D_ 1_x000D_ 2_x000D_ 1_x000D_ 2_x000D_ 1_x000D_ 7	NA_x000D_ NA_x000D_ NA_x000D_ 0.5494_x000D_ NA_x000D_ 0.0213_x000D_ NA_x000D_ 0.4594	NA_x000D_ NA_x000D_ NA_x000D_ 0.5505_x000D_ NA_x000D_ 0.0123_x000D_ NA_x000D_ 0.5703	NA_x000D_ NA_x000D_ NA_x000D_ 0.0012_x000D_ NA_x000D_ -0.009_x000D_ NA_x000D_ 0.1109	NA_x000D_ NA_x000D_ NA_x000D_ NA_x000D_ NA_x000D_ NA_x000D_ NA_x000D_ Both
MIA3	1159.11	818.338	-0.5043	0.0038	NC	No	Yes	9	MIA3_end_chr1:222841355_x000D_ MIA3_exon_chr1:222800917_x000D_ MIA3_exon_chr1:222823634_x000D_ MIA3_exon_chr1:222825319_x000D_ MIA3_exon_chr1:222825570_x000D_ MIA3_exon_chr1:222827585_x000D_ MIA3_exon_chr1:222832064_x000D_ MIA3_exon_chr1:222832795_x000D_ MIA3_exon_chr1:222838651	0.0006_x000D_ 0.6525_x000D_ 0.0391_x000D_ 0.0244_x000D_ 0.0287_x000D_ 0.0317_x000D_ 0.0258_x000D_ 0.0262_x000D_ 0.1571	0.0123_x000D_ 0.5827_x000D_ 0.047_x000D_ 0.0265_x000D_ 0.0144_x000D_ 0.0403_x000D_ 0.0233_x000D_ 0.0227_x000D_ 0.21	0.0117_x000D_ -0.0697_x000D_ 0.0079_x000D_ 0.0021_x000D_ -0.0143_x000D_ 0.0086_x000D_ -0.0024_x000D_ -0.0035_x000D_ 0.0529	NA_x000D_ NA_x000D_ NA_x000D_ NA_x000D_ NA_x000D_ NA_x000D_ NA_x000D_ NA_x000D_ NA	11_x000D_ 1_x000D_ 1_x000D_ 1_x000D_ 1_x000D_ 1_x000D_ 1_x000D_ 11_x000D_ 1	0.2959_x000D_ NA_x000D_ NA_x000D_ NA_x000D_ NA_x000D_ NA_x000D_ NA_x000D_ 0.1793_x000D_ NA	0.2841_x000D_ NA_x000D_ NA_x000D_ NA_x000D_ NA_x000D_ NA_x000D_ NA_x000D_ 0.3314_x000D_ NA	-0.0118_x000D_ NA_x000D_ NA_x000D_ NA_x000D_ NA_x000D_ NA_x000D_ NA_x000D_ 0.1521_x000D_ NA	NA_x000D_ NA_x000D_ NA_x000D_ NA_x000D_ NA_x000D_ NA_x000D_ NA_x000D_ Both_x000D_ NA
SMC5	504.231	472.378	-0.0965	0.7766	NC	No	Yes	9	SMC5_exon_chr9:72892226_x000D_ SMC5_exon_chr9:72893407_x000D_ SMC5_exon_chr9:72895675_x000D_ SMC5_exon_chr9:72897338_x000D_ SMC5_exon_chr9:72901116_x000D_ SMC5_exon_chr9:72912882_x000D_ SMC5_exon_chr9:72933710_x000D_ SMC5_exon_chr9:72962529_x000D_ SMC5_exon_chr9:72967107	0.054_x000D_ 0.0944_x000D_ 0.0722_x000D_ 0.2763_x000D_ 0.2453_x000D_ 0.0109_x000D_ 0.0689_x000D_ 0.0339_x000D_ 0.1332	0.0447_x000D_ 0.0841_x000D_ 0.0783_x000D_ 0.2939_x000D_ 0.2604_x000D_ 0.013_x000D_ 0.0681_x000D_ 0.043_x000D_ 0.1102	-0.0093_x000D_ -0.0102_x000D_ 0.0061_x000D_ 0.0175_x000D_ 0.0151_x000D_ 0.0021_x000D_ -0.0009_x000D_ 0.0091_x000D_ -0.0229	NA_x000D_ NA_x000D_ NA_x000D_ NA_x000D_ NA_x000D_ NA_x000D_ NA_x000D_ NA_x000D_ NA	1_x000D_ 1_x000D_ 1_x000D_ 2_x000D_ 1_x000D_ 1_x000D_ 2_x000D_ 1_x000D_ 6	NA_x000D_ NA_x000D_ NA_x000D_ 0.0399_x000D_ NA_x000D_ NA_x000D_ 0.0401_x000D_ NA_x000D_ 0.5304	NA_x000D_ NA_x000D_ NA_x000D_ 0.0339_x000D_ NA_x000D_ NA_x000D_ 0.0646_x000D_ NA_x000D_ 0.7295	NA_x000D_ NA_x000D_ NA_x000D_ -0.006_x000D_ NA_x000D_ NA_x000D_ 0.0245_x000D_ NA_x000D_ 0.1991	NA_x000D_ NA_x000D_ NA_x000D_ NA_x000D_ NA_x000D_ NA_x000D_ NA_x000D_ NA_x000D_ Both
RAD50	586.398	563.092	-0.0608	0.864	NC	No	Yes	11	RAD50_exon_chr5:131915554_x000D_ RAD50_exon_chr5:131923254_x000D_ RAD50_exon_chr5:131925323_x000D_ RAD50_exon_chr5:131927569_x000D_ RAD50_exon_chr5:131930561_x000D_ RAD50_exon_chr5:131938992_x000D_ RAD50_exon_chr5:131944809_x000D_ RAD50_exon_chr5:131944975_x000D_ RAD50_exon_chr5:131951695_x000D_ RAD50_exon_chr5:131953762_x000D_ RAD50_exon_chr5:131977870	0.0079_x000D_ 0.0123_x000D_ 0.0136_x000D_ 0.3837_x000D_ 0.0138_x000D_ 0.0683_x000D_ 0.0787_x000D_ 0.2382_x000D_ 0.0628_x000D_ 0.0689_x000D_ 0.0517	0.0133_x000D_ 0.0268_x000D_ 0.0161_x000D_ 0.3422_x000D_ 0.0107_x000D_ 0.0852_x000D_ 0.0767_x000D_ 0.2282_x000D_ 0.0758_x000D_ 0.0875_x000D_ 0.0375	0.0054_x000D_ 0.0145_x000D_ 0.0024_x000D_ -0.0415_x000D_ -0.0031_x000D_ 0.0169_x000D_ -0.0021_x000D_ -0.01_x000D_ 0.0129_x000D_ 0.0186_x000D_ -0.0142	NA_x000D_ NA_x000D_ NA_x000D_ NA_x000D_ NA_x000D_ NA_x000D_ NA_x000D_ NA_x000D_ NA_x000D_ NA_x000D_ NA	1_x000D_ 2_x000D_ 1_x000D_ 2_x000D_ 2_x000D_ 2_x000D_ 2_x000D_ 2_x000D_ 2_x000D_ 1_x000D_ 7	NA_x000D_ NA_x000D_ NA_x000D_ 0.135_x000D_ NA_x000D_ 0.4112_x000D_ 0.1695_x000D_ 0.938_x000D_ 0.4289_x000D_ NA_x000D_ 0.1647	NA_x000D_ NA_x000D_ NA_x000D_ 0.0964_x000D_ NA_x000D_ 0.3462_x000D_ 0.2297_x000D_ 0.903_x000D_ 0.5907_x000D_ NA_x000D_ 0.3015	NA_x000D_ -0.0971_x000D_ NA_x000D_ -0.0386_x000D_ 0.1006_x000D_ -0.065_x000D_ 0.0603_x000D_ -0.035_x000D_ 0.1618_x000D_ NA_x000D_ 0.1367	NA_x000D_ NA_x000D_ NA_x000D_ NA_x000D_ NA_x000D_ NA_x000D_ NA_x000D_ NA_x000D_ NA_x000D_ NA_x000D_ Both
CFAP44	23.0706	86.9517	1.9112	0	UP	No	Yes	6	CFAP44_exon_chr3:113005777_x000D_ CFAP44_exon_chr3:113022763_x000D_ CFAP44_exon_chr3:113025048_x000D_ CFAP44_exon_chr3:113045292_x000D_ CFAP44_exon_chr3:113060591_x000D_ CFAP44_exon_chr3:113081992	0.0556_x000D_ 0.212_x000D_ 0.1606_x000D_ 0.1455_x000D_ 0.3728_x000D_ 0.0535	0.1192_x000D_ 0.004_x000D_ 0.1428_x000D_ 0.224_x000D_ 0.4077_x000D_ 0.1023	0.0636_x000D_ -0.208_x000D_ -0.0178_x000D_ 0.0785_x000D_ 0.0349_x000D_ 0.0488	NA_x000D_ NA_x000D_ NA_x000D_ NA_x000D_ NA_x000D_ NA	2_x000D_ 2_x000D_ 3_x000D_ 1_x000D_ 3_x000D_ 1	NA_x000D_ NA_x000D_ NA_x000D_ NA_x000D_ NA_x000D_ NA	NA_x000D_ NA_x000D_ NA_x000D_ NA_x000D_ NA_x000D_ NA	0.013_x000D_ -0.1105_x000D_ 0.0637_x000D_ NA_x000D_ 0.2023_x000D_ NA	NA_x000D_ Shortening_x000D_ Both_x000D_ NA_x000D_ NA_x000D_ NA
REV3L	104.361	198.162	0.9304	0	UP	No	Yes	5	REV3L_exon_chr6:111620234_x000D_ REV3L_exon_chr6:111693799_x000D_ REV3L_exon_chr6:111701185_x000D_ REV3L_exon_chr6:111709204_x000D_ REV3L_exon_chr6:111793216	0.1456_x000D_ 0.2464_x000D_ 0.0147_x000D_ 0.578_x000D_ 0.0153	0.1509_x000D_ 0.282_x000D_ 0.0221_x000D_ 0.5267_x000D_ 0.0184	0.0053_x000D_ 0.0356_x000D_ 0.0074_x000D_ -0.0514_x000D_ 0.0031	NA_x000D_ NA_x000D_ NA_x000D_ NA_x000D_ NA	3_x000D_ 8_x000D_ 1_x000D_ 1_x000D_ 1	NA_x000D_ NA_x000D_ NA_x000D_ NA_x000D_ NA	NA_x000D_ NA_x000D_ NA_x000D_ NA_x000D_ NA	-0.2002_x000D_ -0.0042_x000D_ NA_x000D_ NA_x000D_ NA	Shortening_x000D_ Both_x000D_ NA_x000D_ NA_x000D_ NA
LRRC47	20.455	43.0096	1.056	0.0232	UP	No	Yes	1	LRRC47_exon_chr1:3696784	1	1	0	NA	3	NA	NA	0.243	Both
CAMK2N1	1531.48	3490.12	1.1883	0	UP	No	Yes	1	CAMK2N1_exon_chr1:20808884	1	1	0	NA	6	0.4783	0.3715	-0.1068	Both
CDC42	376.241	519.913	0.4709	0.023	NC	No	Yes	1	CDC42_exon_chr1:22417921	1	1	0	NA	5	0.722	0.6508	-0.0712	Both
EPHB2	17.946	59.6517	1.7375	0	UP	No	Yes	1	EPHB2_exon_chr1:23239955	1	1	0	NA	5	0.0955	0.1966	0.1011	Both
PITHD1	49.5854	66.0964	0.4426	0.2268	NC	No	Yes	1	PITHD1_exon_chr1:24113765	1	1	0	NA	3	0.9365	0.7659	-0.1707	Both
RIMKLA	156.872	62.3861	-1.3229	0	DOWN	No	Yes	1	RIMKLA_exon_chr1:42880155	1	1	0	NA	5	0.0919	0.1979	0.106	Both
ZNF697	43.7531	20.7794	-1.0909	0.0131	DOWN	No	Yes	1	ZNF697_exon_chr1:120162000	1	1	0	NA	3	0.9055	0.662	-0.2435	Both
RNF115	119.191	160.475	0.4198	0.1564	NC	No	Yes	1	RNF115_exon_chr1:145688089	1	1	0	NA	8	0.3013	0.2963	-0.005	Both
MEF2D	117.788	81.0648	-0.5397	0.0452	NC	No	Yes	1	MEF2D_exon_chr1:156433513	1	1	0	NA	3	0.4985	0.5606	0.0621	Both
DDR2	6.4534	54.2488	3.0607	0	UP	No	Yes	1	DDR2_exon_chr1:162749902	1	1	0	NA	4	NA	NA	-0.019	Both
POU2F1	42.5772	48.6263	0.2035	0.7021	NC	No	Yes	1	POU2F1_exon_chr1:167384737	1	1	0	NA	8	0.6765	0.7869	0.1104	Both
ATP1B1	211.638	273.228	0.3728	0.1556	NC	No	Yes	1	ATP1B1_exon_chr1:169100530	1	1	0	NA	5	0.8806	0.8675	-0.0131	Both
ELF3	320.148	62.9424	-2.3337	0	DOWN	No	Yes	1	ELF3_exon_chr1:201984337	1	1	0	NA	5	0.1478	0.3977	0.2499	Both
ADIPOR1	55.3671	101.41	0.8709	0.0011	UP	No	Yes	1	ADIPOR1_exon_chr1:202909953	1	1	0	NA	3	0.2882	0.4085	0.1204	Both
LPGAT1	295.839	408.224	0.4662	0.0206	NC	No	Yes	1	LPGAT1_exon_chr1:211916799	1	1	0	NA	14	0.4684	0.573	0.1046	Both
RHOU	180.896	133.181	-0.4213	0.0884	NC	No	Yes	1	RHOU_exon_chr1:228879032	1	1	0	NA	5	0.5165	0.8231	0.3065	Both
TARBP1	25.1856	48.6952	0.9615	0.0959	UP	No	Yes	1	TARBP1_exon_chr1:234527059	1	1	0	NA	3	0.9588	0.8681	-0.0907	Both
NSUN6	31.7954	40.3663	0.3383	0.5965	NC	No	Yes	1	NSUN6_exon_chr10:18834490	1	1	0	NA	3	0.8475	0.7993	-0.0483	Both
MAPK8	237.154	195.466	-0.2695	0.3066	NC	No	Yes	1	MAPK8_exon_chr10:49642922	1	1	0	NA	9	0.3145	0.4722	0.1578	Both
USP54	474.151	431.386	-0.1336	0.5576	NC	No	Yes	1	USP54_exon_chr10:75257296	1	1	0	NA	3	0.9876	0.8854	-0.1022	Both
BBIP1	95.4014	55.1149	-0.7751	0.0068	DOWN	No	Yes	1	BBIP1_exon_chr10:112658488	1	1	0	NA	6	0.1269	0.2672	0.1403	Both
BAG3	380.404	295.858	-0.3565	0.1126	NC	No	Yes	1	BAG3_exon_chr10:121435976	1	1	0	NA	4	0.8927	0.8325	-0.0602	Both
TRIM22	9.6509	25.1548	1.3514	0.0276	UP	No	Yes	1	TRIM22_exon_chr11:5730283	1	1	0	NA	3	NA	NA	0.2643	Both
CD59	253.206	330.367	0.3854	0.0388	NC	No	Yes	1	CD59_exon_chr11:33724556	1	1	0	NA	11	0.146	0.1794	0.0335	Both
MARK2	131.654	158.35	0.2604	0.4064	NC	No	Yes	1	MARK2_exon_chr11:63676349	1	1	0	NA	3	0.4857	0.6017	0.1161	Both
CREBZF	201.483	127.874	-0.6419	0.0114	DOWN	No	Yes	1	CREBZF_exon_chr11:85368608	1	1	0	NA	16	0.4372	0.4577	0.0205	Both
SRSF8	454.718	311.673	-0.5335	0.0076	NC	No	Yes	1	SRSF8_exon_chr11:94800903	1	1	0	NA	5	0.2158	0.3913	0.1756	Both
ZBTB16	76.6903	41.7184	-0.881	0.0117	DOWN	No	Yes	1	ZBTB16_exon_chr11:114121048	1	1	0	NA	5	0.7552	0.6493	-0.1059	Both
CCND2	77.5481	137.297	0.8288	0.0005	UP	No	Yes	1	CCND2_exon_chr12:4409026	1	1	0	NA	5	0.408	0.2666	-0.1415	Both
CLEC2D	4.6538	36.5221	2.9968	0	UP	No	Yes	1	CLEC2D_exon_chr12:9847356	1	1	0	NA	3	NA	NA	0.4882	Both
DUSP16	119.383	89.712	-0.4238	0.1036	NC	No	Yes	1	DUSP16_exon_chr12:12626216	1	1	0	NA	6	0.5716	0.6529	0.0813	Both
VDR	15.4764	32.3992	1.0809	0.0371	UP	No	Yes	1	VDR_exon_chr12:48235320	1	1	0	NA	5	NA	NA	-0.0795	Both
ZNF740	138.622	100.645	-0.4544	0.1021	NC	No	Yes	1	ZNF740_exon_chr12:53581285	1	1	0	NA	8	0.3182	0.3531	0.0349	Both
RAB3IP	50.4366	61.9084	0.304	0.3976	NC	No	Yes	1	RAB3IP_exon_chr12:70209144	1	1	0	NA	10	0.1105	0.4167	0.3062	Both
LTA4H	150.202	171.936	0.1951	0.6282	NC	No	Yes	1	LTA4H_exon_chr12:96394531	1	1	0	NA	4	0.9466	0.8302	-0.1164	Both
C12orf73	280.643	123.439	-1.1818	0	DOWN	No	Yes	1	C12orf73_exon_chr12:104343980	1	1	0	NA	5	0.2602	0.3255	0.0653	Both
RAB35	166.064	269.718	0.6983	0.0004	UP	No	Yes	1	RAB35_exon_chr12:120532899	1	1	0	NA	5	0.8895	0.7365	-0.153	Both
MLEC	1513.16	1977.98	0.3859	0.1149	NC	No	Yes	1	MLEC_exon_chr12:121134119	1	1	0	NA	7	0.6325	0.447	-0.1855	Both
POLR1D	128.339	435.889	1.769	0	UP	No	Yes	1	POLR1D_exon_chr13:28239823	1	1	0	NA	6	0.4936	0.2985	-0.1951	Both
GPR180	125.623	114.841	-0.1214	0.5441	NC	No	Yes	1	GPR180_exon_chr13:95279267	1	1	0	NA	8	0.1537	0.3282	0.1745	Both
EFNB2	12.3535	37.8295	1.6093	0.0015	UP	No	Yes	1	EFNB2_exon_chr13:107142079	1	1	0	NA	7	NA	NA	-0.0482	Both
MAPK1IP1L	291.703	358.386	0.3051	0.167	NC	No	Yes	1	MAPK1IP1L_exon_chr14:55531334	1	1	0	NA	13	0.31	0.5291	0.2191	Both
EXOC5	145.763	118.68	-0.2923	0.2115	NC	No	Yes	1	EXOC5_exon_chr14:57669194	1	1	0	NA	14	0.2184	0.329	0.1105	Both
RDH11	180.174	131.235	-0.4419	0.1984	NC	No	Yes	1	RDH11_exon_chr14:68143519	1	1	0	NA	7	0.8892	0.9184	0.0292	Both
FOS	90.0151	6.6137	-3.7209	0	DOWN	No	Yes	1	FOS_exon_chr14:75747486	1	1	0	NA	3	NA	NA	0.0345	Both
KATNBL1	132.643	79.42	-0.7396	0.0018	DOWN	No	Yes	1	KATNBL1_exon_chr15:34432875	1	1	0	NA	6	0.3297	0.3491	0.0194	Both
DTWD1	139.973	167.518	0.254	0.5389	NC	No	Yes	1	DTWD1_exon_chr15:49935528	1	1	0	NA	7	0.0363	0.1386	0.1023	Both
GABPB1-IT1	68.5328	62.667	-0.1278	0.7349	NC	No	Yes	1	GABPB1-IT1_exon_chr15:50641135	1	1	0	NA	8	0.0494	0.214	0.1646	Both
FAM81A	4.3761	32.8618	2.8862	0	UP	No	Yes	1	FAM81A_exon_chr15:59813453	1	1	0	NA	5	NA	NA	-0.0874	Both
PIAS1	152.087	165.446	0.1254	0.5188	NC	No	Yes	1	PIAS1_exon_chr15:68479880	1	1	0	NA	12	0.3974	0.4436	0.0462	Both
TMEM8A	289.937	261.307	-0.1526	0.5744	NC	No	Yes	1	TMEM8A_exon_chr16:420776	1	1	0	NA	3	0.4709	0.8191	0.3483	Both
EMP2	48.1899	75.0407	0.6538	0.078	UP	No	Yes	1	EMP2_exon_chr16:10622279	1	1	0	NA	4	0.8434	0.8699	0.0266	Both
BFAR	31.2835	49.4801	0.6904	0.1443	NC	No	Yes	1	BFAR_exon_chr16:14761492	1	1	0	NA	6	0.8307	0.6391	-0.1916	Both
PITPNA	230.969	234.98	0.0246	1	NC	No	Yes	1	PITPNA_exon_chr17:1421283	1	1	0	NA	4	0.5651	0.7171	0.152	Both
MAP2K4	88.483	74.1685	-0.2413	0.4544	NC	No	Yes	1	MAP2K4_exon_chr17:12044464	1	1	0	NA	3	0.7424	0.8443	0.1018	Both
FOXO3B	84.9136	55.9895	-0.6129	0.0512	DOWN	No	Yes	1	FOXO3B_exon_chr17:18569236	1	1	0	NA	8	0.3165	0.5193	0.2028	Both
CNP	239.447	219.617	-0.1357	0.6872	NC	No	Yes	1	CNP_exon_chr17:40125493	1	1	0	NA	4	0.0936	0.2011	0.1076	Both
DYNLL2	477.598	416.115	-0.1973	0.4982	NC	No	Yes	1	DYNLL2_exon_chr17:56166503	1	1	0	NA	12	0.2292	0.3374	0.1082	Both
MAP2K6	27.7007	53.4414	0.9575	0.0105	UP	No	Yes	1	MAP2K6_exon_chr17:67537817	1	1	0	NA	5	0.1525	0.3063	0.1538	Both
H3F3B	3618.14	2645.15	-0.4513	0.0013	NC	No	Yes	1	H3F3B_exon_chr17:73772515	1	1	0	NA	11	0.2595	0.3742	0.1147	Both
OGFOD3	137.1	106.49	-0.3748	0.2016	NC	No	Yes	1	OGFOD3_exon_chr17:80347086	1	1	0	NA	7	0.2552	0.4033	0.148	Both
VAPA	494.82	537.655	0.1232	0.7613	NC	No	Yes	1	VAPA_exon_chr18:9954050	1	1	0	NA	8	0.0859	0.1911	0.1051	Both
MEX3D	336.115	220.329	-0.6043	0.0014	DOWN	No	Yes	1	MEX3D_exon_chr19:1554668	1	1	0	NA	3	0.9278	0.8188	-0.1089	Both
JUND	1530.9	180.532	-3.071	0	DOWN	No	Yes	1	JUND_exon_chr19:18390504	1	1	0	NA	4	0.9098	0.7743	-0.1355	Both
ZNF100	8.8373	13.5646	0.6333	0.4596	NC	No	Yes	1	ZNF100_exon_chr19:21905573	1	1	0	NA	8	NA	NA	0.0853	Both
ZNF471	42.7278	19.6621	-1.1359	0.0142	DOWN	No	Yes	1	ZNF471_exon_chr19:57035693	1	1	0	NA	6	0.5568	0.708	0.1511	Both
MBOAT2	691.977	499.368	-0.4628	0.0101	NC	No	Yes	1	MBOAT2_exon_chr2:8992820	1	1	0	NA	14	0.3036	0.3849	0.0814	Both
YPEL5	198.317	113.357	-0.8105	0.0011	DOWN	No	Yes	1	YPEL5_exon_chr2:30381485	1	1	0	NA	5	0.2076	0.4133	0.2058	Both
DHX57	42.9772	59.2974	0.4574	0.3492	NC	No	Yes	1	DHX57_exon_chr2:39024876	1	1	0	NA	4	0.9196	0.9001	-0.0195	Both
MCFD2	580.827	373.988	-0.6331	0.0002	DOWN	No	Yes	1	MCFD2_exon_chr2:47129009	1	1	0	NA	6	0.3392	0.5443	0.2051	Both
EPCAM	406.053	577.448	0.5141	0.0183	NC	No	Yes	1	EPCAM_exon_chr2:47613711	1	1	0	NA	5	0.6495	0.5883	-0.0612	Both
MEIS1	13.0061	28.9079	1.1119	0.0354	UP	No	Yes	1	MEIS1_exon_chr2:66798378	1	1	0	NA	4	0.824	0.757	-0.067	Both
RMND5A	308.408	283.042	-0.1217	0.5701	NC	No	Yes	1	RMND5A_exon_chr2:87000471	1	1	0	NA	8	0.5259	0.6724	0.1465	Both
KRCC1	129.776	562.381	2.1143	0.0002	UP	No	Yes	1	KRCC1_exon_chr2:88326722	1	1	0	NA	7	0.1951	0.1911	-0.0039	Both
INSIG2	216.275	67.0702	-1.6635	0	DOWN	No	Yes	1	INSIG2_exon_chr2:118865857	1	1	0	NA	6	0.3783	0.4393	0.0611	Both
PTPN4	60.2547	44.0074	-0.4855	0.2114	NC	No	Yes	1	PTPN4_exon_chr2:120734560	1	1	0	NA	9	0.1876	0.4126	0.225	Both
SPOPL	39.9752	52.2887	0.3835	0.4162	NC	No	Yes	1	SPOPL_exon_chr2:139326506	1	1	0	NA	4	0.6431	0.8924	0.2493	Both
RND3	84.4356	97.056	0.2143	0.5668	NC	No	Yes	1	RND3_exon_chr2:151324707	1	1	0	NA	5	0.8202	0.6936	-0.1266	Both
IGFBP5	6.5589	26.0944	2.0187	0.0008	UP	No	Yes	1	IGFBP5_exon_chr2:217536828	1	1	0	NA	4	NA	NA	0.2869	Both
SERPINE2	46.6709	163.486	1.8153	0	UP	No	Yes	1	SERPINE2_exon_chr2:224839765	1	1	0	NA	4	0.8482	0.7726	-0.0756	Both
HDAC4	34.7515	41.0017	0.2058	0.8245	NC	No	Yes	1	HDAC4_exon_chr2:239969864	1	1	0	NA	4	0.4631	0.5128	0.0497	Both
RALGAPB	116.183	117.817	0.0406	0.8979	NC	No	Yes	1	RALGAPB_exon_chr20:37203417	1	1	0	NA	8	0.3919	0.2552	-0.1367	Both
PCMTD2	108.67	130.345	0.2579	0.3376	NC	No	Yes	1	PCMTD2_exon_chr20:62904574	1	1	0	NA	8	0.4884	0.5601	0.0718	Both
UBE2G2	116.819	293.65	1.3246	0	UP	No	Yes	1	UBE2G2_exon_chr21:46188495	1	1	0	NA	3	0.9373	0.9455	0.0083	Both
LRRN1	27.4888	91.1746	1.751	0	UP	No	Yes	1	LRRN1_exon_chr3:3886048	1	1	0	NA	10	0.51	0.5244	0.0144	Both
BHLHE40	616.624	57.902	-3.3908	0	DOWN	No	Yes	1	BHLHE40_exon_chr3:5024521	1	1	0	NA	4	0.7924	0.9432	0.1508	Both
DPH3	121.275	127.02	0.0741	0.8346	NC	No	Yes	1	DPH3_exon_chr3:16298568	1	1	0	NA	6	0.1627	0.3195	0.1568	Both
CRTAP	599.233	446.662	-0.4289	0.0176	NC	No	Yes	1	CRTAP_exon_chr3:33183887	1	1	0	NA	10	0.3038	0.2547	-0.0491	Both
TMEM39A	188.225	94.0245	-0.9906	0	DOWN	No	Yes	1	TMEM39A_exon_chr3:119147796	1	1	0	NA	10	0.2224	0.3993	0.177	Both
CNBP	2173.71	1889.91	-0.2019	0.5412	NC	No	Yes	1	CNBP_exon_chr3:128886658	1	1	0	NA	10	0.3165	0.3231	0.0066	Both
NCK1	110.6	84.9382	-0.3818	0.1674	NC	No	Yes	1	NCK1_exon_chr3:136667101	1	1	0	NA	7	0.167	0.3432	0.1763	Both
GNB4	243.754	186.863	-0.3778	0.1365	NC	No	Yes	1	GNB4_exon_chr3:179113876	1	1	0	NA	7	0.8729	0.756	-0.1169	Both
QDPR	116.685	152.446	0.3967	0.1156	NC	No	Yes	1	QDPR_exon_chr4:17488016	1	1	0	NA	4	0.6651	0.5121	-0.153	Both
DCUN1D4	299.06	237.115	-0.334	0.1712	NC	No	Yes	1	DCUN1D4_exon_chr4:52779695	1	1	0	NA	16	0.427	0.5524	0.1254	Both
LIN54	59.9799	38.1547	-0.637	0.1018	NC	No	Yes	1	LIN54_exon_chr4:83845757	1	1	0	NA	6	0.6276	0.7016	0.074	Both
LAMTOR3	124.973	109.309	-0.1791	0.5837	NC	No	Yes	1	LAMTOR3_exon_chr4:100799495	1	1	0	NA	5	0.1877	0.3635	0.1758	Both
ANKRD50	16.2321	5.4772	-1.6138	0.0856	DOWN	No	Yes	1	ANKRD50_exon_chr4:125585207	1	1	0	NA	4	NA	NA	0.0245	Both
EXOC3-AS1	30.8902	42.9542	0.5137	0.3244	NC	No	Yes	1	EXOC3-AS1_exon_chr5:441951	1	1	0	NA	4	0.4522	0.7273	0.275	Both
SMIM15	324.681	211.095	-0.6101	0.0056	DOWN	No	Yes	1	SMIM15_exon_chr5:60453536	1	1	0	NA	11	0.5392	0.5194	-0.0198	Both
TENT2	67.4049	53.2128	-0.3495	0.4809	NC	No	Yes	1	TENT2_exon_chr5:78981022	1	1	0	NA	8	0.2885	0.5148	0.2263	Both
FBXL17	95.8847	271.64	1.5045	0	UP	No	Yes	1	FBXL17_exon_chr5:107194734	1	1	0	NA	6	0.8524	0.8837	0.0312	Both
LOX	423.757	49.9341	-3.062	0	DOWN	No	Yes	1	LOX_exon_chr5:121398890	1	1	0	NA	9	0.2655	0.5333	0.2678	Both
UBE2B	201.749	188.107	-0.0857	1	NC	No	Yes	1	UBE2B_exon_chr5:133725916	1	1	0	NA	9	0.3096	0.4361	0.1266	Both
HNRNPA0	1212.21	1174.94	-0.0433	1	NC	No	Yes	1	HNRNPA0_exon_chr5:137087073	1	1	0	NA	5	0.4146	0.4912	0.0766	Both
WWC1	444.243	428.03	-0.0529	1	NC	No	Yes	1	WWC1_exon_chr5:167895956	1	1	0	NA	6	0.1644	0.2528	0.0884	Both
RNF44	518.165	758.87	0.5493	0.0016	NC	No	Yes	1	RNF44_exon_chr5:175953700	1	1	0	NA	5	0.4211	0.2398	-0.1813	Both
HCG11	4.9019	9.8659	1.0412	0.2903	NC	No	Yes	1	HCG11_exon_chr6:26521934	1	1	0	NA	3	NA	NA	-0.0616	Both
ENPP4	52.7567	26.3208	-0.9624	0.0462	DOWN	No	Yes	1	ENPP4_exon_chr6:46111013	1	1	0	NA	6	0.8332	0.7693	-0.0639	Both
TENT5A	7.5387	49.6385	2.734	0	UP	No	Yes	1	TENT5A_exon_chr6:82455447	1	1	0	NA	5	NA	NA	0.0401	Both
PGM3	210.386	100.392	-1.0589	0	DOWN	No	Yes	1	PGM3_exon_chr6:83874593	1	1	0	NA	9	0.1638	0.2467	0.0829	Both
EPDR1	12.6349	32.6571	1.3425	0.0048	UP	No	Yes	1	EPDR1_exon_chr7:37989802	1	1	0	NA	3	0.1161	0.2607	0.1446	Both
ZNF138	79.7629	52.6644	-0.5891	0.0745	DOWN	No	Yes	1	ZNF138_exon_chr7:64291829	1	1	0	NA	5	0.2692	0.6724	0.4032	Both
CALU	525.369	489.454	-0.0976	0.8068	NC	No	Yes	1	CALU_exon_chr7:128409117	1	1	0	NA	13	0.5044	0.62	0.1156	Both
SMKR1	119.763	180.743	0.5761	0.0214	NC	No	Yes	1	SMKR1_exon_chr7:129152088	1	1	0	NA	3	0.9018	0.8301	-0.0717	Both
RAB11FIP1	150.965	87.8275	-0.7653	0.0019	DOWN	No	Yes	1	RAB11FIP1_exon_chr8:37716465	1	1	0	NA	7	0.5363	0.5509	0.0146	Both
AZIN1	227.187	197.595	-0.1944	0.6809	NC	No	Yes	1	AZIN1_exon_chr8:103838530	1	1	0	NA	13	0.5602	0.6783	0.1181	Both
ATP6V1C1	99.4046	127.2	0.3584	0.2636	NC	No	Yes	1	ATP6V1C1_exon_chr8:104080880	1	1	0	NA	9	0.2071	0.4294	0.2223	Both
LNCOC1	4.6287	29.103	2.612	0.0001	UP	No	Yes	1	LNCOC1_exon_chr8:143783670	1	1	0	NA	3	NA	NA	0.3872	Both
ZDHHC21	31.4761	53.5178	0.788	0.0597	UP	No	Yes	1	ZDHHC21_exon_chr9:14611069	1	1	0	NA	9	0.7494	0.6228	-0.1266	Both
TMEM245	193.696	187.114	-0.0472	1	NC	No	Yes	1	TMEM245_exon_chr9:111777415	1	1	0	NA	5	0.6432	0.8183	0.1751	Both
ATP6V1G1	568.007	491.306	-0.2035	0.3986	NC	No	Yes	1	ATP6V1G1_exon_chr9:117359850	1	1	0	NA	8	0.4511	0.4026	-0.0485	Both
CA5B	22.5529	15.7666	-0.5591	0.4353	NC	No	Yes	1	CA5B_exon_chrX:15800608	1	1	0	NA	4	0.3657	0.7303	0.3646	Both
AP1S2	9.739	55.7936	2.5393	0	UP	No	Yes	1	AP1S2_exon_chrX:15843929	1	1	0	NA	3	NA	NA	-0.1309	Both
OTUD5	261.794	188.574	-0.4829	0.0144	NC	No	Yes	1	OTUD5_exon_chrX:48779303	1	1	0	NA	3	0.5916	0.508	-0.0837	Both
KDM5C	130.6	113.96	-0.1987	0.5403	NC	No	Yes	1	KDM5C_exon_chrX:53220503	1	1	0	NA	7	0.1669	0.2088	0.0419	Both
TSR2	308.801	270.628	-0.1937	0.5627	NC	No	Yes	1	TSR2_exon_chrX:54470849	1	1	0	NA	8	0.2478	0.252	0.0042	Both
ZC4H2	50.1617	84.1337	0.7339	0.0119	UP	No	Yes	1	ZC4H2_exon_chrX:64135682	1	1	0	NA	5	0.7599	0.5995	-0.1604	Both
ABCB7	111.441	114.251	0.0348	0.8957	NC	No	Yes	1	ABCB7_exon_chrX:74270883	1	1	0	NA	5	0.1143	0.2537	0.1395	Both
ZMAT1	14.9144	51.6397	1.7604	0	UP	No	Yes	1	ZMAT1_exon_chrX:101137260	1	1	0	NA	6	0.2563	0.1519	-0.1044	Both
TMEM164	89.976	135.808	0.5942	0.0135	UP	No	Yes	1	TMEM164_exon_chrX:109416473	1	1	0	NA	4	0.8951	0.8842	-0.0109	Both
MBNL3	20.6	59.3871	1.5404	0.0015	UP	No	Yes	1	MBNL3_exon_chrX:131503343	1	1	0	NA	5	NA	NA	0.0457	Both
UBL4A	169.317	272.714	0.685	0.0006	UP	No	Yes	1	UBL4A_exon_chrX:153712056	1	1	0	NA	4	0.9016	0.866	-0.0356	Both
MAF	208.602	403.226	0.9551	0	UP	Yes	Yes	2	MAF_exon_chr16:79627735_x000D_ MAF_exon_chr16:79627745	0.2042_x000D_ 0.7958	0.3832_x000D_ 0.6168	0.179_x000D_ -0.179	Up_x000D_ Down	3_x000D_ 9	0.2507_x000D_ 0.6568	0.3677_x000D_ 0.636	0.117_x000D_ -0.0208	Both_x000D_ Both
FAM107B	70.7908	117.607	0.7384	0.0248	UP	No	Yes	2	FAM107B_exon_chr10:14560556_x000D_ FAM107B_exon_chr10:14563868	0.7884_x000D_ 0.2116	0.786_x000D_ 0.214	-0.0024_x000D_ 0.0024	NA_x000D_ NA	4_x000D_ 2	0.7857_x000D_ 0.5518	0.6108_x000D_ 0.8696	-0.1749_x000D_ 0.3178	Both_x000D_ Lengthening
NADK	297.047	367.818	0.3122	0.2252	NC	No	Yes	2	NADK_exon_chr1:1682671_x000D_ NADK_exon_chr1:1696667	0.9833_x000D_ 0.0167	0.9684_x000D_ 0.0316	-0.0149_x000D_ 0.0149	NA_x000D_ NA	3_x000D_ 1	0.4986_x000D_ NA	0.6386_x000D_ NA	0.14_x000D_ NA	Both_x000D_ NA
AK2	1849.16	1263.87	-0.5496	0.0004	NC	No	Yes	2	AK2_exon_chr1:33473541_x000D_ AK2_exon_chr1:33478645	0.2324_x000D_ 0.7636	0.3093_x000D_ 0.686	0.0769_x000D_ -0.0776	NA_x000D_ NA	7_x000D_ 1	0.3929_x000D_ NA	0.5371_x000D_ NA	0.1442_x000D_ NA	Both_x000D_ NA
DOCK7	51.7556	89.7745	0.8063	0.0116	UP	No	Yes	2	DOCK7_exon_chr1:62920397_x000D_ DOCK7_exon_chr1:63049776	0.9646_x000D_ 0.0354	1.0_x000D_ 0.0	0.0354_x000D_ -0.0354	NA_x000D_ NA	4_x000D_ 1	0.0646_x000D_ NA	0.1365_x000D_ NA	0.0719_x000D_ NA	Both_x000D_ NA
ZZZ3	133.123	174.779	0.4038	0.1397	NC	No	Yes	2	ZZZ3_exon_chr1:78028101_x000D_ ZZZ3_exon_chr1:78097535	0.5011_x000D_ 0.4989	0.5562_x000D_ 0.4438	0.0551_x000D_ -0.0551	NA_x000D_ NA	6_x000D_ 2	0.4281_x000D_ 0.9495	0.6572_x000D_ 0.9718	0.2291_x000D_ 0.0222	Both_x000D_ NA
BCL10	115.011	61.7658	-0.8815	0.0017	DOWN	No	Yes	2	BCL10_exon_chr1:85731460_x000D_ BCL10_exon_chr1:85736301	0.9343_x000D_ 0.0657	0.9363_x000D_ 0.0637	0.002_x000D_ -0.002	NA_x000D_ NA	6_x000D_ 1	0.7059_x000D_ NA	0.6536_x000D_ NA	-0.0523_x000D_ NA	Both_x000D_ NA
GOLPH3L	66.8989	96.3748	0.5391	0.0957	NC	No	Yes	2	GOLPH3L_exon_chr1:150618701_x000D_ GOLPH3L_exon_chr1:150667132	0.9402_x000D_ 0.0598	0.9453_x000D_ 0.0547	0.0052_x000D_ -0.0052	NA_x000D_ NA	6_x000D_ 1	0.7744_x000D_ NA	0.6324_x000D_ NA	-0.142_x000D_ NA	Both_x000D_ NA
DSTYK	115.001	130.805	0.1764	0.4082	NC	No	Yes	2	DSTYK_exon_chr1:205111631_x000D_ DSTYK_exon_chr1:205138291	0.9654_x000D_ 0.0346	0.9579_x000D_ 0.0421	-0.0075_x000D_ 0.0075	NA_x000D_ NA	6_x000D_ 1	0.8771_x000D_ NA	0.9022_x000D_ NA	0.0251_x000D_ NA	Both_x000D_ NA
RNF187	1299.89	1313.69	0.016	1	NC	No	Yes	2	RNF187_end_chr1:228683890_x000D_ RNF187_exon_chr1:228681584	0.0007_x000D_ 0.9993	0.0104_x000D_ 0.9896	0.0096_x000D_ -0.0096	NA_x000D_ NA	5_x000D_ 2	0.0314_x000D_ NA	0.1875_x000D_ NA	0.1561_x000D_ 0.3364	Both_x000D_ NA
KLF6	45.7855	37.89	-0.2519	0.6999	NC	No	Yes	2	KLF6_end_chr10:3817938_x000D_ KLF6_exon_chr10:3818188	0.0_x000D_ 1.0	0.0635_x000D_ 0.9365	0.0635_x000D_ -0.0635	NA_x000D_ NA	3_x000D_ 1	0.6953_x000D_ NA	0.7909_x000D_ NA	0.0956_x000D_ NA	Both_x000D_ NA
TIMM10B	181.779	91.9631	-0.9834	0	DOWN	No	Yes	2	TIMM10B_end_chr11:6505912_x000D_ TIMM10B_exon_chr11:6503275	0.6083_x000D_ 0.3917	0.5906_x000D_ 0.4094	-0.0177_x000D_ 0.0177	NA_x000D_ NA	4_x000D_ 1	0.7234_x000D_ NA	0.6983_x000D_ NA	-0.0251_x000D_ NA	Both_x000D_ NA
FAM111B	148.546	470.275	1.6631	0	UP	No	Yes	2	FAM111B_end_chr11:58894889_x000D_ FAM111B_exon_chr11:58891652	0.006_x000D_ 0.994	0.0386_x000D_ 0.9614	0.0325_x000D_ -0.0325	NA_x000D_ NA	9_x000D_ 1	0.2457_x000D_ NA	0.3268_x000D_ NA	0.0811_x000D_ NA	Both_x000D_ NA
CCND1	3372.17	3189.74	-0.0809	0.8619	NC	No	Yes	2	CCND1_end_chr11:69469243_x000D_ CCND1_exon_chr11:69465886	0.8337_x000D_ 0.1663	0.8356_x000D_ 0.1644	0.0019_x000D_ -0.0019	NA_x000D_ NA	13_x000D_ 1	0.1876_x000D_ NA	0.2284_x000D_ NA	0.0408_x000D_ NA	Both_x000D_ NA
ACAD8	36.6759	66.0333	0.8638	0.0275	UP	No	Yes	2	ACAD8_end_chr11:134135747_x000D_ ACAD8_exon_chr11:134134802	0.1845_x000D_ 0.8155	0.0853_x000D_ 0.9147	-0.0992_x000D_ 0.0992	NA_x000D_ NA	4_x000D_ 1	0.8508_x000D_ NA	0.6569_x000D_ NA	-0.1939_x000D_ NA	Both_x000D_ NA
ERGIC2	290.744	253.514	-0.1928	0.5007	NC	No	Yes	2	ERGIC2_end_chr12:29490036_x000D_ ERGIC2_exon_chr12:29490286	0.0108_x000D_ 0.9892	0.0128_x000D_ 0.9872	0.002_x000D_ -0.002	NA_x000D_ NA	14_x000D_ 1	0.1905_x000D_ NA	0.2164_x000D_ NA	0.026_x000D_ NA	Both_x000D_ NA
DCTN2	448.148	478.38	0.0959	0.7256	NC	No	Yes	2	DCTN2_exon_chr12:57923833_x000D_ DCTN2_exon_chr12:57928839	0.9953_x000D_ 0.0047	0.989_x000D_ 0.011	-0.0062_x000D_ 0.0062	NA_x000D_ NA	3_x000D_ 1	0.2555_x000D_ NA	0.4734_x000D_ NA	0.2179_x000D_ NA	Both_x000D_ NA
SCYL2	150.914	156.502	0.0639	0.645	NC	No	Yes	2	SCYL2_exon_chr12:100685281_x000D_ SCYL2_exon_chr12:100732306	0.0106_x000D_ 0.9894	0.0055_x000D_ 0.9945	-0.0051_x000D_ 0.0051	NA_x000D_ NA	7_x000D_ 1	0.2111_x000D_ NA	0.4675_x000D_ NA	0.2564_x000D_ NA	Both_x000D_ NA
NAA25	177.494	206.433	0.2153	0.4697	NC	No	Yes	2	NAA25_exon_chr12:112464493_x000D_ NAA25_exon_chr12:112516438	0.9763_x000D_ 0.0237	0.9882_x000D_ 0.005	0.0119_x000D_ -0.0187	NA_x000D_ NA	11_x000D_ 1	0.6639_x000D_ NA	0.7561_x000D_ NA	0.0922_x000D_ NA	Both_x000D_ NA
MICU2	100.95	152.671	0.6098	0.02	UP	No	Yes	2	MICU2_exon_chr13:22066834_x000D_ MICU2_exon_chr13:22178078	0.83_x000D_ 0.17	0.8771_x000D_ 0.1229	0.0471_x000D_ -0.0471	NA_x000D_ NA	3_x000D_ 1	0.9564_x000D_ NA	0.8034_x000D_ NA	-0.153_x000D_ NA	Both_x000D_ NA
LINC00641	8.1311	78.6853	3.2647	0	UP	No	Yes	2	LINC00641_exon_chr14:21668238_x000D_ LINC00641_exon_chr14:21674770	1.0_x000D_ 0.0	0.9869_x000D_ 0.0131	-0.0131_x000D_ 0.0131	NA_x000D_ NA	5_x000D_ 1	NA_x000D_ NA	NA_x000D_ NA	-0.1166_x000D_ NA	Both_x000D_ NA
RPS29	8281.09	4461.23	-0.8924	0	DOWN	No	Yes	2	RPS29_exon_chr14:50037702_x000D_ RPS29_exon_chr14:50050290	0.0047_x000D_ 0.9953	0.0289_x000D_ 0.9711	0.0242_x000D_ -0.0242	NA_x000D_ NA	6_x000D_ 1	0.0749_x000D_ NA	0.113_x000D_ NA	0.0381_x000D_ NA	Both_x000D_ NA
MAX	63.5767	129.197	1.0341	0.0025	UP	Yes	Yes	2	MAX_exon_chr14:65541842_x000D_ MAX_exon_chr14:65550457	0.8177_x000D_ 0.1823	0.9634_x000D_ 0.0366	0.1457_x000D_ -0.1457	Up_x000D_ NA	5_x000D_ 2	0.8318_x000D_ NA	0.7661_x000D_ NA	-0.0657_x000D_ -0.1393	Both_x000D_ NA
ATP10A	16.3456	34.9308	1.1136	0.0331	UP	No	Yes	2	ATP10A_exon_chr15:25923860_x000D_ ATP10A_exon_chr15:25966804	0.773_x000D_ 0.227	1.0_x000D_ 0.0	0.227_x000D_ -0.227	Up_x000D_ NA	5_x000D_ 1	NA_x000D_ NA	NA_x000D_ NA	-0.2032_x000D_ NA	Both_x000D_ NA
ARPP19	282.855	329.628	0.2307	0.3474	NC	No	Yes	2	ARPP19_exon_chr15:52839242_x000D_ ARPP19_exon_chr15:52849297	0.9798_x000D_ 0.0202	0.9823_x000D_ 0.0177	0.0025_x000D_ -0.0025	NA_x000D_ NA	11_x000D_ 1	0.6861_x000D_ NA	0.7989_x000D_ NA	0.1128_x000D_ NA	Both_x000D_ NA
SHCBP1	55.6588	73.2653	0.3999	0.2444	NC	No	Yes	2	SHCBP1_exon_chr16:46612505_x000D_ SHCBP1_exon_chr16:46617428	0.9505_x000D_ 0.0495	0.9318_x000D_ 0.0682	-0.0186_x000D_ 0.0186	NA_x000D_ NA	6_x000D_ 1	0.3581_x000D_ NA	0.4978_x000D_ NA	0.1397_x000D_ NA	Both_x000D_ NA
KLHL36	108.036	95.1484	-0.1753	0.5963	NC	No	Yes	2	KLHL36_end_chr16:84701293_x000D_ KLHL36_exon_chr16:84695184	0.0088_x000D_ 0.9912	0.0126_x000D_ 0.9874	0.0038_x000D_ -0.0038	NA_x000D_ NA	3_x000D_ 1	0.2412_x000D_ NA	0.5866_x000D_ NA	0.3453_x000D_ NA	Both_x000D_ NA
ACACA	256.415	256.594	-0.0009	1	NC	No	Yes	2	ACACA_exon_chr17:35441927_x000D_ ACACA_exon_chr17:35631084	0.9878_x000D_ 0.0122	0.993_x000D_ 0.007	0.0052_x000D_ -0.0052	NA_x000D_ NA	6_x000D_ 1	0.8181_x000D_ NA	0.7976_x000D_ NA	-0.0205_x000D_ NA	Both_x000D_ NA
TMEM100	54.3665	103.439	0.9398	0.003	UP	No	Yes	2	TMEM100_end_chr17:53796738_x000D_ TMEM100_exon_chr17:53796988	0.0_x000D_ 1.0	0.0385_x000D_ 0.9615	0.0385_x000D_ -0.0385	NA_x000D_ NA	3_x000D_ 1	0.5912_x000D_ NA	0.6543_x000D_ NA	0.0632_x000D_ NA	Both_x000D_ NA
TXNL1	197.403	275.333	0.4874	0.0747	NC	No	Yes	2	TXNL1_exon_chr18:54270053_x000D_ TXNL1_exon_chr18:54291519	0.8863_x000D_ 0.1137	0.8766_x000D_ 0.1234	-0.0097_x000D_ 0.0097	NA_x000D_ NA	3_x000D_ 1	0.9084_x000D_ NA	0.8875_x000D_ NA	-0.0209_x000D_ NA	Both_x000D_ NA
LINC00909	27.7355	98.2019	1.8273	0	UP	Yes	Yes	2	LINC00909_exon_chr18:72259010_x000D_ LINC00909_exon_chr18:72263664	0.4607_x000D_ 0.5393	0.8005_x000D_ 0.1995	0.3398_x000D_ -0.3398	Up_x000D_ NA	5_x000D_ 3	NA_x000D_ 0.6081	NA_x000D_ 0.5531	0.3994_x000D_ -0.055	Both_x000D_ NA
GEN1	17.039	31.9089	0.9152	0.0869	UP	No	Yes	2	GEN1_exon_chr2:17941196_x000D_ GEN1_exon_chr2:17961888	0.0555_x000D_ 0.9445	0.0162_x000D_ 0.9838	-0.0393_x000D_ 0.0393	NA_x000D_ NA	6_x000D_ 1	NA_x000D_ NA	NA_x000D_ NA	0.1202_x000D_ NA	Both_x000D_ NA
MAP3K2	492.061	421.47	-0.2254	0.3689	NC	No	Yes	2	MAP3K2_exon_chr2:128056245_x000D_ MAP3K2_exon_chr2:128096508	0.9662_x000D_ 0.0306	0.9707_x000D_ 0.0272	0.0045_x000D_ -0.0034	NA_x000D_ NA	16_x000D_ 1	0.1824_x000D_ NA	0.2201_x000D_ NA	0.0377_x000D_ NA	Both_x000D_ NA
NDUFS1	328.451	264.276	-0.3152	0.1708	NC	No	Yes	2	NDUFS1_exon_chr2:206987803_x000D_ NDUFS1_exon_chr2:207013744	0.8841_x000D_ 0.1159	0.8686_x000D_ 0.1314	-0.0155_x000D_ 0.0155	NA_x000D_ NA	8_x000D_ 1	0.3255_x000D_ NA	0.5713_x000D_ NA	0.2459_x000D_ NA	Both_x000D_ NA
USP40	166.987	99.7179	-0.7498	0.0026	DOWN	No	Yes	2	USP40_exon_chr2:234383738_x000D_ USP40_exon_chr2:234474002	0.9207_x000D_ 0.0793	0.8635_x000D_ 0.1365	-0.0572_x000D_ 0.0572	NA_x000D_ NA	3_x000D_ 1	0.6737_x000D_ NA	0.5239_x000D_ NA	-0.1498_x000D_ NA	Both_x000D_ NA
JAG1	48.0955	151.943	1.6593	0	UP	No	Yes	2	JAG1_exon_chr20:10618332_x000D_ JAG1_exon_chr20:10654098	0.9491_x000D_ 0.0509	0.979_x000D_ 0.021	0.0299_x000D_ -0.0299	NA_x000D_ NA	3_x000D_ 1	0.8317_x000D_ NA	0.8415_x000D_ NA	0.0098_x000D_ NA	Both_x000D_ NA
ADNP	396.34	469.516	0.2422	0.2404	NC	No	Yes	2	ADNP_exon_chr20:49505455_x000D_ ADNP_exon_chr20:49520426	0.9563_x000D_ 0.0437	0.9199_x000D_ 0.0801	-0.0364_x000D_ 0.0364	NA_x000D_ NA	10_x000D_ 1	0.6352_x000D_ NA	0.683_x000D_ NA	0.0478_x000D_ NA	Both_x000D_ NA
IQSEC1	156.723	276.208	0.8073	0.0003	UP	No	Yes	2	IQSEC1_exon_chr3:12938542_x000D_ IQSEC1_exon_chr3:12938836	0.8148_x000D_ 0.1852	0.8632_x000D_ 0.1368	0.0484_x000D_ -0.0484	NA_x000D_ NA	3_x000D_ 2	0.729_x000D_ 0.5574	0.6614_x000D_ 0.5843	-0.0676_x000D_ 0.0268	Both_x000D_ NA
PDE12	86.1723	64.1838	-0.4163	0.1693	NC	No	Yes	2	PDE12_end_chr3:57549275_x000D_ PDE12_exon_chr3:57545289	0.035_x000D_ 0.965	0.0_x000D_ 1.0	-0.035_x000D_ 0.035	NA_x000D_ NA	9_x000D_ 1	0.5962_x000D_ NA	0.5712_x000D_ NA	-0.025_x000D_ NA	Both_x000D_ NA
UBA3	149.149	220.365	0.5663	0.0051	NC	No	Yes	2	UBA3_exon_chr3:69103881_x000D_ UBA3_exon_chr3:69105763	0.984_x000D_ 0.0121	0.9707_x000D_ 0.0293	-0.0134_x000D_ 0.0172	NA_x000D_ NA	4_x000D_ 1	0.9083_x000D_ NA	0.7957_x000D_ NA	-0.1125_x000D_ NA	Both_x000D_ NA
DCUN1D1	125.819	121.938	-0.0425	0.8821	NC	No	Yes	2	DCUN1D1_exon_chr3:182655946_x000D_ DCUN1D1_exon_chr3:182681669	0.9613_x000D_ 0.0387	0.9701_x000D_ 0.0299	0.0088_x000D_ -0.0088	NA_x000D_ NA	17_x000D_ 1	0.449_x000D_ NA	0.4275_x000D_ NA	-0.0215_x000D_ NA	Both_x000D_ NA
LETM1	261.532	393.352	0.5858	0.001	UP	No	Yes	2	LETM1_exon_chr4:1813206_x000D_ LETM1_exon_chr4:1818454	0.8807_x000D_ 0.1193	0.89_x000D_ 0.11	0.0093_x000D_ -0.0093	NA_x000D_ NA	6_x000D_ 2	0.5492_x000D_ 0.3496	0.5787_x000D_ 0.4	0.0295_x000D_ 0.0504	Both_x000D_ NA
BDH2	18.8069	24.0491	0.4105	0.4956	NC	No	Yes	2	BDH2_end_chr4:103998532_x000D_ BDH2_exon_chr4:103998782	0.0_x000D_ 1.0	0.0213_x000D_ 0.9787	0.0213_x000D_ -0.0213	NA_x000D_ NA	5_x000D_ 1	NA_x000D_ NA	NA_x000D_ NA	0.4272_x000D_ NA	Both_x000D_ NA
SREK1IP1	343.944	362.495	0.0698	0.9405	NC	No	Yes	2	SREK1IP1_exon_chr5:64013977_x000D_ SREK1IP1_exon_chr5:64036884	0.2679_x000D_ 0.7321	0.343_x000D_ 0.657	0.0751_x000D_ -0.0751	NA_x000D_ NA	14_x000D_ 1	0.28_x000D_ NA	0.5899_x000D_ NA	0.3099_x000D_ NA	Both_x000D_ NA
ATG12	183.458	157.383	-0.2272	0.4547	NC	No	Yes	2	ATG12_exon_chr5:115163894_x000D_ ATG12_exon_chr5:115177087	0.8098_x000D_ 0.1902	0.7476_x000D_ 0.2524	-0.0622_x000D_ 0.0622	NA_x000D_ NA	15_x000D_ 1	0.1603_x000D_ NA	0.4201_x000D_ NA	0.2599_x000D_ NA	Both_x000D_ NA
TNFAIP8	139.272	65.6823	-1.0754	0	DOWN	No	Yes	2	TNFAIP8_end_chr5:118735384_x000D_ TNFAIP8_exon_chr5:118728511	0.1062_x000D_ 0.8938	0.118_x000D_ 0.882	0.0118_x000D_ -0.0118	NA_x000D_ NA	10_x000D_ 1	0.2496_x000D_ NA	0.3143_x000D_ NA	0.0646_x000D_ NA	Both_x000D_ NA
CDKN2AIPNL	7.6127	42.508	2.4882	0	UP	No	Yes	2	CDKN2AIPNL_end_chr5:133737506_x000D_ CDKN2AIPNL_exon_chr5:133737756	0.0_x000D_ 1.0	0.0383_x000D_ 0.9617	0.0383_x000D_ -0.0383	NA_x000D_ NA	3_x000D_ 1	NA_x000D_ NA	NA_x000D_ NA	0.1357_x000D_ NA	Both_x000D_ NA
STC2	1129.05	319.2	-1.8265	0	DOWN	No	Yes	2	STC2_exon_chr5:172741726_x000D_ STC2_exon_chr5:172755046	0.9923_x000D_ 0.0077	0.9853_x000D_ 0.0147	-0.007_x000D_ 0.007	NA_x000D_ NA	6_x000D_ 1	0.342_x000D_ NA	0.6195_x000D_ NA	0.2775_x000D_ NA	Both_x000D_ NA
CANX	576.805	654.993	0.1843	0.4685	NC	No	Yes	2	CANX_exon_chr5:179136874_x000D_ CANX_exon_chr5:179155592	0.0152_x000D_ 0.9812	0.0152_x000D_ 0.9831	0.0_x000D_ 0.002	NA_x000D_ NA	13_x000D_ 1	0.5257_x000D_ NA	0.443_x000D_ NA	-0.0828_x000D_ NA	Both_x000D_ NA
SOX4	775.367	110.987	-2.788	0	DOWN	No	Yes	2	SOX4_end_chr6:21598850_x000D_ SOX4_exon_chr6:21593972	0.9684_x000D_ 0.0316	0.9569_x000D_ 0.0431	-0.0115_x000D_ 0.0115	NA_x000D_ NA	6_x000D_ 1	NA_x000D_ NA	NA_x000D_ NA	0.1853_x000D_ NA	Both_x000D_ NA
PTP4A1	1028.03	1023.43	-0.0034	1	NC	No	Yes	2	PTP4A1_end_chr6:64293494_x000D_ PTP4A1_exon_chr6:64289962	0.0042_x000D_ 0.9958	0.0156_x000D_ 0.9844	0.0114_x000D_ -0.0114	NA_x000D_ NA	14_x000D_ 1	0.324_x000D_ NA	0.4232_x000D_ NA	0.0992_x000D_ NA	Both_x000D_ NA
FOXO3	155.681	90.888	-0.762	0.0009	DOWN	No	Yes	2	FOXO3_end_chr6:109005972_x000D_ FOXO3_exon_chr6:109001030	0.6589_x000D_ 0.3411	0.5935_x000D_ 0.4065	-0.0654_x000D_ 0.0654	NA_x000D_ NA	6_x000D_ 2	0.3193_x000D_ 0.008	0.6724_x000D_ 0.0462	0.3531_x000D_ 0.0382	Both_x000D_ NA
PSPH	159.577	191.881	0.2771	0.5026	NC	No	Yes	2	PSPH_exon_chr7:56078744_x000D_ PSPH_exon_chr7:56082716	0.9904_x000D_ 0.0096	0.9806_x000D_ 0.0194	-0.0098_x000D_ 0.0098	NA_x000D_ NA	4_x000D_ 1	0.9622_x000D_ NA	0.9398_x000D_ NA	-0.0224_x000D_ NA	Both_x000D_ NA
NEFL	80.674	121.424	0.5718	0.0627	NC	No	Yes	2	NEFL_exon_chr8:24808469_x000D_ NEFL_exon_chr8:24811695	0.9288_x000D_ 0.0712	0.8896_x000D_ 0.1104	-0.0392_x000D_ 0.0392	NA_x000D_ NA	5_x000D_ 1	0.2184_x000D_ NA	0.2452_x000D_ NA	0.0269_x000D_ NA	Both_x000D_ NA
ZBTB10	216.558	108.401	-1.0009	0	DOWN	No	Yes	2	ZBTB10_exon_chr8:81411729_x000D_ ZBTB10_exon_chr8:81431458	0.0114_x000D_ 0.9886	0.0356_x000D_ 0.9644	0.0243_x000D_ -0.0243	NA_x000D_ NA	14_x000D_ 1	0.5768_x000D_ NA	0.5461_x000D_ NA	-0.0308_x000D_ NA	Both_x000D_ NA
ELP1	63.2234	42.5501	-0.5413	0.1586	NC	No	Yes	2	ELP1_exon_chr9:111629800_x000D_ ELP1_exon_chr9:111655266	0.9661_x000D_ 0.0339	0.9557_x000D_ 0.0443	-0.0104_x000D_ 0.0104	NA_x000D_ NA	3_x000D_ 1	0.0235_x000D_ NA	0.1292_x000D_ NA	0.1057_x000D_ NA	Both_x000D_ NA
RNA45SN5	292.654	476.558	0.7	0.008	UP	No	Yes	2	RNA45SN5_end_chrUn:gl000220_x000D_ RNA45SN5_exon_chrUn:gl000220	0.1613_x000D_ 0.8387	0.0048_x000D_ 0.9952	-0.1564_x000D_ 0.1564	Down_x000D_ Up	13_x000D_ 2	0.2079_x000D_ NA	0.2014_x000D_ NA	-0.0065_x000D_ -0.3699	Both_x000D_ NA
MED14	165.141	171.66	0.068	1	NC	No	Yes	2	MED14_exon_chrX:40508795_x000D_ MED14_exon_chrX:40573030	0.9754_x000D_ 0.0246	0.9835_x000D_ 0.0165	0.0082_x000D_ -0.0082	NA_x000D_ NA	6_x000D_ 1	0.2857_x000D_ NA	0.4578_x000D_ NA	0.1722_x000D_ NA	Both_x000D_ NA
VAMP4	88.5279	50.4767	-0.8022	0.0074	DOWN	No	Yes	3	VAMP4_exon_chr1:171669296_x000D_ VAMP4_exon_chr1:171673527_x000D_ VAMP4_exon_chr1:171679854	0.8528_x000D_ 0.0721_x000D_ 0.0751	0.8711_x000D_ 0.0254_x000D_ 0.1035	0.0183_x000D_ -0.0467_x000D_ 0.0284	NA_x000D_ NA_x000D_ NA	8_x000D_ 1_x000D_ 1	0.2782_x000D_ NA_x000D_ NA	0.4265_x000D_ NA_x000D_ NA	0.1483_x000D_ NA_x000D_ NA	Both_x000D_ NA_x000D_ NA
GPATCH2	68.1713	62.649	-0.1122	0.7855	NC	Yes	Yes	3	GPATCH2_exon_chr1:217600335_x000D_ GPATCH2_exon_chr1:217781526_x000D_ GPATCH2_exon_chr1:217793125	0.0579_x000D_ 0.7202_x000D_ 0.2219	0.4884_x000D_ 0.3013_x000D_ 0.2102	0.4305_x000D_ -0.4189_x000D_ -0.0117	Up_x000D_ Down_x000D_ NA	4_x000D_ 3_x000D_ 2	NA_x000D_ 0.9488_x000D_ NA	NA_x000D_ 0.9296_x000D_ NA	0.5107_x000D_ -0.0192_x000D_ 0.0376	Both_x000D_ NA_x000D_ NA
ACBD5	148.128	145.391	-0.0164	0.9468	NC	No	Yes	3	ACBD5_exon_chr10:27484143_x000D_ ACBD5_exon_chr10:27493369_x000D_ ACBD5_exon_chr10:27520677	0.6451_x000D_ 0.0831_x000D_ 0.2718	0.7009_x000D_ 0.0847_x000D_ 0.2145	0.0558_x000D_ 0.0015_x000D_ -0.0573	NA_x000D_ NA_x000D_ NA	5_x000D_ 1_x000D_ 1	0.675_x000D_ NA_x000D_ NA	0.5277_x000D_ NA_x000D_ NA	-0.1473_x000D_ NA_x000D_ NA	Both_x000D_ NA_x000D_ NA
NRP1	134.6	422.897	1.6529	0	UP	No	Yes	3	NRP1_exon_chr10:33466419_x000D_ NRP1_exon_chr10:33486547_x000D_ NRP1_exon_chr10:33515062	0.2837_x000D_ 0.6977_x000D_ 0.0139	0.8272_x000D_ 0.1438_x000D_ 0.0198	0.5435_x000D_ -0.554_x000D_ 0.006	Up_x000D_ Down_x000D_ NA	5_x000D_ 1_x000D_ 1	0.8794_x000D_ NA_x000D_ NA	0.9419_x000D_ NA_x000D_ NA	0.0625_x000D_ NA_x000D_ NA	Both_x000D_ NA_x000D_ NA
CCDC6	440.696	233.204	-0.9122	0	DOWN	No	Yes	3	CCDC6_exon_chr10:61548506_x000D_ CCDC6_exon_chr10:61574410_x000D_ CCDC6_exon_chr10:61592283	0.7811_x000D_ 0.0091_x000D_ 0.2099	0.779_x000D_ 0.0153_x000D_ 0.2057	-0.0021_x000D_ 0.0062_x000D_ -0.0041	NA_x000D_ NA_x000D_ NA	7_x000D_ 1_x000D_ 1	0.6644_x000D_ NA_x000D_ NA	0.8185_x000D_ NA_x000D_ NA	0.154_x000D_ NA_x000D_ NA	Both_x000D_ NA_x000D_ NA
NEAT1	1328.13	824.904	-0.6896	0	DOWN	Yes	Yes	3	NEAT1_end_chr11:65194004_x000D_ NEAT1_end_chr11:65213010_x000D_ NEAT1_exon_chr11:65190269	0.7902_x000D_ 0.0039_x000D_ 0.2058	0.4088_x000D_ 0.0378_x000D_ 0.5534	-0.3815_x000D_ 0.0339_x000D_ 0.3476	Down_x000D_ NA_x000D_ Up	26_x000D_ 1_x000D_ 1	0.2207_x000D_ NA_x000D_ NA	0.2681_x000D_ NA_x000D_ NA	0.0474_x000D_ NA_x000D_ NA	Both_x000D_ NA_x000D_ NA
FKBP3	879.011	696.985	-0.3366	0.1214	NC	No	Yes	3	FKBP3_exon_chr14:45584802_x000D_ FKBP3_exon_chr14:45590688_x000D_ FKBP3_exon_chr14:45598997	0.3994_x000D_ 0.4874_x000D_ 0.1132	0.4556_x000D_ 0.4249_x000D_ 0.1194	0.0562_x000D_ -0.0624_x000D_ 0.0063	NA_x000D_ NA_x000D_ NA	3_x000D_ 1_x000D_ 1	0.3795_x000D_ NA_x000D_ NA	0.3805_x000D_ NA_x000D_ NA	0.001_x000D_ NA_x000D_ NA	Both_x000D_ NA_x000D_ NA
PPP1R13B	23.9576	41.7051	0.7842	0.1899	NC	No	Yes	3	PPP1R13B_end_chr14:104199838_x000D_ PPP1R13B_exon_chr14:104200088_x000D_ PPP1R13B_exon_chr14:104219337	0.1523_x000D_ 0.7004_x000D_ 0.1472	0.0071_x000D_ 0.8379_x000D_ 0.1549	-0.1452_x000D_ 0.1375_x000D_ 0.0077	NA_x000D_ NA_x000D_ NA	3_x000D_ 1_x000D_ 1	NA_x000D_ NA_x000D_ NA	NA_x000D_ NA_x000D_ NA	0.1128_x000D_ NA_x000D_ NA	Both_x000D_ NA_x000D_ NA
AP1G1	134.514	188.312	0.4838	0.0483	NC	No	Yes	3	AP1G1_exon_chr16:71762905_x000D_ AP1G1_exon_chr16:71798253_x000D_ AP1G1_exon_chr16:71805059	0.8949_x000D_ 0.0226_x000D_ 0.0825	0.9098_x000D_ 0.0274_x000D_ 0.0628	0.0149_x000D_ 0.0047_x000D_ -0.0196	NA_x000D_ NA_x000D_ NA	8_x000D_ 1_x000D_ 1	0.6432_x000D_ NA_x000D_ NA	0.7907_x000D_ NA_x000D_ NA	0.1475_x000D_ NA_x000D_ NA	Both_x000D_ NA_x000D_ NA
WDR92	33.5302	48.2709	0.5488	0.2387	NC	No	Yes	3	WDR92_exon_chr2:68356937_x000D_ WDR92_exon_chr2:68361216_x000D_ WDR92_exon_chr2:68371717	0.6702_x000D_ 0.2459_x000D_ 0.0839	0.6887_x000D_ 0.2476_x000D_ 0.0637	0.0184_x000D_ 0.0017_x000D_ -0.0202	NA_x000D_ NA_x000D_ NA	4_x000D_ 1_x000D_ 1	0.4382_x000D_ NA_x000D_ NA	0.6273_x000D_ NA_x000D_ NA	0.1891_x000D_ NA_x000D_ NA	Both_x000D_ NA_x000D_ NA
TCFL5	89.4282	134.844	0.5972	0.0152	UP	No	Yes	3	TCFL5_exon_chr20:61472366_x000D_ TCFL5_exon_chr20:61482846_x000D_ TCFL5_exon_chr20:61491477	0.4067_x000D_ 0.4088_x000D_ 0.1845	0.6153_x000D_ 0.3502_x000D_ 0.0281	0.2087_x000D_ -0.0586_x000D_ -0.1564	Up_x000D_ NA_x000D_ Down	6_x000D_ 1_x000D_ 1	0.8059_x000D_ NA_x000D_ NA	0.81_x000D_ NA_x000D_ NA	0.0041_x000D_ NA_x000D_ NA	Both_x000D_ NA_x000D_ NA
LACTB2	116.772	186.521	0.676	0.0065	UP	No	Yes	3	LACTB2_exon_chr8:71549501_x000D_ LACTB2_exon_chr8:71550783_x000D_ LACTB2_exon_chr8:71569991	0.737_x000D_ 0.2528_x000D_ 0.0102	0.6681_x000D_ 0.3004_x000D_ 0.0314	-0.0688_x000D_ 0.0476_x000D_ 0.0212	NA_x000D_ NA_x000D_ NA	5_x000D_ 1_x000D_ 2	0.5112_x000D_ NA_x000D_ NA	0.536_x000D_ NA_x000D_ NA	0.0248_x000D_ NA_x000D_ -0.1073	Both_x000D_ NA_x000D_ NA
SMU1	315.238	374.205	0.2415	0.2418	NC	No	Yes	3	SMU1_end_chr9:33041600_x000D_ SMU1_exon_chr9:33041850_x000D_ SMU1_exon_chr9:33068822	0.0059_x000D_ 0.6994_x000D_ 0.2937	0.0261_x000D_ 0.7713_x000D_ 0.1999	0.0202_x000D_ 0.0719_x000D_ -0.0939	NA_x000D_ NA_x000D_ NA	12_x000D_ 1_x000D_ 1	0.2241_x000D_ NA_x000D_ NA	0.3104_x000D_ NA_x000D_ NA	0.0863_x000D_ NA_x000D_ NA	Both_x000D_ NA_x000D_ NA
DDX31	59.9282	72.5903	0.2641	0.4713	NC	Yes	Yes	3	DDX31_exon_chr9:135468384_x000D_ DDX31_exon_chr9:135533474_x000D_ DDX31_exon_chr9:135537826	0.5045_x000D_ 0.3375_x000D_ 0.158	0.7687_x000D_ 0.1279_x000D_ 0.1035	0.2642_x000D_ -0.2096_x000D_ -0.0545	Up_x000D_ NA_x000D_ NA	6_x000D_ 1_x000D_ 2	0.2554_x000D_ NA_x000D_ NA	0.4562_x000D_ NA_x000D_ NA	0.2008_x000D_ NA_x000D_ -0.21	Both_x000D_ NA_x000D_ NA
SERBP1	3487.09	3373	-0.0483	0.8054	NC	No	Yes	4	SERBP1_exon_chr1:67873493_x000D_ SERBP1_exon_chr1:67885692_x000D_ SERBP1_exon_chr1:67889883_x000D_ SERBP1_exon_chr1:67895671	0.5171_x000D_ 0.0233_x000D_ 0.0509_x000D_ 0.3994	0.4697_x000D_ 0.0249_x000D_ 0.0649_x000D_ 0.4327	-0.0474_x000D_ 0.0015_x000D_ 0.014_x000D_ 0.0333	NA_x000D_ NA_x000D_ NA_x000D_ NA	24_x000D_ 3_x000D_ 1_x000D_ 3	0.15_x000D_ 0.3211_x000D_ NA_x000D_ 0.3626	0.2005_x000D_ 0.265_x000D_ NA_x000D_ 0.3472	0.0505_x000D_ -0.0561_x000D_ NA_x000D_ -0.0154	Both_x000D_ NA_x000D_ NA_x000D_ NA
SBNO1	543.802	440.6	-0.309	0.1295	NC	No	Yes	4	SBNO1_exon_chr12:123773656_x000D_ SBNO1_exon_chr12:123794257_x000D_ SBNO1_exon_chr12:123806082_x000D_ SBNO1_exon_chr12:123808227	0.5728_x000D_ 0.0432_x000D_ 0.0799_x000D_ 0.2945	0.5183_x000D_ 0.0357_x000D_ 0.109_x000D_ 0.326	-0.0545_x000D_ -0.0075_x000D_ 0.029_x000D_ 0.0316	NA_x000D_ NA_x000D_ NA_x000D_ NA	7_x000D_ 1_x000D_ 1_x000D_ 1	0.4961_x000D_ NA_x000D_ NA_x000D_ NA	0.5812_x000D_ NA_x000D_ NA_x000D_ NA	0.085_x000D_ NA_x000D_ NA_x000D_ NA	Both_x000D_ NA_x000D_ NA_x000D_ NA
INTS6	431.677	151.996	-1.5044	0	DOWN	No	Yes	4	INTS6_exon_chr13:51935701_x000D_ INTS6_exon_chr13:51943075_x000D_ INTS6_exon_chr13:51948344_x000D_ INTS6_exon_chr13:52023620	0.3452_x000D_ 0.2718_x000D_ 0.0036_x000D_ 0.3794	0.281_x000D_ 0.4556_x000D_ 0.0107_x000D_ 0.2528	-0.0642_x000D_ 0.1838_x000D_ 0.0071_x000D_ -0.1267	NA_x000D_ Up_x000D_ NA_x000D_ Down	10_x000D_ 3_x000D_ 4_x000D_ 1	0.296_x000D_ 0.4878_x000D_ 0.495_x000D_ NA	0.2648_x000D_ 0.4877_x000D_ 0.4962_x000D_ NA	-0.0311_x000D_ -0.0001_x000D_ 0.0012_x000D_ NA	Both_x000D_ NA_x000D_ NA_x000D_ NA
TFPI	211.124	137.784	-0.6234	0.0059	DOWN	No	Yes	4	TFPI_end_chr2:188343056_x000D_ TFPI_exon_chr2:188328957_x000D_ TFPI_exon_chr2:188343306_x000D_ TFPI_exon_chr2:188361608	0.0128_x000D_ 0.5547_x000D_ 0.376_x000D_ 0.055	0.0_x000D_ 0.8015_x000D_ 0.133_x000D_ 0.063	-0.0128_x000D_ 0.2468_x000D_ -0.2431_x000D_ 0.008	NA_x000D_ NA_x000D_ Down_x000D_ NA	7_x000D_ 1_x000D_ 1_x000D_ 1	0.4383_x000D_ NA_x000D_ NA_x000D_ NA	0.7496_x000D_ NA_x000D_ NA_x000D_ NA	0.3112_x000D_ NA_x000D_ NA_x000D_ NA	Both_x000D_ NA_x000D_ NA_x000D_ NA
USF3	181.432	179.398	0.0005	1	NC	No	Yes	4	USF3_exon_chr3:113367233_x000D_ USF3_exon_chr3:113383160_x000D_ USF3_exon_chr3:113388968_x000D_ USF3_exon_chr3:113393679	0.5159_x000D_ 0.047_x000D_ 0.1085_x000D_ 0.3286	0.5001_x000D_ 0.0362_x000D_ 0.1154_x000D_ 0.3484	-0.0158_x000D_ -0.0109_x000D_ 0.0069_x000D_ 0.0198	NA_x000D_ NA_x000D_ NA_x000D_ NA	8_x000D_ 1_x000D_ 1_x000D_ 1	0.3368_x000D_ NA_x000D_ NA_x000D_ NA	0.5163_x000D_ NA_x000D_ NA_x000D_ NA	0.1795_x000D_ NA_x000D_ NA_x000D_ NA	Both_x000D_ NA_x000D_ NA_x000D_ NA
SNX13	113.866	97.875	-0.2154	0.4598	NC	No	Yes	4	SNX13_exon_chr7:17830385_x000D_ SNX13_exon_chr7:17889970_x000D_ SNX13_exon_chr7:17915292_x000D_ SNX13_exon_chr7:17919053	0.9317_x000D_ 0.0291_x000D_ 0.0162_x000D_ 0.023	0.923_x000D_ 0.046_x000D_ 0.0101_x000D_ 0.0209	-0.0088_x000D_ 0.0169_x000D_ -0.0061_x000D_ -0.0021	NA_x000D_ NA_x000D_ NA_x000D_ NA	8_x000D_ 1_x000D_ 1_x000D_ 1	0.3644_x000D_ NA_x000D_ NA_x000D_ NA	0.6162_x000D_ NA_x000D_ NA_x000D_ NA	0.2518_x000D_ NA_x000D_ NA_x000D_ NA	Both_x000D_ NA_x000D_ NA_x000D_ NA
HERC2	162.312	297.049	0.8577	0.0029	UP	No	Yes	5	HERC2_exon_chr15:28356183_x000D_ HERC2_exon_chr15:28465598_x000D_ HERC2_exon_chr15:28475513_x000D_ HERC2_exon_chr15:28499486_x000D_ HERC2_exon_chr15:28538034	0.2539_x000D_ 0.0092_x000D_ 0.324_x000D_ 0.2615_x000D_ 0.1514	0.1871_x000D_ 0.0118_x000D_ 0.4619_x000D_ 0.2202_x000D_ 0.119	-0.0668_x000D_ 0.0025_x000D_ 0.1379_x000D_ -0.0412_x000D_ -0.0324	NA_x000D_ NA_x000D_ NA_x000D_ NA_x000D_ NA	4_x000D_ 1_x000D_ 1_x000D_ 1_x000D_ 1	0.7155_x000D_ NA_x000D_ NA_x000D_ NA_x000D_ NA	0.5306_x000D_ NA_x000D_ NA_x000D_ NA_x000D_ NA	-0.1849_x000D_ NA_x000D_ NA_x000D_ NA_x000D_ NA	Both_x000D_ NA_x000D_ NA_x000D_ NA_x000D_ NA
PBRM1	799.07	977.747	0.2869	0.2293	NC	No	Yes	5	PBRM1_exon_chr3:52579368_x000D_ PBRM1_exon_chr3:52620441_x000D_ PBRM1_exon_chr3:52637537_x000D_ PBRM1_exon_chr3:52661289_x000D_ PBRM1_exon_chr3:52678720	0.1427_x000D_ 0.0112_x000D_ 0.6579_x000D_ 0.1611_x000D_ 0.0099	0.1471_x000D_ 0.0095_x000D_ 0.6709_x000D_ 0.1438_x000D_ 0.0118	0.0044_x000D_ -0.0017_x000D_ 0.013_x000D_ -0.0173_x000D_ 0.0019	NA_x000D_ NA_x000D_ NA_x000D_ NA_x000D_ NA	9_x000D_ 1_x000D_ 1_x000D_ 1_x000D_ 1	0.7223_x000D_ NA_x000D_ NA_x000D_ NA_x000D_ NA	0.7827_x000D_ NA_x000D_ NA_x000D_ NA_x000D_ NA	0.0604_x000D_ NA_x000D_ NA_x000D_ NA_x000D_ NA	Both_x000D_ NA_x000D_ NA_x000D_ NA_x000D_ NA
USP45	31.7338	47.2406	0.5893	0.141	NC	Yes	Yes	5	USP45_exon_chr6:99880182_x000D_ USP45_exon_chr6:99906840_x000D_ USP45_exon_chr6:99916413_x000D_ USP45_exon_chr6:99930140_x000D_ USP45_exon_chr6:99936557	0.1159_x000D_ 0.0286_x000D_ 0.2219_x000D_ 0.4557_x000D_ 0.178	0.3677_x000D_ 0.1446_x000D_ 0.1895_x000D_ 0.1894_x000D_ 0.1088	0.2519_x000D_ 0.1161_x000D_ -0.0324_x000D_ -0.2663_x000D_ -0.0692	Up_x000D_ Up_x000D_ NA_x000D_ NA_x000D_ NA	3_x000D_ 2_x000D_ 1_x000D_ 2_x000D_ 1	NA_x000D_ NA_x000D_ NA_x000D_ NA_x000D_ NA	NA_x000D_ NA_x000D_ NA_x000D_ NA_x000D_ NA	0.01_x000D_ 0.1659_x000D_ NA_x000D_ -0.1783_x000D_ NA	Both_x000D_ NA_x000D_ NA_x000D_ NA_x000D_ NA
FAM133B	957.393	1021.69	0.0907	0.8115	NC	No	Yes	5	FAM133B_exon_chr7:92190072_x000D_ FAM133B_exon_chr7:92195328_x000D_ FAM133B_exon_chr7:92205085_x000D_ FAM133B_exon_chr7:92207633_x000D_ FAM133B_exon_chr7:92208631	0.1127_x000D_ 0.2727_x000D_ 0.065_x000D_ 0.187_x000D_ 0.3587	0.0914_x000D_ 0.2776_x000D_ 0.0726_x000D_ 0.1725_x000D_ 0.3814	-0.0213_x000D_ 0.0049_x000D_ 0.0076_x000D_ -0.0145_x000D_ 0.0227	NA_x000D_ NA_x000D_ NA_x000D_ NA_x000D_ NA	6_x000D_ 1_x000D_ 1_x000D_ 2_x000D_ 2	0.5983_x000D_ NA_x000D_ NA_x000D_ 0.6289_x000D_ 0.3518	0.6136_x000D_ NA_x000D_ NA_x000D_ 0.6177_x000D_ 0.398	0.0153_x000D_ NA_x000D_ NA_x000D_ -0.0112_x000D_ 0.0462	Both_x000D_ NA_x000D_ NA_x000D_ NA_x000D_ NA
USP7	399.918	422.703	0.0779	0.7129	NC	No	Yes	6	USP7_exon_chr16:8985951_x000D_ USP7_exon_chr16:8997125_x000D_ USP7_exon_chr16:8998292_x000D_ USP7_exon_chr16:9009111_x000D_ USP7_exon_chr16:9009302_x000D_ USP7_exon_chr16:9010883	0.3212_x000D_ 0.0163_x000D_ 0.281_x000D_ 0.2512_x000D_ 0.1062_x000D_ 0.0241	0.294_x000D_ 0.0401_x000D_ 0.3139_x000D_ 0.2738_x000D_ 0.0642_x000D_ 0.014	-0.0272_x000D_ 0.0238_x000D_ 0.0329_x000D_ 0.0227_x000D_ -0.042_x000D_ -0.0101	NA_x000D_ NA_x000D_ NA_x000D_ NA_x000D_ NA_x000D_ NA	8_x000D_ 1_x000D_ 1_x000D_ 1_x000D_ 1_x000D_ 1	0.3187_x000D_ NA_x000D_ NA_x000D_ NA_x000D_ NA_x000D_ NA	0.437_x000D_ NA_x000D_ NA_x000D_ NA_x000D_ NA_x000D_ NA	0.1183_x000D_ NA_x000D_ NA_x000D_ NA_x000D_ NA_x000D_ NA	Both_x000D_ NA_x000D_ NA_x000D_ NA_x000D_ NA_x000D_ NA
HNRNPD	779.495	1334.67	0.7754	0	UP	No	Yes	6	HNRNPD_exon_chr4:83274467_x000D_ HNRNPD_exon_chr4:83278466_x000D_ HNRNPD_exon_chr4:83279812_x000D_ HNRNPD_exon_chr4:83280624_x000D_ HNRNPD_exon_chr4:83292681_x000D_ HNRNPD_exon_chr4:83294599	0.3922_x000D_ 0.2187_x000D_ 0.3324_x000D_ 0.0109_x000D_ 0.0076_x000D_ 0.0381	0.4607_x000D_ 0.2178_x000D_ 0.2556_x000D_ 0.0086_x000D_ 0.0249_x000D_ 0.0324	0.0685_x000D_ -0.0009_x000D_ -0.0768_x000D_ -0.0023_x000D_ 0.0173_x000D_ -0.0057	NA_x000D_ NA_x000D_ NA_x000D_ NA_x000D_ NA_x000D_ NA	5_x000D_ 1_x000D_ 3_x000D_ 1_x000D_ 1_x000D_ 1	0.2188_x000D_ NA_x000D_ 0.2555_x000D_ NA_x000D_ NA_x000D_ NA	0.3586_x000D_ NA_x000D_ 0.2722_x000D_ NA_x000D_ NA_x000D_ NA	0.1398_x000D_ NA_x000D_ 0.0167_x000D_ NA_x000D_ NA_x000D_ NA	Both_x000D_ NA_x000D_ NA_x000D_ NA_x000D_ NA_x000D_ NA
KIF5B	2350.84	1742.64	-0.4312	0.006	NC	No	Yes	7	KIF5B_exon_chr10:32297938_x000D_ KIF5B_exon_chr10:32308786_x000D_ KIF5B_exon_chr10:32311068_x000D_ KIF5B_exon_chr10:32311776_x000D_ KIF5B_exon_chr10:32317356_x000D_ KIF5B_exon_chr10:32320001_x000D_ KIF5B_exon_chr10:32322773	0.4888_x000D_ 0.043_x000D_ 0.0443_x000D_ 0.3796_x000D_ 0.0083_x000D_ 0.0129_x000D_ 0.0133	0.464_x000D_ 0.051_x000D_ 0.0584_x000D_ 0.3798_x000D_ 0.0107_x000D_ 0.0161_x000D_ 0.0108	-0.0248_x000D_ 0.008_x000D_ 0.0141_x000D_ 0.0002_x000D_ 0.0024_x000D_ 0.0032_x000D_ -0.0025	NA_x000D_ NA_x000D_ NA_x000D_ NA_x000D_ NA_x000D_ NA_x000D_ NA	14_x000D_ 3_x000D_ 1_x000D_ 2_x000D_ 1_x000D_ 1_x000D_ 2	0.9141_x000D_ 0.5198_x000D_ NA_x000D_ 0.9717_x000D_ NA_x000D_ NA_x000D_ 0.4585	0.8919_x000D_ 0.5188_x000D_ NA_x000D_ 0.9662_x000D_ NA_x000D_ NA_x000D_ 0.3131	-0.0222_x000D_ -0.0009_x000D_ NA_x000D_ -0.0055_x000D_ NA_x000D_ NA_x000D_ -0.1454	Both_x000D_ NA_x000D_ NA_x000D_ NA_x000D_ NA_x000D_ NA_x000D_ NA
CIP2A	202.418	245.955	0.2777	0.4582	NC	No	Yes	7	CIP2A_end_chr3:108268468_x000D_ CIP2A_exon_chr3:108268718_x000D_ CIP2A_exon_chr3:108271081_x000D_ CIP2A_exon_chr3:108272495_x000D_ CIP2A_exon_chr3:108273223_x000D_ CIP2A_exon_chr3:108276065_x000D_ CIP2A_exon_chr3:108287002	0.0139_x000D_ 0.0382_x000D_ 0.5574_x000D_ 0.1977_x000D_ 0.1485_x000D_ 0.0333_x000D_ 0.0109	0.0113_x000D_ 0.0911_x000D_ 0.4495_x000D_ 0.169_x000D_ 0.2347_x000D_ 0.0271_x000D_ 0.0173	-0.0026_x000D_ 0.0529_x000D_ -0.1079_x000D_ -0.0287_x000D_ 0.0862_x000D_ -0.0063_x000D_ 0.0064	NA_x000D_ NA_x000D_ NA_x000D_ NA_x000D_ NA_x000D_ NA_x000D_ NA	6_x000D_ 2_x000D_ 1_x000D_ 2_x000D_ 2_x000D_ 1_x000D_ 1	NA_x000D_ 0.8101_x000D_ NA_x000D_ 0.9857_x000D_ NA_x000D_ NA_x000D_ NA	NA_x000D_ 0.7288_x000D_ NA_x000D_ 0.9059_x000D_ NA_x000D_ NA_x000D_ NA	0.2739_x000D_ -0.0813_x000D_ NA_x000D_ -0.0797_x000D_ -0.7971_x000D_ NA_x000D_ NA	Both_x000D_ NA_x000D_ NA_x000D_ NA_x000D_ NA_x000D_ NA_x000D_ NA
ANK3	346.673	587.835	0.7604	0	UP	No	Yes	8	ANK3_exon_chr10:61786056_x000D_ ANK3_exon_chr10:61802430_x000D_ ANK3_exon_chr10:61823915_x000D_ ANK3_exon_chr10:61828395_x000D_ ANK3_exon_chr10:61842373_x000D_ ANK3_exon_chr10:61865663_x000D_ ANK3_exon_chr10:61932846_x000D_ ANK3_exon_chr10:61994446	0.3531_x000D_ 0.4128_x000D_ 0.0619_x000D_ 0.0342_x000D_ 0.0378_x000D_ 0.0339_x000D_ 0.0434_x000D_ 0.0201	0.3866_x000D_ 0.3917_x000D_ 0.0606_x000D_ 0.0353_x000D_ 0.04_x000D_ 0.0336_x000D_ 0.0233_x000D_ 0.0268	0.0335_x000D_ -0.0211_x000D_ -0.0013_x000D_ 0.0011_x000D_ 0.0022_x000D_ -0.0004_x000D_ -0.0202_x000D_ 0.0067	NA_x000D_ NA_x000D_ NA_x000D_ NA_x000D_ NA_x000D_ NA_x000D_ NA_x000D_ NA	9_x000D_ 1_x000D_ 1_x000D_ 7_x000D_ 1_x000D_ 1_x000D_ 1_x000D_ 1	0.2477_x000D_ NA_x000D_ NA_x000D_ NA_x000D_ NA_x000D_ NA_x000D_ NA_x000D_ NA	0.456_x000D_ NA_x000D_ NA_x000D_ NA_x000D_ NA_x000D_ NA_x000D_ NA_x000D_ NA	0.2084_x000D_ NA_x000D_ NA_x000D_ -0.071_x000D_ NA_x000D_ NA_x000D_ NA_x000D_ NA	Both_x000D_ NA_x000D_ NA_x000D_ NA_x000D_ NA_x000D_ NA_x000D_ NA_x000D_ NA
ANKRD36B	214.295	389.632	0.8535	0.0014	UP	No	Yes	8	ANKRD36B_exon_chr2:98127601_x000D_ ANKRD36B_exon_chr2:98129643_x000D_ ANKRD36B_exon_chr2:98132195_x000D_ ANKRD36B_exon_chr2:98156497_x000D_ ANKRD36B_exon_chr2:98165882_x000D_ ANKRD36B_exon_chr2:98167752_x000D_ ANKRD36B_exon_chr2:98169631_x000D_ ANKRD36B_exon_chr2:98200977	0.3249_x000D_ 0.3975_x000D_ 0.0114_x000D_ 0.0185_x000D_ 0.0425_x000D_ 0.1037_x000D_ 0.0068_x000D_ 0.086	0.3979_x000D_ 0.3794_x000D_ 0.0238_x000D_ 0.0118_x000D_ 0.0642_x000D_ 0.0912_x000D_ 0.0116_x000D_ 0.0186	0.073_x000D_ -0.0181_x000D_ 0.0124_x000D_ -0.0067_x000D_ 0.0217_x000D_ -0.0126_x000D_ 0.0048_x000D_ -0.0674	NA_x000D_ NA_x000D_ NA_x000D_ NA_x000D_ NA_x000D_ NA_x000D_ NA_x000D_ NA	3_x000D_ 1_x000D_ 1_x000D_ 1_x000D_ 1_x000D_ 1_x000D_ 2_x000D_ 1	0.4421_x000D_ NA_x000D_ NA_x000D_ NA_x000D_ NA_x000D_ NA_x000D_ NA_x000D_ NA	0.4061_x000D_ NA_x000D_ NA_x000D_ NA_x000D_ NA_x000D_ NA_x000D_ NA_x000D_ NA	-0.0361_x000D_ NA_x000D_ NA_x000D_ NA_x000D_ NA_x000D_ NA_x000D_ 0.097_x000D_ NA	Both_x000D_ NA_x000D_ NA_x000D_ NA_x000D_ NA_x000D_ NA_x000D_ NA_x000D_ NA
PRPF40A	630.424	632.904	0.0038	1	NC	No	Yes	8	PRPF40A_exon_chr2:153508107_x000D_ PRPF40A_exon_chr2:153514403_x000D_ PRPF40A_exon_chr2:153515462_x000D_ PRPF40A_exon_chr2:153515607_x000D_ PRPF40A_exon_chr2:153519117_x000D_ PRPF40A_exon_chr2:153525651_x000D_ PRPF40A_exon_chr2:153527787_x000D_ PRPF40A_exon_chr2:153530112	0.3909_x000D_ 0.1663_x000D_ 0.0155_x000D_ 0.06_x000D_ 0.0157_x000D_ 0.0332_x000D_ 0.0123_x000D_ 0.2879	0.3702_x000D_ 0.1557_x000D_ 0.0099_x000D_ 0.0534_x000D_ 0.0186_x000D_ 0.0634_x000D_ 0.0091_x000D_ 0.2992	-0.0207_x000D_ -0.0106_x000D_ -0.0056_x000D_ -0.0066_x000D_ 0.0029_x000D_ 0.0302_x000D_ -0.0031_x000D_ 0.0114	NA_x000D_ NA_x000D_ NA_x000D_ NA_x000D_ NA_x000D_ NA_x000D_ NA_x000D_ NA	11_x000D_ 2_x000D_ 1_x000D_ 1_x000D_ 1_x000D_ 3_x000D_ 1_x000D_ 2	0.1684_x000D_ 0.198_x000D_ NA_x000D_ NA_x000D_ NA_x000D_ 0.4521_x000D_ NA_x000D_ 0.6269	0.3555_x000D_ 0.258_x000D_ NA_x000D_ NA_x000D_ NA_x000D_ 0.6293_x000D_ NA_x000D_ 0.6626	0.1871_x000D_ 0.06_x000D_ NA_x000D_ NA_x000D_ NA_x000D_ 0.1772_x000D_ NA_x000D_ 0.0356	Both_x000D_ NA_x000D_ NA_x000D_ NA_x000D_ NA_x000D_ NA_x000D_ NA_x000D_ NA
H2AFV	1025.13	832.501	-0.2963	0.1825	NC	No	Yes	2	H2AFV_exon_chr7:44866488_x000D_ H2AFV_exon_chr7:44873213	0.0113_x000D_ 0.9887	0.0597_x000D_ 0.9403	0.0484_x000D_ -0.0484	NA_x000D_ NA	7_x000D_ 5	NA_x000D_ 0.7668	NA_x000D_ 0.7063	0.1826_x000D_ -0.0604	Both_x000D_ Shortening
LOC100129534	22.7705	38.3257	0.7437	0.1015	NC	No	Yes	2	LOC100129534_end_chr1:2281603_x000D_ LOC100129534_exon_chr1:2281853	0.2867_x000D_ 0.7133	0.1746_x000D_ 0.8254	-0.1121_x000D_ 0.1121	NA_x000D_ NA	1_x000D_ 3	NA_x000D_ NA	NA_x000D_ NA	NA_x000D_ 0.0129	NA_x000D_ Both
KLHL21	260.489	318.238	0.287	0.187	NC	No	Yes	2	KLHL21_end_chr1:6650534_x000D_ KLHL21_exon_chr1:6650784	0.9814_x000D_ 0.0186	0.9589_x000D_ 0.0411	-0.0224_x000D_ 0.0224	NA_x000D_ NA	1_x000D_ 4	NA_x000D_ NA	NA_x000D_ NA	NA_x000D_ 0.6198	NA_x000D_ Both
ELOA	110.206	136.053	0.3114	0.2629	NC	No	Yes	2	ELOA_exon_chr1:24077335_x000D_ ELOA_exon_chr1:24086002	0.1238_x000D_ 0.8762	0.1676_x000D_ 0.8324	0.0438_x000D_ -0.0438	NA_x000D_ NA	2_x000D_ 4	NA_x000D_ 0.5983	NA_x000D_ 0.5505	-0.0066_x000D_ -0.0478	NA_x000D_ Both
HMGN2	601.398	584.644	-0.0358	1	NC	No	Yes	2	HMGN2_exon_chr1:26801063_x000D_ HMGN2_exon_chr1:26801604	0.0075_x000D_ 0.988	0.0167_x000D_ 0.9812	0.0092_x000D_ -0.0067	NA_x000D_ NA	2_x000D_ 5	NA_x000D_ 0.4207	NA_x000D_ 0.3847	-0.1495_x000D_ -0.0361	NA_x000D_ Both
SCP2	382.557	458.119	0.2652	0.4099	NC	No	Yes	2	SCP2_exon_chr1:53427175_x000D_ SCP2_exon_chr1:53516281	0.019_x000D_ 0.9688	0.0169_x000D_ 0.9708	-0.002_x000D_ 0.002	NA_x000D_ NA	1_x000D_ 5	NA_x000D_ 0.7531	NA_x000D_ 0.6789	NA_x000D_ -0.0743	NA_x000D_ Both
ODR4	101.904	67.7611	-0.6109	0.043	DOWN	No	Yes	2	ODR4_exon_chr1:186368086_x000D_ ODR4_exon_chr1:186388141	0.1362_x000D_ 0.8638	0.1376_x000D_ 0.8624	0.0013_x000D_ -0.0013	NA_x000D_ NA	1_x000D_ 3	NA_x000D_ 0.1901	NA_x000D_ 0.5482	NA_x000D_ 0.3581	NA_x000D_ Both
C11orf58	630.419	862.406	0.4551	0.0078	NC	No	Yes	2	C11orf58_exon_chr11:16766148_x000D_ C11orf58_exon_chr11:16776418	0.143_x000D_ 0.8497	0.0954_x000D_ 0.9002	-0.0476_x000D_ 0.0505	NA_x000D_ NA	1_x000D_ 21	NA_x000D_ 0.2895	NA_x000D_ 0.4843	NA_x000D_ 0.1948	NA_x000D_ Both
C1RL	93.354	131.699	0.481	0.0646	NC	No	Yes	2	C1RL_end_chr12:7246896_x000D_ C1RL_exon_chr12:7247146	0.0387_x000D_ 0.9515	0.0088_x000D_ 0.9886	-0.0299_x000D_ 0.0371	NA_x000D_ NA	1_x000D_ 5	NA_x000D_ 0.7932	NA_x000D_ 0.8156	NA_x000D_ 0.0223	NA_x000D_ Both
SEC23A	174.043	105.584	-0.7042	0.0137	DOWN	No	Yes	2	SEC23A_end_chr14:39500873_x000D_ SEC23A_exon_chr14:39501123	0.8483_x000D_ 0.1517	0.8768_x000D_ 0.1232	0.0285_x000D_ -0.0285	NA_x000D_ NA	1_x000D_ 6	NA_x000D_ 0.7354	NA_x000D_ 0.6954	NA_x000D_ -0.04	NA_x000D_ Both
CALM1	639.198	1027.07	0.6857	0	UP	No	Yes	2	CALM1_exon_chr14:90870723_x000D_ CALM1_exon_chr14:90871033	0.1008_x000D_ 0.8968	0.0743_x000D_ 0.9257	-0.0265_x000D_ 0.0289	NA_x000D_ NA	1_x000D_ 12	NA_x000D_ 0.2521	NA_x000D_ 0.263	NA_x000D_ 0.011	NA_x000D_ Both
TC2N	185.552	107.808	-0.7734	0.0008	DOWN	No	Yes	2	TC2N_end_chr14:92245846_x000D_ TC2N_exon_chr14:92246096	0.0148_x000D_ 0.9852	0.0112_x000D_ 0.9888	-0.0036_x000D_ 0.0036	NA_x000D_ NA	1_x000D_ 16	NA_x000D_ 0.4525	NA_x000D_ 0.5519	NA_x000D_ 0.0994	NA_x000D_ Both
MCTP2	100.504	66.2589	-0.5915	0.3519	NC	No	Yes	2	MCTP2_exon_chr15:94945715_x000D_ MCTP2_exon_chr15:95022195	0.0366_x000D_ 0.9634	0.0141_x000D_ 0.9859	-0.0224_x000D_ 0.0224	NA_x000D_ NA	2_x000D_ 7	NA_x000D_ 0.3884	NA_x000D_ 0.505	-0.2488_x000D_ 0.1166	NA_x000D_ Both
CENPN	2440.98	1347.1	-0.8571	0	DOWN	Yes	Yes	2	CENPN_exon_chr16:81056360_x000D_ CENPN_exon_chr16:81062174	0.8575_x000D_ 0.1406	0.4881_x000D_ 0.5083	-0.3694_x000D_ 0.3677	Down_x000D_ Up	1_x000D_ 6	NA_x000D_ 0.714	NA_x000D_ 0.7879	NA_x000D_ 0.074	NA_x000D_ Both
MALT1	346.625	239.688	-0.5283	0.0036	NC	No	Yes	2	MALT1_exon_chr18:56400629_x000D_ MALT1_exon_chr18:56414637	0.1173_x000D_ 0.8827	0.1268_x000D_ 0.8732	0.0095_x000D_ -0.0095	NA_x000D_ NA	1_x000D_ 15	NA_x000D_ 0.1904	NA_x000D_ 0.4699	NA_x000D_ 0.2794	NA_x000D_ Both
LSM14A	1273.42	1182.28	-0.1073	0.7094	NC	No	Yes	2	LSM14A_exon_chr19:34710296_x000D_ LSM14A_exon_chr19:34718270	0.4102_x000D_ 0.5854	0.4132_x000D_ 0.5826	0.003_x000D_ -0.0028	NA_x000D_ NA	1_x000D_ 9	NA_x000D_ 0.5377	NA_x000D_ 0.7222	NA_x000D_ 0.1845	NA_x000D_ Both
FAM168B	161.822	215.081	0.4217	0.1366	NC	Yes	Yes	2	FAM168B_end_chr2:131805199_x000D_ FAM168B_exon_chr2:131805449	0.8191_x000D_ 0.1809	0.6619_x000D_ 0.3381	-0.1573_x000D_ 0.1573	NA_x000D_ Up	1_x000D_ 5	NA_x000D_ 0.1544	NA_x000D_ 0.2028	NA_x000D_ 0.0484	NA_x000D_ Both
HSPA13	256.679	129.141	-0.992	0.0001	DOWN	Yes	Yes	2	HSPA13_end_chr21:15743187_x000D_ HSPA13_exon_chr21:15743437	0.7646_x000D_ 0.2354	0.8813_x000D_ 0.1187	0.1167_x000D_ -0.1167	Up_x000D_ Down	1_x000D_ 5	NA_x000D_ NA	NA_x000D_ NA	NA_x000D_ 0.2711	NA_x000D_ Both
DYRK1A	144.871	116.756	-0.3258	0.2061	NC	No	Yes	2	DYRK1A_exon_chr21:38852940_x000D_ DYRK1A_exon_chr21:38884214	0.4519_x000D_ 0.5481	0.5086_x000D_ 0.4914	0.0568_x000D_ -0.0568	NA_x000D_ NA	1_x000D_ 6	NA_x000D_ 0.6853	NA_x000D_ 0.7164	NA_x000D_ 0.0311	NA_x000D_ Both
ZBTB20	15.611	50.2992	1.6807	0.0001	UP	No	Yes	2	ZBTB20_end_chr3:114033097_x000D_ ZBTB20_exon_chr3:114033347	0.5699_x000D_ 0.4301	0.5226_x000D_ 0.4774	-0.0473_x000D_ 0.0473	NA_x000D_ NA	1_x000D_ 8	NA_x000D_ NA	NA_x000D_ NA	NA_x000D_ 0.0888	NA_x000D_ Both
TMCC1	47.7402	80.0862	0.7587	0.0162	UP	Yes	Yes	2	TMCC1_end_chr3:129366385_x000D_ TMCC1_exon_chr3:129366635	0.3564_x000D_ 0.6436	0.2131_x000D_ 0.7869	-0.1433_x000D_ 0.1433	NA_x000D_ Up	1_x000D_ 3	NA_x000D_ 0.1277	NA_x000D_ 0.1247	NA_x000D_ -0.003	NA_x000D_ Both
SEC62	375.794	376.719	0.0073	1	NC	No	Yes	2	SEC62_exon_chr3:169700949_x000D_ SEC62_exon_chr3:169710382	0.0074_x000D_ 0.9794	0.0107_x000D_ 0.9783	0.0033_x000D_ -0.0011	NA_x000D_ NA	1_x000D_ 16	NA_x000D_ 0.2558	NA_x000D_ 0.3451	NA_x000D_ 0.0893	NA_x000D_ Both
KLHL24	166.05	65.1027	-1.3097	0	DOWN	No	Yes	2	KLHL24_exon_chr3:183361874_x000D_ KLHL24_exon_chr3:183396874	0.055_x000D_ 0.945	0.0_x000D_ 1.0	-0.055_x000D_ 0.055	NA_x000D_ NA	1_x000D_ 6	NA_x000D_ 0.6951	NA_x000D_ 0.8918	NA_x000D_ 0.1966	NA_x000D_ Both
UGDH	2738.37	1351.92	-1.0172	0	DOWN	No	Yes	2	UGDH_end_chr4:39500126_x000D_ UGDH_exon_chr4:39500376	0.6904_x000D_ 0.3069	0.7191_x000D_ 0.2779	0.0286_x000D_ -0.029	NA_x000D_ NA	1_x000D_ 8	NA_x000D_ 0.5722	NA_x000D_ 0.6402	NA_x000D_ 0.0681	NA_x000D_ Both
TNPO1	461.66	640.543	0.4754	0.0095	NC	No	Yes	2	TNPO1_exon_chr5:72147071_x000D_ TNPO1_exon_chr5:72204536	0.0174_x000D_ 0.9826	0.0116_x000D_ 0.9884	-0.0058_x000D_ 0.0058	NA_x000D_ NA	1_x000D_ 9	NA_x000D_ 0.5689	NA_x000D_ 0.3575	NA_x000D_ -0.2114	NA_x000D_ Both
SRP19	231.024	318.248	0.4633	0.0826	NC	Yes	Yes	2	SRP19_exon_chr5:112203101_x000D_ SRP19_exon_chr5:112227300	0.9151_x000D_ 0.0849	0.7373_x000D_ 0.2627	-0.1777_x000D_ 0.1777	NA_x000D_ Up	4_x000D_ 3	0.5521_x000D_ NA	0.6062_x000D_ NA	0.0541_x000D_ -0.0886	NA_x000D_ Both
CPEB4	115.494	66.0644	-0.8185	0.0025	DOWN	No	Yes	2	CPEB4_exon_chr5:173315331_x000D_ CPEB4_exon_chr5:173382913	0.3186_x000D_ 0.6814	0.2505_x000D_ 0.7495	-0.0681_x000D_ 0.0681	NA_x000D_ NA	1_x000D_ 7	NA_x000D_ 0.9109	NA_x000D_ 0.8734	NA_x000D_ -0.0375	NA_x000D_ Both
OGFRL1	201.072	225.552	0.1679	0.4849	NC	No	Yes	2	OGFRL1_exon_chr6:72006198_x000D_ OGFRL1_exon_chr6:72011089	0.3691_x000D_ 0.6309	0.3909_x000D_ 0.6091	0.0218_x000D_ -0.0218	NA_x000D_ NA	1_x000D_ 14	NA_x000D_ 0.3366	NA_x000D_ 0.5229	NA_x000D_ 0.1864	NA_x000D_ Both
QKI	251.129	163.035	-0.6212	0.0065	DOWN	No	Yes	2	QKI_exon_chr6:163899812_x000D_ QKI_exon_chr6:163991726	0.1736_x000D_ 0.8264	0.1728_x000D_ 0.8272	-0.0008_x000D_ 0.0008	NA_x000D_ NA	1_x000D_ 10	NA_x000D_ 0.2143	NA_x000D_ 0.2505	NA_x000D_ 0.0362	NA_x000D_ Both
KDELR2	1056.31	1174.85	0.1546	0.4956	NC	No	Yes	2	KDELR2_end_chr7:6500462_x000D_ KDELR2_exon_chr7:6500712	0.0026_x000D_ 0.9974	0.019_x000D_ 0.981	0.0164_x000D_ -0.0164	NA_x000D_ NA	1_x000D_ 9	NA_x000D_ 0.4023	NA_x000D_ 0.5699	NA_x000D_ 0.1677	NA_x000D_ Both
AGPAT5	355.588	258.84	-0.4685	0.0226	NC	No	Yes	2	AGPAT5_exon_chr8:6612572_x000D_ AGPAT5_exon_chr8:6614684	0.3232_x000D_ 0.6768	0.3423_x000D_ 0.6577	0.019_x000D_ -0.019	NA_x000D_ NA	1_x000D_ 9	NA_x000D_ 0.4009	NA_x000D_ 0.406	NA_x000D_ 0.0051	NA_x000D_ Both
CHMP5	275.559	243.6	-0.1646	0.6486	NC	No	Yes	2	CHMP5_exon_chr9:33271150_x000D_ CHMP5_exon_chr9:33280807	0.012_x000D_ 0.988	0.0125_x000D_ 0.9875	0.0005_x000D_ -0.0005	NA_x000D_ NA	1_x000D_ 8	NA_x000D_ 0.3004	NA_x000D_ 0.2673	NA_x000D_ -0.033	NA_x000D_ Both
GTF3C4	83.1832	85.9724	0.034	0.8079	NC	No	Yes	2	GTF3C4_exon_chr9:135553364_x000D_ GTF3C4_exon_chr9:135564268	0.0073_x000D_ 0.9927	0.011_x000D_ 0.989	0.0037_x000D_ -0.0037	NA_x000D_ NA	1_x000D_ 4	NA_x000D_ 0.4964	NA_x000D_ 0.7321	NA_x000D_ 0.2357	NA_x000D_ Both
HMGB3	367.773	498.042	0.4348	0.1941	NC	No	Yes	2	HMGB3_exon_chrX:150154524_x000D_ HMGB3_exon_chrX:150156250	0.0059_x000D_ 0.9941	0.0147_x000D_ 0.9853	0.0088_x000D_ -0.0088	NA_x000D_ NA	1_x000D_ 6	NA_x000D_ 0.1984	NA_x000D_ 0.2157	NA_x000D_ 0.0173	NA_x000D_ Both
ENSA	2510.91	3809.38	0.6011	0.0051	UP	No	Yes	3	ENSA_exon_chr1:150594599_x000D_ ENSA_exon_chr1:150595754_x000D_ ENSA_exon_chr1:150599522	0.9229_x000D_ 0.031_x000D_ 0.0457	0.9674_x000D_ 0.0123_x000D_ 0.0188	0.0444_x000D_ -0.0187_x000D_ -0.0269	NA_x000D_ NA_x000D_ NA	1_x000D_ 5_x000D_ 3	NA_x000D_ 0.5777_x000D_ 0.8159	NA_x000D_ 0.4975_x000D_ 0.9141	NA_x000D_ -0.0801_x000D_ 0.0981	NA_x000D_ Both_x000D_ Both
STX6	212.113	200.561	-0.0816	0.8068	NC	No	Yes	3	STX6_end_chr1:180941611_x000D_ STX6_exon_chr1:180941861_x000D_ STX6_exon_chr1:180962499	0.0367_x000D_ 0.9489_x000D_ 0.0143	0.1884_x000D_ 0.7758_x000D_ 0.0359	0.1516_x000D_ -0.1731_x000D_ 0.0215	Up_x000D_ NA_x000D_ NA	1_x000D_ 7_x000D_ 1	NA_x000D_ 0.4772_x000D_ NA	NA_x000D_ 0.63_x000D_ NA	NA_x000D_ 0.1528_x000D_ NA	NA_x000D_ Both_x000D_ NA
ZBTB41	59.9272	55.2068	-0.0858	0.8972	NC	No	Yes	3	ZBTB41_end_chr1:197122564_x000D_ ZBTB41_exon_chr1:197122814_x000D_ ZBTB41_exon_chr1:197168484	0.1538_x000D_ 0.7261_x000D_ 0.1201	0.2135_x000D_ 0.6493_x000D_ 0.1372	0.0597_x000D_ -0.0768_x000D_ 0.0171	NA_x000D_ NA_x000D_ NA	1_x000D_ 5_x000D_ 1	NA_x000D_ 0.8129_x000D_ NA	NA_x000D_ 0.8122_x000D_ NA	NA_x000D_ -0.0007_x000D_ NA	NA_x000D_ Both_x000D_ NA
SPTY2D1	401.489	315.277	-0.3614	0.1124	NC	No	Yes	3	SPTY2D1_end_chr11:18627698_x000D_ SPTY2D1_exon_chr11:18627948_x000D_ SPTY2D1_exon_chr11:18636110	0.206_x000D_ 0.2442_x000D_ 0.5436	0.222_x000D_ 0.2583_x000D_ 0.5129	0.016_x000D_ 0.014_x000D_ -0.0307	NA_x000D_ NA_x000D_ NA	2_x000D_ 7_x000D_ 2	0.1373_x000D_ 0.6775_x000D_ 0.1522	0.148_x000D_ 0.9137_x000D_ 0.1857	0.0108_x000D_ 0.2363_x000D_ 0.0335	NA_x000D_ Both_x000D_ NA
EXPH5	29.6158	36.9559	0.3125	0.6645	NC	No	Yes	3	EXPH5_end_chr11:108375908_x000D_ EXPH5_exon_chr11:108376158_x000D_ EXPH5_exon_chr11:108412379	0.6596_x000D_ 0.3108_x000D_ 0.0296	0.4904_x000D_ 0.4157_x000D_ 0.0939	-0.1692_x000D_ 0.1049_x000D_ 0.0644	NA_x000D_ NA_x000D_ NA	1_x000D_ 7_x000D_ 1	NA_x000D_ NA_x000D_ NA	NA_x000D_ NA_x000D_ NA	NA_x000D_ -0.1731_x000D_ NA	NA_x000D_ Both_x000D_ NA
ATF1	204.17	139.146	-0.5547	0.0104	NC	No	Yes	3	ATF1_exon_chr12:51189692_x000D_ ATF1_exon_chr12:51208063_x000D_ ATF1_exon_chr12:51213418	0.0226_x000D_ 0.0611_x000D_ 0.9164	0.017_x000D_ 0.0804_x000D_ 0.9026	-0.0056_x000D_ 0.0193_x000D_ -0.0137	NA_x000D_ NA_x000D_ NA	1_x000D_ 7_x000D_ 1	NA_x000D_ 0.574_x000D_ NA	NA_x000D_ 0.7123_x000D_ NA	NA_x000D_ 0.1383_x000D_ NA	NA_x000D_ Both_x000D_ NA
RNF111	113.755	88.2604	-0.3775	0.152	NC	No	Yes	3	RNF111_exon_chr15:59323003_x000D_ RNF111_exon_chr15:59384736_x000D_ RNF111_exon_chr15:59386982	0.3985_x000D_ 0.0521_x000D_ 0.5494	0.4303_x000D_ 0.0918_x000D_ 0.4779	0.0318_x000D_ 0.0398_x000D_ -0.0716	NA_x000D_ NA_x000D_ NA	1_x000D_ 6_x000D_ 1	NA_x000D_ 0.5221_x000D_ NA	NA_x000D_ 0.6207_x000D_ NA	NA_x000D_ 0.0986_x000D_ NA	NA_x000D_ Both_x000D_ NA
IREB2	326.432	264.893	-0.2888	0.3337	NC	No	Yes	3	IREB2_end_chr15:78793799_x000D_ IREB2_exon_chr15:78780989_x000D_ IREB2_exon_chr15:78790375	0.6803_x000D_ 0.0778_x000D_ 0.2419	0.7885_x000D_ 0.0337_x000D_ 0.1778	0.1082_x000D_ -0.0441_x000D_ -0.0641	NA_x000D_ NA_x000D_ NA	1_x000D_ 6_x000D_ 1	NA_x000D_ 0.0372_x000D_ NA	NA_x000D_ 0.1304_x000D_ NA	NA_x000D_ 0.0932_x000D_ NA	NA_x000D_ Both_x000D_ NA
ARRDC4	22.1322	117.404	2.393	0	UP	Yes	Yes	3	ARRDC4_end_chr15:98517064_x000D_ ARRDC4_exon_chr15:98512353_x000D_ ARRDC4_exon_chr15:98514361	0.654_x000D_ 0.0129_x000D_ 0.3331	0.3487_x000D_ 0.0044_x000D_ 0.6469	-0.3053_x000D_ -0.0085_x000D_ 0.3138	Down_x000D_ NA_x000D_ Up	1_x000D_ 4_x000D_ 1	NA_x000D_ NA_x000D_ NA	NA_x000D_ NA_x000D_ NA	NA_x000D_ -0.1097_x000D_ NA	NA_x000D_ Both_x000D_ NA
PAFAH1B1	114.441	182.71	0.684	0.007	UP	No	Yes	3	PAFAH1B1_end_chr17:2588910_x000D_ PAFAH1B1_exon_chr17:2570286_x000D_ PAFAH1B1_exon_chr17:2585023	0.2663_x000D_ 0.1033_x000D_ 0.6249	0.4754_x000D_ 0.077_x000D_ 0.4381	0.2091_x000D_ -0.0264_x000D_ -0.1867	Up_x000D_ NA_x000D_ NA	1_x000D_ 10_x000D_ 1	NA_x000D_ 0.0283_x000D_ NA	NA_x000D_ 0.2066_x000D_ NA	NA_x000D_ 0.1783_x000D_ NA	NA_x000D_ Both_x000D_ NA
KDSR	203.03	228.518	0.1802	0.6498	NC	Yes	Yes	3	KDSR_end_chr18:60994709_x000D_ KDSR_exon_chr18:60994959_x000D_ KDSR_exon_chr18:61026969	0.1102_x000D_ 0.7518_x000D_ 0.138	0.315_x000D_ 0.5479_x000D_ 0.1371	0.2048_x000D_ -0.2039_x000D_ -0.0009	Up_x000D_ NA_x000D_ NA	2_x000D_ 4_x000D_ 1	0.1319_x000D_ 0.2526_x000D_ NA	0.1979_x000D_ 0.2875_x000D_ NA	0.066_x000D_ 0.0349_x000D_ NA	NA_x000D_ Both_x000D_ NA
MYO1B	8.7786	21.6884	1.329	0.0228	UP	No	Yes	3	MYO1B_exon_chr2:192228454_x000D_ MYO1B_exon_chr2:192278774_x000D_ MYO1B_exon_chr2:192288563	0.1086_x000D_ 0.2086_x000D_ 0.6828	0.0965_x000D_ 0.0711_x000D_ 0.8324	-0.0121_x000D_ -0.1374_x000D_ 0.1495	NA_x000D_ NA_x000D_ Up	1_x000D_ 4_x000D_ 1	NA_x000D_ NA_x000D_ NA	NA_x000D_ NA_x000D_ NA	NA_x000D_ 0.2899_x000D_ NA	NA_x000D_ Both_x000D_ NA
IFNAR1	183.021	148.071	-0.3117	0.1418	NC	No	Yes	3	IFNAR1_exon_chr21:34721695_x000D_ IFNAR1_exon_chr21:34725064_x000D_ IFNAR1_exon_chr21:34727622	0.1329_x000D_ 0.0154_x000D_ 0.8517	0.0998_x000D_ 0.028_x000D_ 0.8722	-0.0331_x000D_ 0.0126_x000D_ 0.0205	NA_x000D_ NA_x000D_ NA	1_x000D_ 12_x000D_ 1	NA_x000D_ 0.2708_x000D_ NA	NA_x000D_ 0.4914_x000D_ NA	NA_x000D_ 0.2206_x000D_ NA	NA_x000D_ Both_x000D_ NA
PPP4R2	180.358	154.501	-0.2161	0.5626	NC	No	Yes	3	PPP4R2_exon_chr3:73113154_x000D_ PPP4R2_exon_chr3:73114003_x000D_ PPP4R2_exon_chr3:73114548	0.0697_x000D_ 0.0051_x000D_ 0.9252	0.059_x000D_ 0.018_x000D_ 0.923	-0.0107_x000D_ 0.0129_x000D_ -0.0023	NA_x000D_ NA_x000D_ NA	1_x000D_ 7_x000D_ 1	NA_x000D_ 0.5811_x000D_ NA	NA_x000D_ 0.6778_x000D_ NA	NA_x000D_ 0.0967_x000D_ NA	NA_x000D_ Both_x000D_ NA
NLN	112.732	102.525	-0.1203	0.7351	NC	No	Yes	3	NLN_exon_chr5:65083945_x000D_ NLN_exon_chr5:65108082_x000D_ NLN_exon_chr5:65118609	0.0109_x000D_ 0.0133_x000D_ 0.9758	0.0142_x000D_ 0.0263_x000D_ 0.9595	0.0032_x000D_ 0.013_x000D_ -0.0162	NA_x000D_ NA_x000D_ NA	1_x000D_ 8_x000D_ 1	NA_x000D_ 0.2133_x000D_ NA	NA_x000D_ 0.2992_x000D_ NA	NA_x000D_ 0.0859_x000D_ NA	NA_x000D_ Both_x000D_ NA
ASF1A	97.9329	139.722	0.5073	0.0531	NC	Yes	Yes	3	ASF1A_end_chr6:119230336_x000D_ ASF1A_exon_chr6:119215241_x000D_ ASF1A_exon_chr6:119228567	0.0409_x000D_ 0.4837_x000D_ 0.4754	0.035_x000D_ 0.3771_x000D_ 0.5879	-0.0059_x000D_ -0.1066_x000D_ 0.1125	NA_x000D_ NA_x000D_ Up	1_x000D_ 4_x000D_ 1	NA_x000D_ 0.3367_x000D_ NA	NA_x000D_ 0.2602_x000D_ NA	NA_x000D_ -0.0765_x000D_ NA	NA_x000D_ Both_x000D_ NA
PRRC2B	314.632	307.413	-0.0371	0.8614	NC	No	Yes	3	PRRC2B_exon_chr9:134349841_x000D_ PRRC2B_exon_chr9:134354639_x000D_ PRRC2B_exon_chr9:134371127	0.0224_x000D_ 0.0141_x000D_ 0.9635	0.0334_x000D_ 0.0064_x000D_ 0.9602	0.0111_x000D_ -0.0077_x000D_ -0.0034	NA_x000D_ NA_x000D_ NA	2_x000D_ 5_x000D_ 1	NA_x000D_ 0.539_x000D_ NA	NA_x000D_ 0.6432_x000D_ NA	-0.112_x000D_ 0.1042_x000D_ NA	NA_x000D_ Both_x000D_ NA
LZIC	863.489	765.077	-0.1748	0.4285	NC	Yes	Yes	4	LZIC_exon_chr1:9982171_x000D_ LZIC_exon_chr1:9986356_x000D_ LZIC_exon_chr1:9995550_x000D_ LZIC_exon_chr1:9996577	0.0111_x000D_ 0.8825_x000D_ 0.0519_x000D_ 0.0544	0.1383_x000D_ 0.7151_x000D_ 0.0601_x000D_ 0.0865	0.1271_x000D_ -0.1674_x000D_ 0.0082_x000D_ 0.0321	Up_x000D_ Down_x000D_ NA_x000D_ NA	1_x000D_ 17_x000D_ 1_x000D_ 1	NA_x000D_ 0.1615_x000D_ NA_x000D_ NA	NA_x000D_ 0.345_x000D_ NA_x000D_ NA	NA_x000D_ 0.1835_x000D_ NA_x000D_ NA	NA_x000D_ Both_x000D_ NA_x000D_ NA
CSNK1G1	117.55	131.215	0.1431	0.4996	NC	No	Yes	4	CSNK1G1_exon_chr15:64457716_x000D_ CSNK1G1_exon_chr15:64457724_x000D_ CSNK1G1_exon_chr15:64497064_x000D_ CSNK1G1_exon_chr15:64506089	0.6589_x000D_ 0.2782_x000D_ 0.0388_x000D_ 0.0241	0.5761_x000D_ 0.3649_x000D_ 0.0383_x000D_ 0.0207	-0.0828_x000D_ 0.0867_x000D_ -0.0005_x000D_ -0.0034	NA_x000D_ NA_x000D_ NA_x000D_ NA	1_x000D_ 3_x000D_ 1_x000D_ 2	NA_x000D_ 0.1436_x000D_ NA_x000D_ NA	NA_x000D_ 0.1165_x000D_ NA_x000D_ NA	NA_x000D_ -0.0272_x000D_ NA_x000D_ NA	NA_x000D_ Both_x000D_ NA_x000D_ NA
NEDD4L	369.723	322.172	-0.1896	0.4128	NC	No	Yes	4	NEDD4L_end_chr18:56068773_x000D_ NEDD4L_exon_chr18:55990464_x000D_ NEDD4L_exon_chr18:56050478_x000D_ NEDD4L_exon_chr18:56063399	0.2168_x000D_ 0.0017_x000D_ 0.0537_x000D_ 0.7277	0.3311_x000D_ 0.0105_x000D_ 0.0378_x000D_ 0.6206	0.1143_x000D_ 0.0088_x000D_ -0.0159_x000D_ -0.1071	NA_x000D_ NA_x000D_ NA_x000D_ Down	1_x000D_ 10_x000D_ 1_x000D_ 1	NA_x000D_ 0.0363_x000D_ NA_x000D_ NA	NA_x000D_ 0.0785_x000D_ NA_x000D_ NA	NA_x000D_ 0.0421_x000D_ NA_x000D_ NA	NA_x000D_ Both_x000D_ NA_x000D_ NA
SRPK1	237.473	465.673	0.9717	0	UP	No	Yes	4	SRPK1_end_chr6:35800561_x000D_ SRPK1_exon_chr6:35800811_x000D_ SRPK1_exon_chr6:35838058_x000D_ SRPK1_exon_chr6:35842010	0.0116_x000D_ 0.7125_x000D_ 0.2655_x000D_ 0.0104	0.0052_x000D_ 0.7055_x000D_ 0.2712_x000D_ 0.0181	-0.0064_x000D_ -0.0069_x000D_ 0.0057_x000D_ 0.0076	NA_x000D_ NA_x000D_ NA_x000D_ NA	4_x000D_ 3_x000D_ 1_x000D_ 1	0.8095_x000D_ 0.1672_x000D_ NA_x000D_ NA	0.7953_x000D_ 0.2675_x000D_ NA_x000D_ NA	-0.0142_x000D_ 0.1003_x000D_ NA_x000D_ NA	NA_x000D_ Both_x000D_ NA_x000D_ NA
HIPK2	613.394	684.316	0.1577	0.5904	NC	No	Yes	4	HIPK2_end_chr7:139246066_x000D_ HIPK2_exon_chr7:139246316_x000D_ HIPK2_exon_chr7:139268563_x000D_ HIPK2_exon_chr7:139313699	0.5245_x000D_ 0.1789_x000D_ 0.2835_x000D_ 0.0131	0.5339_x000D_ 0.2043_x000D_ 0.2554_x000D_ 0.0064	0.0094_x000D_ 0.0254_x000D_ -0.0281_x000D_ -0.0068	NA_x000D_ NA_x000D_ NA_x000D_ NA	1_x000D_ 11_x000D_ 1_x000D_ 1	NA_x000D_ 0.2833_x000D_ NA_x000D_ NA	NA_x000D_ 0.4541_x000D_ NA_x000D_ NA	NA_x000D_ 0.1708_x000D_ NA_x000D_ NA	NA_x000D_ Both_x000D_ NA_x000D_ NA
HNRNPK	1858.98	2061.35	0.1506	0.5532	NC	No	Yes	4	HNRNPK_end_chr9:86582748_x000D_ HNRNPK_exon_chr9:86582998_x000D_ HNRNPK_exon_chr9:86592604_x000D_ HNRNPK_exon_chr9:86593110	0.0046_x000D_ 0.8834_x000D_ 0.0117_x000D_ 0.0903	0.0137_x000D_ 0.8804_x000D_ 0.0137_x000D_ 0.0827	0.009_x000D_ -0.003_x000D_ 0.0019_x000D_ -0.0076	NA_x000D_ NA_x000D_ NA_x000D_ NA	1_x000D_ 6_x000D_ 1_x000D_ 1	NA_x000D_ 0.2907_x000D_ NA_x000D_ NA	NA_x000D_ 0.4929_x000D_ NA_x000D_ NA	NA_x000D_ 0.2021_x000D_ NA_x000D_ NA	NA_x000D_ Both_x000D_ NA_x000D_ NA
DENND1B	67.7619	147.459	1.1143	0	UP	No	Yes	5	DENND1B_end_chr1:197473629_x000D_ DENND1B_exon_chr1:197473879_x000D_ DENND1B_exon_chr1:197509094_x000D_ DENND1B_exon_chr1:197510089_x000D_ DENND1B_exon_chr1:197703139	0.3341_x000D_ 0.2598_x000D_ 0.0214_x000D_ 0.2717_x000D_ 0.1129	0.3859_x000D_ 0.3073_x000D_ 0.0159_x000D_ 0.2566_x000D_ 0.0343	0.0518_x000D_ 0.0475_x000D_ -0.0055_x000D_ -0.0152_x000D_ -0.0786	NA_x000D_ NA_x000D_ NA_x000D_ NA_x000D_ NA	1_x000D_ 7_x000D_ 1_x000D_ 2_x000D_ 2	NA_x000D_ 0.5622_x000D_ NA_x000D_ 0.8641_x000D_ NA	NA_x000D_ 0.8354_x000D_ NA_x000D_ 0.833_x000D_ NA	NA_x000D_ 0.2733_x000D_ NA_x000D_ -0.0311_x000D_ 0.0554	NA_x000D_ Both_x000D_ NA_x000D_ NA_x000D_ NA
N4BP2L2	615.7	426.004	-0.5396	0.0038	NC	Yes	Yes	5	N4BP2L2_exon_chr13:33006625_x000D_ N4BP2L2_exon_chr13:33016525_x000D_ N4BP2L2_exon_chr13:33091030_x000D_ N4BP2L2_exon_chr13:33095510_x000D_ N4BP2L2_exon_chr13:33109906	0.007_x000D_ 0.0058_x000D_ 0.4381_x000D_ 0.185_x000D_ 0.3641	0.0323_x000D_ 0.0855_x000D_ 0.2565_x000D_ 0.2224_x000D_ 0.4034	0.0253_x000D_ 0.0797_x000D_ -0.1816_x000D_ 0.0374_x000D_ 0.0393	NA_x000D_ NA_x000D_ Down_x000D_ NA_x000D_ NA	1_x000D_ 3_x000D_ 4_x000D_ 1_x000D_ 3	NA_x000D_ NA_x000D_ 0.2127_x000D_ NA_x000D_ 0.9235	NA_x000D_ NA_x000D_ 0.2458_x000D_ NA_x000D_ 0.9361	NA_x000D_ 0.2478_x000D_ 0.0332_x000D_ NA_x000D_ 0.0125	NA_x000D_ Both_x000D_ NA_x000D_ NA_x000D_ NA
GOLGA8B	568.605	523.78	-0.1263	0.7486	NC	No	Yes	7	GOLGA8B_end_chr15:34817234_x000D_ GOLGA8B_exon_chr15:34817484_x000D_ GOLGA8B_exon_chr15:34822168_x000D_ GOLGA8B_exon_chr15:34823676_x000D_ GOLGA8B_exon_chr15:34824162_x000D_ GOLGA8B_exon_chr15:34825047_x000D_ GOLGA8B_exon_chr15:34843339	0.0307_x000D_ 0.0972_x000D_ 0.0256_x000D_ 0.3496_x000D_ 0.2134_x000D_ 0.031_x000D_ 0.247	0.0486_x000D_ 0.0811_x000D_ 0.04_x000D_ 0.3358_x000D_ 0.2075_x000D_ 0.0543_x000D_ 0.2292	0.0179_x000D_ -0.0161_x000D_ 0.0144_x000D_ -0.0138_x000D_ -0.0059_x000D_ 0.0233_x000D_ -0.0178	NA_x000D_ NA_x000D_ NA_x000D_ NA_x000D_ NA_x000D_ NA_x000D_ NA	2_x000D_ 7_x000D_ 1_x000D_ 1_x000D_ 1_x000D_ 2_x000D_ 1	NA_x000D_ 0.6055_x000D_ NA_x000D_ NA_x000D_ NA_x000D_ NA_x000D_ NA	NA_x000D_ 0.7109_x000D_ NA_x000D_ NA_x000D_ NA_x000D_ NA_x000D_ NA	0.0194_x000D_ 0.1054_x000D_ NA_x000D_ NA_x000D_ NA_x000D_ -0.1197_x000D_ NA	NA_x000D_ Both_x000D_ NA_x000D_ NA_x000D_ NA_x000D_ NA_x000D_ NA
LAMC1	1882.19	1804.99	-0.0627	0.9472	NC	No	Yes	3	LAMC1_exon_chr1:183103795_x000D_ LAMC1_exon_chr1:183106804_x000D_ LAMC1_exon_chr1:183111669	0.1408_x000D_ 0.5025_x000D_ 0.3521	0.123_x000D_ 0.5214_x000D_ 0.353	-0.0177_x000D_ 0.0188_x000D_ 0.0009	NA_x000D_ NA_x000D_ NA	2_x000D_ 1_x000D_ 11	0.5038_x000D_ NA_x000D_ 0.6266	0.5038_x000D_ NA_x000D_ 0.4356	0.0_x000D_ NA_x000D_ -0.191	NA_x000D_ NA_x000D_ Both
CD46	279.413	261.434	-0.0906	0.8824	NC	No	Yes	3	CD46_exon_chr1:207934594_x000D_ CD46_exon_chr1:207958964_x000D_ CD46_exon_chr1:207966864	0.4068_x000D_ 0.0143_x000D_ 0.5789	0.4352_x000D_ 0.0159_x000D_ 0.5489	0.0283_x000D_ 0.0016_x000D_ -0.03	NA_x000D_ NA_x000D_ NA	1_x000D_ 1_x000D_ 6	NA_x000D_ NA_x000D_ 0.6918	NA_x000D_ NA_x000D_ 0.8097	NA_x000D_ NA_x000D_ 0.118	NA_x000D_ NA_x000D_ Both
GTF2H1	64.4598	132.158	1.0213	0.0003	UP	No	Yes	3	GTF2H1_exon_chr11:18357301_x000D_ GTF2H1_exon_chr11:18369135_x000D_ GTF2H1_exon_chr11:18387330	0.2116_x000D_ 0.0373_x000D_ 0.7511	0.1706_x000D_ 0.0485_x000D_ 0.781	-0.041_x000D_ 0.0112_x000D_ 0.0298	NA_x000D_ NA_x000D_ NA	1_x000D_ 1_x000D_ 6	NA_x000D_ NA_x000D_ 0.4467	NA_x000D_ NA_x000D_ 0.3955	NA_x000D_ NA_x000D_ -0.0513	NA_x000D_ NA_x000D_ Both
TMEM50B	117.167	95.0566	-0.3006	0.3124	NC	No	Yes	3	TMEM50B_exon_chr21:34804793_x000D_ TMEM50B_exon_chr21:34821089_x000D_ TMEM50B_exon_chr21:34821448	0.1119_x000D_ 0.0049_x000D_ 0.8832	0.1546_x000D_ 0.0171_x000D_ 0.8283	0.0426_x000D_ 0.0122_x000D_ -0.0549	NA_x000D_ NA_x000D_ NA	1_x000D_ 2_x000D_ 5	NA_x000D_ NA_x000D_ 0.3512	NA_x000D_ NA_x000D_ 0.572	NA_x000D_ NA_x000D_ 0.2208	NA_x000D_ NA_x000D_ Both
USP9X	484.931	424.896	-0.1907	0.3597	NC	No	Yes	3	USP9X_exon_chrX:41056617_x000D_ USP9X_exon_chrX:41075152_x000D_ USP9X_exon_chrX:41091640	0.0297_x000D_ 0.0344_x000D_ 0.9345	0.0423_x000D_ 0.0248_x000D_ 0.929	0.0126_x000D_ -0.0097_x000D_ -0.0055	NA_x000D_ NA_x000D_ NA	1_x000D_ 2_x000D_ 11	NA_x000D_ NA_x000D_ 0.0736	NA_x000D_ NA_x000D_ 0.2304	NA_x000D_ 0.0167_x000D_ 0.1568	NA_x000D_ NA_x000D_ Both
DLG3	191.162	168.894	-0.173	0.7087	NC	No	Yes	3	DLG3_exon_chrX:69712371_x000D_ DLG3_exon_chrX:69713226_x000D_ DLG3_exon_chrX:69722013	0.0225_x000D_ 0.0266_x000D_ 0.9509	0.0_x000D_ 0.024_x000D_ 0.976	-0.0225_x000D_ -0.0026_x000D_ 0.0251	NA_x000D_ NA_x000D_ NA	1_x000D_ 1_x000D_ 4	NA_x000D_ NA_x000D_ 0.687	NA_x000D_ NA_x000D_ 0.7171	NA_x000D_ NA_x000D_ 0.0301	NA_x000D_ NA_x000D_ Both
LAMP2	375.252	305.023	-0.2965	0.1596	NC	No	Yes	3	LAMP2_end_chrX:119570099_x000D_ LAMP2_exon_chrX:119560003_x000D_ LAMP2_exon_chrX:119570349	0.4571_x000D_ 0.3621_x000D_ 0.1809	0.5217_x000D_ 0.2824_x000D_ 0.1959	0.0646_x000D_ -0.0797_x000D_ 0.015	NA_x000D_ NA_x000D_ NA	7_x000D_ 1_x000D_ 6	0.0927_x000D_ NA_x000D_ 0.4653	0.1953_x000D_ NA_x000D_ 0.5577	0.1026_x000D_ NA_x000D_ 0.0924	NA_x000D_ NA_x000D_ Both
UBAP2L	531.515	573.962	0.1075	0.6461	NC	No	Yes	4	UBAP2L_exon_chr1:154207067_x000D_ UBAP2L_exon_chr1:154235579_x000D_ UBAP2L_exon_chr1:154242676_x000D_ UBAP2L_exon_chr1:154243357	0.0357_x000D_ 0.7708_x000D_ 0.1706_x000D_ 0.0182	0.0306_x000D_ 0.3273_x000D_ 0.4141_x000D_ 0.2233	-0.0051_x000D_ -0.4436_x000D_ 0.2435_x000D_ 0.2051	NA_x000D_ Down_x000D_ Up_x000D_ Up	1_x000D_ 1_x000D_ 3_x000D_ 4	NA_x000D_ NA_x000D_ 0.3427_x000D_ NA	NA_x000D_ NA_x000D_ 0.2625_x000D_ NA	NA_x000D_ NA_x000D_ -0.0803_x000D_ 0.087	NA_x000D_ NA_x000D_ Both_x000D_ Both
DHX9	132.85	338.709	1.3525	0	UP	No	Yes	4	DHX9_exon_chr1:182812429_x000D_ DHX9_exon_chr1:182821368_x000D_ DHX9_exon_chr1:182823165_x000D_ DHX9_exon_chr1:182856218	0.1296_x000D_ 0.0023_x000D_ 0.0156_x000D_ 0.8502	0.1184_x000D_ 0.0114_x000D_ 0.0187_x000D_ 0.8485	-0.0112_x000D_ 0.0091_x000D_ 0.0031_x000D_ -0.0018	NA_x000D_ NA_x000D_ NA_x000D_ NA	1_x000D_ 1_x000D_ 7_x000D_ 1	NA_x000D_ NA_x000D_ 0.3817_x000D_ NA	NA_x000D_ NA_x000D_ 0.4135_x000D_ NA	NA_x000D_ NA_x000D_ 0.0318_x000D_ NA	NA_x000D_ NA_x000D_ Both_x000D_ NA
GPBP1	443.318	362.907	-0.288	0.2025	NC	No	Yes	4	GPBP1_exon_chr5:56471275_x000D_ GPBP1_exon_chr5:56526925_x000D_ GPBP1_exon_chr5:56532940_x000D_ GPBP1_exon_chr5:56558421	0.1156_x000D_ 0.0327_x000D_ 0.0014_x000D_ 0.8502	0.1067_x000D_ 0.0399_x000D_ 0.0128_x000D_ 0.8407	-0.009_x000D_ 0.0072_x000D_ 0.0113_x000D_ -0.0095	NA_x000D_ NA_x000D_ NA_x000D_ NA	1_x000D_ 2_x000D_ 11_x000D_ 1	NA_x000D_ NA_x000D_ 0.0353_x000D_ NA	NA_x000D_ NA_x000D_ 0.104_x000D_ NA	NA_x000D_ 0.1749_x000D_ 0.0688_x000D_ NA	NA_x000D_ NA_x000D_ Both_x000D_ NA

## Sheet: LNCaP95 283 LengthenedinCPSF1sh
DPAC Lengthened genes for LNCaP95
Gene Name	Mean Counts Cond1	Mean Counts Cond2	Fold Change	pAdj	DE Result	Any Splicing APA? (DPAC)	Any Tandem APA? (DPAC)	#Exons with a PAC	Exon Names	Exon fraction Cond1	Exon fraction Cond2	Exon Fraction Change	Exon Results_x000D_ (NA = Not significant)	#PACs per Exon	PDU per Exon Cond1	PDU per Exon Cond2	delta-PDUI per Exon	DPAC Result
RER1	750.17	675.277	-0.1533	0.475	NC	No	Yes	1	RER1_exon_chr1:2334474	1	1	0	NA	5	0.1797	0.3858	0.2061	Lengthening
EFHD2	124.023	176.214	0.5069	0.0243	NC	No	Yes	1	EFHD2_exon_chr1:15755089	1	1	0	NA	4	0.3524	0.5383	0.1859	Lengthening
ARHGEF19	48.7164	83.1588	0.7661	0.0415	UP	No	Yes	1	ARHGEF19_exon_chr1:16524349	1	1	0	NA	2	0.2551	0.5282	0.2731	Lengthening
FBXO42	118.037	57.5547	-1.0344	0.0001	DOWN	No	Yes	1	FBXO42_exon_chr1:16573335	1	1	0	NA	8	0.2081	0.4367	0.2286	Lengthening
LRP8	88.1925	160.958	0.8645	0.0002	UP	No	Yes	1	LRP8_exon_chr1:53708041	1	1	0	NA	4	0.3058	0.4615	0.1558	Lengthening
LEPROT	72.5781	83.416	0.2254	0.5481	NC	No	Yes	1	LEPROT_exon_chr1:65897486	1	1	0	NA	4	0.0883	0.2408	0.1525	Lengthening
C1orf52	68.6812	50.5102	-0.4439	0.2014	NC	No	Yes	1	C1orf52_exon_chr1:85715637	1	1	0	NA	5	0.1166	0.2204	0.1037	Lengthening
LMO4	16.764	45.5549	1.4673	0.0027	UP	No	Yes	1	LMO4_exon_chr1:87810471	1	1	0	NA	7	NA	NA	0.2362	Lengthening
SIKE1	145.05	211.823	0.5565	0.0657	NC	No	Yes	1	SIKE1_exon_chr1:115312105	1	1	0	NA	8	0.562	0.7716	0.2096	Lengthening
CHTOP	232.888	197.625	-0.2288	0.4654	NC	No	Yes	1	CHTOP_exon_chr1:153617540	1	1	0	NA	9	0.281	0.5215	0.2405	Lengthening
JTB	1112.8	1400.41	0.3322	0.0503	NC	No	Yes	1	JTB_exon_chr1:153946745	1	1	0	NA	3	0.3152	0.4011	0.0858	Lengthening
F11R	521.938	614.846	0.2388	0.3376	NC	No	Yes	1	F11R_exon_chr1:160964996	1	1	0	NA	12	0.7016	0.7404	0.0388	Lengthening
TOMM40L	104.728	164.6	0.6508	0.0096	UP	No	Yes	1	TOMM40L_exon_chr1:161198746	1	1	0	NA	4	0.0568	0.1575	0.1006	Lengthening
MFSD4A	39.1572	9.1291	-2.1003	0.0001	DOWN	No	Yes	1	MFSD4A_exon_chr1:205569534	1	1	0	NA	2	NA	NA	0.2958	Lengthening
PTPN14	10.8784	4.9192	-1.0784	0.3258	NC	No	Yes	1	PTPN14_exon_chr1:214522045	1	1	0	NA	2	NA	NA	0.6241	Lengthening
DUSP10	59.7539	33.1732	-0.8475	0.0653	DOWN	No	Yes	1	DUSP10_exon_chr1:221874762	1	1	0	NA	2	0.4983	0.6314	0.1331	Lengthening
WDR26	248.01	247.856	0.0008	1	NC	No	Yes	1	WDR26_exon_chr1:224572845	1	1	0	NA	11	0.3761	0.5356	0.1595	Lengthening
SEPHS1	465.44	487.429	0.0685	0.9123	NC	No	Yes	1	SEPHS1_exon_chr10:13359438	1	1	0	NA	7	0.2205	0.3808	0.1603	Lengthening
PLXDC2	8.7832	20.2423	1.1928	0.1046	NC	No	Yes	1	PLXDC2_exon_chr10:20568632	1	1	0	NA	5	NA	NA	0.1149	Lengthening
MSRB2	190.593	181.974	-0.0805	1	NC	No	Yes	1	MSRB2_exon_chr10:23409687	1	1	0	NA	2	0.0111	0.1812	0.1701	Lengthening
OTUD1	52.1203	35.6802	-0.529	0.3424	NC	No	Yes	1	OTUD1_exon_chr10:23728198	1	1	0	NA	2	0.1401	0.2917	0.1516	Lengthening
PTEN	237.011	150.322	-0.647	0.0019	DOWN	No	Yes	1	PTEN_exon_chr10:89725044	1	1	0	NA	16	0.1216	0.261	0.1394	Lengthening
FAS	84.1844	59.7052	-0.4876	0.1384	NC	No	Yes	1	FAS_exon_chr10:90773876	1	1	0	NA	3	0.1762	0.2972	0.1209	Lengthening
PNPLA2	106.757	128.215	0.27	0.3437	NC	No	Yes	1	PNPLA2_exon_chr11:824523	1	1	0	NA	2	0.0392	0.1486	0.1095	Lengthening
EXT2	101.282	117.706	0.222	0.3229	NC	No	Yes	1	EXT2_exon_chr11:44265699	1	1	0	NA	3	0.4768	0.5217	0.0449	Lengthening
TMEM179B	206.335	305.699	0.5624	0.0019	NC	No	Yes	1	TMEM179B_exon_chr11:62557358	1	1	0	NA	2	0.1838	0.2921	0.1083	Lengthening
ATL3	1982.05	636.665	-1.6374	0	DOWN	No	Yes	1	ATL3_exon_chr11:63391554	1	1	0	NA	16	0.1808	0.4808	0.3	Lengthening
DPF2	217.933	227.252	0.0554	1	NC	No	Yes	1	DPF2_exon_chr11:65119154	1	1	0	NA	7	0.0131	0.2576	0.2444	Lengthening
OVOL1	36.0011	17.2566	-1.0381	0.0432	DOWN	No	Yes	1	OVOL1_exon_chr11:65562517	1	1	0	NA	2	0.3774	0.565	0.1876	Lengthening
PPP6R3	335.374	456.069	0.4422	0.0096	NC	No	Yes	1	PPP6R3_exon_chr11:68380534	1	1	0	NA	4	0.5859	0.6665	0.0806	Lengthening
ALG9	106.27	58.8211	-0.8267	0.0065	DOWN	No	Yes	1	ALG9_exon_chr11:111652919	1	1	0	NA	7	0.2391	0.3868	0.1477	Lengthening
TMEM136	166.988	102.653	-0.6985	0.002	DOWN	No	Yes	1	TMEM136_exon_chr11:120201116	1	1	0	NA	2	0.357	0.5722	0.2152	Lengthening
SC5D	201.207	180.659	-0.1435	0.791	NC	No	Yes	1	SC5D_exon_chr11:121177766	1	1	0	NA	7	0.1737	0.335	0.1613	Lengthening
TIGAR	29.1194	71.1244	1.2978	0.0001	UP	No	Yes	1	TIGAR_exon_chr12:4461426	1	1	0	NA	4	0.0955	0.3565	0.261	Lengthening
APOLD1	17.0645	33.1017	0.9744	0.1236	NC	No	Yes	1	APOLD1_exon_chr12:12939843	1	1	0	NA	4	NA	NA	0.2087	Lengthening
MSRB3	8.4565	17.8903	1.1027	0.1119	NC	No	Yes	1	MSRB3_exon_chr12:65856935	1	1	0	NA	2	NA	NA	0.3485	Lengthening
NUP107	17.6017	34.5839	0.9776	0.0385	UP	No	Yes	1	NUP107_exon_chr12:69136135	1	1	0	NA	3	0.0321	0.3392	0.3071	Lengthening
MDM2	736.539	1000.01	0.444	0.0089	NC	No	Yes	1	MDM2_exon_chr12:69233054	1	1	0	NA	17	0.7556	0.7945	0.0389	Lengthening
C12orf49	255.54	103.08	-1.2962	0	DOWN	No	Yes	1	C12orf49_exon_chr12:117151125	1	1	0	NA	15	0.5156	0.7015	0.1859	Lengthening
BRI3BP	442.556	530.175	0.2583	0.3679	NC	No	Yes	1	BRI3BP_exon_chr12:125509537	1	1	0	NA	3	0.238	0.3295	0.0915	Lengthening
RAN	873.152	1533.54	0.8143	0	UP	No	Yes	1	RAN_exon_chr12:131360427	1	1	0	NA	7	0.1016	0.2879	0.1863	Lengthening
PROSER1	148.896	164.658	0.1572	0.5376	NC	No	Yes	1	PROSER1_exon_chr13:39584002	1	1	0	NA	3	0.5583	0.6579	0.0996	Lengthening
KCNRG	20.1339	4.8159	-2.0064	0.0077	DOWN	No	Yes	1	KCNRG_exon_chr13:50594350	1	1	0	NA	2	NA	NA	0.1134	Lengthening
TEX30	142.685	200.839	0.5009	0.1402	NC	No	Yes	1	TEX30_exon_chr13:103418238	1	1	0	NA	5	0.2837	0.3526	0.0689	Lengthening
ARF6	322.813	413.054	0.36	0.0993	NC	No	Yes	1	ARF6_exon_chr14:50359974	1	1	0	NA	7	0.4736	0.7323	0.2587	Lengthening
GNPNAT1	173.214	168.541	-0.0364	1	NC	No	Yes	1	GNPNAT1_exon_chr14:53241911	1	1	0	NA	11	0.3677	0.4378	0.0701	Lengthening
ACTR10	126.485	109.291	-0.1854	0.4691	NC	No	Yes	1	ACTR10_exon_chr14:58701088	1	1	0	NA	4	0.1056	0.2851	0.1795	Lengthening
PCNX4	42.5439	80.5105	0.9296	0.0041	UP	No	Yes	1	PCNX4_exon_chr14:60600688	1	1	0	NA	5	0.0226	0.2886	0.266	Lengthening
ZC3H14	67.4656	79.2949	0.249	0.4032	NC	No	Yes	1	ZC3H14_exon_chr14:89078089	1	1	0	NA	5	0.0457	0.2599	0.2143	Lengthening
MTFMT	74.0708	125.993	0.7723	0.0062	UP	No	Yes	1	MTFMT_exon_chr15:65293850	1	1	0	NA	3	0.1847	0.31	0.1253	Lengthening
C15orf39	33.9206	28.107	-0.2947	0.5636	NC	No	Yes	1	C15orf39_exon_chr15:75503090	1	1	0	NA	3	0.044	0.6174	0.5733	Lengthening
ELOB	1545.99	1642.26	0.0852	0.7543	NC	No	Yes	1	ELOB_exon_chr16:2821415	1	1	0	NA	3	0.0911	0.2013	0.1102	Lengthening
ZNF200	24.7593	47.9237	0.9535	0.0721	UP	No	Yes	1	ZNF200_exon_chr16:3272325	1	1	0	NA	4	0.6306	0.9017	0.2712	Lengthening
VPS35L	62.7794	31.3538	-0.9892	0.0109	DOWN	No	Yes	1	VPS35L_exon_chr16:19711700	1	1	0	NA	3	0.1159	0.3303	0.2144	Lengthening
NUTF2	698.395	849.843	0.2829	0.0675	NC	No	Yes	1	NUTF2_exon_chr16:67904703	1	1	0	NA	2	0.0154	0.1473	0.1319	Lengthening
SPATA33	103.222	106.851	0.0383	0.9262	NC	No	Yes	1	SPATA33_exon_chr16:89735694	1	1	0	NA	2	0.1264	0.4238	0.2974	Lengthening
ZSWIM7	252.155	203.884	-0.298	0.37	NC	No	Yes	1	ZSWIM7_exon_chr17:15879875	1	1	0	NA	2	0.1287	0.2933	0.1646	Lengthening
TMEM97	320.62	493.817	0.6238	0.0031	UP	No	Yes	1	TMEM97_exon_chr17:26653560	1	1	0	NA	9	0.732	0.7469	0.0149	Lengthening
C17orf75	132.341	116.646	-0.1714	0.4575	NC	No	Yes	1	C17orf75_exon_chr17:30655460	1	1	0	NA	2	0.1016	0.3696	0.268	Lengthening
MIR3185	15.5259	98.3118	2.6688	0	UP	No	Yes	1	MIR3185_end_chr17:46801520	1	1	0	NA	2	0.5855	0.8417	0.2562	Lengthening
HOXB13	993.75	990.771	-0.0042	1	NC	No	Yes	1	HOXB13_exon_chr17:46802127	1	1	0	NA	9	0.3077	0.4499	0.1422	Lengthening
FZR1	94.7725	71.391	-0.3963	0.2228	NC	No	Yes	1	FZR1_exon_chr19:3534793	1	1	0	NA	3	0.432	0.6816	0.2497	Lengthening
DNAJB1	555.73	269.9	-1.0427	0	DOWN	No	Yes	1	DNAJB1_exon_chr19:14625576	1	1	0	NA	2	0.205	0.4642	0.2592	Lengthening
LRP3	169.248	279.475	0.7116	0.0021	UP	No	Yes	1	LRP3_exon_chr19:33697894	1	1	0	NA	2	0.0093	0.1479	0.1385	Lengthening
FXYD3	340.439	193.922	-0.8086	0.0014	DOWN	No	Yes	1	FXYD3_exon_chr19:35614345	1	1	0	NA	3	0.1368	0.3443	0.2075	Lengthening
PSMD8	3959.96	3250.83	-0.285	0.308	NC	No	Yes	1	PSMD8_exon_chr19:38873893	1	1	0	NA	3	0.1856	0.2684	0.0828	Lengthening
ZNF350	119.209	64.4447	-0.8947	0.0003	DOWN	No	Yes	1	ZNF350_exon_chr19:52467593	1	1	0	NA	4	0.5435	0.6387	0.0952	Lengthening
ZNF547	11.4044	24.5002	1.1222	0.0953	UP	No	Yes	1	ZNF547_exon_chr19:57888496	1	1	0	NA	3	NA	NA	0.2911	Lengthening
FAM110C	48.3878	12.2276	-2.0287	0	DOWN	No	Yes	1	FAM110C_exon_chr2:38814	1	1	0	NA	2	0.4314	0.6898	0.2584	Lengthening
ITGB1BP1	66.8182	92.804	0.4812	0.1179	NC	No	Yes	1	ITGB1BP1_exon_chr2:9545810	1	1	0	NA	2	0.2117	0.5114	0.2997	Lengthening
FAM49A	16.1246	16.9344	0.0508	1	NC	No	Yes	1	FAM49A_exon_chr2:16730730	1	1	0	NA	4	NA	NA	0.3368	Lengthening
PUM2	255.971	188.227	-0.4375	0.0393	NC	No	Yes	1	PUM2_exon_chr2:20448452	1	1	0	NA	9	0.5532	0.7012	0.1479	Lengthening
CDC42EP3	34.1021	80.7553	1.2592	0.0001	UP	No	Yes	1	CDC42EP3_exon_chr2:37869025	1	1	0	NA	5	0.4797	0.6628	0.1832	Lengthening
LGALSL	192.22	131.752	-0.5335	0.0194	NC	No	Yes	1	LGALSL_exon_chr2:64685419	1	1	0	NA	5	0.2712	0.4346	0.1634	Lengthening
RAB1A	649.912	556.275	-0.2188	0.3601	NC	No	Yes	1	RAB1A_exon_chr2:65313988	1	1	0	NA	5	0.1659	0.3282	0.1622	Lengthening
STEAP3	21.1483	49.474	1.2203	0.0032	UP	No	Yes	1	STEAP3_exon_chr2:120020633	1	1	0	NA	3	0.3916	0.6186	0.227	Lengthening
SLC25A12	27.3027	36.9187	0.4423	0.4405	NC	No	Yes	1	SLC25A12_exon_chr2:172639915	1	1	0	NA	3	0.2617	0.5752	0.3134	Lengthening
RETREG2	391.726	290.329	-0.4364	0.0627	NC	No	Yes	1	RETREG2_exon_chr2:220046735	1	1	0	NA	5	0.0487	0.1093	0.0606	Lengthening
CRLS1	31.6265	83.4025	1.4029	0	UP	No	Yes	1	CRLS1_exon_chr20:6017720	1	1	0	NA	4	0.3707	0.5989	0.2282	Lengthening
CBFA2T2	138.585	87.4749	-0.6687	0.009	DOWN	No	Yes	1	CBFA2T2_exon_chr20:32232153	1	1	0	NA	7	0.1114	0.2714	0.16	Lengthening
NFS1	51.4174	63.8303	0.3134	0.2951	NC	No	Yes	1	NFS1_exon_chr20:34256610	1	1	0	NA	3	0.0853	0.2837	0.1984	Lengthening
PRELID3B	613.093	616.308	0.0119	1	NC	No	Yes	1	PRELID3B_exon_chr20:57608200	1	1	0	NA	8	0.6362	0.7827	0.1466	Lengthening
PDXK	271.624	212.269	-0.3563	0.1868	NC	No	Yes	1	PDXK_exon_chr21:45175832	1	1	0	NA	7	0.3547	0.4914	0.1368	Lengthening
GRK3	43.819	66.5425	0.6039	0.1029	NC	No	Yes	1	GRK3_exon_chr22:26118256	1	1	0	NA	7	0.2585	0.4577	0.1992	Lengthening
ZNRF3	17.6377	35.0352	1.0307	0.0317	UP	No	Yes	1	ZNRF3_exon_chr22:29449567	1	1	0	NA	4	0.7305	0.8662	0.1357	Lengthening
SEC14L2	27.0392	33.679	0.3225	0.5081	NC	No	Yes	1	SEC14L2_exon_chr22:30818266	1	1	0	NA	5	0.5409	0.693	0.1521	Lengthening
POC1A	116.399	82.3003	-0.5062	0.1089	NC	No	Yes	1	POC1A_exon_chr3:52109249	1	1	0	NA	2	0.4056	0.508	0.1024	Lengthening
FLNB	697.386	541.65	-0.3645	0.2856	NC	No	Yes	1	FLNB_exon_chr3:58156302	1	1	0	NA	4	0.4287	0.5644	0.1357	Lengthening
RPP14	78.2149	107.328	0.4538	0.1055	NC	No	Yes	1	RPP14_exon_chr3:58303167	1	1	0	NA	10	0.5246	0.6489	0.1242	Lengthening
NSUN3	43.2234	53.1642	0.3152	0.5356	NC	No	Yes	1	NSUN3_exon_chr3:93845055	1	1	0	NA	12	0.3159	0.5855	0.2696	Lengthening
SEC22A	186.293	98.6826	-0.9178	0	DOWN	No	Yes	1	SEC22A_exon_chr3:122990369	1	1	0	NA	7	0.0968	0.1863	0.0895	Lengthening
EFCC1	4.1169	6.7972	0.6857	0.6402	NC	No	Yes	1	EFCC1_exon_chr3:128758555	1	1	0	NA	2	NA	NA	0.914	Lengthening
RPL32P3	9.5826	25.8954	1.4598	0.0087	UP	No	Yes	1	RPL32P3_exon_chr3:129101677	1	1	0	NA	2	NA	NA	0.2414	Lengthening
NUDT16	490.329	401.08	-0.2922	0.1191	NC	No	Yes	1	NUDT16_exon_chr3:131102188	1	1	0	NA	16	0.2726	0.4099	0.1373	Lengthening
PPP2R2C	50.4589	67.6312	0.4453	0.212	NC	No	Yes	1	PPP2R2C_exon_chr4:6322305	1	1	0	NA	4	0.5263	0.8403	0.314	Lengthening
BLOC1S4	113.634	152.518	0.4414	0.0832	NC	No	Yes	1	BLOC1S4_exon_chr4:6717842	1	1	0	NA	4	0.5714	0.636	0.0646	Lengthening
TMEM33	426.661	613.428	0.5258	0.0024	NC	No	Yes	1	TMEM33_exon_chr4:41956087	1	1	0	NA	16	0.4127	0.5062	0.0935	Lengthening
SGCB	69.6664	92.1302	0.4122	0.1896	NC	No	Yes	1	SGCB_exon_chr4:52886861	1	1	0	NA	5	0.3754	0.5417	0.1663	Lengthening
SLC7A11	125.245	92.8863	-0.416	0.1792	NC	No	Yes	1	SLC7A11_exon_chr4:139085248	1	1	0	NA	4	0.6761	0.8048	0.1287	Lengthening
TBC1D9	150.113	169.017	0.1683	0.6384	NC	No	Yes	1	TBC1D9_exon_chr4:141541936	1	1	0	NA	3	0.597	0.8058	0.2088	Lengthening
MFAP3L	11.4439	34	1.5481	0.0033	UP	No	Yes	1	MFAP3L_exon_chr4:170907748	1	1	0	NA	4	NA	NA	0.1115	Lengthening
STOX2	3.5513	7.3619	0.9847	0.4558	NC	No	Yes	1	STOX2_exon_chr4:184938242	1	1	0	NA	4	NA	NA	0.6491	Lengthening
UFSP2	92.4413	64.9207	-0.4997	0.1447	NC	No	Yes	1	UFSP2_exon_chr4:186320694	1	1	0	NA	4	0.0738	0.2216	0.1478	Lengthening
ANKH	298.252	154.596	-0.9591	0	DOWN	No	Yes	1	ANKH_exon_chr5:14704909	1	1	0	NA	9	0.061	0.1741	0.1131	Lengthening
PELO	302.743	169.763	-0.8359	0	DOWN	No	Yes	1	PELO_exon_chr5:52097243	1	1	0	NA	5	0.0802	0.1955	0.1153	Lengthening
IL6ST	189.661	188.627	0.0006	1	NC	No	Yes	1	IL6ST_exon_chr5:55230925	1	1	0	NA	9	0.5943	0.6809	0.0866	Lengthening
SLC25A46	94.4725	163.254	0.7985	0.0004	UP	No	Yes	1	SLC25A46_exon_chr5:110097147	1	1	0	NA	9	0.4767	0.5812	0.1045	Lengthening
PPP1R2B	159.146	99.4002	-0.6837	0.0022	DOWN	No	Yes	1	PPP1R2B_exon_chr5:156277497	1	1	0	NA	3	0.6035	0.7007	0.0973	Lengthening
PEX6	22.2066	62.7826	1.4728	0.0011	UP	No	Yes	1	PEX6_exon_chr6:42931611	1	1	0	NA	2	NA	NA	0.0342	Lengthening
BAG2	18.5903	40.0744	1.12	0.0178	UP	No	Yes	1	BAG2_exon_chr6:57048576	1	1	0	NA	5	0.3328	0.4903	0.1575	Lengthening
TMEM184A	476.993	404.519	-0.2434	0.4775	NC	No	Yes	1	TMEM184A_exon_chr7:1581871	1	1	0	NA	4	0.4791	0.6484	0.1693	Lengthening
FOXK1	169.828	178.774	0.0805	1	NC	No	Yes	1	FOXK1_exon_chr7:4801815	1	1	0	NA	5	0.6451	0.8472	0.2021	Lengthening
AVL9	128.528	114.139	-0.1654	0.435	NC	No	Yes	1	AVL9_exon_chr7:32623404	1	1	0	NA	6	0.3636	0.5154	0.1518	Lengthening
HUS1	188.687	90.2244	-1.0723	0	DOWN	No	Yes	1	HUS1_exon_chr7:48002885	1	1	0	NA	7	0.0738	0.2012	0.1274	Lengthening
TMEM120A	222.419	128.048	-0.7965	0.0007	DOWN	No	Yes	1	TMEM120A_exon_chr7:75616155	1	1	0	NA	2	0.1182	0.2625	0.1443	Lengthening
CCDC71L	49.3907	46.1046	-0.0724	1	NC	No	Yes	1	CCDC71L_exon_chr7:106294808	1	1	0	NA	7	0.1219	0.3815	0.2596	Lengthening
CNTNAP2	14.1072	20.3246	0.5471	0.351	NC	No	Yes	1	CNTNAP2_exon_chr7:148112509	1	1	0	NA	4	0.1436	0.5283	0.3846	Lengthening
ESYT2	237.292	277.068	0.2197	0.5758	NC	No	Yes	1	ESYT2_exon_chr7:158523689	1	1	0	NA	9	0.53	0.7028	0.1728	Lengthening
RPL23AP53	12.8275	18.6385	0.5335	0.4138	NC	No	Yes	1	RPL23AP53_exon_chr8:158345	1	1	0	NA	6	NA	NA	0.2132	Lengthening
ZDHHC2	122.52	81.8573	-0.5811	0.0294	NC	No	Yes	1	ZDHHC2_exon_chr8:17077765	1	1	0	NA	12	0.1032	0.2465	0.1433	Lengthening
ELP3	159.415	143.717	-0.1331	0.6384	NC	No	Yes	1	ELP3_exon_chr8:28047166	1	1	0	NA	3	0.373	0.5185	0.1456	Lengthening
GPAT4	547.088	637.182	0.2167	0.429	NC	No	Yes	1	GPAT4_exon_chr8:41478412	1	1	0	NA	7	0.2106	0.3388	0.1282	Lengthening
HGSNAT	9.4942	33.3615	1.7873	0.0007	UP	No	Yes	1	HGSNAT_exon_chr8:43054531	1	1	0	NA	2	NA	NA	0.2577	Lengthening
RHPN1	56.7918	69.1592	0.27	0.5268	NC	No	Yes	1	RHPN1_exon_chr8:144464606	1	1	0	NA	2	0.1836	0.5596	0.3761	Lengthening
PTENP1	182.983	87.905	-1.0649	0	DOWN	No	Yes	1	PTENP1_exon_chr9:33673502	1	1	0	NA	3	0.2142	0.403	0.1887	Lengthening
ZNF510	38.6487	15.0538	-1.278	0.0107	DOWN	No	Yes	1	ZNF510_exon_chr9:99516831	1	1	0	NA	5	NA	NA	0.1722	Lengthening
NOTCH1	37.5424	55.9333	0.595	0.1718	NC	No	Yes	1	NOTCH1_exon_chr9:139388885	1	1	0	NA	3	0.6429	0.8212	0.1783	Lengthening
RBM3	292.349	332.469	0.1916	0.3561	NC	No	Yes	1	RBM3_exon_chrX:48435853	1	1	0	NA	9	0.2446	0.398	0.1533	Lengthening
PPP1R3F	11.2603	95.1455	3.0942	0	UP	No	Yes	1	PPP1R3F_exon_chrX:49142296	1	1	0	NA	3	NA	NA	0.3148	Lengthening
YIPF6	323.994	219.957	-0.5566	0.0019	NC	No	Yes	1	YIPF6_exon_chrX:67751723	1	1	0	NA	15	0.2185	0.3518	0.1333	Lengthening
OGT	180.515	117.488	-0.6158	0.0083	DOWN	No	Yes	1	OGT_exon_chrX:70793470	1	1	0	NA	7	0.2982	0.572	0.2738	Lengthening
COL4A5	41.8369	84.5503	1.0065	0.0041	UP	No	Yes	1	COL4A5_exon_chrX:107939527	1	1	0	NA	7	0.6632	0.8049	0.1416	Lengthening
SLC35F5	64.318	77.2423	0.2995	0.5047	NC	No	Yes	2	SLC35F5_exon_chr2:114464298_x000D_ SLC35F5_exon_chr2:114499461	0.7467_x000D_ 0.2533	0.9248_x000D_ 0.0707	0.1782_x000D_ -0.1826	NA_x000D_ NA	10_x000D_ 4	0.4927_x000D_ NA	0.7904_x000D_ NA	0.2977_x000D_ 0.2567	Lengthening_x000D_ Lengthening
MAP3K20	105.382	110.738	0.0666	0.8313	NC	No	Yes	3	MAP3K20_exon_chr2:174062754_x000D_ MAP3K20_exon_chr2:174085878_x000D_ MAP3K20_exon_chr2:174130778	0.003_x000D_ 0.8805_x000D_ 0.1165	0.0287_x000D_ 0.697_x000D_ 0.2743	0.0257_x000D_ -0.1835_x000D_ 0.1578	NA_x000D_ NA_x000D_ Up	3_x000D_ 2_x000D_ 1	0.2504_x000D_ NA_x000D_ NA	0.4117_x000D_ NA_x000D_ NA	0.1614_x000D_ 0.2998_x000D_ NA	Lengthening_x000D_ Lengthening_x000D_ NA
PIAS2	606.36	341.673	-0.8279	0	DOWN	Yes	Yes	4	PIAS2_exon_chr18:44383188_x000D_ PIAS2_exon_chr18:44395673_x000D_ PIAS2_exon_chr18:44403249_x000D_ PIAS2_exon_chr18:44424697	0.5392_x000D_ 0.2071_x000D_ 0.1089_x000D_ 0.1294	0.6698_x000D_ 0.0947_x000D_ 0.0758_x000D_ 0.1492	0.1306_x000D_ -0.1124_x000D_ -0.0331_x000D_ 0.0198	Up_x000D_ Down_x000D_ NA_x000D_ NA	14_x000D_ 4_x000D_ 6_x000D_ 2	0.1636_x000D_ 0.0884_x000D_ 0.6993_x000D_ 0.1261	0.3432_x000D_ 0.1864_x000D_ 0.7968_x000D_ 0.1712	0.1796_x000D_ 0.0979_x000D_ 0.0975_x000D_ 0.0452	Lengthening_x000D_ Lengthening_x000D_ NA_x000D_ NA
GJA9-MYCBP	211.567	209.494	-0.0019	1	NC	No	Yes	2	GJA9-MYCBP_exon_chr1:39328162_x000D_ GJA9-MYCBP_exon_chr1:39340450	0.9788_x000D_ 0.0212	0.9953_x000D_ 0.0047	0.0165_x000D_ -0.0165	NA_x000D_ NA	8_x000D_ 1	0.1081_x000D_ NA	0.2372_x000D_ NA	0.1291_x000D_ NA	Lengthening_x000D_ NA
DRAM2	184.435	186.58	0.0283	1	NC	No	Yes	2	DRAM2_end_chr1:111659542_x000D_ DRAM2_exon_chr1:111659792	0.0035_x000D_ 0.9965	0.0149_x000D_ 0.9851	0.0114_x000D_ -0.0114	NA_x000D_ NA	5_x000D_ 1	0.2324_x000D_ NA	0.4308_x000D_ NA	0.1983_x000D_ NA	Lengthening_x000D_ NA
VANGL1	39.3935	145.278	1.8878	0	UP	No	Yes	2	VANGL1_exon_chr1:116193898_x000D_ VANGL1_exon_chr1:116233740	0.0316_x000D_ 0.9684	0.0138_x000D_ 0.9862	-0.0178_x000D_ 0.0178	NA_x000D_ NA	5_x000D_ 1	0.3969_x000D_ NA	0.6807_x000D_ NA	0.2838_x000D_ NA	Lengthening_x000D_ NA
WDR37	33.6519	35.5376	0.107	1	NC	No	Yes	2	WDR37_end_chr10:1178238_x000D_ WDR37_exon_chr10:1175153	0.0_x000D_ 1.0	0.0429_x000D_ 0.9571	0.0429_x000D_ -0.0429	NA_x000D_ NA	4_x000D_ 1	0.7674_x000D_ NA	0.894_x000D_ NA	0.1266_x000D_ NA	Lengthening_x000D_ NA
ZNF33B	76.3166	107.718	0.4902	0.0641	NC	No	Yes	2	ZNF33B_exon_chr10:43077040_x000D_ ZNF33B_exon_chr10:43084532	0.0119_x000D_ 0.9881	0.099_x000D_ 0.901	0.0871_x000D_ -0.0871	NA_x000D_ NA	10_x000D_ 3	0.4093_x000D_ NA	0.5895_x000D_ NA	0.1802_x000D_ 0.2573	Lengthening_x000D_ NA
SAR1A	689.178	501.102	-0.4563	0.0071	NC	No	Yes	2	SAR1A_end_chr10:71906795_x000D_ SAR1A_exon_chr10:71909961	0.0036_x000D_ 0.9964	0.0772_x000D_ 0.9228	0.0735_x000D_ -0.0735	NA_x000D_ NA	6_x000D_ 1	0.2765_x000D_ NA	0.3998_x000D_ NA	0.1233_x000D_ NA	Lengthening_x000D_ NA
CHKA	359.305	276.223	-0.3777	0.0826	NC	No	Yes	2	CHKA_exon_chr11:67820326_x000D_ CHKA_exon_chr11:67831992	0.837_x000D_ 0.163	0.8219_x000D_ 0.1781	-0.015_x000D_ 0.015	NA_x000D_ NA	2_x000D_ 1	0.5223_x000D_ NA	0.6546_x000D_ NA	0.1323_x000D_ NA	Lengthening_x000D_ NA
USP28	151.493	92.8365	-0.689	0.0059	DOWN	No	Yes	2	USP28_exon_chr11:113668597_x000D_ USP28_exon_chr11:113684478	0.94_x000D_ 0.06	0.9679_x000D_ 0.0321	0.0278_x000D_ -0.0278	NA_x000D_ NA	2_x000D_ 1	0.8196_x000D_ NA	0.9463_x000D_ NA	0.1267_x000D_ NA	Lengthening_x000D_ NA
STK38L	50.3654	98.919	0.9916	0.0004	UP	No	Yes	2	STK38L_exon_chr12:27461272_x000D_ STK38L_exon_chr12:27475261	0.0372_x000D_ 0.9628	0.0641_x000D_ 0.9359	0.0269_x000D_ -0.0269	NA_x000D_ NA	9_x000D_ 1	0.476_x000D_ NA	0.7811_x000D_ NA	0.305_x000D_ NA	Lengthening_x000D_ NA
CLYBL	28.2066	15.1006	-0.8262	0.1484	NC	No	Yes	2	CLYBL_exon_chr13:100544697_x000D_ CLYBL_exon_chr13:100560309	1.0_x000D_ 0.0	0.8231_x000D_ 0.1769	-0.1769_x000D_ 0.1769	Down_x000D_ NA	2_x000D_ 1	NA_x000D_ NA	NA_x000D_ NA	0.1614_x000D_ NA	Lengthening_x000D_ NA
LMF1	104.422	82.7718	-0.3358	0.2273	NC	No	Yes	2	LMF1_exon_chr16:1025761_x000D_ LMF1_exon_chr16:903636	0.4673_x000D_ 0.5327	0.5125_x000D_ 0.4875	0.0452_x000D_ -0.0452	NA_x000D_ NA	2_x000D_ 1	0.1523_x000D_ NA	0.3728_x000D_ NA	0.2205_x000D_ NA	Lengthening_x000D_ NA
IQCK	10.9539	50.9842	2.2174	0	UP	No	Yes	2	IQCK_exon_chr16:19838348_x000D_ IQCK_exon_chr16:19867809	0.0555_x000D_ 0.9445	0.043_x000D_ 0.957	-0.0126_x000D_ 0.0126	NA_x000D_ NA	4_x000D_ 1	NA_x000D_ NA	NA_x000D_ NA	0.1783_x000D_ NA	Lengthening_x000D_ NA
EEF2K	72.3248	75.2942	0.0558	0.7081	NC	No	Yes	2	EEF2K_end_chr16:22300067_x000D_ EEF2K_exon_chr16:22295208	0.3591_x000D_ 0.6409	0.4656_x000D_ 0.5344	0.1065_x000D_ -0.1065	NA_x000D_ NA	4_x000D_ 1	0.548_x000D_ NA	0.8907_x000D_ NA	0.3427_x000D_ NA	Lengthening_x000D_ NA
MARVELD3	51.2376	32.1508	-0.6377	0.1564	NC	Yes	Yes	2	MARVELD3_exon_chr16:71668096_x000D_ MARVELD3_exon_chr16:71674293	0.8924_x000D_ 0.1076	0.4747_x000D_ 0.5253	-0.4178_x000D_ 0.4178	Down_x000D_ Up	2_x000D_ 1	0.6452_x000D_ NA	0.7502_x000D_ NA	0.105_x000D_ NA	Lengthening_x000D_ NA
SYNRG	305.99	237.705	-0.3706	0.0952	NC	No	Yes	2	SYNRG_exon_chr17:35874900_x000D_ SYNRG_exon_chr17:35945433	0.4126_x000D_ 0.5874	0.3274_x000D_ 0.6726	-0.0852_x000D_ 0.0852	NA_x000D_ NA	4_x000D_ 1	0.2827_x000D_ NA	0.3953_x000D_ NA	0.1126_x000D_ NA	Lengthening_x000D_ NA
LRRC37A3	18.8134	93.279	2.3059	0	UP	Yes	Yes	2	LRRC37A3_exon_chr17:62850252_x000D_ LRRC37A3_exon_chr17:62890767	0.5344_x000D_ 0.4656	0.8741_x000D_ 0.1259	0.3397_x000D_ -0.3397	Up_x000D_ NA	2_x000D_ 1	NA_x000D_ NA	NA_x000D_ NA	0.112_x000D_ NA	Lengthening_x000D_ NA
ACOX1	175.033	283.569	0.6931	0.0004	UP	No	Yes	2	ACOX1_exon_chr17:73937589_x000D_ ACOX1_exon_chr17:73945576	0.8391_x000D_ 0.1609	0.8938_x000D_ 0.1062	0.0546_x000D_ -0.0546	NA_x000D_ NA	8_x000D_ 1	0.6053_x000D_ NA	0.8199_x000D_ NA	0.2147_x000D_ NA	Lengthening_x000D_ NA
SRP68	662.75	752.095	0.1835	0.4304	NC	No	Yes	2	SRP68_exon_chr17:74034856_x000D_ SRP68_exon_chr17:74068389	0.887_x000D_ 0.113	0.9096_x000D_ 0.0889	0.0225_x000D_ -0.0241	NA_x000D_ NA	4_x000D_ 1	0.6129_x000D_ NA	0.6632_x000D_ NA	0.0503_x000D_ NA	Lengthening_x000D_ NA
EXOC7	198.894	240.485	0.2706	0.2284	NC	No	Yes	2	EXOC7_exon_chr17:74077074_x000D_ EXOC7_exon_chr17:74097093	0.9578_x000D_ 0.0422	0.9825_x000D_ 0.0175	0.0247_x000D_ -0.0247	NA_x000D_ NA	7_x000D_ 1	0.6665_x000D_ NA	0.858_x000D_ NA	0.1915_x000D_ NA	Lengthening_x000D_ NA
ELL	105.986	80.6481	-0.407	0.1588	NC	No	Yes	2	ELL_exon_chr19:18553473_x000D_ ELL_exon_chr19:18556034	0.7581_x000D_ 0.2419	0.7869_x000D_ 0.2131	0.0288_x000D_ -0.0288	NA_x000D_ NA	7_x000D_ 1	0.5195_x000D_ NA	0.6699_x000D_ NA	0.1504_x000D_ NA	Lengthening_x000D_ NA
ZNF101	44.7413	33.6598	-0.4136	0.4876	NC	No	Yes	2	ZNF101_end_chr19:19794316_x000D_ ZNF101_exon_chr19:19789990	0.44_x000D_ 0.56	0.5642_x000D_ 0.4358	0.1242_x000D_ -0.1242	NA_x000D_ NA	3_x000D_ 1	NA_x000D_ NA	NA_x000D_ NA	0.2256_x000D_ NA	Lengthening_x000D_ NA
KLF11	38.8856	58.9979	0.6143	0.1785	NC	No	Yes	2	KLF11_end_chr2:10194964_x000D_ KLF11_exon_chr2:10192354	0.0_x000D_ 1.0	0.0137_x000D_ 0.9863	0.0137_x000D_ -0.0137	NA_x000D_ NA	3_x000D_ 1	0.7475_x000D_ NA	0.8948_x000D_ NA	0.1473_x000D_ NA	Lengthening_x000D_ NA
PNPT1	86.8404	188.115	1.1207	0.0473	UP	No	Yes	2	PNPT1_exon_chr2:55861198_x000D_ PNPT1_exon_chr2:55873394	0.9089_x000D_ 0.0911	0.9621_x000D_ 0.0379	0.0533_x000D_ -0.0533	NA_x000D_ NA	6_x000D_ 1	0.3446_x000D_ NA	0.4633_x000D_ NA	0.1186_x000D_ NA	Lengthening_x000D_ NA
CERS6	327.998	473.951	0.536	0.0263	NC	No	Yes	2	CERS6_end_chr2:169631645_x000D_ CERS6_exon_chr2:169626020	0.0047_x000D_ 0.9953	0.0114_x000D_ 0.9886	0.0068_x000D_ -0.0068	NA_x000D_ NA	12_x000D_ 1	0.4741_x000D_ NA	0.6536_x000D_ NA	0.1795_x000D_ NA	Lengthening_x000D_ NA
DDRGK1	278.839	392.552	0.4899	0.0051	NC	No	Yes	2	DDRGK1_exon_chr20:3170996_x000D_ DDRGK1_exon_chr20:3180988	0.9447_x000D_ 0.0553	0.946_x000D_ 0.054	0.0013_x000D_ -0.0013	NA_x000D_ NA	2_x000D_ 1	0.2978_x000D_ NA	0.4786_x000D_ NA	0.1809_x000D_ NA	Lengthening_x000D_ NA
AZI2	95.5388	120.371	0.35	0.2207	NC	No	Yes	2	AZI2_exon_chr3:28363844_x000D_ AZI2_exon_chr3:28373180	0.5662_x000D_ 0.4338	0.7408_x000D_ 0.2538	0.1747_x000D_ -0.18	Up_x000D_ NA	4_x000D_ 1	0.2544_x000D_ NA	0.3684_x000D_ NA	0.114_x000D_ NA	Lengthening_x000D_ NA
CGGBP1	230.971	177.57	-0.3759	0.2031	NC	No	Yes	2	CGGBP1_exon_chr3:88101100_x000D_ CGGBP1_exon_chr3:88107169	0.9579_x000D_ 0.0421	0.9846_x000D_ 0.0154	0.0267_x000D_ -0.0267	NA_x000D_ NA	9_x000D_ 1	0.3529_x000D_ NA	0.6019_x000D_ NA	0.249_x000D_ NA	Lengthening_x000D_ NA
SKIL	51.1998	28.2866	-0.8327	0.0516	DOWN	Yes	Yes	2	SKIL_exon_chr3:170077487_x000D_ SKIL_exon_chr3:170110047	0.5405_x000D_ 0.4595	0.3039_x000D_ 0.6961	-0.2365_x000D_ 0.2365	Down_x000D_ NA	2_x000D_ 3	NA_x000D_ 0.3053	NA_x000D_ 0.4047	0.4972_x000D_ 0.0993	Lengthening_x000D_ NA
LPP	138.059	133.913	-0.0371	0.7242	NC	Yes	Yes	2	LPP_end_chr3:188608461_x000D_ LPP_exon_chr3:188592139	0.5922_x000D_ 0.4078	0.763_x000D_ 0.237	0.1708_x000D_ -0.1708	NA_x000D_ Down	7_x000D_ 1	0.2036_x000D_ NA	0.6147_x000D_ NA	0.4111_x000D_ NA	Lengthening_x000D_ NA
GRPEL1	1015	942.658	-0.1068	0.7321	NC	No	Yes	2	GRPEL1_end_chr4:7060372_x000D_ GRPEL1_exon_chr4:7060622	0.0483_x000D_ 0.9421	0.1131_x000D_ 0.8788	0.0648_x000D_ -0.0633	NA_x000D_ NA	2_x000D_ 8	0.3186_x000D_ 0.3141	0.4886_x000D_ 0.2941	0.17_x000D_ -0.02	Lengthening_x000D_ NA
FAM173B	36.2428	59.0506	0.7173	0.0539	UP	No	Yes	2	FAM173B_exon_chr5:10225620_x000D_ FAM173B_exon_chr5:10249970	0.9916_x000D_ 0.0084	0.9883_x000D_ 0.0117	-0.0033_x000D_ 0.0033	NA_x000D_ NA	6_x000D_ 1	0.7189_x000D_ NA	0.8223_x000D_ NA	0.1034_x000D_ NA	Lengthening_x000D_ NA
ERCC8	64.5753	51.25	-0.3309	0.4359	NC	Yes	Yes	2	ERCC8_exon_chr5:60169659_x000D_ ERCC8_exon_chr5:60199187	0.1136_x000D_ 0.8864	0.6414_x000D_ 0.3586	0.5278_x000D_ -0.5278	Up_x000D_ Down	2_x000D_ 2	NA_x000D_ 0.4727	NA_x000D_ 0.5439	0.2097_x000D_ 0.0712	Lengthening_x000D_ NA
WDR36	87.1531	112.747	0.3735	0.1236	NC	No	Yes	2	WDR36_exon_chr5:110442993_x000D_ WDR36_exon_chr5:110462432	0.0037_x000D_ 0.9963	0.0107_x000D_ 0.9821	0.007_x000D_ -0.0142	NA_x000D_ NA	10_x000D_ 1	0.4809_x000D_ NA	0.687_x000D_ NA	0.2061_x000D_ NA	Lengthening_x000D_ NA
TRIM27	277.35	222.609	-0.3118	0.2779	NC	No	Yes	2	TRIM27_exon_chr6:28870779_x000D_ TRIM27_exon_chr6:28889669	0.8032_x000D_ 0.1968	0.9196_x000D_ 0.0804	0.1164_x000D_ -0.1164	NA_x000D_ NA	2_x000D_ 1	0.2233_x000D_ NA	0.425_x000D_ NA	0.2017_x000D_ NA	Lengthening_x000D_ NA
PIM1	1396.31	67.1092	-4.3659	0	DOWN	No	Yes	2	PIM1_end_chr6:37143205_x000D_ PIM1_exon_chr6:37141710	0.8768_x000D_ 0.1232	0.7891_x000D_ 0.2109	-0.0877_x000D_ 0.0877	NA_x000D_ NA	4_x000D_ 1	NA_x000D_ NA	NA_x000D_ NA	0.0762_x000D_ NA	Lengthening_x000D_ NA
TRERF1	59.8015	78.538	0.4028	0.2402	NC	No	Yes	2	TRERF1_exon_chr6:42192671_x000D_ TRERF1_exon_chr6:42203943	0.9893_x000D_ 0.0107	0.9962_x000D_ 0.0038	0.0069_x000D_ -0.0069	NA_x000D_ NA	6_x000D_ 1	0.5236_x000D_ NA	0.7344_x000D_ NA	0.2108_x000D_ NA	Lengthening_x000D_ NA
ARL4A	38.7655	70.393	0.8601	0.0385	UP	No	Yes	2	ARL4A_end_chr7:12730559_x000D_ ARL4A_exon_chr7:12727791	0.0_x000D_ 1.0	0.0664_x000D_ 0.9336	0.0664_x000D_ -0.0664	NA_x000D_ NA	8_x000D_ 1	0.2957_x000D_ NA	0.396_x000D_ NA	0.1003_x000D_ NA	Lengthening_x000D_ NA
KIAA1549	59.7401	91.7028	0.6088	0.0446	UP	No	Yes	2	KIAA1549_exon_chr7:138516127_x000D_ KIAA1549_exon_chr7:138555903	0.9947_x000D_ 0.0053	0.9263_x000D_ 0.0737	-0.0684_x000D_ 0.0684	NA_x000D_ NA	6_x000D_ 1	0.1752_x000D_ NA	0.4151_x000D_ NA	0.2399_x000D_ NA	Lengthening_x000D_ NA
STC1	1020.3	444.833	-1.2024	0	DOWN	No	Yes	2	STC1_exon_chr8:23699434_x000D_ STC1_exon_chr8:23711919	0.1627_x000D_ 0.8373	0.1363_x000D_ 0.8637	-0.0264_x000D_ 0.0264	NA_x000D_ NA	4_x000D_ 2	0.7327_x000D_ 0.0916	0.8593_x000D_ 0.0816	0.1265_x000D_ -0.0099	Lengthening_x000D_ NA
CYHR1	345.411	319.673	-0.1102	0.8745	NC	No	Yes	2	CYHR1_exon_chr8:145674965_x000D_ CYHR1_exon_chr8:145689200	0.3446_x000D_ 0.6554	0.3274_x000D_ 0.6726	-0.0172_x000D_ 0.0172	NA_x000D_ NA	2_x000D_ 1	0.082_x000D_ NA	0.3595_x000D_ NA	0.2775_x000D_ NA	Lengthening_x000D_ NA
RFX3	15.8276	36.4189	1.2023	0.0075	UP	Yes	Yes	2	RFX3_exon_chr9:3218297_x000D_ RFX3_exon_chr9:3247037	0.3853_x000D_ 0.6147	0.9008_x000D_ 0.0992	0.5154_x000D_ -0.5154	Up_x000D_ NA	8_x000D_ 2	NA_x000D_ NA	NA_x000D_ NA	-0.0961_x000D_ -0.2315	Lengthening_x000D_ NA
MLLT3	175.382	63.9907	-1.4464	0	DOWN	No	Yes	2	MLLT3_exon_chr9:20341663_x000D_ MLLT3_exon_chr9:20413719	0.7879_x000D_ 0.2121	0.7298_x000D_ 0.2702	-0.0581_x000D_ 0.0581	NA_x000D_ NA	12_x000D_ 1	0.1377_x000D_ NA	0.2213_x000D_ NA	0.0836_x000D_ NA	Lengthening_x000D_ NA
KIF24	17.0265	17.183	0.0612	0.9203	NC	No	Yes	2	KIF24_exon_chr9:34252378_x000D_ KIF24_exon_chr9:34310722	0.7656_x000D_ 0.2344	1.0_x000D_ 0.0	0.2344_x000D_ -0.2344	NA_x000D_ NA	2_x000D_ 1	NA_x000D_ NA	NA_x000D_ NA	0.109_x000D_ NA	Lengthening_x000D_ NA
ALG2	118.34	138.896	0.2347	0.4654	NC	No	Yes	2	ALG2_exon_chr9:101978707_x000D_ ALG2_exon_chr9:101983261	0.9855_x000D_ 0.0145	0.9853_x000D_ 0.0147	-0.0002_x000D_ 0.0002	NA_x000D_ NA	3_x000D_ 1	0.3921_x000D_ NA	0.5073_x000D_ NA	0.1152_x000D_ NA	Lengthening_x000D_ NA
ZNF618	19.2178	41.8827	1.1027	0.019	UP	Yes	Yes	2	ZNF618_end_chr9:116818876_x000D_ ZNF618_exon_chr9:116810931	0.441_x000D_ 0.559	0.2855_x000D_ 0.7145	-0.1556_x000D_ 0.1556	NA_x000D_ Up	2_x000D_ 1	NA_x000D_ NA	NA_x000D_ NA	0.2328_x000D_ NA	Lengthening_x000D_ NA
ACADL	3.4454	11.3138	1.7454	0.0712	UP	No	Yes	2	ACADL_end_chr2:211052466_x000D_ ACADL_exon_chr2:211052716	0.0_x000D_ 1.0	0.091_x000D_ 0.909	0.091_x000D_ -0.091	NA_x000D_ NA	2_x000D_ 1	NA_x000D_ NA	NA_x000D_ NA	0.3906_x000D_ NA	Lengthening_x000D_ NA
BNIP3	5355.46	1514.59	-1.8229	0	DOWN	No	Yes	3	BNIP3_exon_chr10:133781187_x000D_ BNIP3_exon_chr10:133784368_x000D_ BNIP3_exon_chr10:133787297	0.5272_x000D_ 0.4191_x000D_ 0.0537	0.5091_x000D_ 0.4302_x000D_ 0.0608	-0.0181_x000D_ 0.0111_x000D_ 0.0071	NA_x000D_ NA_x000D_ NA	5_x000D_ 1_x000D_ 1	0.3372_x000D_ NA_x000D_ NA	0.4532_x000D_ NA_x000D_ NA	0.116_x000D_ NA_x000D_ NA	Lengthening_x000D_ NA_x000D_ NA
BIRC2	131.989	80.35	-0.715	0.0041	DOWN	Yes	Yes	3	BIRC2_exon_chr11:102219329_x000D_ BIRC2_exon_chr11:102239037_x000D_ BIRC2_exon_chr11:102248721	0.286_x000D_ 0.1467_x000D_ 0.5674	0.1206_x000D_ 0.1602_x000D_ 0.7192	-0.1654_x000D_ 0.0135_x000D_ 0.1519	Down_x000D_ NA_x000D_ NA	2_x000D_ 1_x000D_ 1	NA_x000D_ NA_x000D_ NA	NA_x000D_ NA_x000D_ NA	0.2856_x000D_ NA_x000D_ NA	Lengthening_x000D_ NA_x000D_ NA
BNIP2	191.563	179.516	-0.083	1	NC	No	Yes	3	BNIP2_exon_chr15:59951345_x000D_ BNIP2_exon_chr15:59971791_x000D_ BNIP2_exon_chr15:59974607	0.9445_x000D_ 0.0352_x000D_ 0.0202	0.9455_x000D_ 0.034_x000D_ 0.0205	0.001_x000D_ -0.0012_x000D_ 0.0003	NA_x000D_ NA_x000D_ NA	3_x000D_ 1_x000D_ 1	0.3216_x000D_ NA_x000D_ NA	0.4619_x000D_ NA_x000D_ NA	0.1403_x000D_ NA_x000D_ NA	Lengthening_x000D_ NA_x000D_ NA
PSMD12	387.732	553.093	0.5187	0.0073	NC	No	Yes	3	PSMD12_exon_chr17:65334032_x000D_ PSMD12_exon_chr17:65340722_x000D_ PSMD12_exon_chr17:65343452	0.9352_x000D_ 0.0358_x000D_ 0.029	0.9601_x000D_ 0.0241_x000D_ 0.0158	0.0249_x000D_ -0.0117_x000D_ -0.0132	NA_x000D_ NA_x000D_ NA	8_x000D_ 1_x000D_ 2	0.3011_x000D_ NA_x000D_ NA	0.4702_x000D_ NA_x000D_ NA	0.169_x000D_ NA_x000D_ -0.0096	Lengthening_x000D_ NA_x000D_ NA
RIOK3	157.279	112.972	-0.4701	0.0425	NC	No	Yes	3	RIOK3_exon_chr18:21043931_x000D_ RIOK3_exon_chr18:21044483_x000D_ RIOK3_exon_chr18:21061136	0.0252_x000D_ 0.0158_x000D_ 0.9589	0.0646_x000D_ 0.0238_x000D_ 0.9115	0.0394_x000D_ 0.008_x000D_ -0.0474	NA_x000D_ NA_x000D_ NA	4_x000D_ 1_x000D_ 1	0.6766_x000D_ NA_x000D_ NA	0.7927_x000D_ NA_x000D_ NA	0.1161_x000D_ NA_x000D_ NA	Lengthening_x000D_ NA_x000D_ NA
RPRD1A	113.498	217.25	0.9455	0	UP	No	Yes	3	RPRD1A_exon_chr18:33569787_x000D_ RPRD1A_exon_chr18:33604852_x000D_ RPRD1A_exon_chr18:33606863	0.8373_x000D_ 0.1359_x000D_ 0.0243	0.9236_x000D_ 0.0612_x000D_ 0.0053	0.0863_x000D_ -0.0746_x000D_ -0.019	NA_x000D_ NA_x000D_ NA	4_x000D_ 2_x000D_ 1	0.7574_x000D_ NA_x000D_ NA	0.8668_x000D_ NA_x000D_ NA	0.1094_x000D_ -0.033_x000D_ NA	Lengthening_x000D_ NA_x000D_ NA
TMEM237	94.7858	117.327	0.308	0.3599	NC	No	Yes	3	TMEM237_exon_chr2:202484907_x000D_ TMEM237_exon_chr2:202498034_x000D_ TMEM237_exon_chr2:202501471	0.9234_x000D_ 0.0289_x000D_ 0.0477	0.9065_x000D_ 0.0428_x000D_ 0.0507	-0.017_x000D_ 0.0139_x000D_ 0.003	NA_x000D_ NA_x000D_ NA	8_x000D_ 1_x000D_ 1	0.0842_x000D_ NA_x000D_ NA	0.3501_x000D_ NA_x000D_ NA	0.266_x000D_ NA_x000D_ NA	Lengthening_x000D_ NA_x000D_ NA
HDLBP	1392.54	1741.93	0.3225	0.0403	NC	No	Yes	3	HDLBP_exon_chr2:242166679_x000D_ HDLBP_exon_chr2:242186471_x000D_ HDLBP_exon_chr2:242195599	0.6935_x000D_ 0.1656_x000D_ 0.1237	0.7825_x000D_ 0.1259_x000D_ 0.0817	0.089_x000D_ -0.0397_x000D_ -0.042	NA_x000D_ NA_x000D_ NA	3_x000D_ 1_x000D_ 1	0.3082_x000D_ NA_x000D_ NA	0.598_x000D_ NA_x000D_ NA	0.2898_x000D_ NA_x000D_ NA	Lengthening_x000D_ NA_x000D_ NA
MAP4	677.078	919.219	0.4381	0.014	NC	No	Yes	3	MAP4_exon_chr3:47892180_x000D_ MAP4_exon_chr3:47956307_x000D_ MAP4_exon_chr3:47957441	0.4954_x000D_ 0.009_x000D_ 0.4957	0.4969_x000D_ 0.0152_x000D_ 0.4879	0.0015_x000D_ 0.0063_x000D_ -0.0078	NA_x000D_ NA_x000D_ NA	3_x000D_ 1_x000D_ 3	0.485_x000D_ NA_x000D_ 0.0952	0.6119_x000D_ NA_x000D_ 0.071	0.1269_x000D_ NA_x000D_ -0.0242	Lengthening_x000D_ NA_x000D_ NA
ZNF148	172.071	264.041	0.6156	0.0027	UP	No	Yes	3	ZNF148_exon_chr3:124944513_x000D_ ZNF148_exon_chr3:125006947_x000D_ ZNF148_exon_chr3:125032152	0.8062_x000D_ 0.0444_x000D_ 0.1495	0.8452_x000D_ 0.0596_x000D_ 0.0953	0.039_x000D_ 0.0152_x000D_ -0.0542	NA_x000D_ NA_x000D_ NA	13_x000D_ 2_x000D_ 2	0.5942_x000D_ NA_x000D_ 0.7718	0.6979_x000D_ NA_x000D_ 0.6396	0.1038_x000D_ 0.0636_x000D_ -0.1322	Lengthening_x000D_ NA_x000D_ NA
PPIL6	8.1042	50.4537	2.6255	0	UP	No	Yes	3	PPIL6_exon_chr6:109711418_x000D_ PPIL6_exon_chr6:109752360_x000D_ PPIL6_exon_chr6:109757307	0.708_x000D_ 0.0376_x000D_ 0.2545	0.3844_x000D_ 0.0307_x000D_ 0.5848	-0.3235_x000D_ -0.0068_x000D_ 0.3303	Down_x000D_ NA_x000D_ Up	3_x000D_ 1_x000D_ 1	NA_x000D_ NA_x000D_ NA	NA_x000D_ NA_x000D_ NA	0.1978_x000D_ NA_x000D_ NA	Lengthening_x000D_ NA_x000D_ NA
PDCD2	268.848	383.247	0.5175	0.0174	NC	Yes	Yes	3	PDCD2_exon_chr6:170884660_x000D_ PDCD2_exon_chr6:170887570_x000D_ PDCD2_exon_chr6:170890835	0.5878_x000D_ 0.1659_x000D_ 0.2463	0.7107_x000D_ 0.1045_x000D_ 0.1848	0.1229_x000D_ -0.0614_x000D_ -0.0615	Up_x000D_ NA_x000D_ NA	4_x000D_ 1_x000D_ 1	0.1468_x000D_ NA_x000D_ NA	0.3853_x000D_ NA_x000D_ NA	0.2385_x000D_ NA_x000D_ NA	Lengthening_x000D_ NA_x000D_ NA
ZC3HAV1	174.374	197.522	0.1877	0.5889	NC	Yes	Yes	3	ZC3HAV1_exon_chr7:138728266_x000D_ ZC3HAV1_exon_chr7:138738711_x000D_ ZC3HAV1_exon_chr7:138745084	0.3578_x000D_ 0.0419_x000D_ 0.6003	0.6988_x000D_ 0.0733_x000D_ 0.228	0.341_x000D_ 0.0313_x000D_ -0.3723	Up_x000D_ NA_x000D_ Down	5_x000D_ 1_x000D_ 1	0.8328_x000D_ NA_x000D_ NA	0.9138_x000D_ NA_x000D_ NA	0.081_x000D_ NA_x000D_ NA	Lengthening_x000D_ NA_x000D_ NA
CHM	14.3535	35.0064	1.315	0.0053	UP	No	Yes	3	CHM_exon_chrX:85116185_x000D_ CHM_exon_chrX:85218670_x000D_ CHM_exon_chrX:85224099	0.6041_x000D_ 0.1924_x000D_ 0.2034	0.5625_x000D_ 0.1634_x000D_ 0.274	-0.0416_x000D_ -0.029_x000D_ 0.0706	NA_x000D_ NA_x000D_ NA	3_x000D_ 1_x000D_ 1	NA_x000D_ NA_x000D_ NA	NA_x000D_ NA_x000D_ NA	0.1086_x000D_ NA_x000D_ NA	Lengthening_x000D_ NA_x000D_ NA
JMJD1C	859.596	474.326	-0.8639	0.0001	DOWN	No	Yes	6	JMJD1C_exon_chr10:64926981_x000D_ JMJD1C_exon_chr10:64950654_x000D_ JMJD1C_exon_chr10:64952698_x000D_ JMJD1C_exon_chr10:64966355_x000D_ JMJD1C_exon_chr10:64973233_x000D_ JMJD1C_exon_chr10:64975023	0.1931_x000D_ 0.0124_x000D_ 0.2829_x000D_ 0.1755_x000D_ 0.3057_x000D_ 0.0304	0.1583_x000D_ 0.0111_x000D_ 0.3648_x000D_ 0.1227_x000D_ 0.3148_x000D_ 0.0283	-0.0348_x000D_ -0.0014_x000D_ 0.0819_x000D_ -0.0528_x000D_ 0.0091_x000D_ -0.0021	NA_x000D_ NA_x000D_ NA_x000D_ NA_x000D_ NA_x000D_ NA	4_x000D_ 1_x000D_ 1_x000D_ 3_x000D_ 5_x000D_ 2	0.6679_x000D_ NA_x000D_ NA_x000D_ 0.8352_x000D_ 0.5816_x000D_ NA	0.7635_x000D_ NA_x000D_ NA_x000D_ 0.7599_x000D_ 0.5833_x000D_ NA	0.0957_x000D_ NA_x000D_ NA_x000D_ -0.0753_x000D_ 0.0017_x000D_ 0.1019	Lengthening_x000D_ NA_x000D_ NA_x000D_ Both_x000D_ NA_x000D_ NA
NR2C1	15.9157	42.5481	1.4321	0.0079	UP	No	Yes	4	NR2C1_exon_chr12:95414005_x000D_ NR2C1_exon_chr12:95422163_x000D_ NR2C1_exon_chr12:95424185_x000D_ NR2C1_exon_chr12:95452086	0.5866_x000D_ 0.0604_x000D_ 0.1774_x000D_ 0.1756	0.7923_x000D_ 0.0331_x000D_ 0.1189_x000D_ 0.0556	0.2057_x000D_ -0.0272_x000D_ -0.0585_x000D_ -0.1199	Up_x000D_ NA_x000D_ NA_x000D_ NA	3_x000D_ 1_x000D_ 1_x000D_ 1	NA_x000D_ NA_x000D_ NA_x000D_ NA	NA_x000D_ NA_x000D_ NA_x000D_ NA	0.4427_x000D_ NA_x000D_ NA_x000D_ NA	Lengthening_x000D_ NA_x000D_ NA_x000D_ NA
SIN3A	240.498	226.011	-0.093	0.8717	NC	No	Yes	4	SIN3A_end_chr15:75661470_x000D_ SIN3A_exon_chr15:75661720_x000D_ SIN3A_exon_chr15:75668006_x000D_ SIN3A_exon_chr15:75684583	0.0064_x000D_ 0.7905_x000D_ 0.0816_x000D_ 0.1201	0.0203_x000D_ 0.7599_x000D_ 0.0758_x000D_ 0.134	0.0139_x000D_ -0.0307_x000D_ -0.0059_x000D_ 0.0139	NA_x000D_ NA_x000D_ NA_x000D_ NA	6_x000D_ 1_x000D_ 2_x000D_ 1	0.0843_x000D_ NA_x000D_ 1.0_x000D_ NA	0.1932_x000D_ NA_x000D_ 0.9872_x000D_ NA	0.1089_x000D_ NA_x000D_ -0.0128_x000D_ NA	Lengthening_x000D_ NA_x000D_ NA_x000D_ NA
CLINT1	281.636	275.377	-0.0343	0.9543	NC	No	Yes	4	CLINT1_exon_chr5:157212751_x000D_ CLINT1_exon_chr5:157232874_x000D_ CLINT1_exon_chr5:157240071_x000D_ CLINT1_exon_chr5:157243742	0.6292_x000D_ 0.0951_x000D_ 0.0376_x000D_ 0.2381	0.6283_x000D_ 0.096_x000D_ 0.0225_x000D_ 0.2532	-0.0009_x000D_ 0.0009_x000D_ -0.0151_x000D_ 0.0151	NA_x000D_ NA_x000D_ NA_x000D_ NA	5_x000D_ 1_x000D_ 1_x000D_ 1	0.4763_x000D_ NA_x000D_ NA_x000D_ NA	0.6559_x000D_ NA_x000D_ NA_x000D_ NA	0.1796_x000D_ NA_x000D_ NA_x000D_ NA	Lengthening_x000D_ NA_x000D_ NA_x000D_ NA
AHI1	19.6616	57.8826	1.5339	0.0016	UP	No	Yes	4	AHI1_exon_chr6:135605110_x000D_ AHI1_exon_chr6:135708922_x000D_ AHI1_exon_chr6:135752346_x000D_ AHI1_exon_chr6:135786952	0.2265_x000D_ 0.0161_x000D_ 0.1089_x000D_ 0.6485	0.4456_x000D_ 0.018_x000D_ 0.1357_x000D_ 0.4007	0.219_x000D_ 0.0018_x000D_ 0.0269_x000D_ -0.2478	Up_x000D_ NA_x000D_ NA_x000D_ NA	2_x000D_ 1_x000D_ 3_x000D_ 1	NA_x000D_ NA_x000D_ NA_x000D_ NA	NA_x000D_ NA_x000D_ NA_x000D_ NA	0.5506_x000D_ NA_x000D_ 0.1354_x000D_ NA	Lengthening_x000D_ NA_x000D_ NA_x000D_ NA
PDAP1	2211.44	3036.23	0.4563	0.0954	NC	No	Yes	4	PDAP1_exon_chr7:98992298_x000D_ PDAP1_exon_chr7:98997926_x000D_ PDAP1_exon_chr7:99001021_x000D_ PDAP1_exon_chr7:99002485	0.5195_x000D_ 0.0191_x000D_ 0.4206_x000D_ 0.0397	0.4279_x000D_ 0.0164_x000D_ 0.5166_x000D_ 0.0389	-0.0916_x000D_ -0.0027_x000D_ 0.096_x000D_ -0.0008	NA_x000D_ NA_x000D_ NA_x000D_ NA	5_x000D_ 1_x000D_ 2_x000D_ 2	0.0351_x000D_ NA_x000D_ 0.7091_x000D_ 0.981	0.1975_x000D_ NA_x000D_ 0.7617_x000D_ 1.0	0.1623_x000D_ NA_x000D_ 0.0526_x000D_ 0.019	Lengthening_x000D_ NA_x000D_ NA_x000D_ NA
MAPKAP1	215.118	329.195	0.6107	0.0098	UP	Yes	Yes	4	MAPKAP1_exon_chr9:128199673_x000D_ MAPKAP1_exon_chr9:128283749_x000D_ MAPKAP1_exon_chr9:128419930_x000D_ MAPKAP1_exon_chr9:128432097	0.417_x000D_ 0.2588_x000D_ 0.0255_x000D_ 0.2987	0.4727_x000D_ 0.0942_x000D_ 0.0146_x000D_ 0.4185	0.0556_x000D_ -0.1645_x000D_ -0.0109_x000D_ 0.1198	NA_x000D_ Down_x000D_ NA_x000D_ Up	3_x000D_ 1_x000D_ 1_x000D_ 1	0.1568_x000D_ NA_x000D_ NA_x000D_ NA	0.2812_x000D_ NA_x000D_ NA_x000D_ NA	0.1244_x000D_ NA_x000D_ NA_x000D_ NA	Lengthening_x000D_ NA_x000D_ NA_x000D_ NA
CASK	255.774	376.948	0.5538	0.0015	NC	No	Yes	4	CASK_exon_chrX:41374189_x000D_ CASK_exon_chrX:41390260_x000D_ CASK_exon_chrX:41428921_x000D_ CASK_exon_chrX:41524530	0.5399_x000D_ 0.2564_x000D_ 0.0072_x000D_ 0.1964	0.5544_x000D_ 0.2261_x000D_ 0.0143_x000D_ 0.2052	0.0145_x000D_ -0.0304_x000D_ 0.007_x000D_ 0.0088	NA_x000D_ NA_x000D_ NA_x000D_ NA	7_x000D_ 1_x000D_ 1_x000D_ 1	0.4005_x000D_ NA_x000D_ NA_x000D_ NA	0.5336_x000D_ NA_x000D_ NA_x000D_ NA	0.1331_x000D_ NA_x000D_ NA_x000D_ NA	Lengthening_x000D_ NA_x000D_ NA_x000D_ NA
NEBL	51.2159	52.5811	0.0527	1	NC	No	Yes	5	NEBL_exon_chr10:21068903_x000D_ NEBL_exon_chr10:21124442_x000D_ NEBL_exon_chr10:21129668_x000D_ NEBL_exon_chr10:21134187_x000D_ NEBL_exon_chr10:21139324	0.8272_x000D_ 0.064_x000D_ 0.0913_x000D_ 0.0174_x000D_ 0.0	0.5903_x000D_ 0.1395_x000D_ 0.1008_x000D_ 0.1106_x000D_ 0.0588	-0.2369_x000D_ 0.0755_x000D_ 0.0095_x000D_ 0.0932_x000D_ 0.0588	NA_x000D_ NA_x000D_ NA_x000D_ NA_x000D_ NA	6_x000D_ 1_x000D_ 1_x000D_ 1_x000D_ 1	0.7112_x000D_ NA_x000D_ NA_x000D_ NA_x000D_ NA	0.9253_x000D_ NA_x000D_ NA_x000D_ NA_x000D_ NA	0.214_x000D_ NA_x000D_ NA_x000D_ NA_x000D_ NA	Lengthening_x000D_ NA_x000D_ NA_x000D_ NA_x000D_ NA
CHD6	176.564	187.652	0.0715	1	NC	No	Yes	5	CHD6_exon_chr20:40030743_x000D_ CHD6_exon_chr20:40065914_x000D_ CHD6_exon_chr20:40083266_x000D_ CHD6_exon_chr20:40143444_x000D_ CHD6_exon_chr20:40161689	0.32_x000D_ 0.0531_x000D_ 0.1198_x000D_ 0.3197_x000D_ 0.1874	0.3677_x000D_ 0.0496_x000D_ 0.0776_x000D_ 0.3062_x000D_ 0.1989	0.0476_x000D_ -0.0035_x000D_ -0.0422_x000D_ -0.0135_x000D_ 0.0115	NA_x000D_ NA_x000D_ NA_x000D_ NA_x000D_ NA	12_x000D_ 1_x000D_ 1_x000D_ 1_x000D_ 2	0.5947_x000D_ NA_x000D_ NA_x000D_ NA_x000D_ 0.6101	0.7929_x000D_ NA_x000D_ NA_x000D_ NA_x000D_ 0.6015	0.1983_x000D_ NA_x000D_ NA_x000D_ NA_x000D_ -0.0087	Lengthening_x000D_ NA_x000D_ NA_x000D_ NA_x000D_ NA
IBTK	135.576	164.679	0.28	0.1897	NC	No	Yes	5	IBTK_exon_chr6:82879704_x000D_ IBTK_exon_chr6:82909858_x000D_ IBTK_exon_chr6:82922424_x000D_ IBTK_exon_chr6:82923944_x000D_ IBTK_exon_chr6:82927677	0.7088_x000D_ 0.0205_x000D_ 0.1682_x000D_ 0.0154_x000D_ 0.0872	0.7843_x000D_ 0.0162_x000D_ 0.1035_x000D_ 0.0224_x000D_ 0.0735	0.0755_x000D_ -0.0043_x000D_ -0.0646_x000D_ 0.007_x000D_ -0.0136	NA_x000D_ NA_x000D_ NA_x000D_ NA_x000D_ NA	3_x000D_ 1_x000D_ 1_x000D_ 1_x000D_ 1	0.1237_x000D_ NA_x000D_ NA_x000D_ NA_x000D_ NA	0.2507_x000D_ NA_x000D_ NA_x000D_ NA_x000D_ NA	0.127_x000D_ NA_x000D_ NA_x000D_ NA_x000D_ NA	Lengthening_x000D_ NA_x000D_ NA_x000D_ NA_x000D_ NA
ATP11C	314.493	240.84	-0.393	0.05	NC	No	Yes	5	ATP11C_exon_chrX:138808505_x000D_ ATP11C_exon_chrX:138856849_x000D_ ATP11C_exon_chrX:138864706_x000D_ ATP11C_exon_chrX:138869332_x000D_ ATP11C_exon_chrX:138880838	0.339_x000D_ 0.0831_x000D_ 0.1567_x000D_ 0.4011_x000D_ 0.0202	0.2911_x000D_ 0.095_x000D_ 0.2268_x000D_ 0.3807_x000D_ 0.0064	-0.0479_x000D_ 0.0119_x000D_ 0.0701_x000D_ -0.0203_x000D_ -0.0137	NA_x000D_ NA_x000D_ NA_x000D_ NA_x000D_ NA	3_x000D_ 1_x000D_ 1_x000D_ 1_x000D_ 1	0.6313_x000D_ NA_x000D_ NA_x000D_ NA_x000D_ NA	0.7416_x000D_ NA_x000D_ NA_x000D_ NA_x000D_ NA	0.1103_x000D_ NA_x000D_ NA_x000D_ NA_x000D_ NA	Lengthening_x000D_ NA_x000D_ NA_x000D_ NA_x000D_ NA
ITPR2	42.4494	80.8058	0.9086	0.0034	UP	No	Yes	8	ITPR2_exon_chr12:26488285_x000D_ ITPR2_exon_chr12:26640001_x000D_ ITPR2_exon_chr12:26703180_x000D_ ITPR2_exon_chr12:26755303_x000D_ ITPR2_exon_chr12:26774056_x000D_ ITPR2_exon_chr12:26808641_x000D_ ITPR2_exon_chr12:26848539_x000D_ ITPR2_exon_chr12:26877589	0.2179_x000D_ 0.122_x000D_ 0.074_x000D_ 0.0293_x000D_ 0.0512_x000D_ 0.0708_x000D_ 0.3168_x000D_ 0.1181	0.2581_x000D_ 0.0964_x000D_ 0.1081_x000D_ 0.016_x000D_ 0.0968_x000D_ 0.0261_x000D_ 0.2376_x000D_ 0.1611	0.0401_x000D_ -0.0255_x000D_ 0.0341_x000D_ -0.0133_x000D_ 0.0456_x000D_ -0.0447_x000D_ -0.0792_x000D_ 0.043	NA_x000D_ NA_x000D_ NA_x000D_ NA_x000D_ NA_x000D_ NA_x000D_ NA_x000D_ NA	6_x000D_ 2_x000D_ 1_x000D_ 1_x000D_ 1_x000D_ 1_x000D_ 1_x000D_ 1	NA_x000D_ NA_x000D_ NA_x000D_ NA_x000D_ NA_x000D_ NA_x000D_ NA_x000D_ NA	NA_x000D_ NA_x000D_ NA_x000D_ NA_x000D_ NA_x000D_ NA_x000D_ NA_x000D_ NA	0.1272_x000D_ 0.1651_x000D_ NA_x000D_ NA_x000D_ NA_x000D_ NA_x000D_ NA_x000D_ NA	Lengthening_x000D_ NA_x000D_ NA_x000D_ NA_x000D_ NA_x000D_ NA_x000D_ NA_x000D_ NA
LOC727751	2823.36	845.856	-1.7422	0	DOWN	No	Yes	2	LOC727751_exon_chr15:82973924_x000D_ LOC727751_exon_chr15:83140204	0.4903_x000D_ 0.5097	0.4936_x000D_ 0.5064	0.0033_x000D_ -0.0033	NA_x000D_ NA	2_x000D_ 2	0.7658_x000D_ 0.801	0.5431_x000D_ 0.5818	-0.2227_x000D_ -0.2192	Lengthening_x000D_ Shortening
MIR1244-3	274.025	364.823	0.4169	0.1993	NC	No	Yes	3	MIR1244-3_end_chr12:12264968_x000D_ MIR1244-3_end_chr12:9391816_x000D_ MIR1244-3_exon_chr12:12264886	0.3493_x000D_ 0.6372_x000D_ 0.0135	0.226_x000D_ 0.7369_x000D_ 0.0371	-0.1233_x000D_ 0.0996_x000D_ 0.0237	NA_x000D_ NA_x000D_ NA	2_x000D_ 2_x000D_ 1	0.8769_x000D_ 0.6959_x000D_ NA	0.5635_x000D_ 0.5449_x000D_ NA	-0.3134_x000D_ -0.151_x000D_ NA	Lengthening_x000D_ Shortening_x000D_ NA
LINC01128	46.3129	68.0964	0.5757	0.1584	NC	No	Yes	2	LINC01128_exon_chr1:776580_x000D_ LINC01128_exon_chr1:788771	0.0517_x000D_ 0.9483	0.0775_x000D_ 0.9225	0.0258_x000D_ -0.0258	NA_x000D_ NA	2_x000D_ 5	NA_x000D_ 0.2285	NA_x000D_ 0.6665	0.3061_x000D_ 0.4379	NA_x000D_ Lengthening
NOL9	167.201	329.617	0.9879	0	UP	No	Yes	2	NOL9_end_chr1:6581157_x000D_ NOL9_exon_chr1:6581407	0.0034_x000D_ 0.9966	0.0402_x000D_ 0.9598	0.0367_x000D_ -0.0367	NA_x000D_ NA	1_x000D_ 5	NA_x000D_ 0.7897	NA_x000D_ 0.9188	NA_x000D_ 0.1292	NA_x000D_ Lengthening
NFIA	147.857	273.24	0.8788	0.0001	UP	No	Yes	2	NFIA_exon_chr1:61553821_x000D_ NFIA_exon_chr1:61920975	0.3433_x000D_ 0.6567	0.3811_x000D_ 0.6189	0.0378_x000D_ -0.0378	NA_x000D_ NA	1_x000D_ 5	NA_x000D_ 0.6186	NA_x000D_ 0.7082	NA_x000D_ 0.0896	NA_x000D_ Lengthening
FAM72C	479.77	272.567	-0.8148	0	DOWN	No	Yes	2	FAM72C_exon_chr1:143896525_x000D_ FAM72C_exon_chr1:143912144	0.9114_x000D_ 0.0886	0.9309_x000D_ 0.0691	0.0196_x000D_ -0.0196	NA_x000D_ NA	3_x000D_ 3	0.769_x000D_ 0.3194	0.735_x000D_ 0.4895	-0.0339_x000D_ 0.1701	NA_x000D_ Lengthening
LMNA	419.201	497.187	0.2446	0.2886	NC	Yes	Yes	2	LMNA_exon_chr1:156107445_x000D_ LMNA_exon_chr1:156108871	0.7616_x000D_ 0.2384	0.4096_x000D_ 0.5904	-0.352_x000D_ 0.352	Down_x000D_ Up	1_x000D_ 4	NA_x000D_ 0.7382	NA_x000D_ 0.8553	NA_x000D_ 0.1171	NA_x000D_ Lengthening
MRPS16	1178.97	696.718	-0.758	0	DOWN	No	Yes	2	MRPS16_end_chr10:75008351_x000D_ MRPS16_exon_chr10:75008601	0.0106_x000D_ 0.9894	0.0172_x000D_ 0.9828	0.0066_x000D_ -0.0066	NA_x000D_ NA	1_x000D_ 4	NA_x000D_ 0.3319	NA_x000D_ 0.4391	NA_x000D_ 0.1073	NA_x000D_ Lengthening
RPP30	94.8193	103.529	0.1412	0.6878	NC	Yes	Yes	2	RPP30_exon_chr10:92660327_x000D_ RPP30_exon_chr10:92665059	0.864_x000D_ 0.136	0.6577_x000D_ 0.3423	-0.2064_x000D_ 0.2064	NA_x000D_ Up	5_x000D_ 2	0.0464_x000D_ 0.3709	0.0533_x000D_ 0.6099	0.0069_x000D_ 0.239	NA_x000D_ Lengthening
PTPRE	17.8908	21.3508	0.2392	0.7589	NC	No	Yes	2	PTPRE_exon_chr10:129861347_x000D_ PTPRE_exon_chr10:129881096	0.4359_x000D_ 0.5641	0.5273_x000D_ 0.4727	0.0913_x000D_ -0.0913	NA_x000D_ NA	1_x000D_ 2	NA_x000D_ NA	NA_x000D_ NA	NA_x000D_ 0.645	NA_x000D_ Lengthening
SPA17	54.3133	116.107	1.0852	0.0001	UP	No	Yes	2	SPA17_exon_chr11:124545134_x000D_ SPA17_exon_chr11:124564199	0.0656_x000D_ 0.9344	0.088_x000D_ 0.912	0.0224_x000D_ -0.0224	NA_x000D_ NA	1_x000D_ 5	NA_x000D_ 0.493	NA_x000D_ 0.5726	NA_x000D_ 0.0796	NA_x000D_ Lengthening
DCP1B	51.8252	40.1397	-0.3533	0.3975	NC	Yes	Yes	2	DCP1B_exon_chr12:2055214_x000D_ DCP1B_exon_chr12:2100622	0.4284_x000D_ 0.5716	0.8601_x000D_ 0.1399	0.4317_x000D_ -0.4317	NA_x000D_ Down	1_x000D_ 2	NA_x000D_ NA	NA_x000D_ NA	NA_x000D_ 0.1659	NA_x000D_ Lengthening
XPOT	266.812	457.624	0.7792	0.5061	NC	No	Yes	2	XPOT_exon_chr12:64816962_x000D_ XPOT_exon_chr12:64841885	0.0251_x000D_ 0.9749	0.0134_x000D_ 0.9866	-0.0116_x000D_ 0.0116	NA_x000D_ NA	1_x000D_ 10	NA_x000D_ 0.3237	NA_x000D_ 0.4637	NA_x000D_ 0.14	NA_x000D_ Lengthening
CAND1	543	415.019	-0.3811	0.0571	NC	No	Yes	2	CAND1_exon_chr12:67703681_x000D_ CAND1_exon_chr12:67706386	0.0072_x000D_ 0.9883	0.0107_x000D_ 0.9766	0.0035_x000D_ -0.0117	NA_x000D_ NA	1_x000D_ 10	NA_x000D_ 0.1489	NA_x000D_ 0.2573	NA_x000D_ 0.1083	NA_x000D_ Lengthening
IPO5	584.4	708.752	0.2784	0.1078	NC	No	Yes	2	IPO5_exon_chr13:98667784_x000D_ IPO5_exon_chr13:98673990	0.3852_x000D_ 0.6126	0.4177_x000D_ 0.5758	0.0324_x000D_ -0.0368	NA_x000D_ NA	1_x000D_ 11	NA_x000D_ 0.2061	NA_x000D_ 0.3203	NA_x000D_ 0.1142	NA_x000D_ Lengthening
FOXA1	361.975	372.228	0.047	0.9441	NC	No	Yes	2	FOXA1_end_chr14:38058507_x000D_ FOXA1_exon_chr14:38058757	0.0409_x000D_ 0.9591	0.0795_x000D_ 0.9205	0.0386_x000D_ -0.0386	NA_x000D_ NA	1_x000D_ 7	NA_x000D_ 0.8548	NA_x000D_ 0.8922	NA_x000D_ 0.0374	NA_x000D_ Lengthening
TECPR2	4.913	10.5865	1.1203	0.2143	NC	No	Yes	2	TECPR2_exon_chr14:102931478_x000D_ TECPR2_exon_chr14:102964440	0.1827_x000D_ 0.8173	0.0973_x000D_ 0.9027	-0.0853_x000D_ 0.0853	NA_x000D_ NA	1_x000D_ 2	NA_x000D_ NA	NA_x000D_ NA	NA_x000D_ 0.4149	NA_x000D_ Lengthening
MTSS1L	83.4613	115.911	0.4764	0.0598	NC	No	Yes	2	MTSS1L_end_chr16:70694857_x000D_ MTSS1L_exon_chr16:70695107	0.9089_x000D_ 0.0911	0.8714_x000D_ 0.1286	-0.0374_x000D_ 0.0374	NA_x000D_ NA	1_x000D_ 2	NA_x000D_ NA	NA_x000D_ NA	NA_x000D_ 0.3454	NA_x000D_ Lengthening
ATP2C2	89.3879	47.3611	-0.9171	0.0073	DOWN	No	Yes	2	ATP2C2_exon_chr16:84479935_x000D_ ATP2C2_exon_chr16:84497220	0.1243_x000D_ 0.8757	0.1041_x000D_ 0.8959	-0.0202_x000D_ 0.0202	NA_x000D_ NA	1_x000D_ 2	NA_x000D_ 0.1166	NA_x000D_ 0.3216	NA_x000D_ 0.2049	NA_x000D_ Lengthening
FLCN	199.08	103.628	-0.9292	0	DOWN	No	Yes	2	FLCN_exon_chr17:17115527_x000D_ FLCN_exon_chr17:17124485	0.8522_x000D_ 0.1478	0.9352_x000D_ 0.0648	0.0831_x000D_ -0.0831	NA_x000D_ NA	1_x000D_ 2	NA_x000D_ NA	NA_x000D_ NA	NA_x000D_ 0.0122	NA_x000D_ Lengthening
ZNF207	598.895	436.579	-0.4568	0.0088	NC	No	Yes	2	ZNF207_exon_chr17:30685522_x000D_ ZNF207_exon_chr17:30696618	0.1576_x000D_ 0.8424	0.1565_x000D_ 0.8435	-0.0012_x000D_ 0.0012	NA_x000D_ NA	2_x000D_ 3	0.6052_x000D_ 0.2794	0.5861_x000D_ 0.4397	-0.019_x000D_ 0.1602	NA_x000D_ Lengthening
CANT1	792.967	329.908	-1.2634	0	DOWN	No	Yes	2	CANT1_end_chr17:76987548_x000D_ CANT1_exon_chr17:76987798	0.9186_x000D_ 0.0814	0.9386_x000D_ 0.0614	0.02_x000D_ -0.02	NA_x000D_ NA	1_x000D_ 4	NA_x000D_ 0.1108	NA_x000D_ 0.2232	NA_x000D_ 0.1124	NA_x000D_ Lengthening
BAIAP2	50.1395	100.656	0.9949	0.0015	UP	No	Yes	2	BAIAP2_exon_chr17:79082768_x000D_ BAIAP2_exon_chr17:79089570	0.2185_x000D_ 0.7815	0.1735_x000D_ 0.8265	-0.045_x000D_ 0.045	NA_x000D_ NA	1_x000D_ 3	NA_x000D_ 0.2139	NA_x000D_ 0.4833	NA_x000D_ 0.2695	NA_x000D_ Lengthening
RPL28	9.3696	28.6566	1.607	0.0062	UP	Yes	Yes	2	RPL28_exon_chr19:55899298_x000D_ RPL28_exon_chr19:55902922	0.2153_x000D_ 0.7847	0.052_x000D_ 0.948	-0.1633_x000D_ 0.1633	NA_x000D_ Up	1_x000D_ 3	NA_x000D_ NA	NA_x000D_ NA	NA_x000D_ 0.1949	NA_x000D_ Lengthening
NCAPH	88.7353	138.69	0.6543	0.01	UP	No	Yes	2	NCAPH_exon_chr2:97025881_x000D_ NCAPH_exon_chr2:97039030	0.0237_x000D_ 0.9763	0.049_x000D_ 0.951	0.0253_x000D_ -0.0253	NA_x000D_ NA	1_x000D_ 3	NA_x000D_ 0.0055	NA_x000D_ 0.2099	NA_x000D_ 0.2044	NA_x000D_ Lengthening
EPC2	31.2112	17.9868	-0.7746	0.138	NC	No	Yes	2	EPC2_exon_chr2:149519351_x000D_ EPC2_exon_chr2:149543874	0.0183_x000D_ 0.9817	0.0547_x000D_ 0.9453	0.0364_x000D_ -0.0364	NA_x000D_ NA	1_x000D_ 2	NA_x000D_ 0.6692	NA_x000D_ 0.8676	NA_x000D_ 0.1984	NA_x000D_ Lengthening
BMPR2	94.4378	116	0.3148	0.3085	NC	No	Yes	2	BMPR2_exon_chr2:203419975_x000D_ BMPR2_exon_chr2:203424419	0.0216_x000D_ 0.9784	0.0292_x000D_ 0.9708	0.0076_x000D_ -0.0076	NA_x000D_ NA	1_x000D_ 11	NA_x000D_ 0.2577	NA_x000D_ 0.4978	NA_x000D_ 0.24	NA_x000D_ Lengthening
NORAD	716.366	756.56	0.0791	0.7511	NC	Yes	Yes	2	NORAD_end_chr20:34633290_x000D_ NORAD_exon_chr20:34633540	0.9702_x000D_ 0.0298	0.7865_x000D_ 0.2135	-0.1837_x000D_ 0.1837	NA_x000D_ Up	1_x000D_ 8	NA_x000D_ 0.5911	NA_x000D_ 0.8841	NA_x000D_ 0.2929	NA_x000D_ Lengthening
ACAD9	173.113	171.714	-0.0057	1	NC	No	Yes	2	ACAD9_exon_chr3:128598333_x000D_ ACAD9_exon_chr3:128631350	0.0328_x000D_ 0.9672	0.0211_x000D_ 0.9789	-0.0117_x000D_ 0.0117	NA_x000D_ NA	1_x000D_ 3	NA_x000D_ 0.3394	NA_x000D_ 0.4202	NA_x000D_ 0.0808	NA_x000D_ Lengthening
SLAIN2	505.119	583.441	0.204	0.2372	NC	No	Yes	2	SLAIN2_exon_chr4:48384585_x000D_ SLAIN2_exon_chr4:48424028	0.5438_x000D_ 0.4562	0.4737_x000D_ 0.5263	-0.0701_x000D_ 0.0701	NA_x000D_ NA	1_x000D_ 12	NA_x000D_ 0.3535	NA_x000D_ 0.5188	NA_x000D_ 0.1653	NA_x000D_ Lengthening
LYRM7	160.731	175.287	0.1412	0.8706	NC	No	Yes	2	LYRM7_exon_chr5:130517922_x000D_ LYRM7_exon_chr5:130535224	0.071_x000D_ 0.929	0.0297_x000D_ 0.9703	-0.0413_x000D_ 0.0413	NA_x000D_ NA	2_x000D_ 10	NA_x000D_ 0.4767	NA_x000D_ 0.7059	-0.1277_x000D_ 0.2292	NA_x000D_ Lengthening
RPL7L1	908.855	1219.9	0.4252	0.0192	NC	No	Yes	2	RPL7L1_exon_chr6:42853994_x000D_ RPL7L1_exon_chr6:42854898	0.0297_x000D_ 0.9689	0.0152_x000D_ 0.9843	-0.0145_x000D_ 0.0154	NA_x000D_ NA	2_x000D_ 4	0.0_x000D_ 0.5945	0.0549_x000D_ 0.7302	0.0549_x000D_ 0.1357	NA_x000D_ Lengthening
AKAP12	2005	1617.1	-0.3126	0.2319	NC	No	Yes	2	AKAP12_exon_chr6:151669846_x000D_ AKAP12_exon_chr6:151676862	0.9247_x000D_ 0.0753	0.9319_x000D_ 0.0681	0.0072_x000D_ -0.0072	NA_x000D_ NA	17_x000D_ 3	0.23_x000D_ 0.1673	0.2304_x000D_ 0.417	0.0004_x000D_ 0.2496	NA_x000D_ Lengthening
MPP6	68.4008	138.543	1.0186	0.0001	UP	Yes	Yes	2	MPP6_exon_chr7:24690104_x000D_ MPP6_exon_chr7:24727057	0.4293_x000D_ 0.5707	0.2827_x000D_ 0.7173	-0.1467_x000D_ 0.1467	NA_x000D_ Up	1_x000D_ 16	NA_x000D_ 0.2108	NA_x000D_ 0.466	NA_x000D_ 0.2552	NA_x000D_ Lengthening
PPP1R3B	325.701	34.6115	-3.2507	0	DOWN	No	Yes	2	PPP1R3B_end_chr8:8993514_x000D_ PPP1R3B_exon_chr8:8993764	0.7815_x000D_ 0.2185	0.8724_x000D_ 0.1276	0.0909_x000D_ -0.0909	NA_x000D_ NA	1_x000D_ 4	NA_x000D_ NA	NA_x000D_ NA	NA_x000D_ 0.3903	NA_x000D_ Lengthening
IRF6	200.961	125.786	-0.6702	0.0018	DOWN	No	Yes	3	IRF6_end_chr1:209958718_x000D_ IRF6_exon_chr1:209958968_x000D_ IRF6_exon_chr1:209974585	0.5214_x000D_ 0.3552_x000D_ 0.1234	0.5693_x000D_ 0.3048_x000D_ 0.126	0.0479_x000D_ -0.0504_x000D_ 0.0026	NA_x000D_ NA_x000D_ NA	1_x000D_ 5_x000D_ 1	NA_x000D_ 0.1157_x000D_ NA	NA_x000D_ 0.1323_x000D_ NA	NA_x000D_ 0.0166_x000D_ NA	NA_x000D_ Lengthening_x000D_ NA
UTP25	85.1628	100.998	0.2437	0.4489	NC	No	Yes	3	UTP25_end_chr1:210030911_x000D_ UTP25_exon_chr1:210001317_x000D_ UTP25_exon_chr1:210024549	0.0_x000D_ 0.0332_x000D_ 0.9668	0.0741_x000D_ 0.0318_x000D_ 0.8941	0.0741_x000D_ -0.0014_x000D_ -0.0727	NA_x000D_ NA_x000D_ NA	1_x000D_ 12_x000D_ 1	NA_x000D_ 0.0951_x000D_ NA	NA_x000D_ 0.3546_x000D_ NA	NA_x000D_ 0.2596_x000D_ NA	NA_x000D_ Lengthening_x000D_ NA
ZNF124	25.7069	75.2536	1.5538	0	UP	No	Yes	3	ZNF124_exon_chr1:247285277_x000D_ ZNF124_exon_chr1:247301447_x000D_ ZNF124_exon_chr1:247318291	0.049_x000D_ 0.3866_x000D_ 0.5644	0.2406_x000D_ 0.1236_x000D_ 0.6358	0.1916_x000D_ -0.263_x000D_ 0.0714	Up_x000D_ NA_x000D_ NA	1_x000D_ 5_x000D_ 3	NA_x000D_ 0.7695_x000D_ NA	NA_x000D_ 0.9143_x000D_ NA	NA_x000D_ 0.1448_x000D_ 0.1585	NA_x000D_ Lengthening_x000D_ NA
DGKH	42.8821	77.9727	0.8447	0.0168	UP	No	Yes	3	DGKH_exon_chr13:42773702_x000D_ DGKH_exon_chr13:42793822_x000D_ DGKH_exon_chr13:42803235	0.1157_x000D_ 0.0792_x000D_ 0.8052	0.092_x000D_ 0.0479_x000D_ 0.8601	-0.0236_x000D_ -0.0313_x000D_ 0.0549	NA_x000D_ NA_x000D_ NA	1_x000D_ 8_x000D_ 1	NA_x000D_ 0.7415_x000D_ NA	NA_x000D_ 0.8248_x000D_ NA	NA_x000D_ 0.0834_x000D_ NA	NA_x000D_ Lengthening_x000D_ NA
ERO1A	605.351	167.911	-1.842	0	DOWN	No	Yes	3	ERO1A_end_chr14:53106383_x000D_ ERO1A_exon_chr14:53106633_x000D_ ERO1A_exon_chr14:53118957	0.001_x000D_ 0.9815_x000D_ 0.0175	0.051_x000D_ 0.9245_x000D_ 0.0245	0.05_x000D_ -0.057_x000D_ 0.007	NA_x000D_ NA_x000D_ NA	1_x000D_ 9_x000D_ 1	NA_x000D_ 0.2189_x000D_ NA	NA_x000D_ 0.404_x000D_ NA	NA_x000D_ 0.1852_x000D_ NA	NA_x000D_ Lengthening_x000D_ NA
GCOM1	65.2736	96.0649	0.5748	0.0761	NC	No	Yes	3	GCOM1_end_chr15:58009756_x000D_ GCOM1_exon_chr15:57925811_x000D_ GCOM1_exon_chr15:58006734	0.0132_x000D_ 0.0234_x000D_ 0.9634	0.0_x000D_ 0.0133_x000D_ 0.9867	-0.0132_x000D_ -0.0101_x000D_ 0.0233	NA_x000D_ NA_x000D_ NA	1_x000D_ 6_x000D_ 1	NA_x000D_ 0.6856_x000D_ NA	NA_x000D_ 0.8054_x000D_ NA	NA_x000D_ 0.1198_x000D_ NA	NA_x000D_ Lengthening_x000D_ NA
MRPL30	453.534	233.182	-0.9654	0	DOWN	No	Yes	3	MRPL30_exon_chr2:99811214_x000D_ MRPL30_exon_chr2:99812036_x000D_ MRPL30_exon_chr2:99813617	0.0133_x000D_ 0.159_x000D_ 0.8277	0.0394_x000D_ 0.1501_x000D_ 0.8105	0.0261_x000D_ -0.0088_x000D_ -0.0172	NA_x000D_ NA_x000D_ NA	1_x000D_ 4_x000D_ 6	NA_x000D_ 0.0386_x000D_ 0.0411	NA_x000D_ 0.152_x000D_ 0.0528	NA_x000D_ 0.1134_x000D_ 0.0117	NA_x000D_ Lengthening_x000D_ NA
AGFG1	34.2518	77.0078	1.1793	0.0002	UP	No	Yes	3	AGFG1_end_chr2:228425939_x000D_ AGFG1_exon_chr2:228384664_x000D_ AGFG1_exon_chr2:228419152	0.0_x000D_ 0.0875_x000D_ 0.9125	0.0435_x000D_ 0.0428_x000D_ 0.9137	0.0435_x000D_ -0.0447_x000D_ 0.0012	NA_x000D_ NA_x000D_ NA	1_x000D_ 6_x000D_ 1	NA_x000D_ 0.4891_x000D_ NA	NA_x000D_ 0.6676_x000D_ NA	NA_x000D_ 0.1785_x000D_ NA	NA_x000D_ Lengthening_x000D_ NA
OXNAD1	54.7367	26.484	-1.0828	0.0084	DOWN	No	Yes	3	OXNAD1_exon_chr3:16343133_x000D_ OXNAD1_exon_chr3:16344915_x000D_ OXNAD1_exon_chr3:16364606	0.1049_x000D_ 0.8549_x000D_ 0.0402	0.2507_x000D_ 0.7232_x000D_ 0.0261	0.1458_x000D_ -0.1317_x000D_ -0.0141	NA_x000D_ Down_x000D_ NA	2_x000D_ 3_x000D_ 1	NA_x000D_ 0.0355_x000D_ NA	NA_x000D_ 0.0726_x000D_ NA	0.0739_x000D_ 0.0371_x000D_ NA	NA_x000D_ Lengthening_x000D_ NA
KLF3	101.842	84.9133	-0.2815	0.3142	NC	No	Yes	3	KLF3_end_chr4:38703130_x000D_ KLF3_exon_chr4:38690206_x000D_ KLF3_exon_chr4:38698703	0.003_x000D_ 0.066_x000D_ 0.931	0.0553_x000D_ 0.047_x000D_ 0.8977	0.0523_x000D_ -0.019_x000D_ -0.0333	NA_x000D_ NA_x000D_ NA	1_x000D_ 8_x000D_ 1	NA_x000D_ 0.4898_x000D_ NA	NA_x000D_ 0.7237_x000D_ NA	NA_x000D_ 0.2339_x000D_ NA	NA_x000D_ Lengthening_x000D_ NA
WDR41	337.506	250.622	-0.4247	0.0326	NC	No	Yes	3	WDR41_end_chr5:76726508_x000D_ WDR41_exon_chr5:76726758_x000D_ WDR41_exon_chr5:76736638	0.0249_x000D_ 0.9487_x000D_ 0.0264	0.0071_x000D_ 0.9838_x000D_ 0.009	-0.0178_x000D_ 0.0351_x000D_ -0.0174	NA_x000D_ NA_x000D_ NA	1_x000D_ 10_x000D_ 1	NA_x000D_ 0.11_x000D_ NA	NA_x000D_ 0.1804_x000D_ NA	NA_x000D_ 0.0703_x000D_ NA	NA_x000D_ Lengthening_x000D_ NA
EZR	1202.89	1001.72	-0.2678	0.3319	NC	No	Yes	4	EZR_end_chr6:159186523_x000D_ EZR_exon_chr6:159186773_x000D_ EZR_exon_chr6:159191796_x000D_ EZR_exon_chr6:159204552	0.3021_x000D_ 0.0831_x000D_ 0.5157_x000D_ 0.099	0.2475_x000D_ 0.0613_x000D_ 0.5899_x000D_ 0.1014	-0.0547_x000D_ -0.0219_x000D_ 0.0742_x000D_ 0.0024	NA_x000D_ NA_x000D_ NA_x000D_ NA	1_x000D_ 4_x000D_ 1_x000D_ 1	NA_x000D_ 0.5538_x000D_ NA_x000D_ NA	NA_x000D_ 0.7759_x000D_ NA_x000D_ NA	NA_x000D_ 0.2221_x000D_ NA_x000D_ NA	NA_x000D_ Lengthening_x000D_ NA_x000D_ NA
ARHGAP6	10.0695	55.6099	2.4699	0	UP	No	Yes	4	ARHGAP6_end_chrX:11155413_x000D_ ARHGAP6_exon_chrX:11155663_x000D_ ARHGAP6_exon_chrX:11215045_x000D_ ARHGAP6_exon_chrX:11272668	0.3025_x000D_ 0.6337_x000D_ 0.0_x000D_ 0.0638	0.3387_x000D_ 0.6219_x000D_ 0.0186_x000D_ 0.0208	0.0362_x000D_ -0.0118_x000D_ 0.0186_x000D_ -0.043	NA_x000D_ NA_x000D_ NA_x000D_ NA	1_x000D_ 2_x000D_ 1_x000D_ 1	NA_x000D_ NA_x000D_ NA_x000D_ NA	NA_x000D_ NA_x000D_ NA_x000D_ NA	NA_x000D_ 0.0868_x000D_ NA_x000D_ NA	NA_x000D_ Lengthening_x000D_ NA_x000D_ NA
GOLGA3	573.589	620.504	0.1116	0.7919	NC	No	Yes	7	GOLGA3_end_chr12:133345245_x000D_ GOLGA3_exon_chr12:133345495_x000D_ GOLGA3_exon_chr12:133353220_x000D_ GOLGA3_exon_chr12:133357384_x000D_ GOLGA3_exon_chr12:133363279_x000D_ GOLGA3_exon_chr12:133367802_x000D_ GOLGA3_exon_chr12:133384477	0.5887_x000D_ 0.0535_x000D_ 0.0624_x000D_ 0.0171_x000D_ 0.0195_x000D_ 0.2399_x000D_ 0.0188	0.4623_x000D_ 0.1375_x000D_ 0.1086_x000D_ 0.0068_x000D_ 0.0167_x000D_ 0.2477_x000D_ 0.0204	-0.1264_x000D_ 0.084_x000D_ 0.0462_x000D_ -0.0103_x000D_ -0.0028_x000D_ 0.0078_x000D_ 0.0015	NA_x000D_ NA_x000D_ NA_x000D_ NA_x000D_ NA_x000D_ NA_x000D_ NA	1_x000D_ 8_x000D_ 1_x000D_ 1_x000D_ 1_x000D_ 1_x000D_ 1	NA_x000D_ 0.5812_x000D_ NA_x000D_ NA_x000D_ NA_x000D_ NA_x000D_ NA	NA_x000D_ 0.8437_x000D_ NA_x000D_ NA_x000D_ NA_x000D_ NA_x000D_ NA	NA_x000D_ 0.2626_x000D_ NA_x000D_ NA_x000D_ NA_x000D_ NA_x000D_ NA	NA_x000D_ Lengthening_x000D_ NA_x000D_ NA_x000D_ NA_x000D_ NA_x000D_ NA
MBD1	152.43	81.7164	-0.9079	0.0001	DOWN	No	Yes	3	MBD1_end_chr18:47793002_x000D_ MBD1_exon_chr18:47795216_x000D_ MBD1_exon_chr18:47797412	0.0058_x000D_ 0.7835_x000D_ 0.2107	0.0284_x000D_ 0.8258_x000D_ 0.1459	0.0225_x000D_ 0.0423_x000D_ -0.0648	NA_x000D_ NA_x000D_ NA	1_x000D_ 4_x000D_ 3	NA_x000D_ 0.4957_x000D_ NA	NA_x000D_ 0.6994_x000D_ NA	NA_x000D_ 0.2037_x000D_ -0.1731	NA_x000D_ Lengthening_x000D_ Shortening
ANKRD20A4-ANKRD20A20P	29.0517	71.8703	1.2827	0.0007	UP	Yes	Yes	4	ANKRD20A4-ANKRD20A20P_exon_chr9:69421853_x000D_ ANKRD20A4-ANKRD20A20P_exon_chr9:69423202_x000D_ ANKRD20A4-ANKRD20A20P_exon_chr9:69440028_x000D_ ANKRD20A4-ANKRD20A20P_exon_chr9:69440906	0.0929_x000D_ 0.0738_x000D_ 0.4541_x000D_ 0.3793	0.0803_x000D_ 0.0635_x000D_ 0.2718_x000D_ 0.5845	-0.0126_x000D_ -0.0103_x000D_ -0.1822_x000D_ 0.2052	NA_x000D_ NA_x000D_ NA_x000D_ Up	1_x000D_ 1_x000D_ 2_x000D_ 2	NA_x000D_ NA_x000D_ NA_x000D_ NA	NA_x000D_ NA_x000D_ NA_x000D_ NA	NA_x000D_ NA_x000D_ 0.3096_x000D_ -0.2074	NA_x000D_ NA_x000D_ Lengthening_x000D_ Shortening
PRDM2	154.738	207.854	0.4188	0.142	NC	Yes	Yes	4	PRDM2_exon_chr1:14059274_x000D_ PRDM2_exon_chr1:14104913_x000D_ PRDM2_exon_chr1:14113010_x000D_ PRDM2_exon_chr1:14149654	0.0236_x000D_ 0.2808_x000D_ 0.3144_x000D_ 0.3812	0.0112_x000D_ 0.2249_x000D_ 0.1348_x000D_ 0.6291	-0.0124_x000D_ -0.0559_x000D_ -0.1796_x000D_ 0.2479	NA_x000D_ NA_x000D_ NA_x000D_ Up	1_x000D_ 2_x000D_ 3_x000D_ 2	NA_x000D_ 0.5775_x000D_ 0.6837_x000D_ 0.8326	NA_x000D_ 0.48_x000D_ 0.7012_x000D_ 0.9499	NA_x000D_ -0.0975_x000D_ 0.0175_x000D_ 0.1173	NA_x000D_ NA_x000D_ NA_x000D_ Lengthening
ZMYM4	226.107	416.318	0.8807	0.0002	UP	No	Yes	4	ZMYM4_exon_chr1:35824526_x000D_ ZMYM4_exon_chr1:35827220_x000D_ ZMYM4_exon_chr1:35859196_x000D_ ZMYM4_exon_chr1:35885071	0.0693_x000D_ 0.0661_x000D_ 0.0188_x000D_ 0.8458	0.0735_x000D_ 0.0497_x000D_ 0.0328_x000D_ 0.844	0.0042_x000D_ -0.0164_x000D_ 0.014_x000D_ -0.0018	NA_x000D_ NA_x000D_ NA_x000D_ NA	1_x000D_ 2_x000D_ 1_x000D_ 6	NA_x000D_ 0.1985_x000D_ NA_x000D_ 0.3181	NA_x000D_ 0.1321_x000D_ NA_x000D_ 0.6684	NA_x000D_ -0.0664_x000D_ NA_x000D_ 0.3503	NA_x000D_ NA_x000D_ NA_x000D_ Lengthening
SRSF11	2357.92	2422.84	0.038	1	NC	No	Yes	4	SRSF11_exon_chr1:70703108_x000D_ SRSF11_exon_chr1:70710367_x000D_ SRSF11_exon_chr1:70712501_x000D_ SRSF11_exon_chr1:70716294	0.1287_x000D_ 0.4879_x000D_ 0.2444_x000D_ 0.1369	0.1256_x000D_ 0.4595_x000D_ 0.2728_x000D_ 0.141	-0.0031_x000D_ -0.0284_x000D_ 0.0285_x000D_ 0.0041	NA_x000D_ NA_x000D_ NA_x000D_ NA	1_x000D_ 1_x000D_ 1_x000D_ 5	NA_x000D_ NA_x000D_ NA_x000D_ 0.4533	NA_x000D_ NA_x000D_ NA_x000D_ 0.5393	NA_x000D_ NA_x000D_ NA_x000D_ 0.086	NA_x000D_ NA_x000D_ NA_x000D_ Lengthening
C1orf21	2095.96	1094.26	-0.9403	0.0001	DOWN	No	Yes	4	C1orf21_exon_chr1:184446520_x000D_ C1orf21_exon_chr1:184476722_x000D_ C1orf21_exon_chr1:184559873_x000D_ C1orf21_exon_chr1:184588652	0.0344_x000D_ 0.2532_x000D_ 0.2771_x000D_ 0.4353	0.0446_x000D_ 0.3137_x000D_ 0.1949_x000D_ 0.4467	0.0102_x000D_ 0.0605_x000D_ -0.0822_x000D_ 0.0114	NA_x000D_ NA_x000D_ NA_x000D_ NA	1_x000D_ 2_x000D_ 1_x000D_ 13	NA_x000D_ 0.5308_x000D_ NA_x000D_ 0.0799	NA_x000D_ 0.558_x000D_ NA_x000D_ 0.1882	NA_x000D_ 0.0271_x000D_ NA_x000D_ 0.1083	NA_x000D_ NA_x000D_ NA_x000D_ Lengthening
METAP2	690.804	858.538	0.3108	0.1946	NC	No	Yes	4	METAP2_exon_chr12:95869847_x000D_ METAP2_exon_chr12:95887832_x000D_ METAP2_exon_chr12:95888733_x000D_ METAP2_exon_chr12:95907428	0.7354_x000D_ 0.0284_x000D_ 0.0297_x000D_ 0.2065	0.7237_x000D_ 0.0151_x000D_ 0.0355_x000D_ 0.2204	-0.0117_x000D_ -0.0133_x000D_ 0.0058_x000D_ 0.0139	NA_x000D_ NA_x000D_ NA_x000D_ NA	1_x000D_ 1_x000D_ 1_x000D_ 6	NA_x000D_ NA_x000D_ NA_x000D_ 0.1888	NA_x000D_ NA_x000D_ NA_x000D_ 0.3254	NA_x000D_ NA_x000D_ NA_x000D_ 0.1367	NA_x000D_ NA_x000D_ NA_x000D_ Lengthening
LIMCH1	5437.99	3230.57	-0.7525	0.0021	DOWN	No	Yes	4	LIMCH1_exon_chr4:41648140_x000D_ LIMCH1_exon_chr4:41663437_x000D_ LIMCH1_exon_chr4:41682023_x000D_ LIMCH1_exon_chr4:41699177	0.536_x000D_ 0.1873_x000D_ 0.098_x000D_ 0.1747	0.5205_x000D_ 0.1956_x000D_ 0.119_x000D_ 0.1612	-0.0155_x000D_ 0.0083_x000D_ 0.021_x000D_ -0.0135	NA_x000D_ NA_x000D_ NA_x000D_ NA	2_x000D_ 2_x000D_ 1_x000D_ 15	0.0684_x000D_ 0.7255_x000D_ NA_x000D_ 0.5292	0.073_x000D_ 0.7293_x000D_ NA_x000D_ 0.653	0.0046_x000D_ 0.0037_x000D_ NA_x000D_ 0.1238	NA_x000D_ NA_x000D_ NA_x000D_ Lengthening
CFAP69	73.3955	66.2423	-0.1861	0.5593	NC	Yes	Yes	4	CFAP69_exon_chr7:89891261_x000D_ CFAP69_exon_chr7:89915595_x000D_ CFAP69_exon_chr7:89936215_x000D_ CFAP69_exon_chr7:89939382	0.0663_x000D_ 0.0379_x000D_ 0.0954_x000D_ 0.8004	0.1674_x000D_ 0.2318_x000D_ 0.2877_x000D_ 0.3131	0.101_x000D_ 0.194_x000D_ 0.1924_x000D_ -0.4873	NA_x000D_ Up_x000D_ Up_x000D_ Down	1_x000D_ 1_x000D_ 1_x000D_ 3	NA_x000D_ NA_x000D_ NA_x000D_ 0.0701	NA_x000D_ NA_x000D_ NA_x000D_ 0.3372	NA_x000D_ NA_x000D_ NA_x000D_ 0.2672	NA_x000D_ NA_x000D_ NA_x000D_ Lengthening
ENY2	364.346	375.05	0.0471	1	NC	No	Yes	4	ENY2_exon_chr8:110348357_x000D_ ENY2_exon_chr8:110351549_x000D_ ENY2_exon_chr8:110352673_x000D_ ENY2_exon_chr8:110355634	0.11_x000D_ 0.1644_x000D_ 0.0653_x000D_ 0.6604	0.0663_x000D_ 0.124_x000D_ 0.0351_x000D_ 0.7746	-0.0437_x000D_ -0.0404_x000D_ -0.0301_x000D_ 0.1142	NA_x000D_ NA_x000D_ NA_x000D_ NA	1_x000D_ 1_x000D_ 2_x000D_ 5	NA_x000D_ NA_x000D_ NA_x000D_ 0.0958	NA_x000D_ NA_x000D_ NA_x000D_ 0.2024	NA_x000D_ NA_x000D_ 0.5797_x000D_ 0.1066	NA_x000D_ NA_x000D_ NA_x000D_ Lengthening
NONO	1429.86	1151.53	-0.3126	0.0684	NC	No	Yes	4	NONO_exon_chrX:70511629_x000D_ NONO_exon_chrX:70517227_x000D_ NONO_exon_chrX:70517686_x000D_ NONO_exon_chrX:70519792	0.0073_x000D_ 0.0728_x000D_ 0.012_x000D_ 0.9079	0.0134_x000D_ 0.0733_x000D_ 0.0135_x000D_ 0.8998	0.0061_x000D_ 0.0006_x000D_ 0.0015_x000D_ -0.0082	NA_x000D_ NA_x000D_ NA_x000D_ NA	1_x000D_ 1_x000D_ 1_x000D_ 3	NA_x000D_ NA_x000D_ NA_x000D_ 0.568	NA_x000D_ NA_x000D_ NA_x000D_ 0.6937	NA_x000D_ NA_x000D_ NA_x000D_ 0.1256	NA_x000D_ NA_x000D_ NA_x000D_ Lengthening
KIF1B	624.021	787.418	0.3313	0.1161	NC	No	Yes	5	KIF1B_end_chr1:10441662_x000D_ KIF1B_exon_chr1:10356955_x000D_ KIF1B_exon_chr1:10357232_x000D_ KIF1B_exon_chr1:10363221_x000D_ KIF1B_exon_chr1:10436603	0.3262_x000D_ 0.0917_x000D_ 0.4862_x000D_ 0.0509_x000D_ 0.0403	0.2366_x000D_ 0.1185_x000D_ 0.5055_x000D_ 0.0977_x000D_ 0.038	-0.0896_x000D_ 0.0268_x000D_ 0.0194_x000D_ 0.0468_x000D_ -0.0023	NA_x000D_ NA_x000D_ NA_x000D_ NA_x000D_ NA	1_x000D_ 1_x000D_ 5_x000D_ 3_x000D_ 1	NA_x000D_ NA_x000D_ 0.7879_x000D_ 0.1325_x000D_ NA	NA_x000D_ NA_x000D_ 0.73_x000D_ 0.3181_x000D_ NA	NA_x000D_ NA_x000D_ -0.0579_x000D_ 0.1855_x000D_ NA	NA_x000D_ NA_x000D_ NA_x000D_ Lengthening_x000D_ NA
PATJ	110.334	135.282	0.2951	0.3232	NC	No	Yes	5	PATJ_exon_chr1:62267295_x000D_ PATJ_exon_chr1:62329910_x000D_ PATJ_exon_chr1:62393402_x000D_ PATJ_exon_chr1:62455840_x000D_ PATJ_exon_chr1:62626580	0.2898_x000D_ 0.0412_x000D_ 0.08_x000D_ 0.022_x000D_ 0.567	0.1712_x000D_ 0.0143_x000D_ 0.0757_x000D_ 0.0117_x000D_ 0.7272	-0.1186_x000D_ -0.0269_x000D_ -0.0043_x000D_ -0.0103_x000D_ 0.1602	NA_x000D_ NA_x000D_ NA_x000D_ NA_x000D_ Up	2_x000D_ 1_x000D_ 1_x000D_ 3_x000D_ 1	0.7836_x000D_ NA_x000D_ NA_x000D_ 0.2397_x000D_ NA	0.697_x000D_ NA_x000D_ NA_x000D_ 0.3871_x000D_ NA	-0.0866_x000D_ NA_x000D_ NA_x000D_ 0.1474_x000D_ NA	NA_x000D_ NA_x000D_ NA_x000D_ Lengthening_x000D_ NA
TNRC6A	95.5818	139.45	0.5291	0.0756	NC	No	Yes	5	TNRC6A_exon_chr16:24741574_x000D_ TNRC6A_exon_chr16:24769660_x000D_ TNRC6A_exon_chr16:24800553_x000D_ TNRC6A_exon_chr16:24805865_x000D_ TNRC6A_exon_chr16:24834753	0.0127_x000D_ 0.0572_x000D_ 0.4205_x000D_ 0.0127_x000D_ 0.4969	0.0068_x000D_ 0.0941_x000D_ 0.3624_x000D_ 0.0068_x000D_ 0.53	-0.0059_x000D_ 0.0369_x000D_ -0.0581_x000D_ -0.0059_x000D_ 0.033	NA_x000D_ NA_x000D_ NA_x000D_ NA_x000D_ NA	1_x000D_ 5_x000D_ 1_x000D_ 2_x000D_ 1	NA_x000D_ 0.6608_x000D_ NA_x000D_ 0.6702_x000D_ NA	NA_x000D_ 0.5335_x000D_ NA_x000D_ 0.7934_x000D_ NA	NA_x000D_ -0.1273_x000D_ NA_x000D_ 0.1232_x000D_ NA	NA_x000D_ NA_x000D_ NA_x000D_ Lengthening_x000D_ NA
RANBP2	345.375	575.559	0.7371	0.0002	UP	No	Yes	5	RANBP2_exon_chr2:109369454_x000D_ RANBP2_exon_chr2:109379693_x000D_ RANBP2_exon_chr2:109389324_x000D_ RANBP2_exon_chr2:109398584_x000D_ RANBP2_exon_chr2:109400052	0.1007_x000D_ 0.3905_x000D_ 0.0081_x000D_ 0.0399_x000D_ 0.4548	0.1278_x000D_ 0.4163_x000D_ 0.0128_x000D_ 0.0477_x000D_ 0.3863	0.0271_x000D_ 0.0259_x000D_ 0.0047_x000D_ 0.0077_x000D_ -0.0685	NA_x000D_ NA_x000D_ NA_x000D_ NA_x000D_ NA	1_x000D_ 4_x000D_ 1_x000D_ 6_x000D_ 1	NA_x000D_ 0.9154_x000D_ NA_x000D_ 0.0988_x000D_ NA	NA_x000D_ 0.8839_x000D_ NA_x000D_ 0.2746_x000D_ NA	NA_x000D_ -0.0315_x000D_ NA_x000D_ 0.1758_x000D_ NA	NA_x000D_ NA_x000D_ NA_x000D_ Lengthening_x000D_ NA
FMR1	136.737	168.413	0.2907	0.2168	NC	No	Yes	5	FMR1_exon_chrX:147007058_x000D_ FMR1_exon_chrX:147018023_x000D_ FMR1_exon_chrX:147024651_x000D_ FMR1_exon_chrX:147027054_x000D_ FMR1_exon_chrX:147030203	0.0299_x000D_ 0.4662_x000D_ 0.0111_x000D_ 0.0156_x000D_ 0.4772	0.0262_x000D_ 0.4552_x000D_ 0.026_x000D_ 0.0117_x000D_ 0.4809	-0.0037_x000D_ -0.0111_x000D_ 0.0149_x000D_ -0.0039_x000D_ 0.0037	NA_x000D_ NA_x000D_ NA_x000D_ NA_x000D_ NA	1_x000D_ 2_x000D_ 1_x000D_ 4_x000D_ 1	NA_x000D_ 0.011_x000D_ NA_x000D_ 0.5045_x000D_ NA	NA_x000D_ 0.0386_x000D_ NA_x000D_ 0.6067_x000D_ NA	NA_x000D_ 0.0276_x000D_ NA_x000D_ 0.1022_x000D_ NA	NA_x000D_ NA_x000D_ NA_x000D_ Lengthening_x000D_ NA
LRRCC1	158.407	246.371	0.6366	0.3173	NC	No	Yes	7	LRRCC1_exon_chr8:86038924_x000D_ LRRCC1_exon_chr8:86041410_x000D_ LRRCC1_exon_chr8:86049699_x000D_ LRRCC1_exon_chr8:86050270_x000D_ LRRCC1_exon_chr8:86050573_x000D_ LRRCC1_exon_chr8:86053617_x000D_ LRRCC1_exon_chr8:86057624	0.0609_x000D_ 0.0349_x000D_ 0.0274_x000D_ 0.3996_x000D_ 0.2613_x000D_ 0.0539_x000D_ 0.162	0.0729_x000D_ 0.0317_x000D_ 0.0094_x000D_ 0.4455_x000D_ 0.2287_x000D_ 0.0464_x000D_ 0.1634	0.012_x000D_ -0.0032_x000D_ -0.018_x000D_ 0.0459_x000D_ -0.0326_x000D_ -0.0075_x000D_ 0.0013	NA_x000D_ NA_x000D_ NA_x000D_ NA_x000D_ NA_x000D_ NA_x000D_ NA	1_x000D_ 1_x000D_ 1_x000D_ 3_x000D_ 1_x000D_ 1_x000D_ 5	NA_x000D_ NA_x000D_ NA_x000D_ 0.4348_x000D_ NA_x000D_ NA_x000D_ 0.3961	NA_x000D_ NA_x000D_ NA_x000D_ 0.5344_x000D_ NA_x000D_ NA_x000D_ 0.6505	NA_x000D_ NA_x000D_ NA_x000D_ 0.0996_x000D_ NA_x000D_ NA_x000D_ 0.2544	NA_x000D_ NA_x000D_ NA_x000D_ Lengthening_x000D_ NA_x000D_ NA_x000D_ Lengthening
PDS5B	315.971	467.459	0.5637	0.0244	NC	No	Yes	5	PDS5B_exon_chr13:33306238_x000D_ PDS5B_exon_chr13:33332225_x000D_ PDS5B_exon_chr13:33344259_x000D_ PDS5B_exon_chr13:33344792_x000D_ PDS5B_exon_chr13:33349155	0.0135_x000D_ 0.2596_x000D_ 0.5211_x000D_ 0.0932_x000D_ 0.1037	0.0148_x000D_ 0.2239_x000D_ 0.5096_x000D_ 0.1258_x000D_ 0.1202	0.0013_x000D_ -0.0358_x000D_ -0.0115_x000D_ 0.0326_x000D_ 0.0165	NA_x000D_ NA_x000D_ NA_x000D_ NA_x000D_ NA	1_x000D_ 2_x000D_ 4_x000D_ 1_x000D_ 10	NA_x000D_ 0.3428_x000D_ 0.2083_x000D_ NA_x000D_ 0.5899	NA_x000D_ 0.3815_x000D_ 0.1772_x000D_ NA_x000D_ 0.7323	NA_x000D_ 0.0387_x000D_ -0.0311_x000D_ NA_x000D_ 0.1424	NA_x000D_ NA_x000D_ NA_x000D_ NA_x000D_ Lengthening
RNF213	104.585	125.662	0.2573	0.6259	NC	Yes	Yes	5	RNF213_exon_chr17:78247040_x000D_ RNF213_exon_chr17:78263458_x000D_ RNF213_exon_chr17:78292990_x000D_ RNF213_exon_chr17:78302128_x000D_ RNF213_exon_chr17:78367145	0.2934_x000D_ 0.0836_x000D_ 0.0552_x000D_ 0.0951_x000D_ 0.4727	0.609_x000D_ 0.0991_x000D_ 0.0749_x000D_ 0.0491_x000D_ 0.1678	0.3157_x000D_ 0.0155_x000D_ 0.0197_x000D_ -0.046_x000D_ -0.3048	NA_x000D_ NA_x000D_ NA_x000D_ NA_x000D_ Down	1_x000D_ 2_x000D_ 2_x000D_ 1_x000D_ 3	NA_x000D_ NA_x000D_ NA_x000D_ NA_x000D_ 0.4597	NA_x000D_ NA_x000D_ NA_x000D_ NA_x000D_ 0.6178	NA_x000D_ 0.0572_x000D_ -0.1607_x000D_ NA_x000D_ 0.1581	NA_x000D_ NA_x000D_ NA_x000D_ NA_x000D_ Lengthening
BMS1	453.676	667.339	0.5537	0.0149	NC	No	Yes	6	BMS1_exon_chr10:43279810_x000D_ BMS1_exon_chr10:43291922_x000D_ BMS1_exon_chr10:43293916_x000D_ BMS1_exon_chr10:43312766_x000D_ BMS1_exon_chr10:43317510_x000D_ BMS1_exon_chr10:43326314	0.105_x000D_ 0.2358_x000D_ 0.007_x000D_ 0.3574_x000D_ 0.0241_x000D_ 0.2592	0.099_x000D_ 0.2266_x000D_ 0.0112_x000D_ 0.3001_x000D_ 0.0183_x000D_ 0.331	-0.006_x000D_ -0.0091_x000D_ 0.0041_x000D_ -0.0573_x000D_ -0.0058_x000D_ 0.0718	NA_x000D_ NA_x000D_ NA_x000D_ NA_x000D_ NA_x000D_ NA	1_x000D_ 4_x000D_ 2_x000D_ 1_x000D_ 4_x000D_ 1	NA_x000D_ 0.7656_x000D_ 0.2961_x000D_ NA_x000D_ 0.0264_x000D_ NA	NA_x000D_ 0.7209_x000D_ 0.3121_x000D_ NA_x000D_ 0.2509_x000D_ NA	NA_x000D_ -0.0448_x000D_ 0.0159_x000D_ NA_x000D_ 0.2246_x000D_ NA	NA_x000D_ NA_x000D_ NA_x000D_ NA_x000D_ Lengthening_x000D_ NA
RNF214	256.294	193.956	-0.4169	0.1292	NC	No	Yes	6	RNF214_exon_chr11:117110517_x000D_ RNF214_exon_chr11:117115161_x000D_ RNF214_exon_chr11:117117525_x000D_ RNF214_exon_chr11:117150887_x000D_ RNF214_exon_chr11:117152030_x000D_ RNF214_exon_chr11:117155802	0.014_x000D_ 0.0124_x000D_ 0.38_x000D_ 0.305_x000D_ 0.02_x000D_ 0.2686	0.0231_x000D_ 0.0287_x000D_ 0.3582_x000D_ 0.3403_x000D_ 0.041_x000D_ 0.2087	0.0091_x000D_ 0.0163_x000D_ -0.0218_x000D_ 0.0353_x000D_ 0.021_x000D_ -0.0599	NA_x000D_ NA_x000D_ NA_x000D_ NA_x000D_ NA_x000D_ NA	1_x000D_ 2_x000D_ 1_x000D_ 1_x000D_ 3_x000D_ 1	NA_x000D_ 0.5593_x000D_ NA_x000D_ NA_x000D_ 0.3962_x000D_ NA	NA_x000D_ 0.519_x000D_ NA_x000D_ NA_x000D_ 0.5265_x000D_ NA	NA_x000D_ -0.0403_x000D_ NA_x000D_ NA_x000D_ 0.1303_x000D_ NA	NA_x000D_ NA_x000D_ NA_x000D_ NA_x000D_ Lengthening_x000D_ NA
JMY	946.325	465.219	-1.0239	0	DOWN	No	Yes	6	JMY_exon_chr5:78585944_x000D_ JMY_exon_chr5:78595976_x000D_ JMY_exon_chr5:78596499_x000D_ JMY_exon_chr5:78602198_x000D_ JMY_exon_chr5:78608226_x000D_ JMY_exon_chr5:78617429	0.0257_x000D_ 0.0803_x000D_ 0.1662_x000D_ 0.4388_x000D_ 0.1566_x000D_ 0.1325	0.015_x000D_ 0.0812_x000D_ 0.1885_x000D_ 0.4319_x000D_ 0.1682_x000D_ 0.1152	-0.0106_x000D_ 0.0009_x000D_ 0.0223_x000D_ -0.007_x000D_ 0.0117_x000D_ -0.0172	NA_x000D_ NA_x000D_ NA_x000D_ NA_x000D_ NA_x000D_ NA	1_x000D_ 1_x000D_ 1_x000D_ 1_x000D_ 1_x000D_ 4	NA_x000D_ NA_x000D_ NA_x000D_ NA_x000D_ NA_x000D_ 0.628	NA_x000D_ NA_x000D_ NA_x000D_ NA_x000D_ NA_x000D_ 0.8354	NA_x000D_ NA_x000D_ NA_x000D_ NA_x000D_ NA_x000D_ 0.2074	NA_x000D_ NA_x000D_ NA_x000D_ NA_x000D_ NA_x000D_ Lengthening
SMCHD1	383.228	373.802	-0.0383	1	NC	No	Yes	8	SMCHD1_exon_chr18:2666156_x000D_ SMCHD1_exon_chr18:2697030_x000D_ SMCHD1_exon_chr18:2697829_x000D_ SMCHD1_exon_chr18:2706362_x000D_ SMCHD1_exon_chr18:2718156_x000D_ SMCHD1_exon_chr18:2732263_x000D_ SMCHD1_exon_chr18:2772248_x000D_ SMCHD1_exon_chr18:2802526	0.0152_x000D_ 0.0048_x000D_ 0.0283_x000D_ 0.0874_x000D_ 0.1018_x000D_ 0.0264_x000D_ 0.3606_x000D_ 0.3532	0.0083_x000D_ 0.015_x000D_ 0.0299_x000D_ 0.0562_x000D_ 0.0971_x000D_ 0.0198_x000D_ 0.3874_x000D_ 0.3654	-0.007_x000D_ 0.0101_x000D_ 0.0016_x000D_ -0.0312_x000D_ -0.0047_x000D_ -0.0066_x000D_ 0.0268_x000D_ 0.0123	NA_x000D_ NA_x000D_ NA_x000D_ NA_x000D_ NA_x000D_ NA_x000D_ NA_x000D_ NA	1_x000D_ 1_x000D_ 2_x000D_ 1_x000D_ 1_x000D_ 1_x000D_ 1_x000D_ 5	NA_x000D_ NA_x000D_ NA_x000D_ NA_x000D_ NA_x000D_ NA_x000D_ NA_x000D_ 0.4001	NA_x000D_ NA_x000D_ NA_x000D_ NA_x000D_ NA_x000D_ NA_x000D_ NA_x000D_ 0.5919	NA_x000D_ NA_x000D_ 0.0334_x000D_ NA_x000D_ NA_x000D_ NA_x000D_ NA_x000D_ 0.1918	NA_x000D_ NA_x000D_ NA_x000D_ NA_x000D_ NA_x000D_ NA_x000D_ NA_x000D_ Lengthening
EIF5B	3295.85	3082.53	-0.0969	1	NC	No	Yes	9	EIF5B_exon_chr2:100010730_x000D_ EIF5B_exon_chr2:100011182_x000D_ EIF5B_exon_chr2:100015770_x000D_ EIF5B_exon_chr2:99953834_x000D_ EIF5B_exon_chr2:99977611_x000D_ EIF5B_exon_chr2:99980108_x000D_ EIF5B_exon_chr2:99985855_x000D_ EIF5B_exon_chr2:99988119_x000D_ EIF5B_exon_chr2:99992810	0.0105_x000D_ 0.0148_x000D_ 0.0317_x000D_ 0.0706_x000D_ 0.6746_x000D_ 0.0382_x000D_ 0.0231_x000D_ 0.0964_x000D_ 0.0346	0.0093_x000D_ 0.0124_x000D_ 0.034_x000D_ 0.0742_x000D_ 0.6907_x000D_ 0.0364_x000D_ 0.0223_x000D_ 0.0817_x000D_ 0.0327	-0.0012_x000D_ -0.0024_x000D_ 0.0023_x000D_ 0.0037_x000D_ 0.0161_x000D_ -0.0018_x000D_ -0.0007_x000D_ -0.0147_x000D_ -0.0019	NA_x000D_ NA_x000D_ NA_x000D_ NA_x000D_ NA_x000D_ NA_x000D_ NA_x000D_ NA_x000D_ NA	1_x000D_ 6_x000D_ 3_x000D_ 1_x000D_ 1_x000D_ 2_x000D_ 1_x000D_ 1_x000D_ 5	NA_x000D_ 0.701_x000D_ 0.0568_x000D_ NA_x000D_ NA_x000D_ 0.0093_x000D_ NA_x000D_ NA_x000D_ 0.5502	NA_x000D_ 0.7087_x000D_ 0.0459_x000D_ NA_x000D_ NA_x000D_ 0.0298_x000D_ NA_x000D_ NA_x000D_ 0.6784	NA_x000D_ 0.0077_x000D_ -0.011_x000D_ NA_x000D_ NA_x000D_ 0.0205_x000D_ NA_x000D_ NA_x000D_ 0.1282	NA_x000D_ NA_x000D_ NA_x000D_ NA_x000D_ NA_x000D_ NA_x000D_ NA_x000D_ NA_x000D_ Lengthening
CENPF	4226.58	3211.12	-0.3978	0.0505	NC	No	Yes	10	CENPF_exon_chr1:214787057_x000D_ CENPF_exon_chr1:214788175_x000D_ CENPF_exon_chr1:214792472_x000D_ CENPF_exon_chr1:214795422_x000D_ CENPF_exon_chr1:214802389_x000D_ CENPF_exon_chr1:214813264_x000D_ CENPF_exon_chr1:214817900_x000D_ CENPF_exon_chr1:214825053_x000D_ CENPF_exon_chr1:214830276_x000D_ CENPF_exon_chr1:214836934	0.0712_x000D_ 0.0852_x000D_ 0.0717_x000D_ 0.106_x000D_ 0.0684_x000D_ 0.2749_x000D_ 0.1496_x000D_ 0.036_x000D_ 0.0448_x000D_ 0.0699	0.0574_x000D_ 0.0845_x000D_ 0.0671_x000D_ 0.1008_x000D_ 0.0661_x000D_ 0.3107_x000D_ 0.1543_x000D_ 0.0321_x000D_ 0.0445_x000D_ 0.0604	-0.0138_x000D_ -0.0008_x000D_ -0.0046_x000D_ -0.0052_x000D_ -0.0023_x000D_ 0.0358_x000D_ 0.0046_x000D_ -0.0039_x000D_ -0.0003_x000D_ -0.0095	NA_x000D_ NA_x000D_ NA_x000D_ NA_x000D_ NA_x000D_ NA_x000D_ NA_x000D_ NA_x000D_ NA_x000D_ NA	2_x000D_ 2_x000D_ 1_x000D_ 2_x000D_ 2_x000D_ 13_x000D_ 13_x000D_ 2_x000D_ 2_x000D_ 3	0.5988_x000D_ 0.0089_x000D_ NA_x000D_ 0.6681_x000D_ 0.3061_x000D_ 0.8425_x000D_ 0.5544_x000D_ 0.1218_x000D_ 0.0306_x000D_ 0.1177	0.5879_x000D_ 0.0125_x000D_ NA_x000D_ 0.6499_x000D_ 0.3177_x000D_ 0.8641_x000D_ 0.5711_x000D_ 0.1941_x000D_ 0.0279_x000D_ 0.2329	-0.0109_x000D_ 0.0036_x000D_ NA_x000D_ -0.0182_x000D_ 0.0116_x000D_ 0.0216_x000D_ 0.0167_x000D_ 0.0722_x000D_ -0.0027_x000D_ 0.1152	NA_x000D_ NA_x000D_ NA_x000D_ NA_x000D_ NA_x000D_ NA_x000D_ NA_x000D_ NA_x000D_ NA_x000D_ Lengthening
FAM107B	70.7908	117.607	0.7384	0.0248	UP	No	Yes	2	FAM107B_exon_chr10:14560556_x000D_ FAM107B_exon_chr10:14563868	0.7884_x000D_ 0.2116	0.786_x000D_ 0.214	-0.0024_x000D_ 0.0024	NA_x000D_ NA	4_x000D_ 2	0.7857_x000D_ 0.5518	0.6108_x000D_ 0.8696	-0.1749_x000D_ 0.3178	Both_x000D_ Lengthening

## Sheet: 22Rv1 32 Shortened in CPSF1sh
DPAC Shortened genes for 22Rv1
Gene Name	Mean Counts Cond1	Mean Counts Cond2	Fold Change	pAdj	DE Result	Any Splicing APA? (DPAC)	Any Tandem APA? (DPAC)	#Exons with a PAC	Exon Names	Exon fraction Cond1	Exon fraction Cond2	Exon Fraction Change	Exon Results_x000D_ (NA = Not significant)	#PACs per Exon	PDU per Exon Cond1	PDU per Exon Cond2	delta-PDUI per Exon	DPAC Result
POP1	112.62	234.471	1.0885	0	UP	No	Yes	3	POP1_exon_chr8:99142206 POP1_exon_chr8:99148710 POP1_exon_chr8:99169845	0.0157 0.6499 0.3344	0.0182 0.5699 0.4119	0.0025 -0.08 0.0775	NA NA NA	3 2 1	0.2792 0.6232 NA	0.2757 0.3739 NA	-0.0035 -0.2492 NA	NA Shortening NA
LINC02593	38.0157	81.4369	1.04	0.0053	UP	No	Yes	1	LINC02593_exon_chr1:852198	1	1	0	NA	2	0.7682	0.6511	-0.1171	Shortening
MARCKSL1	821.633	1084.29	0.4022	0.0282	NC	No	Yes	1	MARCKSL1_exon_chr1:32799430	1	1	0	NA	4	0.9567	0.8425	-0.1142	Shortening
CNN3	272.938	410.947	0.5553	0.0236	NC	No	Yes	1	CNN3_exon_chr1:95362505	1	1	0	NA	3	0.6668	0.3834	-0.2834	Shortening
CDC42SE1	274.076	429.098	0.6143	0.0247	UP	No	Yes	1	CDC42SE1_exon_chr1:151023447	1	1	0	NA	4	0.7768	0.6453	-0.1315	Shortening
MTA2	222.772	226.654	0.0305	0.8918	NC	No	Yes	1	MTA2_exon_chr11:62360675	1	1	0	NA	2	0.9563	0.7877	-0.1686	Shortening
MLEC	1423.84	1437.77	0.0191	0.9548	NC	No	Yes	1	MLEC_exon_chr12:121134119	1	1	0	NA	7	0.782	0.6123	-0.1697	Shortening
TOM1L2	113.89	118.578	0.1107	0.819	NC	No	Yes	1	TOM1L2_exon_chr17:17746822	1	1	0	NA	3	0.9071	0.789	-0.1181	Shortening
DRG2	280.868	353.195	0.3426	0.1506	NC	No	Yes	1	DRG2_exon_chr17:18010468	1	1	0	NA	2	0.4646	0.3	-0.1647	Shortening
ARHGAP27P1-BPTFP1-KPNA2P3	296.228	376.533	0.315	0.3841	NC	No	Yes	1	ARHGAP27P1-BPTFP1-KPNA2P3_exon_chr17:62745780	1	1	0	NA	2	0.9147	0.7568	-0.1578	Shortening
KPNA2	306.532	408.023	0.3811	0.2659	NC	No	Yes	1	KPNA2_exon_chr17:66042620	1	1	0	NA	2	0.7353	0.6042	-0.1311	Shortening
OAZ1	1620.38	2098.94	0.3791	0.0315	NC	No	Yes	1	OAZ1_exon_chr19:2272971	1	1	0	NA	2	0.4133	0.1829	-0.2303	Shortening
PPP6R1	149.833	218.673	0.5107	0.0579	NC	No	Yes	1	PPP6R1_exon_chr19:55741147	1	1	0	NA	2	0.9679	0.866	-0.102	Shortening
HSPBP1	405.78	288.573	-0.4732	0.2177	NC	No	Yes	1	HSPBP1_exon_chr19:55773590	1	1	0	NA	2	0.9113	0.7339	-0.1774	Shortening
IAH1	225.46	156.712	-0.5524	0.1512	NC	No	Yes	1	IAH1_exon_chr2:9628276	1	1	0	NA	2	0.2949	0.1831	-0.1118	Shortening
FAM136A	191.058	247.502	0.3831	0.0843	NC	No	Yes	1	FAM136A_exon_chr2:70523108	1	1	0	NA	5	0.5673	0.4306	-0.1367	Shortening
RPIA	59.2799	99.9848	0.8319	0.0212	UP	No	Yes	1	RPIA_exon_chr2:89049498	1	1	0	NA	2	0.6325	0.2981	-0.3344	Shortening
DERL3	244.246	356.591	0.5403	0.0127	NC	No	Yes	1	DERL3_exon_chr22:24176690	1	1	0	NA	2	0.861	0.7081	-0.153	Shortening
TUSC2	277.568	455.117	0.7537	0.0002	UP	No	Yes	1	TUSC2_exon_chr3:50362340	1	1	0	NA	3	0.5391	0.3585	-0.1806	Shortening
ITGB5	258.502	462.95	0.8149	0	UP	No	Yes	1	ITGB5_exon_chr3:124480795	1	1	0	NA	3	0.2177	0.1103	-0.1075	Shortening
MXD4	127.207	196.963	0.6117	0.0152	UP	No	Yes	1	MXD4_exon_chr4:2249160	1	1	0	NA	4	0.7977	0.616	-0.1817	Shortening
FAM50B	31.331	65.5453	0.9388	0.0479	UP	No	Yes	1	FAM50B_exon_chr6:3850023	1	1	0	NA	2	0.665	0.3945	-0.2705	Shortening
LEMD2	214.703	218.817	0.0227	0.8639	NC	No	Yes	1	LEMD2_exon_chr6:33738990	1	1	0	NA	3	0.7466	0.5833	-0.1633	Shortening
GET4	211.903	229.445	0.1463	0.6417	NC	No	Yes	1	GET4_exon_chr7:934971	1	1	0	NA	2	0.7155	0.5372	-0.1783	Shortening
TATDN1	74.4761	101.847	0.461	0.2116	NC	No	Yes	1	TATDN1_exon_chr8:125500736	1	1	0	NA	2	0.8554	0.6538	-0.2016	Shortening
HIST2H2AA4	557.568	1300.22	1.2397	0	UP	Yes	Yes	2	HIST2H2AA4_exon_chr1:149813785 HIST2H2AA4_exon_chr1:149822628	0.8364 0.1636	0.6583 0.3417	-0.1781 0.1781	Down Up	3 1	0.471 NA	0.8069 NA	0.3358 NA	Shortening NA
PROM2	311.161	327.908	0.1092	0.8032	NC	No	Yes	2	PROM2_end_chr2:95957056 PROM2_exon_chr2:95955881	0.0023 0.9977	0.0105 0.9895	0.0082 -0.0082	NA NA	2 1	0.7572 NA	0.5919 NA	-0.1653 NA	Shortening NA
TEX2	57.9379	39.6347	-0.5122	0.2909	NC	No	Yes	3	TEX2_exon_chr17:62224793 TEX2_exon_chr17:62230305 TEX2_exon_chr17:62270919	0.8853 0.0945 0.0201	0.8639 0.1005 0.0356	-0.0215 0.0059 0.0155	NA NA NA	4 1 1	0.8879 NA NA	0.8064 NA NA	-0.0815 NA NA	Shortening NA NA
CNOT7	595.743	632.486	0.0789	0.8331	NC	No	Yes	3	CNOT7_exon_chr8:17082475 CNOT7_exon_chr8:17086738 CNOT7_exon_chr8:17089021	0.0319 0.9543 0.007	0.135 0.846 0.0129	0.1031 -0.1083 0.006	Up NA NA	2 3 2	0.9271 0.846 NA	0.7352 0.7933 NA	-0.1919 -0.0527 0.2782	Shortening NA NA
ZRANB2	578.094	712.605	0.3161	0.133	NC	No	Yes	5	ZRANB2_exon_chr1:71528974 ZRANB2_exon_chr1:71532459 ZRANB2_exon_chr1:71536510 ZRANB2_exon_chr1:71537804 ZRANB2_exon_chr1:71538155	0.3255 0.0455 0.0771 0.4853 0.0553	0.3341 0.0155 0.0588 0.5113 0.0688	0.0086 -0.0301 -0.0182 0.026 0.0135	NA NA NA NA NA	7 1 1 2 1	0.9025 NA NA 0.1087 NA	0.7357 NA NA 0.0831 NA	-0.1668 NA NA -0.0256 NA	Shortening NA NA NA NA
MYH9	894.594	1041.98	0.2267	0.2423	NC	No	Yes	7	MYH9_exon_chr22:36677323 MYH9_exon_chr22:36682764 MYH9_exon_chr22:36688032 MYH9_exon_chr22:36690138 MYH9_exon_chr22:36694965 MYH9_exon_chr22:36696173 MYH9_exon_chr22:36696897	0.8039 0.0124 0.1006 0.0122 0.0203 0.0176 0.0251	0.8444 0.0136 0.0674 0.0065 0.0182 0.0097 0.031	0.0405 0.0011 -0.0332 -0.0056 -0.0021 -0.0079 0.0059	NA NA NA NA NA NA NA	4 1 1 1 2 1 2	0.552 NA NA NA 0.4769 NA 0.2823	0.3652 NA NA NA 0.5438 NA 0.0665	-0.1868 NA NA NA 0.0668 NA -0.2158	Shortening NA NA NA NA NA NA
DLGAP5	268.599	179.065	-0.5764	0.0029	NC	No	Yes	10	DLGAP5_exon_chr14:55614834 DLGAP5_exon_chr14:55618413 DLGAP5_exon_chr14:55625240 DLGAP5_exon_chr14:55629689 DLGAP5_exon_chr14:55642064 DLGAP5_exon_chr14:55643780 DLGAP5_exon_chr14:55646347 DLGAP5_exon_chr14:55647374 DLGAP5_exon_chr14:55647931 DLGAP5_exon_chr14:55650278	0.379 0.1689 0.0814 0.0242 0.0099 0.0038 0.0745 0.0462 0.021 0.1795	0.3365 0.1505 0.0941 0.0163 0.0241 0.0159 0.0996 0.0462 0.0287 0.1758	-0.0425 -0.0184 0.0127 -0.0078 0.0142 0.0122 0.0251 -0.0 0.0077 -0.0036	NA NA NA NA NA NA NA NA NA NA	2 2 1 1 1 1 1 1 1 1	0.878 0.0995 NA NA NA NA NA NA NA NA	0.7334 0.1611 NA NA NA NA NA NA NA NA	-0.1446 0.0616 NA NA NA NA NA NA NA NA	Shortening NA NA NA NA NA NA NA NA NA

## Sheet: 22Rv1 15 Both in CPSF1sh
DPAC Both genes for 22Rv1
Gene Name	Mean Counts Cond1	Mean Counts Cond2	Fold Change	pAdj	DE Result	Any Splicing APA? (DPAC)	Any Tandem APA? (DPAC)	#Exons with a PAC	Exon Names	Exon fraction Cond1	Exon fraction Cond2	Exon Fraction Change	Exon Results_x000D_ (NA = Not significant)	#PACs per Exon	PDU per Exon Cond1	PDU per Exon Cond2	delta-PDUI per Exon	DPAC Result
CDC42	486.864	538.05	0.1321	0.6033	NC	No	Yes	1	CDC42_exon_chr1:22417921	1	1	0	NA	5	0.8407	0.746	-0.0947	Both
LOC283335	55.2547	94.9731	0.8584	0.0196	UP	No	Yes	1	LOC283335_exon_chr12:53436973	1	1	0	NA	5	0.4441	0.3296	-0.1144	Both
DTWD1	93.6379	107.998	0.2009	0.6394	NC	No	Yes	1	DTWD1_exon_chr15:49935528	1	1	0	NA	7	0.0487	0.141	0.0924	Both
CD3EAP	367.02	338.894	-0.0915	0.8596	NC	No	Yes	1	CD3EAP_exon_chr19:45911391	1	1	0	NA	5	0.3834	0.4032	0.0198	Both
FASTKD2	101.101	64.6845	-0.6759	0.0757	DOWN	No	Yes	1	FASTKD2_exon_chr2:207656407	1	1	0	NA	7	0.2828	0.3151	0.0323	Both
UBE2G2	134.075	264.709	0.9376	0.0001	UP	No	Yes	1	UBE2G2_exon_chr21:46188495	1	1	0	NA	3	0.9902	0.9757	-0.0144	Both
UBAP1	214.029	238.013	0.1143	0.7527	NC	No	Yes	1	UBAP1_exon_chr9:34251390	1	1	0	NA	4	0.89	0.8841	-0.006	Both
CAMK2D	138.123	55.5988	-1.338	0	DOWN	No	Yes	2	CAMK2D_exon_chr4:114372188_x000D_ CAMK2D_exon_chr4:114378344	0.9834_x000D_ 0.0166	0.9963_x000D_ 0.0037	0.0129_x000D_ -0.0129	NA_x000D_ NA	4_x000D_ 1	0.5826_x000D_ NA	0.627_x000D_ NA	0.0443_x000D_ NA	Both_x000D_ NA
NEAT1	172.951	271.774	0.6085	0.0551	UP	No	Yes	3	NEAT1_end_chr11:65194004_x000D_ NEAT1_end_chr11:65213010_x000D_ NEAT1_exon_chr11:65190269	0.8847_x000D_ 0.0017_x000D_ 0.1136	0.5695_x000D_ 0.0133_x000D_ 0.4172	-0.3152_x000D_ 0.0116_x000D_ 0.3036	NA_x000D_ NA_x000D_ Up	17_x000D_ 1_x000D_ 1	0.2299_x000D_ NA_x000D_ NA	0.1442_x000D_ NA_x000D_ NA	-0.0857_x000D_ NA_x000D_ NA	Both_x000D_ NA_x000D_ NA
FKBP3	1029.92	685.963	-0.5813	0.0081	NC	No	Yes	3	FKBP3_exon_chr14:45584802_x000D_ FKBP3_exon_chr14:45590688_x000D_ FKBP3_exon_chr14:45598997	0.4014_x000D_ 0.4567_x000D_ 0.142	0.5363_x000D_ 0.3016_x000D_ 0.1621	0.1349_x000D_ -0.1551_x000D_ 0.0202	NA_x000D_ NA_x000D_ NA	3_x000D_ 1_x000D_ 1	0.435_x000D_ NA_x000D_ NA	0.4442_x000D_ NA_x000D_ NA	0.0091_x000D_ NA_x000D_ NA	Both_x000D_ NA_x000D_ NA
ABLIM1	99.3662	127.138	0.3519	0.2792	NC	Yes	Yes	2	ABLIM1_end_chr10:116190619_x000D_ ABLIM1_exon_chr10:116190869	0.8012_x000D_ 0.1988	0.4184_x000D_ 0.5816	-0.3828_x000D_ 0.3828	NA_x000D_ Up	1_x000D_ 4	NA_x000D_ 0.7345	NA_x000D_ 0.7409	NA_x000D_ 0.0065	NA_x000D_ Both
ARF3	306.141	316.678	0.0414	0.892	NC	Yes	Yes	2	ARF3_end_chr12:49329742_x000D_ ARF3_exon_chr12:49329992	0.887_x000D_ 0.113	0.7853_x000D_ 0.2147	-0.1017_x000D_ 0.1017	NA_x000D_ Up	1_x000D_ 5	NA_x000D_ 0.2706	NA_x000D_ 0.2884	NA_x000D_ 0.0178	NA_x000D_ Both
GGA2	205.339	303.043	0.5659	0.0119	NC	No	Yes	3	GGA2_end_chr16:23474613_x000D_ GGA2_exon_chr16:23474863_x000D_ GGA2_exon_chr16:23502998	0.0814_x000D_ 0.91_x000D_ 0.0086	0.0609_x000D_ 0.9269_x000D_ 0.0122	-0.0205_x000D_ 0.0169_x000D_ 0.0036	NA_x000D_ NA_x000D_ NA	1_x000D_ 8_x000D_ 1	NA_x000D_ 0.5093_x000D_ NA	NA_x000D_ 0.4304_x000D_ NA	NA_x000D_ -0.0789_x000D_ NA	NA_x000D_ Both_x000D_ NA
BRAF	71.9507	107.199	0.4924	0.1609	NC	No	Yes	3	BRAF_end_chr7:140432114_x000D_ BRAF_exon_chr7:140419127_x000D_ BRAF_exon_chr7:140432364	0.0569_x000D_ 0.8502_x000D_ 0.0929	0.0167_x000D_ 0.8207_x000D_ 0.1626	-0.0402_x000D_ -0.0295_x000D_ 0.0697	NA_x000D_ NA_x000D_ NA	8_x000D_ 3_x000D_ 1	0.868_x000D_ NA_x000D_ NA	0.8069_x000D_ NA_x000D_ NA	-0.0611_x000D_ -0.2738_x000D_ NA	NA_x000D_ Both_x000D_ NA
C11orf58	555.684	608.57	0.1173	0.7025	NC	No	Yes	3	C11orf58_exon_chr11:16766148_x000D_ C11orf58_exon_chr11:16774332_x000D_ C11orf58_exon_chr11:16776418	0.1656_x000D_ 0.0052_x000D_ 0.8292	0.1_x000D_ 0.0106_x000D_ 0.8895	-0.0656_x000D_ 0.0054_x000D_ 0.0602	NA_x000D_ NA_x000D_ NA	1_x000D_ 1_x000D_ 20	NA_x000D_ NA_x000D_ 0.3841	NA_x000D_ NA_x000D_ 0.4902	NA_x000D_ NA_x000D_ 0.1061	NA_x000D_ NA_x000D_ Both

## Sheet: 22Rv1 14 Lengthened in CPSF1sh
DPAC Lengthened genes for 22Rv1
Gene Name	Mean Counts Cond1	Mean Counts Cond2	Fold Change	pAdj	DE Result	Any Splicing APA? (DPAC)	Any Tandem APA? (DPAC)	#Exons with a PAC	Exon Names	Exon fraction Cond1	Exon fraction Cond2	Exon Fraction Change	Exon Results_x000D_ (NA = Not significant)	#PACs per Exon	PDU per Exon Cond1	PDU per Exon Cond2	delta-PDUI per Exon	DPAC Result
ZNF503-AS2	94.282	143.182	0.6645	0.0188	UP	No	Yes	1	ZNF503-AS2_exon_chr10:77167013	1	1	0	NA	2	0.2676	0.4687	0.2012	Lengthening
LINC00909	31.4729	70.3627	1.3185	0.0005	UP	Yes	Yes	2	LINC00909_exon_chr18:72259010_x000D_ LINC00909_exon_chr18:72263664	0.488_x000D_ 0.512	0.6611_x000D_ 0.3389	0.1731_x000D_ -0.1731	Up_x000D_ NA	5_x000D_ 3	NA_x000D_ 0.5767	NA_x000D_ 0.5607	0.1563_x000D_ -0.016	Lengthening_x000D_ NA
TSR1	277.825	351.326	0.3545	0.2111	NC	No	Yes	3	TSR1_exon_chr17:2225982_x000D_ TSR1_exon_chr17:2235463_x000D_ TSR1_exon_chr17:2239331	0.7319_x000D_ 0.2473_x000D_ 0.0193	0.8014_x000D_ 0.166_x000D_ 0.0288	0.0695_x000D_ -0.0812_x000D_ 0.0094	NA_x000D_ NA_x000D_ NA	6_x000D_ 2_x000D_ 1	0.638_x000D_ 0.3836_x000D_ NA	0.7727_x000D_ 0.4228_x000D_ NA	0.1348_x000D_ 0.0392_x000D_ NA	Lengthening_x000D_ NA_x000D_ NA
TMEM237	108.043	116.211	0.089	0.7757	NC	No	Yes	3	TMEM237_exon_chr2:202484907_x000D_ TMEM237_exon_chr2:202498034_x000D_ TMEM237_exon_chr2:202501471	0.8826_x000D_ 0.028_x000D_ 0.0893	0.9343_x000D_ 0.0084_x000D_ 0.0573	0.0517_x000D_ -0.0197_x000D_ -0.032	NA_x000D_ NA_x000D_ NA	8_x000D_ 1_x000D_ 1	0.244_x000D_ NA_x000D_ NA	0.552_x000D_ NA_x000D_ NA	0.308_x000D_ NA_x000D_ NA	Lengthening_x000D_ NA_x000D_ NA
PDCD2	225.017	259.426	0.1705	0.5852	NC	No	Yes	3	PDCD2_exon_chr6:170884660_x000D_ PDCD2_exon_chr6:170887570_x000D_ PDCD2_exon_chr6:170890835	0.5696_x000D_ 0.1535_x000D_ 0.277	0.624_x000D_ 0.2088_x000D_ 0.1672	0.0544_x000D_ 0.0553_x000D_ -0.1098	NA_x000D_ NA_x000D_ NA	4_x000D_ 1_x000D_ 1	0.2597_x000D_ NA_x000D_ NA	0.4209_x000D_ NA_x000D_ NA	0.1612_x000D_ NA_x000D_ NA	Lengthening_x000D_ NA_x000D_ NA
ENAH	1060.12	1286.15	0.2861	0.3644	NC	No	Yes	6	ENAH_exon_chr1:225674532_x000D_ ENAH_exon_chr1:225686049_x000D_ ENAH_exon_chr1:225695653_x000D_ ENAH_exon_chr1:225700359_x000D_ ENAH_exon_chr1:225706900_x000D_ ENAH_exon_chr1:225718256	0.2179_x000D_ 0.3929_x000D_ 0.0692_x000D_ 0.2662_x000D_ 0.0224_x000D_ 0.031	0.264_x000D_ 0.3465_x000D_ 0.073_x000D_ 0.2686_x000D_ 0.0184_x000D_ 0.0291	0.0462_x000D_ -0.0464_x000D_ 0.0038_x000D_ 0.0024_x000D_ -0.004_x000D_ -0.0019	NA_x000D_ NA_x000D_ NA_x000D_ NA_x000D_ NA_x000D_ NA	24_x000D_ 1_x000D_ 1_x000D_ 1_x000D_ 2_x000D_ 1	0.298_x000D_ NA_x000D_ NA_x000D_ NA_x000D_ 0.0859_x000D_ NA	0.3953_x000D_ NA_x000D_ NA_x000D_ NA_x000D_ 0.1075_x000D_ NA	0.0974_x000D_ NA_x000D_ NA_x000D_ NA_x000D_ 0.0216_x000D_ NA	Lengthening_x000D_ NA_x000D_ NA_x000D_ NA_x000D_ NA_x000D_ NA
MIR1244-3	209.111	199.93	-0.0728	0.803	NC	No	Yes	3	MIR1244-3_end_chr12:12264968_x000D_ MIR1244-3_end_chr12:9391816_x000D_ MIR1244-3_exon_chr12:12264886	0.3815_x000D_ 0.611_x000D_ 0.0076	0.2552_x000D_ 0.717_x000D_ 0.0278	-0.1263_x000D_ 0.1061_x000D_ 0.0202	NA_x000D_ NA_x000D_ NA	2_x000D_ 1_x000D_ 2	0.9143_x000D_ NA_x000D_ 0.6885	0.6143_x000D_ NA_x000D_ 0.5419	-0.2999_x000D_ NA_x000D_ -0.1466	Lengthening_x000D_ NA_x000D_ Shortening
BAIAP2	168.753	212.379	0.3561	0.1888	NC	No	Yes	2	BAIAP2_exon_chr17:79082768_x000D_ BAIAP2_exon_chr17:79089570	0.2258_x000D_ 0.7742	0.2742_x000D_ 0.7174	0.0484_x000D_ -0.0568	NA_x000D_ NA	1_x000D_ 4	NA_x000D_ 0.2531	NA_x000D_ 0.4756	NA_x000D_ 0.2225	NA_x000D_ Lengthening
NORAD	491.688	675.314	0.4379	0.0651	NC	No	Yes	2	NORAD_end_chr20:34633290_x000D_ NORAD_exon_chr20:34633540	0.9424_x000D_ 0.0576	0.8565_x000D_ 0.1435	-0.0859_x000D_ 0.0859	NA_x000D_ NA	1_x000D_ 8	NA_x000D_ 0.4721	NA_x000D_ 0.7515	NA_x000D_ 0.2794	NA_x000D_ Lengthening
GOLGA3	376.426	502.111	0.4304	0.147	NC	No	Yes	7	GOLGA3_end_chr12:133345245_x000D_ GOLGA3_exon_chr12:133345495_x000D_ GOLGA3_exon_chr12:133353220_x000D_ GOLGA3_exon_chr12:133357384_x000D_ GOLGA3_exon_chr12:133363279_x000D_ GOLGA3_exon_chr12:133367802_x000D_ GOLGA3_exon_chr12:133384477	0.6163_x000D_ 0.0757_x000D_ 0.0616_x000D_ 0.0066_x000D_ 0.0256_x000D_ 0.2022_x000D_ 0.012	0.5286_x000D_ 0.1143_x000D_ 0.0716_x000D_ 0.0217_x000D_ 0.0266_x000D_ 0.2146_x000D_ 0.0226	-0.0877_x000D_ 0.0386_x000D_ 0.0101_x000D_ 0.0151_x000D_ 0.0009_x000D_ 0.0124_x000D_ 0.0106	NA_x000D_ NA_x000D_ NA_x000D_ NA_x000D_ NA_x000D_ NA_x000D_ NA	1_x000D_ 8_x000D_ 1_x000D_ 1_x000D_ 1_x000D_ 1_x000D_ 1	NA_x000D_ 0.5862_x000D_ NA_x000D_ NA_x000D_ NA_x000D_ NA_x000D_ NA	NA_x000D_ 0.7964_x000D_ NA_x000D_ NA_x000D_ NA_x000D_ NA_x000D_ NA	NA_x000D_ 0.2102_x000D_ NA_x000D_ NA_x000D_ NA_x000D_ NA_x000D_ NA	NA_x000D_ Lengthening_x000D_ NA_x000D_ NA_x000D_ NA_x000D_ NA_x000D_ NA
BCCIP	280.125	409.384	0.5596	0.0059	NC	No	Yes	3	BCCIP_exon_chr10:127522341_x000D_ BCCIP_exon_chr10:127529824_x000D_ BCCIP_exon_chr10:127541694	0.3515_x000D_ 0.4308_x000D_ 0.2177	0.2635_x000D_ 0.4355_x000D_ 0.2932	-0.088_x000D_ 0.0047_x000D_ 0.0755	NA_x000D_ NA_x000D_ NA	1_x000D_ 4_x000D_ 2	NA_x000D_ 0.8686_x000D_ 0.4163	NA_x000D_ 0.8491_x000D_ 0.6354	NA_x000D_ -0.0195_x000D_ 0.219	NA_x000D_ NA_x000D_ Lengthening
LOC100630923	337.567	271.845	-0.2929	0.4253	NC	Yes	Yes	3	LOC100630923_exon_chr7:102045045_x000D_ LOC100630923_exon_chr7:102047881_x000D_ LOC100630923_exon_chr7:102065461	0.0259_x000D_ 0.4918_x000D_ 0.4823	0.0522_x000D_ 0.6155_x000D_ 0.3323	0.0263_x000D_ 0.1237_x000D_ -0.15	NA_x000D_ NA_x000D_ Down	1_x000D_ 1_x000D_ 2	NA_x000D_ NA_x000D_ 0.3675	NA_x000D_ NA_x000D_ 0.499	NA_x000D_ NA_x000D_ 0.1315	NA_x000D_ NA_x000D_ Lengthening
USP9X	195.645	231.555	0.2429	0.3327	NC	No	Yes	3	USP9X_exon_chrX:41056617_x000D_ USP9X_exon_chrX:41075152_x000D_ USP9X_exon_chrX:41091640	0.0483_x000D_ 0.0234_x000D_ 0.9238	0.0532_x000D_ 0.0284_x000D_ 0.9141	0.0049_x000D_ 0.005_x000D_ -0.0097	NA_x000D_ NA_x000D_ NA	1_x000D_ 2_x000D_ 11	NA_x000D_ NA_x000D_ 0.227	NA_x000D_ NA_x000D_ 0.3223	NA_x000D_ 0.1059_x000D_ 0.0952	NA_x000D_ NA_x000D_ Lengthening
DYNC1H1	1669.8	1703.11	0.0347	0.9527	NC	No	Yes	4	DYNC1H1_exon_chr14:102449719_x000D_ DYNC1H1_exon_chr14:102493720_x000D_ DYNC1H1_exon_chr14:102496156_x000D_ DYNC1H1_exon_chr14:102516772	0.2051_x000D_ 0.0248_x000D_ 0.0302_x000D_ 0.7185	0.2031_x000D_ 0.033_x000D_ 0.0383_x000D_ 0.7004	-0.0019_x000D_ 0.0082_x000D_ 0.0081_x000D_ -0.0181	NA_x000D_ NA_x000D_ NA_x000D_ NA	1_x000D_ 1_x000D_ 2_x000D_ 1	NA_x000D_ NA_x000D_ 0.2443_x000D_ NA	NA_x000D_ NA_x000D_ 0.4053_x000D_ NA	NA_x000D_ NA_x000D_ 0.1609_x000D_ NA	NA_x000D_ NA_x000D_ Lengthening_x000D_ NA

## Sheet: LNCaP Intron 937 UP in CPSF1sh
LNCaP Intronic UP PAC counts
logFC	logCPM	F	PValue	FDR	neglog10FDR	GeneName
5.54011	7.83571	778.984	3.78673e-24	3.51409e-20	19.4542	C11orf83
4.84734	5.98457	416.245	5.4076e-20	1.35003e-16	15.8697	SLC45A2
4.53201	7.44731	684.141	2.81524e-23	1.30627e-19	18.884	MSH4
3.04159	4.54397	109.844	6.52663e-12	1.28866e-09	8.88986	N4BP2L1
2.92509	7.36803	377.986	2.28305e-19	3.53111e-16	15.4521	RPL37A
2.9102	4.54823	102.411	1.56335e-11	2.84468e-09	8.54597	FAM83E
2.86655	4.26256	72.9996	8.65794e-10	8.54741e-08	7.06817	ARL9
2.85797	5.24243	132.478	5.91842e-13	1.66433e-10	9.77876	RP11-618P17.4
2.81444	5.9116	214.219	8.63465e-16	5.34197e-13	12.2723	RPS27L
2.78607	5.21513	133.515	5.34528e-13	1.55013e-10	9.80963	RPS20
2.74118	5.54759	121.039	1.90392e-12	4.20675e-10	9.37605	LAT2
2.73122	8.45412	408.087	7.27386e-20	1.35003e-16	15.8697	NNMT
2.71293	9.07283	410.467	6.66729e-20	1.35003e-16	15.8697	NPC1
2.67434	4.49257	87.1098	1.11328e-10	1.51931e-08	7.81835	RPS9
2.64038	5.02462	111.04	5.69563e-12	1.14903e-09	8.93967	AC006538.4
2.63438	4.07478	59.4398	8.2476e-09	6.12302e-07	6.21303	RP1-102H19.8
2.62805	4.08413	57.5624	1.15722e-08	8.45591e-07	6.07284	TG
2.58681	5.13167	117.332	2.83349e-12	5.8433e-10	9.23334	CORIN
2.57585	6.75368	279.235	1.95628e-17	1.65039e-14	13.7824	ADCY10
2.56704	3.91783	50.5974	4.34558e-08	2.61864e-06	5.58192	JPH3
2.52208	4.72616	85.073	1.47358e-10	1.87327e-08	7.7274	C2orf47
2.42073	6.44022	131.247	6.68404e-13	1.77223e-10	9.75148	MAF
2.40295	5.90188	182.696	7.91734e-15	4.08183e-12	11.3891	ADAM32
2.38489	3.86202	43.9562	1.71496e-07	8.31346e-06	5.08022	GDAP1
2.38163	5.28513	127.597	9.64307e-13	2.41859e-10	9.61644	NEB
2.37989	4.13522	43.9426	1.72003e-07	8.31346e-06	5.08022	CD6
2.37667	7.81792	290.48	1.10255e-17	1.02317e-14	13.9901	MTERFD2
2.35313	6.7149	233.56	2.54281e-16	1.81517e-13	12.7411	DNAJC9
2.31922	3.88444	40.7886	3.45002e-07	1.4754e-05	4.83109	DCST1
2.3132	5.23475	97.631	2.81438e-11	4.58201e-09	8.33894	ZNF706
2.26911	7.23501	226.135	4.02159e-16	2.66574e-13	12.5742	AGBL3
2.25856	3.66941	33.2526	2.08365e-06	6.64477e-05	4.17752	XG
2.25091	4.68569	80.0682	2.99872e-10	3.38949e-08	7.46987	CMYA5
2.25019	4.91264	76.8507	4.817e-10	5.13813e-08	7.28919	RIT2
2.24622	4.19516	55.542	1.67981e-08	1.14529e-06	5.94108	PLAC8L1
2.20117	5.29688	107.158	8.9011e-12	1.72088e-09	8.76425	DNHD1
2.18471	4.58889	49.9527	4.93995e-08	2.90144e-06	5.53739	AVIL
2.18435	4.80698	70.9939	1.18527e-09	1.05762e-07	6.97567	MRPL33
2.1774	4.40562	50.8142	4.16313e-08	2.55854e-06	5.59201	TLL2
2.17444	4.30313	51.6256	3.54946e-08	2.27627e-06	5.64278	C6orf52
2.16973	4.13565	50.8535	4.13097e-08	2.55569e-06	5.59249	C9orf24
2.15325	4.43648	55.5461	1.67853e-08	1.14529e-06	5.94108	SETD4
2.14956	3.64916	35.9701	1.06379e-06	3.78184e-05	4.4223	RP11-432B6.3
2.14953	3.43752	36.116	1.02689e-06	3.70383e-05	4.43135	AC104534.3
2.13865	3.36777	27.476	9.64423e-06	0.000240586	3.61873	C1orf189
2.13027	4.61051	66.4933	2.45459e-09	2.09009e-07	6.67983	GPR113
2.12936	6.03189	140.847	2.64835e-13	8.47471e-11	10.0719	RPL27A
2.12604	4.27575	46.788	9.41306e-08	5.1996e-06	5.28403	EPHB1
2.09783	3.95653	46.1285	1.08027e-07	5.86253e-06	5.23191	CTD-3105H18.16
2.09499	7.24406	62.6058	4.73299e-09	3.72222e-07	6.4292	AASS
2.09426	3.88528	38.511	5.81637e-07	2.3139e-05	4.63565	TPRN
2.08968	3.73427	35.5818	1.16903e-06	4.06315e-05	4.39114	MUC20
2.0651	6.19998	144.417	1.90171e-13	6.53625e-11	10.1847	RTN1
2.04262	4.52733	50.184	4.71737e-08	2.78836e-06	5.55465	IMPA1
2.04119	3.62566	36.5288	9.29699e-07	3.45104e-05	4.46205	BTBD16
2.0341	3.46392	32.3675	2.61022e-06	7.96804e-05	4.09865	PTAFR
2.02794	3.61728	33.1005	2.16542e-06	6.88188e-05	4.16229	CCDC79
2.00447	5.07228	80.6165	2.76988e-10	3.17661e-08	7.49804	PEX5
1.99988	4.04538	35.6949	1.13728e-06	3.98262e-05	4.39983	C15orf26
1.99317	3.77824	34.4153	1.55732e-06	5.25525e-05	4.27941	EFCAB8
1.98766	7.74698	201.384	2.05232e-15	1.12032e-12	11.9507	C12orf79
1.98358	6.19874	166.824	2.74376e-14	1.21248e-11	10.9163	SLC39A10
1.98316	8.2991	168.113	2.4713e-14	1.14668e-11	10.9406	SORCS2
1.98285	8.41721	210.469	1.10671e-15	6.41889e-13	12.1925	MGST1
1.97946	11.3667	122.477	1.6359e-12	3.70273e-10	9.43148	TRAPPC3L
1.96777	5.58531	90.5149	7.04157e-11	1.02103e-08	7.99096	GPR156
1.95239	4.13847	34.6933	1.45377e-06	4.92371e-05	4.30771	TCTE3
1.9328	4.38148	43.472	1.90462e-07	9.06403e-06	5.04268	ZBED5
1.93176	3.37142	29.1068	6.16218e-06	0.000164325	3.7843	TRABD2A
1.93118	6.22087	137.455	3.65096e-13	1.12936e-10	9.94717	DDR2
1.92778	3.69485	27.8507	8.69113e-06	0.000219765	3.65804	UPB1
1.92608	3.74179	32.9254	2.2638e-06	7.09731e-05	4.14891	ABCC2
1.92528	4.03111	29.7198	5.22427e-06	0.000143328	3.84367	ID2
1.92135	4.55631	43.4204	1.9261e-07	9.11949e-06	5.04003	ATP5H
1.914	4.28287	39.3097	4.83346e-07	1.97597e-05	4.70422	PDGFD
1.90646	4.43345	44.6624	1.47354e-07	7.47237e-06	5.12654	ADHFE1
1.90573	3.54456	28.4465	7.37604e-06	0.000190138	3.72093	ZNF812
1.88954	3.65583	31.7987	3.022e-06	9.03447e-05	4.0441	UPP2
1.88715	5.86397	100.184	2.05036e-11	3.52358e-09	8.45302	ARHGEF2
1.88373	5.57159	99.085	2.34814e-11	3.8912e-09	8.40992	TPRG1
1.88269	4.74361	45.1735	1.32147e-07	6.91831e-06	5.16	MAP2
1.87678	3.26125	24.748	2.10232e-05	0.00045797	3.33916	CCDC141
1.87191	4.20504	25.2109	1.83682e-05	0.000409751	3.38748	PAM16
1.85243	3.94141	28.2489	7.78702e-06	0.000199623	3.69979	TAF10
1.84341	3.69473	26.7352	1.18717e-05	0.000286154	3.5434	RP11-178L8.4
1.81346	6.94509	165.465	3.06598e-14	1.29329e-11	10.8883	RYK
1.80947	3.32308	19.7102	9.9162e-05	0.00166707	2.77805	LRRIQ3
1.80073	5.36078	84.4962	1.5968e-10	2.00247e-08	7.69843	LRGUK
1.78862	4.94831	43.1195	2.05661e-07	9.63906e-06	5.01597	FAM110B
1.78316	2.9885	14.8151	0.000529744	0.00600247	2.22167	FAM71F1
1.77637	3.77423	21.1887	6.18725e-05	0.0011415	2.94252	KCNE1
1.77086	3.24308	22.8007	3.75939e-05	0.000755132	3.12198	MYH15
1.76683	4.55174	36.2394	9.96748e-07	3.62738e-05	4.44041	ZNF546
1.76518	5.17747	63.4322	4.10701e-09	3.28561e-07	6.48338	DNAH8
1.7592	5.12562	73.154	8.45324e-10	8.43506e-08	7.07391	PCYT1A
1.74298	5.2578	82.9747	1.97735e-10	2.41444e-08	7.61718	WNT2B
1.73984	8.3592	172.366	1.75839e-14	8.58837e-12	11.0661	ZNF385B
1.73222	3.05139	17.7382	0.000190469	0.00271097	2.56688	TBC1D28
1.72459	5.53819	66.4924	2.45496e-09	2.09009e-07	6.67983	C16orf95
1.72234	4.07507	27.0661	1.08155e-05	0.000264126	3.57819	SGK2
1.72037	6.39482	126.859	1.03958e-12	2.47366e-10	9.60666	RPL31
1.71994	4.53021	40.8436	3.40749e-07	1.46396e-05	4.83447	ST6GALNAC3
1.71333	8.9239	159.168	5.18098e-14	2.00331e-11	10.6983	PCNXL4
1.7127	12.2114	79.8708	3.08599e-10	3.40928e-08	7.46734	ADAMTS6
1.71118	4.31795	35.5978	1.16449e-06	4.06258e-05	4.3912	TGM3
1.70857	3.58991	22.3508	4.31323e-05	0.000839135	3.07617	VWCE
1.70443	11.6982	80.9284	2.64803e-10	3.11059e-08	7.50716	KLHL24
1.70192	4.20749	27.6302	9.23906e-06	0.000231726	3.63503	PCDHGA1
1.69853	5.26418	66.4017	2.4921e-09	2.10242e-07	6.67728	SLC22A10
1.69516	9.83326	144.83	1.83108e-13	6.53556e-11	10.1847	CENPC
1.69007	4.94215	50.5373	4.39766e-08	2.63292e-06	5.57956	ERI2
1.68445	3.39873	21.016	6.5329e-05	0.00118444	2.92649	AHRR
1.68302	3.20028	19.6966	9.95982e-05	0.00166787	2.77784	C14orf182
1.68082	3.68192	17.4141	0.000212622	0.00292316	2.53415	MYL6
1.67724	4.24549	27.7621	8.90704e-06	0.000224612	3.64857	SEC11C
1.65074	3.28694	20.5398	7.59669e-05	0.00133014	2.8761	CCDC175
1.64018	4.01421	31.0381	3.68398e-06	0.000106835	3.97128	RP11-758M4.1
1.64004	2.68659	14.9887	0.000497533	0.00572842	2.24197	TAP2
1.6359	4.49927	34.765	1.42825e-06	4.85502e-05	4.31381	GRIA3
1.6313	4.16744	29.5259	5.50327e-06	0.000150207	3.82331	IL20RB
1.62648	4.50593	31.1271	3.59917e-06	0.000104703	3.98004	SPATA21
1.62525	3.24379	18.1184	0.000167574	0.00246058	2.60896	LDHAL6A
1.62494	4.88302	53.5881	2.42914e-08	1.58749e-06	5.79929	CHST11
1.62264	3.13458	19.6821	0.000100068	0.00167021	2.77723	AGPAT9
1.62124	6.43114	118.882	2.39651e-12	5.05446e-10	9.29632	BLCAP
1.62116	6.21954	103.119	1.43551e-11	2.66432e-09	8.57441	SDHD
1.61643	4.43446	30.5163	4.22635e-06	0.000121051	3.91703	ALS2CR12
1.61282	3.78116	24.2377	2.44309e-05	0.000518807	3.28499	SCG5
1.61007	3.68563	22.0474	4.73544e-05	0.00090608	3.04283	DNAJC6
1.60915	7.32106	132.07	6.16131e-13	1.68168e-10	9.77426	GRIN3A
1.60266	4.61589	37.5969	7.2084e-07	2.78725e-05	4.55482	GIPC2
1.59909	2.88884	16.3776	0.000303956	0.00391766	2.40697	ANKRD45
1.59698	4.59789	38.549	5.76515e-07	2.30606e-05	4.63713	YAE1D1
1.59664	3.07399	18.0697	0.000170338	0.00248935	2.60391	SLC7A9
1.59204	3.68215	18.9283	0.000128021	0.00198668	2.70187	RP11-287D1.3
1.59168	3.83328	22.3786	4.27657e-05	0.000833751	3.07896	SMIM12
1.57275	3.42253	17.6539	0.000195982	0.00274899	2.56083	TRPM6
1.56632	5.81057	93.5429	4.73593e-11	7.25924e-09	8.13911	PPIA
1.56208	6.119	100.807	1.89971e-11	3.32628e-09	8.47804	AC009403.2
1.54996	5.7083	73.9129	7.51931e-10	7.58469e-08	7.12006	SPDYA
1.54457	4.82778	42.717	2.24608e-07	1.02678e-05	4.98852	CCDC62
1.54262	3.11236	15.1859	0.000463446	0.00544402	2.26408	CTD-2528L19.4
1.54205	5.6689	71.6621	1.06679e-09	9.80175e-08	7.0087	PSTPIP2
1.54016	5.9876	72.1424	9.89424e-10	9.2746e-08	7.0327	NPAS1
1.53559	4.50683	32.2329	2.70198e-06	8.16755e-05	4.08791	CDH4
1.52965	5.13143	40.2228	3.92168e-07	1.66179e-05	4.77942	DAZAP2
1.52842	3.46419	17.1477	0.000232886	0.00313215	2.50416	CDH20
1.52724	6.70496	119.384	2.27084e-12	4.90078e-10	9.30973	PPP3CB
1.52469	4.43096	34.0482	1.70628e-06	5.56384e-05	4.25463	MFSD1
1.51976	3.80475	22.6078	3.98691e-05	0.000788882	3.10299	C2orf69
1.51972	5.05836	54.3291	2.10991e-08	1.39857e-06	5.85432	ZNF720
1.51741	3.2681	16.6922	0.000272466	0.00354627	2.45023	ZNF705A
1.51498	5.99607	88.1326	9.6885e-11	1.36226e-08	7.86574	TTC23L
1.51338	3.05957	16.947	0.000249512	0.00332206	2.47859	MC1R
1.50393	3.91553	21.175	6.21398e-05	0.00114416	2.94151	RSPH10B
1.50099	3.58764	16.0647	0.000339162	0.00425904	2.37069	DNAH10
1.50075	5.24069	43.948	1.718e-07	8.31346e-06	5.08022	MROH8
1.50067	3.29788	12.4442	0.00128398	0.0120171	1.9202	TIMM8A
1.50062	4.99888	46.0043	1.10879e-07	5.91354e-06	5.22815	AHNAK
1.49089	4.1003	28.2868	7.7064e-06	0.000198103	3.70311	C21orf49
1.48961	4.34607	31.6707	3.12394e-06	9.23255e-05	4.03468	OIT3
1.48498	5.76128	71.3946	1.11263e-09	1.01228e-07	6.9947	LRRC69
1.48382	4.27294	25.3698	1.75414e-05	0.000396068	3.40223	TXK
1.4821	4.08507	26.6127	1.22898e-05	0.000293185	3.53286	ALPK3
1.47918	4.17617	23.999	2.62224e-05	0.000549308	3.26018	ACAA1
1.47895	5.63698	56.8044	1.32953e-08	9.56434e-07	6.01934	ASAH2B
1.47557	4.38229	32.9961	2.22349e-06	7.00431e-05	4.15463	CCDC83
1.47358	5.20266	53.9268	2.27728e-08	1.4988e-06	5.82426	PILRA
1.47149	3.75955	19.692	9.97486e-05	0.00166787	2.77784	ARHGAP30
1.47035	6.40952	81.9378	2.29122e-10	2.72597e-08	7.56448	HS6ST1
1.47026	3.90335	19.8753	9.40044e-05	0.00159481	2.79729	ZNF276
1.46681	4.88417	38.9866	5.20796e-07	2.11973e-05	4.67372	BET1L
1.46112	3.07912	14.4381	0.000607676	0.00668949	2.17461	ESRRB
1.46079	5.19737	49.859	5.03333e-08	2.93769e-06	5.53199	COL4A6
1.45338	4.45536	32.7585	2.36199e-06	7.35545e-05	4.13339	MSTO1
1.4455	4.50995	33.605	1.90658e-06	6.16484e-05	4.21008	TACR2
1.44411	5.24119	51.6152	3.55667e-08	2.27627e-06	5.64278	DNAH6
1.44342	6.30489	95.98	3.46563e-11	5.545e-09	8.2561	SOX6
1.44305	3.56433	17.2744	0.000223003	0.00303441	2.51793	SCUBE2
1.43821	7.19368	63.0436	4.38964e-09	3.48169e-07	6.45821	LRFN5
1.43809	5.78108	72.4947	9.3648e-10	8.95378e-08	7.04799	RP11-162A12.2
1.43761	3.64587	18.8806	0.000130053	0.0020048	2.69793	WDR88
1.43611	2.86675	13.0918	0.00100271	0.00982596	2.00762	IL2RA
1.42844	3.69393	19.339	0.000111886	0.00181291	2.74162	PIWIL2
1.42289	6.65815	92.5952	5.35633e-11	8.01721e-09	8.09598	ZNF195
1.41925	5.08429	42.1172	2.56371e-07	1.14381e-05	4.94165	WWTR1
1.41906	5.6931	56.3481	1.44621e-08	1.02449e-06	5.98949	CENPA
1.41833	6.75852	50.989	4.02199e-08	2.50948e-06	5.60042	CPN1
1.41146	5.87627	64.8615	3.22296e-09	2.6236e-07	6.5811	TFRC
1.39284	3.79211	20.1321	8.65457e-05	0.00148867	2.8272	C9orf153
1.38924	3.89072	18.9662	0.000126434	0.00197566	2.70429	ANKRD29
1.38562	3.71437	17.5421	0.000203558	0.00282326	2.54925	POTEI
1.38372	4.9143	34.0986	1.68498e-06	5.5253e-05	4.25764	ELOVL7
1.38359	5.27279	45.9188	1.1289e-07	5.98641e-06	5.22283	CCDC102B
1.38328	4.51577	24.7492	2.10159e-05	0.00045797	3.33916	UBE2F-SCLY
1.37884	4.16522	20.8066	6.97968e-05	0.001248	2.90378	SLC9C2
1.37669	6.12023	71.2658	1.13545e-09	1.02301e-07	6.99012	SHFM1
1.37379	6.13439	72.8644	8.84144e-10	8.63669e-08	7.06365	SNAPC5
1.37023	2.83347	9.93255	0.00349764	0.0256586	1.59077	VAMP3
1.36847	4.43544	22.4821	4.14317e-05	0.000811153	3.0909	CELF6
1.35467	5.21282	44.0657	1.67493e-07	8.23117e-06	5.08454	OVCH1-AS1
1.34646	5.24832	39.4063	4.72712e-07	1.94105e-05	4.71196	HIST2H4B
1.3397	5.23976	44.0913	1.66573e-07	8.23117e-06	5.08454	HIST1H3J
1.33816	2.93814	11.5138	0.00184567	0.0158885	1.79892	ANGPT2
1.32933	3.66581	17.7154	0.00019194	0.00272256	2.56502	KCNAB1
1.32886	4.39337	19.0326	0.000123703	0.00194241	2.71166	C19orf18
1.32786	6.87056	83.3865	1.86567e-10	2.30845e-08	7.63668	CATSPERB
1.3265	2.91236	12.2901	0.00136264	0.0125699	1.90067	PLA1A
1.32079	6.28447	77.3995	4.43844e-10	4.78938e-08	7.31972	COLQ
1.31773	5.71573	59.8847	7.61947e-09	5.74248e-07	6.2409	RP11-795F19.5
1.31604	4.43701	24.1832	2.48278e-05	0.000526033	3.27899	DHCR7
1.31442	3.17309	11.2554	0.00204482	0.0171573	1.76555	EXOC3L2
1.31303	6.42247	56.3811	1.43743e-08	1.02449e-06	5.98949	NREP
1.31292	4.28784	20.7518	7.10185e-05	0.00125611	2.90097	RP11-343C2.9
1.31262	4.3048	20.7141	7.18725e-05	0.00126561	2.8977	CFTR
1.31177	7.92432	100.84	1.89215e-11	3.32628e-09	8.47804	POLE
1.31056	3.3208	13.3892	0.000896349	0.00901774	2.0449	TM2D3
1.30955	5.36423	40.6715	3.54245e-07	1.50798e-05	4.8216	ESR2
1.30916	4.12359	19.3898	0.000110046	0.0018011	2.74446	PTPN21
1.30816	3.68606	16.8287	0.000259904	0.00342601	2.46521	RP11-831H9.11
1.30741	5.0619	36.8687	8.56993e-07	3.19393e-05	4.49567	HIST2H4A
1.3072	4.97416	29.8057	5.10541e-06	0.000141851	3.84817	HIST1H2BD
1.30687	5.21535	44.4657	1.53693e-07	7.75149e-06	5.11061	FRMD3
1.30558	4.60597	30.2553	4.52887e-06	0.000128621	3.89069	ST6GALNAC5
1.3016	7.2453	57.4508	1.18101e-08	8.56233e-07	6.06741	HFM1
1.29974	2.77805	8.54619	0.00628713	0.0395557	1.40279	SLC4A8
1.29932	4.56574	25.3606	1.75878e-05	0.000396153	3.40214	RHOU
1.29456	6.41871	79.9933	3.03155e-10	3.38949e-08	7.46987	LAMA1
1.28934	5.01405	32.3962	2.59109e-06	7.93574e-05	4.10041	CRB1
1.28318	6.771	11.8427	0.00162174	0.0143331	1.84366	DNAJC21
1.27951	7.16953	88.9092	8.72516e-11	1.24568e-08	7.90459	TMED3
1.27873	3.97864	19.0862	0.000121544	0.00191174	2.71857	TTC33
1.27711	3.01947	10.2952	0.00301267	0.0229726	1.63879	UBE2S
1.27422	2.92744	10.8525	0.00240271	0.0193996	1.71221	SRL
1.27238	3.64551	15.7252	0.000382349	0.0046996	2.32794	TVP23A
1.26753	4.44989	24.3042	2.39557e-05	0.000511055	3.29153	SLC35G1
1.26724	4.69607	26.2397	1.36632e-05	0.000320188	3.49459	RPS10-NUDT3
1.26623	4.87977	32.2795	2.66982e-06	8.0967e-05	4.09169	CUBN
1.26221	5.40583	38.4976	5.83463e-07	2.3139e-05	4.63565	ITGA1
1.26101	6.76809	86.0253	1.29175e-10	1.7125e-08	7.76637	EPN1
1.26088	7.24298	92.2187	5.62622e-11	8.28752e-09	8.08158	CDKL3
1.25716	4.16881	22.285	4.40128e-05	0.000854475	3.0683	RNF144B
1.25511	4.05685	17.6921	0.000193462	0.00273677	2.56276	AC007040.11
1.25427	5.40051	44.0617	1.67639e-07	8.23117e-06	5.08454	TMC1
1.25262	6.31304	45.137	1.33176e-07	6.91831e-06	5.16	HSP90B1
1.24916	4.20467	19.3376	0.000111939	0.00181291	2.74162	ALPK2
1.24649	5.03792	31.5498	3.22351e-06	9.43665e-05	4.02518	DDX56
1.24379	8.03772	99.456	2.24282e-11	3.78425e-09	8.42202	DOCK3
1.2426	5.9893	61.5914	5.643e-09	4.32785e-07	6.36373	ATP5G2
1.24245	4.33476	21.4971	5.61761e-05	0.00105529	2.97663	PYY
1.24212	3.73729	12.3906	0.00131074	0.012188	1.91407	MYRFL
1.24165	4.33501	22.4146	4.22963e-05	0.000826337	3.08284	CCDC60
1.24044	7.87093	87.4789	1.05868e-10	1.46635e-08	7.83376	MKRN3
1.23874	4.7765	27.2465	1.02824e-05	0.000253105	3.5967	CTD-3088G3.8
1.23691	3.10284	12.0745	0.00148144	0.0133864	1.87334	HSD17B3
1.23592	6.0494	47.418	8.26188e-08	4.67501e-06	5.33022	HIST1H2AC
1.23226	3.34355	12.518	0.001248	0.0117578	1.92967	DGKI
1.2252	5.75343	37.4751	7.41895e-07	2.85676e-05	4.54413	DPY30
1.22478	6.52938	77.9331	4.10061e-10	4.4769e-08	7.34902	CNIH3
1.22365	4.08746	14.7276	0.00054683	0.00615848	2.21053	RP11-80A15.1
1.22191	4.94239	32.8892	2.28473e-06	7.13882e-05	4.14637	SSFA2
1.21704	7.7099	85.3243	1.42311e-10	1.83423e-08	7.73655	C7orf49
1.20706	3.81688	12.0676	0.00148544	0.0134094	1.87259	ZFPM2
1.20353	4.23998	20.2771	8.26127e-05	0.00143031	2.84457	POTEF
1.2032	7.11632	46.0572	1.09654e-07	5.88204e-06	5.23047	ROR2
1.20008	4.99127	29.9282	4.94107e-06	0.000138779	3.85768	ZNF775
1.19659	4.35271	19.7439	9.80847e-05	0.00165195	2.782	DACH1
1.19524	6.55435	29.1803	6.04084e-06	0.000161553	3.79168	BMX
1.19468	3.37012	11.3684	0.00195507	0.0165993	1.77991	TMEM246
1.19038	3.76892	15.0632	0.000484335	0.0055973	2.25202	CDH23
1.18951	5.14928	32.1441	2.76435e-06	8.32896e-05	4.07941	KIAA1683
1.18581	5.55909	42.4911	2.36048e-07	1.06855e-05	4.97121	FCGBP
1.18245	5.05089	25.7703	1.56273e-05	0.000358078	3.44602	RFX8
1.18003	3.981	16.8567	0.000257406	0.00340275	2.46817	SAMD3
1.17932	3.43961	11.7056	0.00171134	0.0149823	1.82442	IL6ST
1.1792	6.91901	76.4944	5.08099e-10	5.35813e-08	7.27099	GCFC2
1.17915	2.86987	7.99403	0.00800121	0.046483	1.33271	ESCO2
1.17166	3.07831	9.1625	0.00482882	0.0327686	1.48454	CTC-273B12.7
1.16917	2.88708	9.51853	0.00415586	0.0292613	1.53371	CAPN3
1.16856	7.81656	93.4848	4.7717e-11	7.25924e-09	8.13911	GPC6
1.166	5.67827	36.8693	8.56878e-07	3.19393e-05	4.49567	HUS1
1.16578	4.47043	20.7898	7.01692e-05	0.00125225	2.90231	CYCS
1.16475	4.94337	28.9656	6.40268e-06	0.000168798	3.77263	CACNA1C
1.16427	5.69538	44.3609	1.57187e-07	7.84243e-06	5.10555	ZNF345
1.16333	3.92305	10.315	0.00298836	0.0228247	1.64159	TTC14
1.16165	2.70561	9.49534	0.00419648	0.0294802	1.53047	HSFY2
1.15991	3.70165	10.8078	0.00244635	0.0196588	1.70644	IL1R1
1.158	3.14696	10.0294	0.0033604	0.0247692	1.60609	GP6
1.1571	3.14247	10.6452	0.00261249	0.0206731	1.68459	ARHGEF6
1.15586	5.32742	33.4375	1.98868e-06	6.36377e-05	4.19629	CNTNAP3
1.1556	2.63329	8.77292	0.0057019	0.0366438	1.436	TMPRSS9
1.15256	4.23744	17.5074	0.000205978	0.00284445	2.546	TSNAX-DISC1
1.15126	2.95702	8.88911	0.00542498	0.0354035	1.45095	FCHO1
1.14945	5.3773	37.3453	7.65076e-07	2.9098e-05	4.53614	MAML2
1.14821	6.8722	65.7274	2.78769e-09	2.33061e-07	6.63253	IGF1R
1.14819	6.66556	75.5432	5.86396e-10	6.11433e-08	7.21365	MAX
1.13718	7.04046	75.1619	6.21289e-10	6.40618e-08	7.1934	CLNS1A
1.13695	6.83245	64.109	3.65999e-09	2.95345e-07	6.52967	HERC3
1.13576	4.39058	18.0139	0.000173559	0.00252449	2.59783	RP11-45M22.4
1.1353	6.26293	60.3831	6.97574e-09	5.30614e-07	6.27522	MRPS28
1.13528	4.27894	16.2773	0.000314806	0.00402542	2.39519	RP11-81K2.1
1.1345	3.42842	11.4722	0.0018763	0.0160776	1.79378	STK32B
1.13355	6.91331	71.942	1.02095e-09	9.47443e-08	7.02345	TTC18
1.13032	3.96931	12.0941	0.00147024	0.0133111	1.87579	C8orf44-SGK3
1.12913	3.78052	12.9404	0.00106196	0.0102729	1.98831	FSIP1
1.12798	5.35818	37.7525	6.94834e-07	2.69793e-05	4.56897	NEK11
1.12778	3.53545	11.8238	0.00163379	0.0144122	1.84127	SLC23A1
1.12717	4.0935	17.712	0.000192164	0.00272256	2.56502	UTP23
1.1222	2.71449	7.93544	0.00821078	0.0473562	1.32462	GPR128
1.12122	7.76525	85.3637	1.41536e-10	1.83423e-08	7.73655	C2orf15
1.12088	3.31392	11.2383	0.00205879	0.0172589	1.76299	DIO2
1.11645	6.11643	35.8982	1.08248e-06	3.81956e-05	4.41799	KCND2
1.10799	7.77641	80.6095	2.77269e-10	3.17661e-08	7.49804	TMTC2
1.10588	4.10784	14.555	0.000582266	0.006448	2.19057	C14orf79
1.10559	3.42697	11.4191	0.00191613	0.0163284	1.78706	TRANK1
1.10301	4.82084	25.034	1.93383e-05	0.00042933	3.36721	CNTNAP3B
1.10049	4.50604	19.977	9.09728e-05	0.0015462	2.81073	EPHA5
1.09654	4.8905	24.3261	2.3801e-05	0.000508924	3.29335	THOC3
1.09493	2.59813	8.2443	0.00716892	0.043284	1.36367	FAM222A
1.09425	4.71595	22.5948	4.00284e-05	0.000790347	3.10218	CTD-3222D19.2
1.09334	4.47512	17.8544	0.000183135	0.002636	2.57905	TTC5
1.09091	5.62259	22.176	4.55143e-05	0.000876291	3.05735	RNF128
1.09018	4.03312	14.7482	0.000542765	0.00612756	2.21271	MYO1B
1.08916	12.7137	15.3273	0.000440534	0.0052547	2.27945	LINGO1
1.08869	4.58145	18.4903	0.000148	0.0022188	2.65388	NOXRED1
1.08846	4.03766	14.7076	0.000550825	0.00619595	2.20789	C12orf40
1.08664	3.63326	9.67518	0.00389237	0.0279144	1.55417	FAM19A1
1.08059	3.30809	9.7052	0.00384395	0.0276312	1.5586	CA13
1.07993	3.76508	12.3236	0.00134512	0.0124206	1.90586	PDE1C
1.07967	3.00218	8.12156	0.0075648	0.0447427	1.34928	PLCD4
1.07921	4.13125	12.5181	0.00124797	0.0117578	1.92967	MXD1
1.07609	4.0549	14.1073	0.000686158	0.00733588	2.13455	RASGRF2
1.07404	5.98208	50.6765	4.27804e-08	2.59479e-06	5.5859	AK9
1.07378	2.70049	7.93015	0.00822997	0.0474079	1.32415	TEKT5
1.07284	3.94947	13.5624	0.000840033	0.00856495	2.06728	AC004076.7
1.07263	6.78689	62.437	4.8729e-09	3.76838e-07	6.42385	PRR4
1.07156	8.09073	74.7196	6.64555e-10	6.777e-08	7.16896	KIAA0825
1.06933	4.62086	20.0888	8.77574e-05	0.0014998	2.82397	NGDN
1.06301	3.90822	12.0246	0.0015105	0.0136092	1.86617	ANKDD1B
1.06166	2.73294	8.04551	0.00782189	0.045681	1.34026	TOPAZ1
1.05908	4.18901	15.9128	0.000357801	0.00444915	2.35172	ZNF709
1.05665	3.54347	9.29381	0.00456789	0.0315637	1.50081	TMEM187
1.05601	4.49588	17.6521	0.000196103	0.00274899	2.56083	ADGB
1.05213	3.05711	8.21616	0.00725768	0.043528	1.36123	SGTA
1.0518	7.09362	55.2079	1.7881e-08	1.20243e-06	5.91994	AC004076.9
1.04694	3.21588	8.14078	0.00750128	0.0444804	1.35183	MAP9
1.04572	4.53931	19.3116	0.000112894	0.00181885	2.7402	GREB1
1.04239	4.31213	15.1702	0.000466065	0.00546096	2.26273	SLC1A3
1.04204	5.81573	42.3402	2.44038e-07	1.09935e-05	4.95886	KIDINS220
1.04128	3.5019	10.5759	0.00268702	0.0211139	1.67543	EXOSC8
1.03967	3.90637	8.52905	0.00633393	0.0397423	1.40075	NPW
1.03782	6.00109	34.252	1.62179e-06	5.37509e-05	4.26961	LINS
1.03746	4.85079	24.3553	2.35963e-05	0.000505713	3.2961	STXBP6
1.03696	4.08979	13.9645	0.000723307	0.00759308	2.11958	LDLRAD4
1.03582	4.70084	18.984	0.000125697	0.00197039	2.70545	SLC9B1
1.03297	4.42846	17.1514	0.000232591	0.00313215	2.50416	COL14A1
1.03205	5.15939	25.1435	1.87318e-05	0.000416861	3.38001	HBG2
1.03033	4.11441	14.3695	0.000623116	0.00677208	2.16928	AGBL2
1.02977	5.58273	29.2224	5.97245e-06	0.000160186	3.79538	C1orf50
1.02509	4.78807	20.6649	7.30038e-05	0.00128067	2.89256	GALNT13
1.02377	3.72255	11.2053	0.00208602	0.0174132	1.75912	BAX
1.02355	4.45781	17.5881	0.000200408	0.00278828	2.55466	GAB2
1.02321	3.73654	9.38774	0.00439056	0.0305889	1.51444	CCDC11
1.02093	4.056	10.6615	0.00259532	0.0206027	1.68608	EAF2
1.02093	4.56793	17.5381	0.000203834	0.00282326	2.54925	AC139100.2
1.02044	4.51665	14.9997	0.000495552	0.0057198	2.24262	GNAI1
1.02004	4.01895	13.1959	0.000964009	0.00949682	2.02242	COX7B2
1.0196	4.26099	11.063	0.00220804	0.0181815	1.74037	TMPRSS11A
1.01941	6.17129	39.9079	4.21355e-07	1.76648e-05	4.75289	SMIM4
1.01914	3.7587	9.2802	0.00459422	0.0316044	1.50025	GNB1L
1.01683	4.27721	14.6501	0.000562443	0.00628851	2.20145	SGTB
1.01576	3.28696	8.25079	0.00714865	0.043246	1.36405	ZNF585B
1.01524	3.70873	10.4655	0.00281031	0.0217998	1.66155	PLCE1
1.0152	5.86157	34.1771	1.65234e-06	5.43749e-05	4.2646	UNC79
1.01464	6.80346	44.9976	1.37182e-07	7.07251e-06	5.15043	TAX1BP1
1.0135	3.43307	8.81278	0.00560522	0.0363243	1.4398	CD96
1.01138	5.5584	32.593	2.46386e-06	7.59622e-05	4.1194	GPR135
1.00967	3.78481	10.7101	0.00254482	0.0202886	1.69275	LAMB3
1.00699	6.55603	49.5646	5.33902e-08	3.0774e-06	5.51182	RFC3
1.00389	5.45943	28.6868	6.90714e-06	0.000180051	3.7446	RPS24
1.00365	4.86292	16.7442	0.000267609	0.00349776	2.45621	SGK223
1.00358	3.31073	8.07346	0.00772631	0.0454157	1.34279	BRINP1
1.00065	3.5213	8.61361	0.00610662	0.0387087	1.41219	PAK1IP1
0.999999	5.56573	30.1232	4.69081e-06	0.000132312	3.8784	WDR78
0.999953	4.01101	12.7974	0.00112141	0.0107065	1.97035	GMNC
0.999913	3.15856	8.54326	0.00629512	0.0395791	1.40253	TWIST1
0.999487	5.02082	24.7984	2.07155e-05	0.000454468	3.3425	LMO7
0.997653	3.44173	9.16274	0.00482832	0.0327686	1.48454	DLGAP2
0.997387	5.48988	27.9194	8.52748e-06	0.000216216	3.66511	KB-1507C5.2
0.995421	6.12682	45.1568	1.32618e-07	6.91831e-06	5.16	EIF2B5
0.994457	4.16816	12.2833	0.0013662	0.0125777	1.9004	AMZ1
0.994128	7.84917	59.8452	7.67314e-09	5.74248e-07	6.2409	ALDH1A2
0.994109	6.23515	46.6734	9.64012e-08	5.29351e-06	5.27626	AKNAD1
0.991599	3.69591	10.3365	0.00296223	0.0226624	1.64469	C14orf178
0.991535	3.68727	9.92819	0.00350396	0.0256644	1.59067	ABCA13
0.991509	6.89122	55.7662	1.61107e-08	1.12079e-06	5.95048	SEC14L1
0.988531	6.3879	50.2715	4.63597e-08	2.75781e-06	5.55944	SPAG16
0.987971	6.25679	41.5914	2.88145e-07	1.26729e-05	4.89712	PEBP4
0.986736	5.00695	22.2518	4.44643e-05	0.000859643	3.06568	MCMDC2
0.985015	3.82192	10.548	0.00271759	0.0213	1.67162	SYS1-DBNDD2
0.984941	3.57263	8.37474	0.00677257	0.0416265	1.38063	FCGR3A
0.983963	3.67064	9.80339	0.00369007	0.0267136	1.57327	RUNX1T1
0.983321	4.47969	14.6619	0.000560042	0.0062768	2.20226	RUNDC3B
0.977325	3.57417	8.58176	0.00619121	0.0390932	1.4079	MRPL11
0.975644	5.5216	29.8763	5.00996e-06	0.000139617	3.85506	RP11-192H23.4
0.974214	4.6628	16.7697	0.000265256	0.00347681	2.45882	CNTNAP4
0.973689	5.24863	24.821	2.05789e-05	0.000452541	3.34434	CHMP6
0.972634	7.25559	25.2864	1.79704e-05	0.000402814	3.3949	HPGDS
0.972628	6.69269	51.0535	3.97127e-08	2.50703e-06	5.60084	METTL6
0.970453	3.67893	9.2299	0.00469294	0.0321643	1.49263	VBP1
0.967758	6.0992	40.957	3.32157e-07	1.44038e-05	4.84152	DNM3
0.964532	4.17647	11.9419	0.00156002	0.0139336	1.85594	TRDN
0.964291	3.6849	9.05717	0.0050497	0.033748	1.47175	BSN
0.963942	3.8554	9.60147	0.00401405	0.0286101	1.54348	ARPC5
0.963642	3.88255	9.94067	0.0034859	0.0255927	1.59188	POP5
0.962207	5.65242	31.6403	3.14864e-06	9.24827e-05	4.03394	POLN
0.962128	3.64101	8.95169	0.00528183	0.0346889	1.45981	CTC-487M23.8
0.959593	4.36069	13.2822	0.000933146	0.00929141	2.03192	PID1
0.957996	3.6319	9.63725	0.00395448	0.0282481	1.54901	DNER
0.957925	4.9846	20.6949	7.23136e-05	0.00127097	2.89587	B3GNT5
0.957507	4.45836	16.0313	0.00034317	0.00430354	2.36617	OARD1
0.955849	8.32125	55.0155	1.8538e-08	1.23765e-06	5.9074	PTPRM
0.954708	4.41423	11.8564	0.00161306	0.01427	1.84558	BAIAP2
0.9518	5.75332	29.0128	6.32121e-06	0.000167744	3.77535	CCDC30
0.950762	6.55189	49.6119	5.28863e-08	3.06741e-06	5.51323	FOXK1
0.950143	6.15156	35.0737	1.32372e-06	4.54968e-05	4.34202	FXN
0.947802	6.65684	49.2207	5.72129e-08	3.27738e-06	5.48447	CLTA
0.947502	4.24004	11.9991	0.00152562	0.0137209	1.86262	ATF3
0.942634	7.3977	39.6878	4.4312e-07	1.84401e-05	4.73424	TMEM184C
0.942584	4.35951	13.6403	0.000815926	0.00836662	2.07745	TMEM68
0.94209	4.67418	7.88345	0.00840168	0.0481877	1.31706	RNF219
0.940262	4.10049	11.6309	0.00176234	0.0153563	1.81371	C2orf62
0.938303	5.3158	26.1632	1.39642e-05	0.000326418	3.48623	FMO5
0.936633	3.81132	8.16264	0.00742975	0.0441837	1.35474	CHODL
0.934238	6.97234	50.7321	4.23128e-08	2.58331e-06	5.58782	CLDN12
0.932931	11.2693	14.9364	0.000507009	0.00581058	2.23578	BCOR
0.931851	4.00527	11.027	0.00224004	0.0183632	1.73605	RP11-371E8.4
0.930383	7.12147	53.2917	2.57085e-08	1.66836e-06	5.77771	NEK10
0.929348	3.64203	8.3002	0.00699609	0.0426009	1.37058	DISC1
0.929347	3.88315	9.1636	0.00482658	0.0327686	1.48454	JKAMP
0.925694	5.9988	35.9549	1.06772e-06	3.78184e-05	4.4223	AC027763.2
0.924437	4.00207	8.80478	0.00562448	0.036373	1.43922	BET1
0.923405	4.78214	16.7259	0.000269311	0.00351506	2.45407	TSACC
0.922022	3.49597	7.95215	0.00815041	0.0471251	1.32675	EFCAB4B
0.920848	4.21051	10.2179	0.00310959	0.0234229	1.63036	PSD
0.920428	8.0236	45.1275	1.33446e-07	6.91831e-06	5.16	CERS6
0.919917	4.04687	11.4647	0.00188182	0.01611	1.7929	ZNF763
0.917918	6.95086	50.9799	4.02923e-08	2.50948e-06	5.60042	TRIM4
0.916737	3.68823	8.38509	0.00674216	0.0414902	1.38205	PAPPA2
0.915277	3.82766	8.77562	0.00569529	0.0366267	1.4362	MARCH10
0.913145	7.60965	55.5071	1.69079e-08	1.14529e-06	5.94108	DLEU1
0.912278	6.26256	43.1306	2.05164e-07	9.63906e-06	5.01597	PTGR1
0.912195	5.85898	27.5426	9.46691e-06	0.0002368	3.62562	GNGT1
0.911291	3.72025	9.06128	0.00504088	0.033748	1.47175	FKRP
0.910816	5.63322	24.1369	2.51707e-05	0.000530873	3.27501	TERF2IP
0.910584	4.71263	15.3185	0.000441932	0.00526461	2.27863	PIGC
0.910467	5.3253	21.3035	5.96841e-05	0.00111219	2.95382	GPR137
0.909289	6.62347	42.2963	2.46411e-07	1.10468e-05	4.95676	GRAP2
0.908813	5.91598	35.179	1.28998e-06	4.45018e-05	4.35162	IQCJ-SCHIP1
0.908333	3.71206	9.04798	0.00506948	0.0337723	1.47144	C11orf82
0.904589	3.68023	8.24536	0.00716561	0.043284	1.36367	PTN
0.904134	3.7231	8.17786	0.00738038	0.0439602	1.35694	ANKRD42
0.903644	6.90567	51.3607	3.73848e-08	2.37624e-06	5.62411	TBC1D8
0.903525	4.95254	18.6624	0.00013978	0.00212649	2.67234	FAT1
0.903292	5.18976	21.0926	6.37709e-05	0.00116266	2.93455	HAVCR2
0.902609	4.7436	17.1371	0.000233735	0.00313901	2.50321	APLF
0.90234	4.0415	10.1762	0.0031634	0.0238089	1.62326	CPOX
0.901093	4.13359	9.02794	0.00511291	0.0339133	1.46963	TCHP
0.900738	6.05987	28.7451	6.79839e-06	0.000178218	3.74905	SLC19A1
0.9006	3.98692	8.25313	0.00714132	0.0432299	1.36422	SFMBT2
0.900379	5.35357	20.1086	8.72012e-05	0.00149304	2.82593	HS1BP3
0.899477	6.14547	39.5104	4.61522e-07	1.90352e-05	4.72044	MPRIP
0.898326	4.54789	12.8836	0.00108515	0.0104463	1.98104	EMR3
0.89774	5.68561	26.0041	1.46139e-05	0.000338197	3.47083	PCLO
0.897443	5.36226	21.6035	5.43438e-05	0.00102294	2.99015	RAPGEFL1
0.896745	3.80925	8.62385	0.00607972	0.0385908	1.41352	ZNF208
0.895077	4.27671	11.6063	0.00177954	0.0154557	1.81091	C3orf58
0.893134	4.60306	10.5992	0.00266171	0.0209861	1.67807	LEPROTL1
0.892299	5.37168	21.9889	4.82175e-05	0.000918806	3.03678	HSF5
0.891291	5.37933	24.964	1.9737e-05	0.000437135	3.35938	MYOM1
0.891252	4.23064	11.5828	0.00179606	0.0155625	1.80792	RP11-712L6.5
0.888306	6.10791	35.434	1.21193e-06	4.19655e-05	4.37711	SAR1B
0.888264	5.10279	17.6634	0.00019535	0.00274674	2.56118	ACTR6
0.887866	4.69709	10.8805	0.00237579	0.019205	1.71659	FSD2
0.886397	5.94229	32.64	2.43446e-06	7.55578e-05	4.12172	PTPRT
0.886382	4.34537	10.2896	0.00301956	0.0229805	1.63864	ADPRHL1
0.885783	3.65782	7.82856	0.00860844	0.049008	1.30973	MSRB3
0.881678	4.6393	12.8767	0.00108801	0.010463	1.98034	PPP1CA
0.878573	4.59277	9.80318	0.0036904	0.0267136	1.57327	TMEM232
0.877349	5.60665	22.2637	4.43015e-05	0.000858283	3.06637	HDDC2
0.87618	7.2477	42.8047	2.20327e-07	1.01219e-05	4.99474	ACSL3
0.872866	4.36978	9.55585	0.0040914	0.0289823	1.53787	NDUFA10
0.870254	13.2147	19.6068	0.000102543	0.00169555	2.77069	DHFR
0.865924	8.16073	39.8951	4.22585e-07	1.76648e-05	4.75289	CASP8
0.864397	6.14356	34.3082	1.59933e-06	5.33876e-05	4.27256	NCKAP5
0.863556	4.54761	11.6983	0.00171627	0.0150113	1.82358	PRSS23
0.860406	5.26458	18.5155	0.000146766	0.00221101	2.65541	RP11-403P17.5
0.858335	5.01799	14.5552	0.000582224	0.006448	2.19057	ALG1
0.858013	4.84651	12.1949	0.00141381	0.0128881	1.88981	MADCAM1
0.857843	4.54889	7.87583	0.00843004	0.0482672	1.31635	SLC22A16
0.856807	5.65901	22.5248	4.08937e-05	0.000805718	3.09382	LRRC39
0.855249	6.30739	19.5975	0.000102855	0.00169555	2.77069	RAPGEF4
0.853834	5.75897	26.9848	1.10653e-05	0.000268812	3.57055	DHRS7
0.853736	4.57256	11.1679	0.0021174	0.017607	1.75431	ATP8B4
0.852977	8.53219	35.7639	1.11837e-06	3.93123e-05	4.40547	RALYL
0.852182	4.80811	13.9856	0.000717701	0.00757574	2.12057	ZSCAN1
0.852044	6.18393	36.4755	9.41682e-07	3.4816e-05	4.45822	GPATCH2L
0.852024	5.40077	19.0936	0.000121246	0.00191174	2.71857	CROT
0.850012	4.0645	9.23896	0.004675	0.0320887	1.49365	CCNG2
0.849785	4.16134	9.56882	0.00406925	0.02886	1.5397	PPP2R2B
0.849375	5.00181	13.519	0.000853769	0.00866846	2.06206	PTH
0.848821	7.41568	43.7922	1.77685e-07	8.49955e-06	5.0706	ZNF75D
0.848194	4.79154	14.7547	0.000541471	0.0061204	2.21322	EPS8
0.843385	4.32402	9.94554	0.0034789	0.0255615	1.59241	PI4K2A
0.840737	4.8935	14.4224	0.00061117	0.00670408	2.17366	CACNA2D1
0.840578	6.17792	36.2662	9.90336e-07	3.61824e-05	4.4415	LPIN2
0.840145	6.77646	37.2555	7.81565e-07	2.94834e-05	4.53042	METTL12
0.838901	4.49311	11.8861	0.0015944	0.0141318	1.8498	MRPS22
0.83877	5.26001	19.1748	0.000118061	0.00187604	2.72676	SPESP1
0.83556	5.36435	19.6014	0.000102724	0.00169555	2.77069	HEATR4
0.83522	4.32567	10.4371	0.00284309	0.0219559	1.65845	ARHGAP15
0.834655	5.55171	21.119	6.32434e-05	0.00116135	2.93504	CNGB3
0.834545	3.78433	8.20345	0.00729816	0.0436385	1.36013	DGKG
0.833384	4.89621	14.7714	0.000538212	0.00609099	2.21531	TENM3
0.830919	5.60907	25.9068	1.50268e-05	0.000346026	3.46089	SLIRP
0.829795	4.61069	11.9098	0.00157973	0.0140421	1.85257	AAR2
0.82807	6.82003	34.3711	1.57453e-06	5.27496e-05	4.27778	MTHFD2L
0.827899	3.95032	7.79572	0.00873477	0.0495166	1.30525	CERS3
0.826827	5.20994	19.5892	0.000103132	0.00169693	2.77034	KCNJ14
0.826166	6.8343	36.4	9.58928e-07	3.53129e-05	4.45207	PI4K2B
0.823603	4.50386	10.0568	0.0033226	0.0246091	1.6089	ZNF596
0.820572	7.3993	44.4028	1.55778e-07	7.81417e-06	5.10712	PLEKHB2
0.819507	7.25102	44.9352	1.39018e-07	7.12756e-06	5.14706	CA5B
0.819264	4.64886	10.0371	0.0033498	0.0247477	1.60647	GOLGA8M
0.818581	3.96693	8.12928	0.00753921	0.044669	1.34999	NUP188
0.81493	6.36767	14.8907	0.000515446	0.00585588	2.23241	AC023469.1
0.812053	3.9467	7.81713	0.0086522	0.0491686	1.30831	TACR3
0.811422	9.47795	41.3241	3.0588e-07	1.33266e-05	4.87528	LAMA3
0.811213	5.34799	13.4398	0.000879471	0.00889051	2.05107	NHS
0.810872	4.96262	13.8848	0.000744979	0.00778536	2.10872	ZBTB10
0.810081	4.55964	8.82111	0.00558523	0.0362316	1.44091	RGS6
0.810049	5.4714	18.586	0.000143365	0.00216761	2.66402	CCDC59
0.809079	4.5215	10.2403	0.00308118	0.0233415	1.63187	ZDHHC11
0.808614	6.40496	30.4267	4.32766e-06	0.000123571	3.90808	TMEM223
0.806988	4.80238	10.063	0.00331418	0.0245848	1.60933	CLEC2D
0.806932	6.46075	37.7865	6.89289e-07	2.68765e-05	4.57063	AKAP6
0.805767	4.22898	8.15476	0.00745544	0.0442546	1.35404	NPAS3
0.804873	4.54385	10.4633	0.00281281	0.0217998	1.66155	ADAMTSL3
0.804243	4.4013	9.34411	0.00447199	0.0310464	1.50799	CCDC67
0.802487	6.1293	29.8985	4.98036e-06	0.00013921	3.85633	PPM1E
0.802421	5.85509	24.7192	2.12019e-05	0.00046078	3.33651	IFLTD1
0.801056	6.44088	23.1118	3.42091e-05	0.000696186	3.15727	CPNE4
0.800443	4.43195	8.64611	0.00602162	0.0383269	1.4165	MITD1
0.799621	4.76012	8.49369	0.00643167	0.0400984	1.39687	NOS1
0.799509	5.78365	25.6784	1.60461e-05	0.000364077	3.43881	SLC25A10
0.798516	5.176	14.7347	0.00054542	0.00615006	2.21112	ABCA12
0.796553	5.18953	13.2833	0.000932785	0.00929141	2.03192	PTS
0.794225	5.38083	16.0079	0.000346014	0.00432168	2.36435	DPH5
0.793576	11.3264	17.5494	0.000203054	0.00282087	2.54962	ANKRD30BL
0.793217	6.12064	28.7705	6.7514e-06	0.000177487	3.75083	EMCN
0.793088	6.76846	28.6177	7.0387e-06	0.000182456	3.73884	SDK1
0.789823	6.04969	28.6338	7.00779e-06	0.000182163	3.73954	RUNX1
0.787694	5.46463	17.8876	0.000181095	0.00261769	2.58208	MAPKBP1
0.787602	6.50643	34.2855	1.60835e-06	5.34962e-05	4.27168	RPP38
0.784821	4.38778	9.22051	0.00471162	0.0322209	1.49186	PIP5K1B
0.784682	4.2691	8.08935	0.00767256	0.0452072	1.34479	EBF1
0.784473	7.68541	43.0187	2.10241e-07	9.80418e-06	5.00859	SRGAP3
0.783418	7.97303	21.8438	5.04329e-05	0.00095709	3.01905	C2orf88
0.782252	6.16331	29.3738	5.73326e-06	0.000155569	3.80808	IMP4
0.779665	4.9582	11.3392	0.0019778	0.016731	1.77648	GLIS3
0.778694	5.24726	15.5715	0.000403783	0.00491746	2.30826	SGK1
0.778457	4.92616	12.604	0.00120747	0.0113991	1.94313	CTD-2116N17.1
0.777954	7.08829	37.2812	7.76812e-07	2.94237e-05	4.5313	KIAA2026
0.775605	6.20297	31.7281	3.07782e-06	9.15094e-05	4.03853	PRDM10
0.775475	4.93114	14.0723	0.000695064	0.00738854	2.13144	HS3ST4
0.774968	4.99474	12.9972	0.00103932	0.0101205	1.9948	PPP1R42
0.771653	4.26145	8.3745	0.00677327	0.0416265	1.38063	LOXL2
0.770826	7.54305	18.1804	0.000164127	0.00241379	2.6173	TOP1
0.77021	7.47274	38.5736	5.73214e-07	2.30278e-05	4.63775	CENPN
0.767902	8.65749	42.8994	2.15801e-07	1.00132e-05	4.99943	MATR3
0.766235	5.1764	12.7917	0.00112385	0.0107078	1.9703	CHID1
0.765475	4.26195	9.01594	0.0051391	0.0340406	1.468	SNAP91
0.765248	8.95786	40.129	4.0063e-07	1.68993e-05	4.77213	RCC1
0.759743	5.32226	19.1664	0.000118387	0.00187801	2.7263	PIEZO2
0.75917	6.35135	27.0006	1.10163e-05	0.000268324	3.57134	WDR45
0.758697	4.77753	10.5329	0.00273434	0.0213772	1.67005	MUS81
0.758477	4.87859	11.2046	0.00208658	0.0174132	1.75912	RPS29
0.755889	4.55252	10.2254	0.00310012	0.0234229	1.63036	FMN1
0.75573	5.89867	19.324	0.000112438	0.00181465	2.74121	FAM227B
0.754232	7.01965	37.382	7.58447e-07	2.90843e-05	4.53634	CNTNAP2
0.754218	6.69642	24.2626	2.42519e-05	0.000516187	3.28719	TRIM74
0.752658	6.45241	28.1752	7.94653e-06	0.000203151	3.69218	ZFP82
0.752043	6.60504	30.2521	4.53278e-06	0.000128621	3.89069	FPGS
0.751597	5.52495	18.0312	0.000172551	0.00251377	2.59967	TLN2
0.750468	5.57222	18.382	0.000153437	0.00228076	2.64192	FAM135A
0.748109	6.91172	34.8859	1.38632e-06	4.74725e-05	4.32356	KIAA0020
0.747209	6.64438	22.9253	3.61976e-05	0.000731838	3.13559	TRIM73
0.74693	9.50209	32.9907	2.22658e-06	7.00431e-05	4.15463	EPHA6
0.745707	5.39949	16.1923	0.000324309	0.00412272	2.38482	PACRG
0.744322	4.79396	9.5524	0.00409731	0.0289823	1.53787	RP11-302B13.5
0.744083	6.67939	33.5763	1.92039e-06	6.18791e-05	4.20846	ZNF429
0.744038	9.07798	33.7415	1.84234e-06	5.97795e-05	4.22345	KCNMA1
0.743948	5.29268	17.6718	0.000194796	0.00274311	2.56176	PDE4DIP
0.742317	5.307	15.156	0.000468443	0.00547111	2.26192	RBCK1
0.74196	4.37041	8.33732	0.00688381	0.0420995	1.37572	MMD2
0.741853	6.69104	31.7914	3.02771e-06	9.03447e-05	4.0441	ZDHHC14
0.741801	8.13033	19.5971	0.000102866	0.00169555	2.77069	EYS
0.741476	4.18426	8.01679	0.00792138	0.0461169	1.33614	JPH1
0.74005	6.61146	28.486	7.29684e-06	0.00018862	3.72441	TENM1
0.739625	6.67404	29.9214	4.94999e-06	0.000138779	3.85768	APOLD1
0.739147	6.53385	17.2498	0.000224889	0.00305559	2.51491	HIGD1A
0.738363	8.03855	33.5606	1.92798e-06	6.19089e-05	4.20825	BMPR1B
0.738223	6.83703	23.916	2.68781e-05	0.000561776	3.25044	TIAM1
0.738118	5.91868	22.6848	3.89438e-05	0.0007772	3.10947	ROR1
0.735806	5.52491	17.2138	0.000227674	0.00307832	2.51169	PSMB5
0.735102	4.55674	9.02642	0.00511623	0.0339133	1.46963	METTL9
0.73473	5.24473	16.7634	0.000265835	0.00347948	2.45849	TRAF1
0.731139	5.18463	15.2987	0.000445073	0.00529522	2.27612	PTPRN2
0.730152	5.35642	17.2415	0.000225525	0.00305975	2.51431	LINGO2
0.729814	9.03882	34.213	1.63761e-06	5.40821e-05	4.26695	KCNN2
0.729301	4.67189	8.84116	0.00553746	0.0360109	1.44357	BRD8
0.727822	5.46717	12.3313	0.00134108	0.0123956	1.90673	FMO4
0.727594	6.48665	30.241	4.5461e-06	0.000128621	3.89069	STPG2
0.726892	4.53426	7.88897	0.0083812	0.0480999	1.31786	CDH8
0.726071	4.96499	12.1203	0.00145534	0.0132148	1.87894	SP100
0.725111	4.58581	9.16166	0.00483055	0.0327686	1.48454	NFU1
0.724769	9.04663	13.7851	0.000773098	0.00800708	2.09653	RASGEF1B
0.721472	5.17531	12.2653	0.00137577	0.0126282	1.89866	ATRNL1
0.721101	4.6123	9.79349	0.00370528	0.0268005	1.57186	C3orf35
0.720956	4.76881	8.2908	0.00702484	0.0427199	1.36937	PDE11A
0.719121	4.86968	9.48737	0.00421054	0.0295566	1.52935	PLEKHG1
0.718925	4.8952	11.5353	0.00183009	0.015769	1.8022	SNX7
0.71824	5.10021	12.7085	0.00116012	0.0110081	1.95829	UQCR11
0.717941	4.73859	8.08295	0.00769417	0.045277	1.34412	GAS2
0.717719	6.17365	26.0286	1.45118e-05	0.000336673	3.47279	POLD3
0.716616	5.28025	11.1261	0.00215302	0.0178553	1.74823	MED21
0.714273	4.53545	8.0581	0.00777866	0.0454572	1.3424	SH3PXD2A
0.7132	7.75545	16.1695	0.000326908	0.00413564	2.38346	KANSL1L
0.711228	4.87188	9.95782	0.00346127	0.0254521	1.59428	SMC6
0.709879	4.57608	9.02888	0.00511086	0.0339133	1.46963	C12orf55
0.709258	6.19479	23.7757	2.80256e-05	0.000580531	3.23617	GPR137C
0.708284	5.95992	20.9125	6.74971e-05	0.0012139	2.91582	ZCWPW2
0.70456	4.57946	8.25556	0.00713375	0.0432123	1.36439	CTD-2410N18.5
0.701287	9.0688	27.9448	8.46779e-06	0.000215291	3.66697	LSAMP
0.700797	4.76462	9.69985	0.00385255	0.0276716	1.55797	PLCL1
0.699462	5.52154	15.2175	0.000458222	0.00541005	2.2668	CENPL
0.699395	5.77013	19.6987	9.95303e-05	0.00166787	2.77784	EGLN3
0.698691	6.84369	19.1894	0.000117498	0.00187576	2.72682	DSCAM
0.698576	5.20315	10.6945	0.00256086	0.0203814	1.69077	CPNE3
0.697255	7.91519	15.9102	0.000358137	0.00444915	2.35172	PDE1A
0.694246	7.07794	32.4798	2.53621e-06	7.79337e-05	4.10827	RRP36
0.694087	4.78274	9.05056	0.00506393	0.0337595	1.4716	DAPK3
0.69214	6.60071	26.4174	1.29896e-05	0.000308295	3.51103	RGS5
0.691651	8.47164	27.4196	9.79698e-06	0.000242443	3.61539	LRRC23
0.690659	5.19312	12.8396	0.00110349	0.010568	1.97601	C2orf76
0.690609	5.04902	13.1247	0.000990295	0.00971453	2.01258	OSBPL10
0.689588	5.74763	19.1752	0.000118048	0.00187604	2.72676	GABRB3
0.688221	5.79931	17.8531	0.000183214	0.002636	2.57905	RNF150
0.688022	4.51764	7.87553	0.00843116	0.0482672	1.31635	YBEY
0.687791	4.91758	11.067	0.00220449	0.0181684	1.74068	CLDN11
0.686896	6.82086	22.0363	4.75178e-05	0.000907336	3.04223	RARB
0.684186	6.29464	19.3527	0.000111387	0.00181028	2.74226	MTERF
0.683719	5.23444	13.271	0.000937118	0.00931098	2.031	NUP210L
0.683331	4.81186	10.0531	0.00332768	0.0246259	1.60861	KIF26B
0.683153	4.55742	7.90353	0.00832739	0.0478206	1.32038	MLH1
0.68188	7.34893	31.7172	3.08647e-06	9.15094e-05	4.03853	PTPN9
0.681491	7.89386	20.776	7.0476e-05	0.00125291	2.90208	RGPD6
0.680408	4.85715	10.3322	0.00296743	0.0226835	1.64429	DGKB
0.67884	7.65445	26.93	1.12373e-05	0.000272206	3.5651	MTRNR2L10
0.677815	6.23066	20.058	8.86317e-05	0.00151195	2.82046	C4orf29
0.677729	5.60541	15.5588	0.000405612	0.00493327	2.30687	WDR4
0.673981	5.49463	14.3782	0.000621128	0.00677208	2.16928	COG6
0.673728	5.83494	17.4678	0.000208767	0.00287442	2.54145	ABHD5
0.669289	4.96482	9.36436	0.004434	0.0308683	1.51049	RAB11A
0.668509	6.60782	23.8587	2.73404e-05	0.000568876	3.24498	SEMA3C
0.667258	11.9106	16.3004	0.000312268	0.00400809	2.39706	ZNF98
0.665652	8.5258	29.7601	5.16812e-06	0.000143165	3.84416	MKLN1
0.665187	6.5683	18.9216	0.000128305	0.00198777	2.70163	ERP44
0.665087	4.81309	8.12823	0.00754271	0.044669	1.34999	SYTL2
0.663064	5.60851	15.0787	0.00048164	0.00558702	2.25282	BOLA3
0.661659	7.0973	24.3993	2.3292e-05	0.000500348	3.30073	TOR1AIP2
0.660837	5.16581	12.1609	0.00143258	0.0130315	1.885	ABCA7
0.660832	6.0141	19.0977	0.000121086	0.00191174	2.71857	MARCH3
0.660011	5.45061	13.3208	0.000919677	0.00919677	2.03636	MED12L
0.659779	5.86727	18.6371	0.000140957	0.00213739	2.67012	PDHX
0.658111	5.10157	8.10264	0.0076279	0.0450299	1.3465	ZNF28
0.657942	6.10764	18.5066	0.000147201	0.00221399	2.65483	SRFBP1
0.65742	5.93149	16.0791	0.000337453	0.00424331	2.37229	TMEM132D
0.657155	5.61623	12.8249	0.0011097	0.0106165	1.97402	SLC35E3
0.65705	5.19446	10.0746	0.00329836	0.0245656	1.60967	ANAPC13
0.65516	5.59671	11.9803	0.00153681	0.0137527	1.86161	HAGH
0.654523	5.20815	11.3853	0.00194195	0.0165333	1.78164	IGSF1
0.654128	6.71766	16.5458	0.000286671	0.00371551	2.42998	AP1S3
0.652935	4.89168	8.0252	0.00789211	0.0459754	1.33747	SRCAP
0.652917	5.69355	16.3021	0.000312088	0.00400809	2.39706	C17orf75
0.652406	5.42078	11.219	0.00207465	0.0173604	1.76044	GML
0.650908	4.6902	9.33021	0.00449828	0.0311988	1.50586	FAM160B1
0.648427	5.20723	12.1588	0.00143375	0.0130315	1.885	HIST2H2BF
0.647064	4.88582	8.58125	0.00619257	0.0390932	1.4079	GRIP1
0.644287	6.84244	26.0561	1.43981e-05	0.000334873	3.47512	TIAM2
0.644181	5.56024	12.9016	0.00107777	0.010386	1.98355	NAF1
0.64007	6.55221	12.759	0.00113797	0.0108311	1.96533	CDH3
0.639885	7.34201	24.6116	2.18815e-05	0.000474439	3.32382	AC104667.3
0.638549	4.77926	7.93191	0.0082236	0.0474006	1.32422	BECN1
0.638288	4.66691	7.81074	0.00867674	0.0492779	1.30735	LNPEP
0.638212	9.15302	25.7591	1.56779e-05	0.000358352	3.44569	C17orf99
0.637218	5.17984	10.4364	0.00284386	0.0219559	1.65845	HTR2C
0.637057	6.16637	19.2131	0.000116588	0.00186541	2.72923	NCAPD3
0.636122	5.58902	14.3779	0.000621202	0.00677208	2.16928	SLC25A46
0.636098	5.58629	14.5916	0.000574558	0.00640084	2.19376	SFXN5
0.633609	6.72388	21.062	6.43882e-05	0.00117161	2.93122	HIBCH
0.633252	6.38906	20.2211	8.41089e-05	0.0014508	2.83839	C10ORF68
0.627226	6.30873	15.0898	0.000479726	0.00557877	2.25346	BACH1
0.627147	4.88613	8.3267	0.00691575	0.0422225	1.37446	SYNE1
0.62614	5.46052	11.7532	0.00167964	0.0147465	1.83131	LPIN1
0.625275	6.3591	14.9355	0.000507174	0.00581058	2.23578	FUBP1
0.624632	9.54841	19.4149	0.000109151	0.00178961	2.74724	MTRNR2L4
0.624421	6.65152	23.4587	3.08149e-05	0.000634063	3.19787	CCSER2
0.624273	5.27342	9.62312	0.0039779	0.0283743	1.54708	SMAD6
0.620426	9.13127	27.4664	9.67012e-06	0.000240586	3.61873	EIF3H
0.620148	8.49451	26.3	1.34307e-05	0.000315535	3.50095	ASCC3
0.619878	8.9736	25.4087	1.73448e-05	0.000392585	3.40607	DLG2
0.619401	6.06237	17.8691	0.000182229	0.00262999	2.58005	BNIP3L
0.619338	7.41246	18.9518	0.000127034	0.00197566	2.70429	ZG16B
0.618054	7.90257	26.4525	1.28607e-05	0.000306019	3.51425	MBOAT2
0.617221	4.7201	8.21138	0.00727287	0.0435715	1.3608	NCALD
0.616193	5.88705	14.4329	0.000608822	0.00669416	2.1743	CROCC
0.614017	11.3495	15.219	0.000457962	0.00541005	2.2668	PCBD2
0.613737	6.35508	17.1132	0.000235659	0.00315576	2.5009	ANKRD44
0.612428	7.72477	24.03	2.59824e-05	0.000545513	3.26319	TXNDC16
0.612311	5.33464	10.5002	0.00277093	0.0215543	1.66647	SGCD
0.611505	5.83811	14.5311	0.000587368	0.00649675	2.1873	ANO4
0.610336	4.95875	7.84856	0.00853248	0.0486671	1.31276	NWD1
0.610077	5.29251	9.39545	0.00437635	0.0305128	1.51552	CEACAM19
0.609317	6.8101	15.8949	0.000360076	0.00445535	2.35112	NRXN3
0.607343	5.0883	8.88354	0.0054379	0.035413	1.45084	NRG4
0.607332	6.56052	20.29	8.22742e-05	0.00142711	2.84554	COBLL1
0.607099	5.02946	8.9673	0.00524677	0.0345564	1.46147	MFSD11
0.606797	5.69881	10.4223	0.00286029	0.0219623	1.65832	NFE2L1
0.604873	6.23309	18.957	0.000126817	0.00197566	2.70429	C5orf17
0.604838	6.5253	12.6475	0.00118751	0.011245	1.94904	DNAH12
0.60356	4.82846	8.31307	0.00695696	0.042395	1.37269	FBXL14
0.602814	6.53666	15.0909	0.000479542	0.00557877	2.25346	PTGFR
0.602219	7.80696	10.0775	0.00329444	0.0245561	1.60984	SLC26A3
0.60169	6.62384	21.3229	5.93229e-05	0.00110947	2.95488	ARFGEF1
0.601073	6.85918	16.9893	0.000245908	0.00327877	2.48429	CLIC2
0.600189	7.05415	21.4715	5.66276e-05	0.00106162	2.97403	DZIP1L
0.599576	5.22975	7.85389	0.00851234	0.0485821	1.31352	MAN2A1
0.599268	6.05115	10.9944	0.00226953	0.0185235	1.73228	CCDC137
0.598329	4.98373	8.059	0.0077756	0.0454572	1.3424	CTD-2260A17.2
0.59604	8.27379	11.5694	0.0018056	0.015616	1.80643	SLC19A2
0.595697	4.87857	8.33573	0.00688857	0.0420995	1.37572	THSD7B
0.595155	6.39198	20.8348	6.91771e-05	0.00123931	2.90682	TTC21B
0.595104	5.29057	10.2494	0.00306977	0.0232931	1.63277	TRMT44
0.59402	5.4172	9.22249	0.00470769	0.0322178	1.4919	NIFK
0.590387	6.83717	18.9046	0.000129028	0.00199564	2.69992	SH3RF3
0.589743	6.11351	17.7654	0.000188723	0.00269025	2.57021	ROBO2
0.588266	5.25789	9.03999	0.00508676	0.0338388	1.47059	DNAH11
0.588092	4.84034	8.40487	0.00668442	0.0412992	1.38406	PKHD1
0.588024	6.91061	19.2174	0.000116427	0.00186541	2.72923	API5
0.586231	8.03721	19.367	0.000110869	0.00180993	2.74234	STK39
0.58588	7.38	23.2428	3.28829e-05	0.000670666	3.17349	ZNF248
0.585729	6.76702	18.4268	0.000151162	0.00225528	2.6468	GABPB1
0.585482	6.15978	13.5775	0.000835283	0.00853314	2.06889	PRKG1
0.584608	6.07092	15.0809	0.000481275	0.00558702	2.25282	EPB41L4B
0.582959	6.31374	14.899	0.000513909	0.00585588	2.23241	CPA6
0.582589	8.23832	18.7463	0.000135951	0.00208189	2.68154	MTRNR2L3
0.582277	5.33143	8.40581	0.00668171	0.0412992	1.38406	RHOF
0.581379	6.2692	14.2754	0.000644985	0.00695176	2.15791	PCCB
0.579582	8.82543	9.74166	0.00378602	0.0272782	1.56418	URI1
0.57874	7.42923	13.8391	0.000757746	0.00786564	2.10427	INO80D
0.578022	5.22386	7.99216	0.00800783	0.046483	1.33271	DCC
0.576481	6.05692	13.9034	0.000739882	0.00774956	2.11072	PDCD11
0.576168	5.48721	11.0507	0.00221894	0.018239	1.739	DPP10
0.57509	6.29961	15.895	0.000360057	0.00445535	2.35112	HSD17B4
0.574902	6.84517	20.7677	7.06625e-05	0.00125382	2.90176	DOCK4
0.57448	5.35681	11.3341	0.00198186	0.0167502	1.77598	TMEM5
0.574308	5.31512	9.0537	0.00505717	0.033748	1.47175	POLG2
0.573636	5.17016	8.38895	0.00673086	0.0414902	1.38205	DKK2
0.573114	6.06809	16.1483	0.000329356	0.00415275	2.38166	LACTB2
0.571681	6.28936	14.5845	0.000576054	0.00640981	2.19315	TGFBR2
0.569677	7.96433	23.5663	2.98366e-05	0.000616667	3.20995	C2orf27A
0.569227	5.46274	10.4745	0.00280008	0.0217446	1.66265	AP1B1
0.567838	6.58719	14.8936	0.000514908	0.00585588	2.23241	ATP9A
0.566343	5.79083	12.2734	0.00137144	0.0126134	1.89917	WDR96
0.564531	4.95384	8.4929	0.00643389	0.0400984	1.39687	SMIM11
0.563787	6.28879	9.05305	0.00505856	0.033748	1.47175	TTLL4
0.562911	5.67034	13.0427	0.00102153	0.00998927	2.00047	CCDC92
0.562452	5.33389	9.75021	0.00377258	0.0272236	1.56505	DNAH3
0.562189	7.69174	19.2761	0.00011421	0.00183687	2.73592	TCEANC2
0.561601	5.46301	8.80205	0.00563106	0.0363845	1.43908	SLC27A4
0.557674	5.78554	12.0816	0.00147736	0.0133625	1.87411	ANAPC10
0.554656	6.89091	15.701	0.000385636	0.00472034	2.32603	PRKCA
0.552735	6.66168	16.1626	0.000327706	0.00413757	2.38325	LZIC
0.552696	5.68455	11.3061	0.00200404	0.0168455	1.77352	FAM151B
0.551631	5.83574	10.4981	0.00277329	0.0215545	1.66646	ARHGEF3
0.550963	7.75443	20.9651	6.63855e-05	0.00120089	2.9205	AEBP2
0.55001	5.09097	8.07166	0.00773242	0.0454157	1.34279	SYN3
0.548853	6.36108	16.53	0.00028825	0.00373077	2.4282	RP11-176H8.1
0.545741	7.50734	18.1982	0.000163151	0.0024072	2.61849	ZSCAN5A
0.545343	5.22836	8.28185	0.00705232	0.0428309	1.36824	DHX29
0.544693	6.14953	13.1252	0.00099011	0.00971453	2.01258	BANK1
0.54254	8.25552	18.5849	0.000143417	0.00216761	2.66402	EDA
0.542231	6.41526	16.0102	0.000345728	0.00432168	2.36435	CEBPZ-AS1
0.541792	6.13441	9.76754	0.00374548	0.0270491	1.56785	FAM184B
0.541678	6.02282	14.3691	0.000623207	0.00677208	2.16928	TMEM165
0.541383	6.24337	13.3413	0.000912627	0.00913612	2.03924	MID1
0.541209	6.14616	11.6555	0.00174534	0.0152225	1.81751	ERMARD
0.540736	6.887	15.7778	0.000375283	0.00462501	2.33489	EFHB
0.540129	6.58378	13.7784	0.000775019	0.0080091	2.09642	RYR2
0.539961	6.36097	13.557	0.000841728	0.00856495	2.06728	ORC5
0.539375	5.85704	11.6173	0.00177179	0.0154098	1.8122	DPP6
0.538406	5.32742	8.94238	0.00530288	0.0347533	1.459	MPC1
0.538156	6.64155	16.3245	0.000309649	0.00398549	2.39952	NUP88
0.537449	7.46522	19.0907	0.000121362	0.00191174	2.71857	ST3GAL3
0.536321	8.37309	14.3706	0.000622872	0.00677208	2.16928	STAG2
0.53577	7.08305	15.7882	0.000373904	0.00461444	2.33588	MCTP2
0.535618	6.10114	13.8595	0.000752006	0.00784038	2.10566	SLC35F2
0.535312	5.03866	8.05964	0.00777341	0.0454572	1.3424	CSMD3
0.533514	5.26567	9.19816	0.00475641	0.0324317	1.48903	KATNAL2
0.533106	6.43365	15.5176	0.000411605	0.00499306	2.30163	MPHOSPH9
0.532977	5.1326	7.99172	0.00800939	0.046483	1.33271	CNDP2
0.532569	5.64701	9.03822	0.00509058	0.0338399	1.47057	L3MBTL1
0.532467	5.87385	10.7535	0.00250053	0.0200042	1.69888	SH3BGRL
0.532264	5.67284	7.93556	0.00821033	0.0473562	1.32462	SQLE
0.529162	6.46065	14.6543	0.000561588	0.00628653	2.20159	MTFR1
0.526942	5.83016	10.9531	0.00230746	0.0187506	1.72698	MRPS30
0.524947	5.69018	10.0335	0.0033548	0.0247477	1.60647	GRIK2
0.524867	5.82422	10.4256	0.00285641	0.0219623	1.65832	CLSPN
0.524165	5.84109	11.9033	0.00158374	0.0140608	1.85199	MED1
0.521505	9.3042	9.93001	0.00350132	0.0256644	1.59067	PITPNC1
0.520436	5.88886	11.931	0.00156668	0.0139662	1.85492	ELL2
0.517243	5.74004	10.4026	0.00288337	0.0220955	1.6557	AGBL1
0.516771	5.43207	8.6346	0.00605157	0.0384648	1.41494	IGSF11
0.516568	5.84248	8.11465	0.0075878	0.0448502	1.34824	HSPA14
0.516429	8.05391	16.1781	0.000325934	0.00413206	2.38383	COL4A5
0.515861	8.34345	20.4293	7.86899e-05	0.00137264	2.86244	CTNNA3
0.514152	5.78594	10.0369	0.00334998	0.0247477	1.60647	PEX6
0.513943	7.08193	11.9837	0.00153477	0.0137478	1.86177	ACTN1
0.513473	8.69846	11.5038	0.00185297	0.0159071	1.79841	KAT7
0.511684	6.31415	14.3768	0.000621443	0.00677208	2.16928	OVOL2
0.511522	5.54114	8.42683	0.00662096	0.0410163	1.38704	NLGN4X
0.511404	8.41587	11.9974	0.00152663	0.0137209	1.86262	MPP1
0.51074	5.42166	8.34549	0.00685936	0.0420442	1.37629	ACAP3
0.509458	6.17258	7.95888	0.00812623	0.0470439	1.3275	CNKSR2
0.503126	8.506	18.1012	0.000168546	0.00246705	2.60782	TSG101
0.502911	7.20632	11.7963	0.0016515	0.0145408	1.83741	ARPC5L
0.501732	6.59941	8.53242	0.00632469	0.0397112	1.40109	ATP6V0D2
0.500138	5.6223	8.16189	0.00743219	0.0441837	1.35474	EEF1D
0.498219	9.8452	14.3194	0.000634671	0.00687251	2.16288	KDM4C
0.494293	6.71203	14.9107	0.000511742	0.00584129	2.23349	STXBP5
0.494226	6.41089	12.1645	0.00143058	0.0130283	1.88511	PTPRD
0.492827	5.38517	8.46256	0.00651907	0.0405204	1.39233	MORC4
0.492094	6.83124	14.2556	0.000649703	0.00699448	2.15524	CRK
0.491588	5.76635	8.99504	0.00518508	0.0343207	1.46444	GNAQ
0.491058	5.88181	10.0713	0.00330291	0.0245685	1.60962	RHBDD3
0.490713	7.98325	17.8412	0.000183953	0.00263846	2.57865	OSBPL8
0.490154	6.78687	13.7809	0.000774297	0.0080091	2.09642	ARID5B
0.488262	8.61652	16.1844	0.000325212	0.00412854	2.3842	CASK
0.486201	7.67004	16.2003	0.000323402	0.00411683	2.38544	TASP1
0.484047	9.23586	14.2179	0.000658757	0.00707554	2.15024	FRMD5
0.483619	10.2674	10.0567	0.00332276	0.0246091	1.6089	MTRNR2L9
0.483356	6.71177	10.31	0.00299451	0.0228528	1.64106	NCOA7
0.483043	6.77102	12.724	0.00115328	0.0109544	1.96041	IWS1
0.482734	6.6099	12.4429	0.00128459	0.0120171	1.9202	DDHD2
0.481502	7.3405	15.1786	0.000464655	0.00545133	2.2635	CADM2
0.480511	5.42182	8.36088	0.00681355	0.0418463	1.37834	TRPM3
0.476934	5.94939	9.56786	0.00407088	0.02886	1.5397	FBRSL1
0.475782	5.53932	7.83984	0.00856551	0.0488255	1.31135	TSC22D2
0.47312	6.41525	11.1724	0.00211357	0.0175909	1.75471	CSPP1
0.472389	6.4501	12.9775	0.00104711	0.0101857	1.99201	XPNPEP3
0.470984	6.52415	13.2074	0.000959831	0.00947578	2.02339	LAMC1
0.469533	5.54584	7.99545	0.00799623	0.046483	1.33271	FAM81A
0.46801	6.24712	8.68101	0.00593174	0.0378848	1.42154	GMFG
0.467525	11.4163	9.11549	0.00492609	0.0332709	1.47794	ANKUB1
0.46728	6.24303	11.3185	0.00199416	0.0168388	1.77369	GRHL1
0.463974	7.85752	13.7533	0.000782282	0.00805725	2.09381	PIGL
0.463507	5.94663	8.96289	0.00525666	0.034597	1.46096	CDH18
0.462872	9.32053	13.8437	0.000756428	0.00786075	2.10454	GPR158
0.459018	11.2618	8.90841	0.00538039	0.0351867	1.45362	CLVS1
0.45851	5.51981	7.82727	0.00861336	0.049008	1.30973	SNRPN
0.452186	5.90829	9.28976	0.00457572	0.0315708	1.50071	KANK1
0.452116	6.78817	12.2842	0.00136574	0.0125777	1.9004	CUEDC2
0.450072	7.14218	11.4848	0.00186693	0.0160121	1.79555	MCPH1
0.444737	5.79444	8.78177	0.00568028	0.0365555	1.43705	RANBP2
0.443854	6.29265	9.51894	0.00415516	0.0292613	1.53371	LIN52
0.442777	9.59071	12.9626	0.00105305	0.0102058	1.99115	LMBRD1
0.441174	6.52703	8.74189	0.00577841	0.0370585	1.43111	MAP3K13
0.438769	5.98798	8.03153	0.00787013	0.0458761	1.33841	LYST
0.437528	6.58676	11.3573	0.00196364	0.0166568	1.77841	IMMP1L
0.436613	7.09239	13.5396	0.000847215	0.00861135	2.06493	CCDC138
0.433627	6.32482	9.07692	0.00500748	0.0336735	1.47271	RNF13
0.433586	5.99309	8.93038	0.00533011	0.0348825	1.45739	RGPD3
0.430524	7.4359	9.27829	0.00459793	0.0316065	1.50022	ZYG11B
0.430158	7.03413	11.0431	0.00222565	0.0182779	1.73807	DCT
0.430079	7.73461	13.2115	0.000958375	0.00947148	2.02358	PPM1H
0.429968	8.02848	11.316	0.00199617	0.0168404	1.77365	TCOF1
0.429067	6.59449	8.55739	0.00625674	0.0393977	1.40453	MRPL19
0.4266	7.02267	9.28765	0.00457979	0.0315754	1.50065	C11orf71
0.424033	6.44186	8.15385	0.00745843	0.0442546	1.35404	GSTCD
0.423624	7.43336	10.4621	0.00281424	0.0217998	1.66155	GRHPR
0.423221	9.15593	8.55701	0.00625778	0.0393977	1.40453	SLC9A9
0.422945	7.64575	12.6225	0.00119894	0.0113416	1.94533	AC011997.1
0.420466	8.33623	10.8389	0.00241592	0.0194785	1.71044	CBWD5
0.419664	8.16232	11.1106	0.00216635	0.0179331	1.74635	RP11-613M10.9
0.418485	6.27257	9.59001	0.00403333	0.0287035	1.54207	CALN1
0.416606	7.56315	10.8511	0.00240404	0.0193996	1.71221	PTPRG
0.414518	7.16448	11.5057	0.00185156	0.0159071	1.79841	USP15
0.413396	6.23334	8.63825	0.00604205	0.0384306	1.41532	CNTN5
0.412983	6.8408	10.5857	0.00267635	0.0210479	1.67679	POLH
0.411922	7.55325	12.9358	0.00106382	0.0102729	1.98831	NDUFAF6
0.40995	6.08101	8.42337	0.00663091	0.0410506	1.38668	RGPD2
0.409495	6.81856	10.2203	0.00310657	0.0234229	1.63036	ULK4
0.408459	6.26557	8.21628	0.00725728	0.043528	1.36123	GPC5
0.407141	7.50028	8.61147	0.00611226	0.038718	1.41209	JAK2
0.405751	6.34314	8.3404	0.00687457	0.0420818	1.37591	PRPF40B
0.403601	6.70159	10.5936	0.0026677	0.0210096	1.67758	MMS22L
0.402807	6.50967	8.89194	0.0054184	0.0353855	1.45118	GALK2
0.399266	8.10002	11.2261	0.00206884	0.0173275	1.76126	CBWD1
0.39738	8.11605	10.666	0.00259064	0.0205832	1.68649	PCDH11X
0.395063	6.93396	9.83102	0.00364796	0.0264891	1.57693	MAOA
0.39439	6.87718	8.21514	0.00726092	0.043528	1.36123	SLC35F5
0.393885	8.35239	9.51477	0.00416243	0.0292695	1.53359	CBWD6
0.392609	6.25517	8.07204	0.00773114	0.0454157	1.34279	ERICH1
0.392438	8.53835	10.2413	0.0030799	0.0233415	1.63187	FAM185A
0.388935	9.26038	9.8138	0.00367415	0.026652	1.57427	RXRA
0.386521	8.224	8.31282	0.00695771	0.042395	1.37269	SUCLG1
0.377868	6.75999	7.82493	0.00862229	0.0490287	1.30955	GGA2
0.377189	7.02647	10.1637	0.00317961	0.0238921	1.62175	ZNF397
0.37445	6.99728	9.57548	0.00405793	0.0288122	1.54042	FKBP5
0.367528	6.87119	8.05966	0.00777335	0.0454572	1.3424	TSGA10
0.35631	9.52134	8.4504	0.00655354	0.040653	1.39091	AFF3
0.353897	8.99547	8.26892	0.00709224	0.043017	1.36636	PDZD2
0.349065	8.22715	8.09892	0.00764037	0.0450748	1.34607	CBWD3
0.348026	8.96171	8.35126	0.00684216	0.0419942	1.37681	PCDH11Y
0.345091	7.78614	8.21917	0.00724811	0.043528	1.36123	SOD2
0.337543	7.4901	8.22414	0.0072324	0.043528	1.36123	SNURF

[truncated: 17 more sheets: LNCaP Intron 701 DOWN inCPSF1sh, LNCaP CDS 184 UP in CPSF1sh, LNCaP CDS 162 DOWN in CPSF1sh, LNCaP 10kb 866 UP in CPSF1sh, LNCaP 10kb 944 DOWN in CPSF1sh, LNCaP95 Intron 1352 UPinCPSF1sh, LNCaP95Intron1227 DOWNinCPSF1sh, LNCaP95 CDS 275 UP inCPSF1sh, LNCaP95 CDS 262 DOWN inCPSF1sh, LNCaP95 10kb 1377 UP inCPSF1sh, LNCaP95 10kb 1638 DOWNinCPSF1sh, 22Rv1 Intron 327 UP in CPSF1sh, 22Rv1 Intron 249 DOWN inCPSF1sh, 22Rv1 CDS 22 UP in CPSF1sh, 22Rv1 CDS 31 DOWN in CPSF1sh, 22Rv1 10kb 596 UP in CPSF1sh, 22Rv1 10kb 723 DOWN in CPSF1sh]
