# Supplementary material for: CPSF1 inhibition promotes widespread use of intergenic polyadenylation sites and impairs glycolysis in prostate cancer cells
Source: Cell Rep. Author manuscript; Available in PMC 2025 Feb 17. (PMC11831233; doi:10.1016/j.celrep.2024.115211)
Supplement: 5 [file NIHMS2052781-supplement-5.xlsx]

## Sheet: LNCaP 10kb 1572 QI genes
LNCaP 10kb QI genes
Gene ID	logFC_Exons_RNAcounts_LNCaP	logFC_ThreePrimeUTR_PACcounts_LNCaP	logFC_TenKb3pNoExons_PACcounts_LNCaP	PAC-score
H1FX	-0.248499	-0.414263	4.56506	4.97932
EEF1A1	-0.0989235	-0.174089	4.71662	4.89071
N4BP2L2	-0.824445	-1.27445	3.30895	4.58339
RPL37	-0.121056	-0.351895	4.20423	4.55613
TXNIP	-1.34991	-1.4093	2.88095	4.29026
SARS	-0.031227	-0.322808	3.89654	4.21935
TFPI	-0.678763	-0.371647	3.74096	4.1126
BCHE	-3.16722	-3.33652	0.650425	3.98695
MYC	-0.349319	-0.310478	3.6438	3.95428
RBBP7	-0.109486	0.0919592	4.03819	3.94623
LDHA	-0.444193	-0.436965	3.49433	3.9313
RPS15A	-0.186904	-0.441079	3.43499	3.87607
EIF4A2	-0.238544	-0.410797	3.38912	3.79992
ZNF32	-0.118751	-0.305283	3.47619	3.78148
GADD45G	-0.700182	-0.751071	2.96594	3.71701
ZNF24	-0.241207	-0.0765888	3.59937	3.67596
SRRM1	-0.324691	-0.152321	3.4662	3.61852
RPS23	-0.0613735	-0.497175	3.09497	3.59215
RPL15	-0.226495	-0.226187	3.32959	3.55578
AR	-0.395015	-0.424682	3.05272	3.4774
VOPP1	-0.788264	-1.32043	2.15461	3.47505
MLPH	-0.260127	-0.445395	2.96772	3.41312
SHISA4	-0.681397	-1.13874	2.15703	3.29578
RABGGTB	-0.408936	0.2651	3.50193	3.23683
HSP90B1	-0.0193533	-0.0878582	3.07719	3.16505
PMS1	-0.323328	-0.263797	2.89792	3.16172
COPB1	-0.29344	-0.491386	2.64196	3.13335
WDR75	-0.0693562	-0.203473	2.92648	3.12995
FAM127B	-0.139087	-0.0930393	3.02939	3.12243
SETD4	-0.105086	-0.523939	2.59561	3.11955
KCTD20	-0.179229	-0.148316	2.96211	3.11043
ATP5A1	-0.0172342	-0.0329174	3.06253	3.09545
RPS6	-0.119841	-0.423131	2.65762	3.08075
AK4	-0.392933	-0.09891	2.97497	3.07388
HMGB2	-0.635602	-0.77736	2.26129	3.03865
CAMK2D	-0.571773	-1.34194	1.69381	3.03574
DPP7	-0.282504	-0.705301	2.32071	3.02601
ECI2	-0.0161998	0.0322785	3.03289	3.00062
RPS20	-0.167443	-0.224897	2.73307	2.95796
FN1	-0.365806	-0.339398	2.56133	2.90072
CHRAC1	-0.168812	0.00136253	2.81903	2.81766
NGFRAP1	-0.290621	-0.336416	2.4789	2.81532
RPS27	-0.359962	-0.922353	1.87325	2.7956
RPS12	-0.0500972	-0.141928	2.59511	2.73704
RPL13	-0.212167	-0.626183	2.09639	2.72258
HNRNPA1	-0.0702873	0.0113754	2.72427	2.71289
TSN	-0.0180473	0.266522	2.9601	2.69358
CCNB1IP1	-0.419857	-0.739908	1.9441	2.68401
SH3BP5L	-0.137527	-0.64835	2.03012	2.67847
RPSA	-0.282901	-0.650945	2.02664	2.67759
EIF1	-0.23789	-0.526489	2.1349	2.66139
POLR1D	-0.155449	0.20586	2.85908	2.65322
SVIP	-0.249613	-0.416608	2.21811	2.63472
SYT4	-0.412134	-0.32019	2.27229	2.59248
CKB	-0.190151	-0.261765	2.32614	2.58791
EIF3E	-0.264474	-0.1556	2.41438	2.56998
RNF145	-0.0220401	0.0969627	2.65062	2.55366
SP100	-0.546515	-0.207506	2.33374	2.54125
COX11	-0.0700925	-0.173408	2.35161	2.52502
NPEPPS	-0.200592	-0.153959	2.36286	2.51681
KIF5B	-0.0840781	-0.276003	2.20931	2.48532
LONP2	-0.11901	0.0352416	2.50374	2.4685
RPL18	-0.151963	-0.405287	2.05678	2.46207
H3F3A	-0.375425	-0.354576	2.10314	2.45772
ZNF773	-0.543869	-0.404548	2.02607	2.43062
ATXN7L3B	-0.0858006	-0.228709	2.16475	2.39345
SECISBP2	-0.428615	-0.230163	2.15999	2.39016
GALNT3	-0.220235	-0.1524	2.23508	2.38748
BCAP29	-0.019218	-0.0645354	2.2928	2.35734
SQSTM1	-0.0461576	0.0181583	2.36871	2.35055
RPL34	-0.255031	-0.567128	1.76888	2.33601
HGD	-0.164713	0.0941493	2.40754	2.31339
VPS8	-0.220844	-0.303547	2.00544	2.30899
RPF2	-0.0261474	-0.211152	2.09548	2.30663
TBC1D8B	-0.95403	-0.884624	1.42084	2.30546
RAB32	-0.377696	0.0573975	2.35187	2.29447
C1orf115	-1.20986	-1.19948	1.09205	2.29153
ARV1	-0.0368603	0.0544461	2.34559	2.29114
CLDN4	-0.461104	-0.542696	1.74591	2.28861
SOX4	-0.519649	-0.838095	1.44731	2.2854
FLJ27365	-0.0765475	-0.435372	1.81747	2.25284
MAGEF1	-0.198819	-0.135166	2.10365	2.23881
HMGXB4	-0.394674	-0.29372	1.94307	2.23679
CNTROB	-0.12496	-0.391663	1.83501	2.22667
FAM188A	-0.0108104	0.236634	2.45817	2.22154
DDX41	-0.245356	-0.401678	1.81683	2.2185
NOTCH2	-0.36565	-0.620239	1.59265	2.21289
SPON2	-0.324583	-0.570065	1.63939	2.20946
ITGB1	-0.0482949	0.0734108	2.27101	2.1976
ATF1	-0.043261	-0.0439877	2.14199	2.18598
IRF2BP2	-0.924893	-0.845216	1.33978	2.185
GNL3	-0.12855	-0.19786	1.97979	2.17765
TRIB3	-0.0450817	-0.26183	1.89943	2.16126
UBE2A	-0.25069	-0.0613775	2.09557	2.15695
SLC52A3	-0.167362	-1.29623	0.859643	2.15587
PPP2R2A	-0.041987	-0.229094	1.92213	2.15123
UBE2R2	-0.138149	-0.110681	2.0356	2.14628
PALLD	-0.219471	-0.105529	2.03166	2.13719
YTHDC1	-0.105245	-0.40091	1.72197	2.12288
RSL24D1	-0.30523	-0.260563	1.86157	2.12213
TMEM159	-0.955178	-1.12774	0.976791	2.10453
NLK	-0.0752541	-0.310365	1.79154	2.10191
FAM60A	-0.301961	-0.0745443	2.02026	2.0948
RPS3	-0.131038	-0.159368	1.93241	2.09178
TPT1	-0.250153	-0.49005	1.60038	2.09043
RHOB	-0.20965	0.229623	2.30817	2.07855
TMEM42	-0.305516	-0.471284	1.60434	2.07562
RPS6KA1	-0.121909	-0.0723225	1.99619	2.06852
NFKBIL1	-0.247283	-0.661584	1.40612	2.06771
PCYOX1L	-0.317355	-0.521777	1.53656	2.05834
CPSF1	-0.651422	-1.18377	0.852318	2.03609
RPL18A	-0.130217	-0.456918	1.57015	2.02707
NOB1	-0.209398	-0.27919	1.73936	2.01855
KLK3	-1.6229	-2.11649	-0.0981901	2.0183
SLC25A3	-0.00688693	0.304672	2.32134	2.01667
LENG8	-0.586333	-0.735608	1.27384	2.00945
MFF	-0.0123938	-0.152962	1.84546	1.99842
GPI	-0.443574	-0.76957	1.22762	1.99719
UGT2B17	-2.34304	-2.38645	-0.398409	1.98804
C4orf3	-0.778827	-0.622271	1.358	1.98027
TBC1D20	-0.0526159	0.0498578	2.02871	1.97886
H6PD	-0.384822	-0.812356	1.16544	1.9778
C5orf66	-0.467824	-0.687959	1.28735	1.97531
ZFP90	-0.323063	-0.407426	1.56477	1.9722
CUL4A	-0.0769771	-0.1833	1.78583	1.96913
DRAM2	-0.292661	-0.34211	1.60763	1.94974
FAM160A2	-0.22222	-0.581062	1.36517	1.94623
GDF15	-0.759382	-1.01675	0.929113	1.94586
SRD5A3	-0.0588785	-0.0772938	1.86403	1.94133
SF1	-0.0958077	-0.0665291	1.87311	1.93964
PDK1	-1.39901	-1.44178	0.492455	1.93423
NQO1	-0.925125	-0.982307	0.945318	1.92762
RIT1	-0.00680935	-0.155547	1.7609	1.91645
COG6	-0.501978	-0.588953	1.32534	1.91429
MYO10	-0.121999	-0.650967	1.25591	1.90687
SCCPDH	-0.962452	-0.871731	1.01798	1.88971
CCDC174	-0.35244	-0.711111	1.17369	1.8848
CEBPD	-0.476538	-0.50409	1.38041	1.88451
CTDSP2	-0.418424	-0.365742	1.51567	1.88141
ALDOA	-0.373836	-0.713237	1.16416	1.8774
GRAMD1A	-0.476462	-0.890769	0.984105	1.87487
PARL	-0.133579	-0.395958	1.47794	1.8739
LTBR	-0.731331	-1.03339	0.83993	1.87332
STK4	-0.195928	-0.697274	1.17602	1.8733
EPC2	-0.051001	-0.592109	1.28064	1.87275
PTPRA	-0.393231	-0.746348	1.12562	1.87196
DUSP1	-0.571201	-0.109633	1.75204	1.86167
ACOX3	-0.382082	-1.56319	0.28241	1.8456
CCNG1	-0.5121	-0.596028	1.24289	1.83892
AIDA	-0.277841	-0.18227	1.65385	1.83612
PSMD4	-0.128486	-0.281535	1.55423	1.83577
EIF4H	-0.034384	-0.00485581	1.82748	1.83234
CRTAP	-0.283149	-0.778103	1.05211	1.83021
WDTC1	-0.533729	-0.981466	0.834965	1.81643
BAMBI	-0.33865	0.0612649	1.87405	1.81279
CBX5	-0.156582	0.152581	1.96305	1.81047
CKMT1B	-0.453686	-0.365707	1.44284	1.80855
SRSF4	-0.240223	-0.310494	1.4929	1.80339
PROCR	-1.224	-1.24771	0.552855	1.80057
EEF1B2	-0.00980349	-0.0409584	1.75295	1.79391
BLOC1S6	-0.0253278	0.0393483	1.83227	1.79292
SMARCA2	-0.231497	0.0583267	1.85019	1.79186
ZBTB44	-0.39027	-0.540173	1.24925	1.78943
C18orf21	-0.194623	-0.268271	1.51957	1.78784
LARP6	-0.386806	-0.855832	0.923227	1.77906
GID4	-0.0684765	-0.235966	1.54197	1.77793
ZNF787	-0.0467419	-0.542112	1.22811	1.77022
C14orf166	-0.111259	-0.435854	1.32689	1.76275
ZSWIM7	-0.194547	-0.212992	1.54549	1.75848
SLC30A9	-0.181733	-0.214644	1.53221	1.74685
WDFY1	-0.868471	-0.769836	0.97327	1.74311
MGST1	-0.241253	-0.361703	1.37853	1.74023
DYRK2	-0.0752436	0.0718491	1.80048	1.72863
FAM193A	-0.127695	-0.51368	1.21168	1.72536
GSTK1	-0.521974	-0.491849	1.23274	1.72459
DR1	-0.126653	0.20643	1.9291	1.72267
SETMAR	-0.190231	0.0122836	1.73482	1.72254
PSMB1	-0.00669616	0.0100696	1.73235	1.72228
MKL2	-0.0433279	-0.03822	1.67986	1.71808
RPS16	-0.151134	-0.136568	1.57453	1.7111
TIMM9	-0.021487	-0.243896	1.46399	1.70789
HERPUD2	-0.172606	-0.125326	1.58001	1.70533
CNPPD1	-0.146515	-0.415067	1.29002	1.70509
FIZ1	-0.0474974	-0.118149	1.58445	1.7026
NADSYN1	-0.0117525	-0.208061	1.49351	1.70157
ZNF500	-0.19592	-0.204314	1.49703	1.70134
PCID2	-0.333011	-0.306236	1.3905	1.69674
CCDC18	-0.0613946	-0.0344702	1.65132	1.68579
SLC25A36	-0.0507019	0.00883407	1.69462	1.68579
GLYATL2	-0.603969	-1.28201	0.402313	1.68432
RPL3	-0.215588	-0.494331	1.18706	1.68139
ZBTB7B	-0.421145	-0.865612	0.808248	1.67386
TLE3	-0.735124	-1.19494	0.475015	1.66996
INSIG2	-1.15551	-0.97991	0.688866	1.66878
FAM210B	-0.0319967	-0.106022	1.56262	1.66864
ST7	-1.02389	-1.06619	0.602347	1.66854
ZDHHC9	-0.289924	-0.57834	1.08861	1.66695
DDX17	-0.207504	-0.194332	1.47219	1.66653
LYRM4	-0.0372801	-0.138681	1.52444	1.66312
CHMP4C	-0.234172	0.154467	1.81537	1.66091
RPL32	-0.064683	-0.196741	1.46411	1.66085
GGCX	-0.299877	-0.374952	1.28471	1.65966
RNMT	-0.176721	0.174657	1.83237	1.65772
C5orf45	-0.380404	-0.954071	0.69573	1.6498
ZNF780A	-0.172015	-0.480283	1.1693	1.64958
AHDC1	-0.088452	-0.291592	1.35359	1.64518
DCAF16	-0.816025	-0.732304	0.912646	1.64495
ZNF85	-0.134465	-0.568877	1.07531	1.64419
PCED1A	-0.691287	-0.770782	0.871734	1.64252
BAZ2A	-0.115194	-0.122974	1.51931	1.64229
ZNF606	-0.000368868	-0.46173	1.17625	1.63798
JMJD1C	-0.542109	-0.79765	0.837996	1.63565
ARMC10	-0.168425	-0.322142	1.31246	1.6346
DTWD1	-0.118069	-0.42383	1.20524	1.62907
MGST2	-0.401238	-0.491031	1.13716	1.62819
ASB1	-0.269361	-0.275823	1.35117	1.627
ZNF219	-0.0151195	-0.153859	1.47165	1.62551
TPR	-0.320994	0.234262	1.85972	1.62546
TRAK1	-0.290207	-0.153957	1.4701	1.62405
RNF216	-0.0830083	-0.318634	1.30127	1.6199
TMEM30A	-0.113182	-0.095337	1.52339	1.61873
NETO1	-0.763468	-0.696115	0.914464	1.61058
MED23	-0.250111	-0.137071	1.47331	1.61038
CISD2	-0.0725865	0.243208	1.84859	1.60538
ZMYM2	-0.246963	0.0723731	1.677	1.60462
MCFD2	-0.107916	-0.190643	1.41298	1.60362
CCNI	-0.902898	-1.0917	0.508666	1.60037
RPS29	-0.00573194	-0.614665	0.983855	1.59852
ATP1B1	-0.6822	-0.428454	1.16824	1.59669
ARIH1	-0.310574	-0.394068	1.19267	1.58674
USP40	-0.121529	-0.259723	1.32658	1.58631
SAYSD1	-0.344726	-0.413065	1.17303	1.58609
DNAJB5	-0.187122	-0.264325	1.32097	1.58529
FKTN	-0.518115	-0.240658	1.34227	1.58293
MPDU1	-0.0848668	-0.20008	1.38223	1.58231
WSB1	-0.536231	-0.138868	1.44287	1.58174
NUMB	-0.00134882	0.0168237	1.59609	1.57927
PLEKHH1	-0.609797	-0.81445	0.764225	1.57867
MFSD10	-0.422821	-0.646126	0.926112	1.57224
PPAP2A	-0.173402	0.150293	1.72158	1.57128
TMEM59	-0.271652	-0.46065	1.109	1.56965
RPL27	-0.055989	-0.264754	1.30166	1.56642
PHF20L1	-0.0864295	0.0543875	1.61428	1.55989
TM2D1	-0.348652	-0.714459	0.845281	1.55974
GLUL	-0.00782816	-0.0065996	1.54943	1.55603
RAD50	-0.200107	-0.0870775	1.46871	1.55579
DVL2	-0.496026	-0.677947	0.875411	1.55336
C7orf63	-0.687465	-0.0336508	1.51819	1.55184
PSMG2	-0.0130281	-0.0808507	1.46972	1.55057
ACACA	-0.00060915	0.116085	1.66574	1.54965
DDHD2	-0.752703	-0.935832	0.61031	1.54614
RPL9	-0.0446353	-0.101308	1.44398	1.54529
BARD1	-0.334769	-0.38232	1.16036	1.54268
FBXO9	-0.519689	-0.565905	0.972588	1.53849
KIF11	-0.225518	-0.117228	1.41602	1.53324
INTS6	-0.641769	-0.597009	0.934767	1.53178
C18orf25	-0.0663229	0.115561	1.64269	1.52713
ACTG1	-0.118294	-0.0982404	1.42334	1.52158
QKI	-0.317474	-0.194999	1.32562	1.52062
NPDC1	-0.144316	-0.28619	1.2211	1.50729
TMEM39A	-0.154507	-0.263304	1.23998	1.50329
TAF15	-0.029639	-0.0286194	1.47404	1.50266
ZNF226	-0.811986	-0.605312	0.897103	1.50242
COA5	-0.219319	-0.160493	1.33855	1.49904
BBS2	-0.647865	-0.129425	1.36539	1.49481
CKMT1A	-0.561741	-0.533331	0.958861	1.49219
COPS8	-0.149212	0.262992	1.74922	1.48623
PTAR1	-0.0375862	-0.371081	1.11512	1.4862
CTTNBP2NL	-0.349558	-0.327086	1.15814	1.48522
DCTN6	-0.295516	-0.353963	1.12995	1.48391
PSRC1	-0.197642	-0.0393754	1.43758	1.47696
ADIPOR1	-0.147095	0.117021	1.59394	1.47692
ZFAND1	-0.629412	-0.616609	0.860101	1.47671
SPATA7	-0.186411	-0.189646	1.28461	1.47426
GPALPP1	-0.272741	-0.456104	1.01447	1.47058
RNF187	-0.151324	-0.325054	1.145	1.47006
MPLKIP	-0.219376	-0.0634957	1.39641	1.4599
IRF6	-0.486303	-0.676486	0.777507	1.45399
FTH1	-0.304785	-0.496728	0.954724	1.45145
RPS8	-0.106594	-0.246879	1.20285	1.44973
RAI14	-0.193651	-0.332469	1.11603	1.4485
CETN3	-0.165437	0.132509	1.57892	1.44641
ANO10	-0.200753	-0.474172	0.968218	1.44239
IMPAD1	-0.240029	-0.0492605	1.39265	1.44191
ZNF277	-0.889564	-1.0097	0.431712	1.44141
ZNF276	-0.0691134	-0.241234	1.19983	1.44107
SERP1	-0.0804847	0.0683402	1.50434	1.436
RBM26	-0.394298	-0.12688	1.30638	1.43326
COX10	-0.101516	0.227966	1.65672	1.42875
ENPP5	-0.23059	-0.284559	1.14357	1.42813
ZNF33A	-0.0922814	-0.467609	0.960378	1.42799
ALDH3B2	-0.573422	-0.795003	0.629337	1.42434
PARP16	-0.515237	-0.213072	1.20392	1.41699
ASB13	-0.145899	-0.313078	1.10389	1.41697
RPL7	-0.087512	-0.111753	1.30445	1.4162
NBR1	-0.05486	-0.0369439	1.36984	1.40678
RPS7	-0.165316	-0.348955	1.05484	1.40379
VDR	-0.0187832	-0.0923845	1.31135	1.40374
ADI1	-0.0514884	-0.17247	1.2307	1.40317
RBM33	-0.0301532	-0.256285	1.14632	1.4026
DPY19L3	-0.403982	-0.197645	1.20009	1.39773
TNKS	-0.0242426	-0.0445852	1.34687	1.39145
CCDC41	-0.41379	0.0311256	1.41594	1.38481
C14orf1	-0.0872022	-0.0919233	1.29199	1.38391
SAAL1	-0.0860675	-0.0958224	1.28798	1.38381
UPF3B	-0.331045	-0.883617	0.49805	1.38167
UGT2B15	-1.98169	-2.08576	-0.708014	1.37775
TRIM59	-0.141353	-0.130496	1.24519	1.37569
NARG2	-0.0418401	-0.00970315	1.36588	1.37559
ADCY1	-0.702333	-0.812135	0.562787	1.37492
RNF149	-0.179288	-0.41619	0.950558	1.36675
EML2	-0.0935615	-0.434173	0.932344	1.36652
RIN2	-1.45901	-1.25267	0.112741	1.36541
NFE2L2	-0.157859	-0.0753211	1.28985	1.36517
RFX5	-0.21581	-0.0736205	1.29125	1.36487
NUDT8	-0.144683	-0.426077	0.93786	1.36394
SMAP2	-0.33269	-0.247653	1.11352	1.36117
CAND1	-0.100256	0.0545029	1.41508	1.36058
SMC2	-0.196383	-0.414229	0.945949	1.36018
SHROOM3	-0.0452015	0.049712	1.40908	1.35936
SNRPA	-0.151301	-0.204166	1.15393	1.3581
NUBPL	-0.298723	-0.405549	0.951347	1.3569
SETD6	-0.22431	-0.368581	0.987399	1.35598
SAV1	-0.379362	-0.46769	0.886238	1.35393
PGM3	-0.419122	-0.514918	0.833138	1.34806
RNF123	-0.157234	-0.161328	1.18468	1.346
STAT5B	-0.312523	-0.663894	0.681632	1.34553
EFNA5	-0.740119	-0.727226	0.616869	1.34409
DCTN2	-0.0424155	0.216321	1.55888	1.34256
FARP1	-0.754159	-0.972428	0.369785	1.34221
GTF3C6	-0.0726607	0.173983	1.51527	1.34129
GATAD1	-0.638278	-0.781814	0.558963	1.34078
RNF111	-0.184372	0.0348448	1.37271	1.33786
CLIC4	-0.593399	-0.595838	0.739211	1.33505
RRAGD	-0.408751	-0.690284	0.643895	1.33418
FAM13A	-0.860432	-1.01493	0.319195	1.33413
TBC1D32	-0.181242	-0.538706	0.794982	1.33369
SPTLC2	-0.321609	-0.590917	0.742392	1.33331
CCSAP	-0.415038	-0.6876	0.644345	1.33195
ZNF248	-0.49806	-0.554957	0.776556	1.33151
TPCN1	-0.257528	-0.383266	0.948165	1.33143
CMBL	-0.0555553	-0.170742	1.15646	1.3272
CAB39L	-0.323438	-0.344071	0.980657	1.32473
PITPNM1	-0.670461	-0.970944	0.35093	1.32187
KIAA1244	-0.328559	-0.372229	0.947367	1.3196
COX7A2L	-0.0155298	0.236866	1.55601	1.31914
RPP40	-0.271883	-0.16212	1.15695	1.31907
CTNND1	-0.320783	-0.368609	0.948644	1.31725
BCAS2	-0.0743769	-0.0533685	1.2622	1.31557
IFT88	-0.158812	0.181329	1.49678	1.31545
ATF6	-0.34618	-0.0632429	1.25213	1.31537
FAM219B	-0.352486	-0.0615869	1.2502	1.31178
ZMIZ2	-0.251312	-0.571686	0.739908	1.31159
CNOT6L	-0.179247	-0.368772	0.941735	1.31051
CRBN	-0.508525	-0.510134	0.800016	1.31015
IKZF4	-0.340972	-0.220664	1.08865	1.30931
ZNF445	-0.129801	-0.275974	1.03313	1.3091
MYLIP	-0.18639	-0.037096	1.27026	1.30735
TAF1D	-0.371213	-0.325239	0.981656	1.30689
CSNK2A1	-0.0388599	-0.217665	1.08857	1.30623
SEC63	-0.0729703	-0.00287796	1.30024	1.30312
FAM72D	-0.137266	0.114626	1.41702	1.30239
PRKCSH	-0.0989993	-0.288964	1.01244	1.30141
TMPRSS2	-0.540651	-0.409423	0.886285	1.29571
NANP	-0.0565525	-0.492879	0.802029	1.29491
RHOF	-0.0918486	-1.0685	0.225612	1.29411
FARS2	-0.0519322	0.225285	1.51536	1.29008
THOC3	-0.308462	-0.25977	1.02806	1.28783
PSKH1	-0.0229628	-0.0277347	1.25759	1.28532
DNAJC1	-0.0256836	-0.141868	1.14018	1.28204
PLK2	-0.102624	-0.39354	0.887134	1.28067
ATIC	-0.00229697	-0.07265	1.20317	1.27582
CHD1L	-0.190446	-0.429864	0.845818	1.27568
STEAP2	-0.573136	-0.462148	0.812858	1.27501
ARHGAP11A	-0.227586	-0.251446	1.02241	1.27385
PGK1	-0.83096	-1.18966	0.0837647	1.27342
CKAP5	-0.00627238	0.0618745	1.33516	1.27328
CDC42EP2	-0.0940829	-0.917161	0.354716	1.27188
ST3GAL1	-0.205474	-0.346176	0.925462	1.27164
CBWD2	-0.365684	0.0239033	1.29477	1.27087
FBXO2	-1.12646	-1.43175	-0.161815	1.26993
CCZ1B	-0.141977	0.378318	1.64795	1.26963
PSAT1	-0.323412	0.122163	1.38413	1.26197
NDUFS5	-0.498584	-0.711865	0.549534	1.2614
TMEM57	-0.0152813	0.12138	1.38155	1.26017
SEMA3G	-0.981864	-1.10515	0.154	1.25915
ALDOC	-1.7838	-2.05801	-0.798928	1.25908
WDR41	-0.187012	-0.480805	0.777475	1.25828
FAHD2B	-0.758784	-0.926648	0.318527	1.24518
CTSB	-0.207452	-0.275492	0.969358	1.24485
MRPL43	-0.108996	-0.182315	1.06149	1.24381
GOLGA5	-0.164133	-0.0905708	1.15293	1.2435
MIS18A	-0.0423321	-0.0888624	1.15459	1.24345
PLA2G2A	-1.02019	-1.02728	0.209033	1.23632
PIK3CD	-0.223059	-0.471399	0.759975	1.23137
KIAA2013	-0.238881	-0.198965	1.02858	1.22754
RPGRIP1L	-0.384199	-0.632244	0.593825	1.22607
SEC22A	-0.037115	-0.687864	0.53512	1.22298
CLCN2	-0.00335663	0.311472	1.5336	1.22213
PWWP2A	-0.33506	-0.503598	0.718252	1.22185
FAM101B	-0.818085	-1.02433	0.195743	1.22007
TRAP1	-0.154603	-0.356331	0.863271	1.2196
MTERFD3	-0.299636	-0.173523	1.04551	1.21903
C19orf66	-0.950893	-1.37611	-0.158001	1.21811
GSTM3	-0.413648	-0.515724	0.70034	1.21606
PBDC1	-0.192505	-0.200045	1.01499	1.21503
CDKAL1	-0.309548	-0.284307	0.930437	1.21474
FAM219A	-0.123183	0.0067537	1.2167	1.20995
PIM1	-0.881529	-0.82804	0.381426	1.20947
DSTYK	-0.0903396	-0.00973962	1.19673	1.20647
ZMYM3	-0.481857	-0.793089	0.409359	1.20245
ECI1	-0.0876241	-0.250346	0.948045	1.19839
KIAA0368	-0.021942	-0.280683	0.916809	1.19749
LARP1	-0.068697	-0.0593791	1.13808	1.19746
C1orf198	-0.20072	-0.0578108	1.13432	1.19213
VPS37B	-0.247115	-0.330716	0.860601	1.19132
ENTPD2	-1.49892	-1.82398	-0.632795	1.19119
FAM213A	-0.794921	-0.77465	0.412824	1.18747
GPSM2	-0.763642	-0.539029	0.648137	1.18717
EXOC4	-0.949453	-1.42794	-0.241446	1.1865
CALU	-0.326155	-0.16999	1.00978	1.17977
ABHD17C	-0.188806	-0.495367	0.681888	1.17725
EEF2	-0.0622751	-0.297657	0.878645	1.1763
ZMAT2	-0.164554	-0.145632	1.03019	1.17583
CTSH	-0.203472	-0.560666	0.614654	1.17532
ISG20	-0.839488	-0.613408	0.558506	1.17191
STX3	-0.0732993	-0.129986	1.04168	1.17167
RBMX2	-0.256237	-0.427013	0.743149	1.17016
RIPK2	-0.205613	-0.0413603	1.12868	1.17004
SLC25A6	-0.36661	-0.792111	0.376653	1.16876
SNW1	-0.172571	-0.502327	0.665343	1.16767
KIF3A	-0.0185775	0.113509	1.28083	1.16732
WDYHV1	-0.175662	0.264983	1.42943	1.16445
DCAKD	-0.229831	-0.495327	0.668869	1.1642
CCDC74A	-0.118168	-0.704999	0.458114	1.16311
EXOSC8	-0.168395	0.0937267	1.25432	1.1606
UCKL1	-0.122711	-0.260799	0.89951	1.16031
PMPCB	-0.446098	-0.372033	0.787874	1.15991
ERI2	-0.0613416	-0.0305693	1.1285	1.15907
N4BP1	-0.0140883	0.155554	1.31353	1.15798
MOB3A	-0.176739	-0.643746	0.511636	1.15538
TMEM218	-0.15131	-0.525741	0.62792	1.15366
CLDN3	-0.378275	-0.702134	0.449997	1.15213
CDCA7L	-1.30998	-1.44808	-0.298408	1.14968
GABARAPL2	-0.0364794	0.249038	1.3985	1.14946
PPWD1	-0.067876	-0.102446	1.04426	1.14671
ALKBH2	-0.108346	-0.193243	0.952736	1.14598
HNRNPH1	-0.128096	0.0838007	1.22473	1.14093
SLC20A1	-0.095447	-0.0456917	1.09321	1.1389
COX7C	-0.028094	-0.0183961	1.11648	1.13487
VTI1B	-0.309878	-0.377441	0.756983	1.13442
SRSF11	-0.236204	-0.055177	1.07908	1.13426
CCDC93	-0.240887	-0.680276	0.45379	1.13407
VPS13C	-0.0472024	-0.291017	0.839534	1.13055
C21orf58	-0.345312	-0.888427	0.238413	1.12684
HDAC7	-0.242202	-0.429534	0.696332	1.12587
CCNA2	-0.148352	-0.30919	0.813643	1.12283
ALDH2	-1.21016	-0.734225	0.387441	1.12167
EIF2B1	-0.0205443	-0.0583997	1.06234	1.12074
GPN1	-0.0498645	0.0691059	1.18701	1.11791
RBM5	-0.183464	-0.0277535	1.08889	1.11665
DAZAP2	-0.0685759	0.135963	1.25253	1.11656
TTBK2	-0.0533903	-0.394766	0.720313	1.11508
ZNF844	-0.281974	-0.67328	0.441741	1.11502
PGAP3	-0.0308951	-0.315522	0.798439	1.11396
THUMPD3	-0.00441796	-0.246596	0.86706	1.11366
PANK3	-0.161619	0.0884375	1.2013	1.11287
KIAA1715	-0.497463	-0.781765	0.328662	1.11043
WASF2	-0.250164	-0.528232	0.580679	1.10891
POT1	-0.434565	-0.101295	1.00704	1.10834
DESI1	-0.147225	-0.469161	0.638626	1.10779
C9orf152	-0.510581	-0.223584	0.882598	1.10618
NSMAF	-0.10266	0.22618	1.32893	1.10275
USP46	-0.332338	-0.126705	0.973281	1.09999
CCNL2	-0.759418	-0.639654	0.45826	1.09791
CDC25B	-0.114218	-0.407918	0.689453	1.09737
FADS2	-0.759032	-0.916549	0.17954	1.09609
NAAA	-0.062568	-0.0660307	1.0291	1.09513
NUDT3	-0.228435	-0.217904	0.874996	1.0929
PRKX	-0.232289	-0.155158	0.937714	1.09287
TYSND1	-0.313148	-0.492903	0.599553	1.09246
POGK	-0.251842	-0.170469	0.92094	1.09141
PKIG	-0.275234	-0.703361	0.386663	1.09002
NHP2	-0.0453037	-0.272241	0.815834	1.08807
PRCP	-0.21008	-0.0378705	1.05007	1.08794
RPL6	-0.0579759	-0.0554919	1.03058	1.08607
PLEKHB1	-0.603773	-0.351535	0.733551	1.08509
NARF	-0.291812	-0.666256	0.416762	1.08302
GDPD1	-0.74558	-0.979698	0.102547	1.08224
THEM4	-0.187519	-0.213233	0.868469	1.0817
UCK2	-0.0529811	0.415133	1.49587	1.08074
AP3M2	-0.33381	-0.180502	0.896377	1.07688
RIMKLA	-0.563257	-0.720983	0.355799	1.07678
TMEM126A	-0.00446869	-0.136231	0.940504	1.07673
ZNF616	-0.0525934	-0.102712	0.970508	1.07322
MEX3A	-1.29328	-1.42066	-0.348735	1.07193
RPL14	-0.255459	-0.561803	0.509673	1.07148
COQ2	-0.180701	-0.308855	0.760577	1.06943
AKIP1	-0.275781	-0.374722	0.692675	1.0674
LRRCC1	-0.167654	-0.409521	0.657065	1.06659
GPATCH8	-0.154983	-0.408026	0.65792	1.06595
CDKN2AIP	-0.132198	-0.175973	0.889562	1.06554
SCAMP1	-0.311911	-0.291117	0.774347	1.06546
ABHD2	-0.453546	-0.546904	0.518133	1.06504
MTMR3	-0.0885846	0.378902	1.44177	1.06287
CHMP3	-0.0113014	0.024941	1.08772	1.06278
ZDHHC17	-0.351479	-0.459298	0.602549	1.06185
FAM127A	-0.218705	-0.272501	0.784116	1.05662
MAGOHB	-0.0974735	-0.510695	0.545875	1.05657
CENPO	-0.0920019	-0.55002	0.50437	1.05439
TGIF1	-0.628575	-0.712792	0.341153	1.05395
HMG20A	-0.24929	-0.256874	0.796172	1.05305
POMT1	-0.296095	-0.0572478	0.995778	1.05303
TTC13	-0.149938	0.0577762	1.10764	1.04986
GLTSCR2	-0.536876	-0.615619	0.433869	1.04949
SMUG1	-0.716007	-0.756766	0.290875	1.04764
KLF9	-0.312676	-0.402423	0.643297	1.04572
VWA1	-0.124709	-0.525101	0.517993	1.04309
AASDH	-0.333925	-0.133063	0.909976	1.04304
TMEM14A	-0.120982	0.131166	1.17317	1.042
ESYT2	-0.0767048	0.172713	1.20911	1.03639
ATP5G2	-0.273534	-0.649044	0.385648	1.03469
PARP3	-0.0873763	-0.135532	0.895902	1.03143
HEXDC	-0.0397804	-0.153921	0.876958	1.03088
JUND	-1.08994	-0.605664	0.424055	1.02972
EPM2AIP1	-0.298468	-0.156134	0.871751	1.02789
FBXW9	-0.358426	-0.739114	0.286876	1.02599
LARP7	-0.117252	-0.135414	0.888892	1.02431
MIA3	-0.744498	-0.314988	0.70642	1.02141
KLHDC2	-0.297064	-0.239337	0.781604	1.02094
FBXL12	-0.0143892	0.486058	1.50626	1.0202
SCNM1	-0.165965	-0.408144	0.611133	1.01928
PRUNE2	-0.323877	-0.138612	0.88027	1.01888
UGT2B11	-0.862055	-0.507136	0.511034	1.01817
PLEKHA5	-0.235792	-0.151201	0.866242	1.01744
RAB5B	-0.0899363	-0.10089	0.915121	1.01601
EFHC1	-0.730085	-0.840444	0.173339	1.01378
DHPS	-0.666319	-1.01754	-0.0100293	1.00751
ZNF33B	-0.241897	-0.259401	0.74572	1.00512
WNT10B	-0.298068	-0.188405	0.814982	1.00339
SNRPD2	-0.0519176	-0.187226	0.813477	1.0007
UBR3	-0.0412835	0.258796	1.25932	1.00052
PDE8A	-0.103264	-0.014309	0.983371	0.99768
KDELR1	-0.0369618	-0.358897	0.636503	0.995399
RPAIN	-0.0532386	-0.0465927	0.948543	0.995136
ABHD15	-0.209203	-0.219108	0.774588	0.993697
RNF215	-0.266127	-1.1705	-0.177463	0.993039
TYRO3	-0.0901168	-0.540571	0.452346	0.992917
TTC14	-0.580259	-0.0321996	0.960194	0.992394
NUCKS1	-0.542194	-0.664222	0.326966	0.991188
PTK2	-0.174221	-0.158383	0.832148	0.990531
TTC6	-1.59768	-1.38789	-0.400794	0.987093
LINC00998	-0.00151999	0.0592852	1.0462	0.986918
FBXW7	-0.261291	-0.206782	0.778471	0.985253
BCAS4	-0.139363	-0.89244	0.0927721	0.985212
NR1D2	-0.502036	-0.333581	0.649436	0.983017
DARS	-0.478197	-0.271641	0.708825	0.980466
IFI35	-0.951893	-1.05947	-0.079102	0.98037
SENP6	-0.311771	-0.390576	0.589464	0.98004
KIAA0930	-0.00559759	-0.157245	0.82072	0.977965
KLHL28	-0.305307	-0.355298	0.621546	0.976844
ARMCX3	-0.236744	-0.164827	0.80979	0.974618
TTF1	-0.0110261	-0.062484	0.911829	0.974313
SLC38A9	-0.0266532	-0.0253406	0.948401	0.973741
KIF9	-0.100684	-0.477009	0.493668	0.970677
AK2	-0.111866	-0.0950374	0.875438	0.970476
DDOST	-0.0212365	-0.0910742	0.879344	0.970418
PPP1R14C	-0.507513	-0.156819	0.811902	0.968721
MNT	-0.278766	-0.360765	0.607584	0.968349
FANCD2	-0.0806481	0.0954655	1.06258	0.967116
TATDN1	-0.0162811	0.065397	1.03169	0.966296
ANXA5	-0.0373103	0.284202	1.24948	0.965275
RSRC1	-0.0610581	-0.0414987	0.922636	0.964135
ASXL2	-0.0599843	-0.0881023	0.87498	0.963082
OGFOD3	-0.408356	-0.606191	0.352735	0.958925
SGSM3	-0.372201	-0.589105	0.369142	0.958247
SETD5	-0.355558	-0.407064	0.550254	0.957318
SLC43A1	-0.344369	-0.747911	0.207762	0.955673
EXOC1	-0.0575798	0.0144955	0.969843	0.955348
TTI1	-0.0659385	-0.416233	0.538851	0.955084
MAPT	-0.790694	-0.729119	0.223866	0.952985
RAB20	-0.26406	-0.312251	0.640433	0.952684
ARRDC3	-0.495767	-0.455071	0.495475	0.950546
TRIM66	-0.377922	-0.266385	0.683735	0.95012
PRMT3	-0.0296842	0.481931	1.43191	0.949975
PCK2	-0.836724	-0.743295	0.205758	0.949053
CPSF2	-0.0539766	0.278858	1.22549	0.946628
RSAD1	-0.161471	-0.230546	0.714581	0.945127
ADA	-0.433459	-0.399944	0.545159	0.945103
RPUSD4	-0.26963	-0.290141	0.652765	0.942906
ROCK1	-0.00519667	0.0165314	0.958439	0.941908
CLDN12	-1.00395	-0.803266	0.136291	0.939556
BLZF1	-0.448773	-0.518564	0.418773	0.937337
KIAA0141	-0.441915	-0.320926	0.613264	0.934191
TACO1	-0.105355	-0.376915	0.554503	0.931418
COQ5	-0.0850181	-0.000329193	0.930145	0.930474
TMEM134	-0.00934031	-0.150311	0.779637	0.929948
GNPNAT1	-0.0962378	-0.0673982	0.862497	0.929895
NOA1	-0.193144	-0.325008	0.603411	0.928419
AREL1	-0.154514	-0.231453	0.695368	0.926821
ZNF300	-0.510023	-0.389731	0.536341	0.926072
CYB561	-0.0918211	-0.267314	0.658171	0.925486
NSL1	-0.264882	-0.220178	0.701116	0.921295
SCAF8	-0.282682	-0.54885	0.371852	0.920701
ZNF518B	-0.226313	-0.150864	0.768933	0.919798
RFNG	-0.317261	-0.392011	0.526744	0.918755
C15orf61	-0.0218576	-0.027107	0.89154	0.918647
PATZ1	-0.99786	-1.24587	-0.329522	0.916349
PPP2R1B	-0.338748	-0.158685	0.757381	0.916066
ZNF444	-0.0480909	-0.197466	0.718477	0.915943
CHID1	-0.138249	-0.564781	0.351031	0.915812
CCDC78	-0.0161753	-0.342962	0.570093	0.913055
CENPH	-0.428242	-0.604918	0.30766	0.912578
RPL23	-0.0481125	-0.179493	0.733081	0.912574
KRTCAP3	-0.339422	-0.674992	0.236968	0.911961
RPLP1	-0.0801851	-0.362373	0.545642	0.908015
NSA2	-0.0370787	-0.140652	0.76104	0.901692
SRP72	-0.185338	-0.201968	0.699529	0.901497
RHOBTB2	-0.146649	-0.426263	0.474377	0.90064
ENO2	-2.50115	-2.6583	-1.75862	0.899678
MARC1	-0.378435	-0.311661	0.587519	0.89918
ALKBH5	-0.0314648	-0.125993	0.771248	0.897241
PPIH	-0.114553	0.136602	1.03284	0.896237
GALK1	-1.04662	-1.0428	-0.148613	0.894187
TP53	-0.0161932	-0.108059	0.783138	0.891198
LETMD1	-0.242781	-0.139732	0.750477	0.890209
PLOD1	-0.319092	-0.795947	0.0941531	0.8901
ERLEC1	-0.26973	0.0170519	0.902539	0.885487
RAB5A	-0.0128133	-0.183187	0.702024	0.885212
CRAT	-1.27778	-1.60805	-0.72354	0.884514
CDK5RAP3	-0.289735	-0.434587	0.44937	0.883957
NUDT4	-0.748477	-0.823459	0.058844	0.882303
ALG9	-0.212816	-0.266775	0.61537	0.882145
PBRM1	-0.264626	-0.33854	0.541873	0.880413
PFKL	-0.222007	-0.493049	0.387339	0.880388
MAN1B1	-0.0734069	-0.147258	0.73303	0.880288
ZNF71	-0.277894	-0.274411	0.604979	0.879391
DBT	-0.0940265	-0.0940258	0.782814	0.876839
CCNL1	-0.385541	-0.300567	0.576213	0.87678
FAM120AOS	-0.203613	-0.201376	0.675365	0.876741
HES4	-0.991626	-0.858619	0.0177737	0.876393
SIPA1	-0.913638	-1.28546	-0.409204	0.876261
PAAF1	-0.16359	-0.511538	0.363268	0.874806
SRSF6	-0.146802	-0.0451921	0.829363	0.874555
COX20	-0.575677	-0.503484	0.370882	0.874366
CTBS	-1.11409	-1.11334	-0.239576	0.873765
TMEM161A	-0.187573	-0.460558	0.413063	0.87362
PCBP1	-0.0234876	0.0464446	0.919568	0.873123
SDHD	-0.0368642	0.0468741	0.919597	0.872723
THRB	-0.0873743	-0.00286678	0.869778	0.872645
ZNF691	-0.346614	-0.761958	0.107971	0.869929
HEATR6	-0.197419	-0.841954	0.0279427	0.869897
TLCD1	-0.232541	-0.543425	0.326031	0.869456
BTG3	-0.386067	-0.197543	0.668625	0.866168
ZG16B	-0.219292	-0.715125	0.150359	0.865484
TCF25	-0.361582	-0.326999	0.536278	0.863276
SLCO4A1	-0.0269464	-0.188302	0.673309	0.861611
ST6GALNAC6	-0.610709	-0.70386	0.157211	0.861071
ZNF592	-0.312327	-0.433804	0.427039	0.860843
GUCD1	-0.0674428	-0.324327	0.53529	0.859618
PIEZO1	-0.11346	-0.33585	0.522288	0.858138
NFKBIA	-0.141429	-0.102997	0.755056	0.858053
HDAC5	-0.355678	-0.802944	0.0514613	0.854405
HECTD4	-0.256852	-0.303096	0.550761	0.853856
TOPORS	-0.0647903	0.116007	0.967726	0.85172
TNFAIP1	-0.151738	-0.227898	0.623653	0.851551
DNPH1	-0.579492	-0.618528	0.232753	0.851281
RAB7A	-0.0937281	-0.458888	0.391434	0.850322
PTPN18	-0.172865	-0.276713	0.57339	0.850103
ANP32B	-0.403642	-0.447603	0.399483	0.847085
AQR	-0.176602	0.0745367	0.921491	0.846954
NSMF	-0.0139149	-0.163322	0.681768	0.84509
NIPSNAP3A	-0.454441	-0.151659	0.69296	0.84462
GABARAPL1	-0.452104	-0.0829458	0.759789	0.842735
MDM4	-0.412901	-0.541392	0.301089	0.842481
ITCH	-0.264167	-0.357521	0.483983	0.841504
IMPACT	-0.580868	-0.00327091	0.837591	0.840862
TCEAL4	-0.262308	-0.319141	0.521473	0.840614
NIPAL3	-0.291803	-0.692999	0.146415	0.839414
CCBL2	-0.757513	-0.661278	0.17806	0.839337
MAD2L1BP	-0.033314	0.0166428	0.855208	0.838565
ARHGEF11	-0.253367	0.5002	1.3371	0.836903
SGSM2	-0.684751	-0.99053	-0.154464	0.836066
CCNC	-0.159511	-0.226535	0.608907	0.835442
C3orf33	-0.191838	-0.178553	0.656153	0.834706
KDM3B	-0.230315	0.031971	0.866676	0.834705
ZNF830	-0.348306	-0.450722	0.383618	0.83434
REPIN1	-0.0712258	-0.0988311	0.734311	0.833142
ANAPC16	-0.171172	-0.0989454	0.733656	0.832601
FAM172A	-0.331001	-0.359449	0.472776	0.832225
TAPBPL	-0.29683	-0.601382	0.228728	0.83011
RPL4	-0.189032	-0.340359	0.489492	0.829852
MTFR1L	-0.0693302	0.213287	1.04311	0.829825
ZNF528	-0.113776	0.0812023	0.910767	0.829565
YIPF6	-0.0373735	-0.154856	0.673806	0.828663
RPL39	-0.163431	-0.179353	0.647637	0.82699
REV1	-0.351257	-0.569436	0.25515	0.824586
SHARPIN	-0.0636164	-0.680337	0.142123	0.822461
NAIP	-0.592911	-1.08774	-0.265744	0.821994
DCAF10	-0.181178	-0.270999	0.549809	0.820808
MAPRE1	-0.0288297	0.109983	0.930682	0.820699
WDHD1	-0.0892605	-0.359961	0.460456	0.820417
TULP4	-0.68593	-0.756013	0.0629578	0.818971
ZNF227	-0.0807026	0.108209	0.926303	0.818094
VASH2	-0.627333	-0.72602	0.0896731	0.815693
SYT7	-0.52452	-0.790614	0.024733	0.815347
TMEM256	-0.121563	-0.458726	0.353491	0.812217
SMYD3	-0.604827	-0.614284	0.197787	0.812072
MCPH1	-0.00491979	0.0724506	0.882172	0.809721
MTIF3	-0.242461	-0.106486	0.702113	0.808599
FIGNL1	-0.0704139	-0.107622	0.700816	0.808437
RPRD2	-0.55705	-0.896105	-0.0884181	0.807687
LIMA1	-0.182793	-0.350052	0.455392	0.805445
KLC1	-0.257743	0.00974646	0.81439	0.804643
FIS1	-0.115004	-0.750497	0.0537085	0.804205
BUB1B	-0.0654229	-0.147452	0.656181	0.803633
ABI2	-0.577194	-0.824812	-0.0212694	0.803543
CBFA2T2	-0.442417	-0.445815	0.357128	0.802943
RCOR3	-0.0867582	0.150999	0.9533	0.802301
NCK1	-0.0818724	0.00364409	0.805755	0.80211
ZNF281	-0.211483	-0.0750103	0.726091	0.801102
BTBD2	-0.290394	-0.491608	0.309095	0.800702
ACADVL	-0.186947	-0.486923	0.310309	0.797232
KIAA0195	-0.325217	-0.650234	0.145393	0.795627
MRPS21	-0.0811786	-0.300385	0.495237	0.795622
KIAA1522	-0.291201	-0.245754	0.549067	0.794821
RPL8	-0.0955166	-0.413455	0.380593	0.794048
MRPL51	-2.88217e-05	-0.140964	0.650886	0.79185
IDS	-0.373104	-0.525632	0.265245	0.790877
ABL1	-0.120579	-0.428143	0.360499	0.788641
C21orf59	-0.0932005	-0.449197	0.337615	0.786813
ACTR3C	-0.0269493	-0.449378	0.337227	0.786605
AURKB	-0.388496	-0.732178	0.0537133	0.785891
GNB2L1	-0.0778113	-0.201005	0.584106	0.785111
RSPH3	-0.461936	-0.673321	0.110906	0.784227
POLR1C	-0.00724687	0.0423721	0.82464	0.782268
C1orf95	-0.310668	-0.797741	-0.0173825	0.780358
FNBP4	-0.24925	-0.249164	0.5306	0.779764
ENTPD4	-0.60702	-0.785219	-0.00592538	0.779293
ERGIC3	-0.218421	-0.466327	0.312686	0.779013
APH1A	-0.297176	-0.488677	0.287256	0.775933
FER	-0.144928	-0.224861	0.549494	0.774355
CHCHD5	-0.138114	-0.42716	0.346905	0.774065
CENPF	-0.454813	-0.278748	0.492892	0.77164
ALOX15	-0.224885	-0.444604	0.326176	0.77078
SP3	-0.17643	-0.0586406	0.711271	0.769912
SMAD4	-0.138807	0.0776126	0.846701	0.769089
INTS4	-0.375117	-0.307951	0.459656	0.767607
RPS14	-0.0265165	0.114642	0.882195	0.767554
OSTC	-0.490052	0.0225401	0.789247	0.766707
LRIF1	-0.237206	-0.247248	0.518438	0.765686
CHAC1	-0.85616	-1.11099	-0.346093	0.764902
SNX21	-0.747856	-0.946542	-0.18469	0.761852
BCL3	-0.458462	-0.869426	-0.107585	0.761842
CTSZ	-0.125724	-0.0455085	0.715704	0.761212
AIG1	-0.854737	-0.55902	0.200766	0.759786
ZNF74	-0.175895	-0.0382091	0.720967	0.759176
KIAA1109	-0.241662	0.00538428	0.763701	0.758317
MAML3	-0.276082	-0.339774	0.414938	0.754711
RPL24	-0.0481315	-0.137267	0.61663	0.753897
FAF1	-0.0700041	-0.220763	0.532921	0.753684
NRF1	-0.0252325	0.061206	0.814511	0.753305
ALG6	-0.0219155	-0.2184	0.534073	0.752474
KRIT1	-0.319974	-0.239995	0.508305	0.748301
IAH1	-0.858304	-1.06254	-0.315078	0.747458
GPR135	-0.242077	-0.0624006	0.684686	0.747087
ASMTL	-0.46092	-0.787526	-0.0406623	0.746864
PRKAB2	-0.0423387	-0.128305	0.618067	0.746373
EIF1B	-0.113166	0.0525474	0.798755	0.746208
EIF2A	-0.37548	-0.543604	0.198289	0.741893
AFMID	-0.424221	-0.348446	0.391748	0.740195
C6orf57	-0.457565	-0.333005	0.405858	0.738864
TTLL3	-0.0967565	-0.0510985	0.686004	0.737103
TBC1D5	-0.288217	-0.583198	0.150876	0.734073
KIAA1143	-0.0361125	0.0714785	0.805167	0.733688
MKI67	-0.0370781	-0.343743	0.389795	0.733538
PFKM	-0.330831	-0.125229	0.605219	0.730448
CCDC149	-0.0560057	-0.380974	0.348734	0.729708
TACC2	-0.210977	-0.0806819	0.648014	0.728696
ADK	-0.209975	0.0579947	0.785911	0.727916
ACADSB	-0.111879	-0.248408	0.47816	0.726568
SLC7A11	-0.213634	0.00676545	0.730902	0.724136
CEP170	-0.506575	-0.328668	0.395256	0.723924
SCYL3	-0.0182599	0.367465	1.09117	0.723709
MND1	-0.404791	0.163416	0.887072	0.723657
TAF9	-0.165421	0.0886659	0.809602	0.720936
SMC3	-0.0467291	0.261312	0.981387	0.720075
MICU1	-0.208509	-0.120653	0.596618	0.717271
XPO5	-0.146295	0.161257	0.877725	0.716467
GABPB2	-0.0208406	-0.255772	0.460266	0.716038
TINF2	-0.140712	-0.027403	0.687848	0.715251
CENPV	-0.698698	-0.908502	-0.194245	0.714257
IRF2	-0.00921337	0.163983	0.877175	0.713192
GPT2	-0.276452	-0.424453	0.288726	0.713179
RBCK1	-0.0734246	-0.251585	0.460961	0.712545
ORMDL1	-0.285191	0.149765	0.862033	0.712267
IDH3G	-0.127699	-0.26823	0.443637	0.711867
HDHD2	-0.308783	-0.396747	0.31501	0.711756
CALM2	-0.129809	0.089268	0.800085	0.710818
TMEM214	-0.104158	-0.200531	0.510201	0.710731
MRPS31	-0.226233	-0.0267008	0.68093	0.70763
IVNS1ABP	-0.378889	-0.300768	0.406491	0.707258
SEL1L3	-0.24551	-0.0182243	0.688714	0.706938
FAM118A	-0.896625	-1.06231	-0.355613	0.706693
CUEDC2	-0.115854	-0.510509	0.195573	0.706083
B3GALT4	-0.204122	-0.299704	0.405952	0.705655
CYFIP1	-0.102501	-0.0164165	0.68869	0.705107
MORC2	-0.0985233	-0.76964	-0.0676472	0.701992
CYP2R1	-0.189558	-0.318054	0.383059	0.701113
WWC1	-0.0232887	0.0661253	0.767211	0.701086
MCMBP	-0.026484	0.273074	0.97341	0.700336
AAMDC	-0.328009	-0.15239	0.547517	0.699907
COLEC12	-0.961762	-0.593842	0.105898	0.699739
KIAA1430	-0.320871	0.0114124	0.710734	0.699321
NEMF	-0.249349	-0.319187	0.379368	0.698555
ZBTB39	-0.480002	-0.348076	0.35028	0.698355
SBK1	-1.0272	-1.03741	-0.339455	0.697955
PCSK4	-0.86271	-1.50368	-0.806548	0.697132
TSSK6	-0.749839	-0.838561	-0.142337	0.696224
NUDCD1	-0.117765	0.0734857	0.769669	0.696183
NABP1	-0.00348204	-0.18953	0.506515	0.696045
CXorf40B	-0.208235	-0.524561	0.170969	0.69553
C19orf70	-0.137187	-0.553062	0.141936	0.694998
NAE1	-0.0369911	0.0924828	0.7859	0.693417
CTDSP1	-0.0302879	-0.359002	0.333633	0.692636
MSRB2	-0.312904	-0.0296133	0.662812	0.692425
PUM2	-0.218567	-0.218847	0.472706	0.691553
LAMA5	-0.405365	-0.658446	0.0307046	0.689151
KLHL24	-0.136302	-0.424489	0.263912	0.688401
LRRC26	-0.863389	-1.0248	-0.336966	0.687831
DDX5	-0.0769509	-0.0857575	0.600802	0.68656
TMEM60	-0.266429	-0.234104	0.452125	0.686229
TLK1	-0.264735	-0.51408	0.168516	0.682597
SUGP2	-0.0188918	0.20087	0.883337	0.682467
MCUR1	-0.266428	-0.21786	0.464351	0.68221
COPB2	-0.0245213	0.0252632	0.706758	0.681495
LEO1	-0.348387	0.350366	1.03144	0.681073
ROGDI	-0.0757364	-0.336841	0.343084	0.679925
FBXL5	-0.016269	0.0125384	0.691999	0.679461
EIF4EBP1	-0.600793	-1.03931	-0.360326	0.678982
NDUFAF7	-0.207679	-0.103778	0.572865	0.676643
SF3B3	-0.0190649	-0.191816	0.484525	0.676341
TRAPPC9	-0.193426	-0.39543	0.280892	0.676322
XPO7	-0.0275299	0.0646236	0.739775	0.675152
UBFD1	-0.0185276	0.343504	1.01843	0.674929
C9orf37	-0.205048	-0.281354	0.39319	0.674544
CCDC23	-0.376189	-0.436301	0.235332	0.671633
CDADC1	-0.160805	0.00853171	0.679108	0.670577
PDHB	-0.0880989	-0.0818915	0.583768	0.66566
LRFN3	-0.258881	-0.512483	0.15281	0.665292
STC2	-0.405814	-0.43878	0.225764	0.664544
MED28	-0.246788	0.0556553	0.720056	0.664401
CIZ1	-0.224791	-0.336519	0.327744	0.664263
LRRC28	-0.260596	-0.257364	0.395024	0.652388
EPB41L4B	-0.154756	0.228137	0.879926	0.651789
NDE1	-0.242661	-0.0788663	0.57063	0.649496
CERS4	-1.091	-1.48007	-0.831678	0.648388
HSPB1	-0.332657	-0.654524	-0.00692657	0.647597
YIF1B	-0.0633694	-0.321983	0.325002	0.646985
HMGN1	-0.0768748	0.0663711	0.711517	0.645146
MGA	-0.0558168	-0.216231	0.425478	0.641709
PKM	-0.145237	-0.527691	0.113184	0.640875
EIF2AK1	-0.408821	-0.544762	0.0957294	0.640492
LUC7L3	-0.305601	-0.258506	0.381627	0.640133
STAU2	-0.433966	-0.286037	0.353875	0.639913
SYTL4	-0.0037294	-0.00379355	0.631372	0.635165
ST6GALNAC4	-0.880037	-1.37534	-0.740455	0.634885
SEMA4C	-0.577799	-0.737249	-0.103328	0.633921
PSMD5	-0.29531	-0.451779	0.180658	0.632437
LONP1	-0.322171	-0.422198	0.209698	0.631896
FLCN	-0.121157	-0.388005	0.24309	0.631094
ACAT1	-0.112813	0.0470667	0.677832	0.630766
KIAA0247	-0.192931	-0.18784	0.441753	0.629593
NEK4	-0.279963	-0.38445	0.244565	0.629015
ACKR3	-1.11676	-1.33081	-0.702656	0.628155
MGMT	-0.907641	-1.29254	-0.664674	0.627866
MAP4K2	-0.342159	-0.854376	-0.226511	0.627865
SLC1A5	-0.722785	-0.902458	-0.274808	0.62765
DMTF1	-0.119208	-0.0346633	0.592033	0.626696
IQGAP3	-0.578859	-0.873457	-0.249981	0.623475
FZD6	-0.438519	-0.37496	0.24805	0.62301
NUDT9	-0.0366004	0.182262	0.801747	0.619484
CSTF1	-0.07174	-0.129854	0.488995	0.618849
TRIM52	-0.299943	-0.364259	0.253789	0.618047
STXBP1	-0.517203	-0.374613	0.241213	0.615826
NCKIPSD	-0.268517	-0.194973	0.418764	0.613736
PAICS	-0.0401487	0.25189	0.86532	0.61343
EMP2	-0.566815	-0.0926599	0.519995	0.612655
C14orf159	-0.410607	-0.445997	0.166427	0.612424
RAB3D	-0.0112221	-0.111348	0.500379	0.611728
CEP152	-0.281967	-0.153604	0.457925	0.611529
AP4M1	-0.119734	-0.507439	0.104051	0.611489
PHB2	-0.136896	-0.294901	0.313843	0.608744
LARS	-0.212806	-0.121021	0.487081	0.608101
HBS1L	-0.142389	0.454216	1.0621	0.607885
ARPC5	-0.0911472	0.196559	0.804332	0.607773
WDR31	-1.06231	-1.36374	-0.756203	0.607538
RCL1	-0.259088	-0.232086	0.375296	0.607383
TMEM52	-0.29677	-0.655409	-0.0539693	0.60144
MACROD1	-0.873324	-1.38852	-0.78752	0.600996
PTPN4	-0.217441	-0.338604	0.261808	0.600412
DHX40	-0.588165	-0.54698	0.053016	0.599996
ABHD8	-0.142758	-0.468332	0.130423	0.598755
SUMO2	-0.190841	-0.284967	0.313527	0.598494
FAM120B	-0.113513	0.475755	1.07348	0.597724
MAPKAPK5	-0.249984	-0.477171	0.119095	0.596265
ADAM17	-0.271053	-0.372207	0.223466	0.595673
UHMK1	-0.209437	-0.0191267	0.575393	0.594519
PTPN12	-0.712613	-0.989639	-0.395475	0.594164
CDC42EP4	-0.297087	-0.596952	-0.0027902	0.594162
AGAP1	-0.233458	-0.417625	0.176165	0.59379
PHKA1	-0.199289	0.0243822	0.615025	0.590643
SLC30A4	-0.160767	0.0375194	0.627585	0.590065
ZMYM5	-0.558771	-0.19	0.399731	0.589731
TMEM223	-0.147137	-0.32655	0.262795	0.589345
ACO1	-0.39608	-0.375018	0.212627	0.587645
P4HA1	-1.36275	-1.37459	-0.787392	0.5872
HAUS3	-0.332403	0.360803	0.946339	0.585536
THOC1	-0.179988	-0.392406	0.191846	0.584252
GPBP1	-0.0985251	-0.197342	0.386247	0.583589
TNKS2	-0.0868246	0.060389	0.641721	0.581332
FBXO11	-0.478577	-0.324908	0.25564	0.580548
TIMP2	-0.853243	-0.928769	-0.349181	0.579588
DALRD3	-0.361026	-0.624133	-0.0448393	0.579293
CREBZF	-0.162445	0.151786	0.731016	0.579231
NSRP1	-0.131488	-0.255607	0.322164	0.577771
MBLAC2	-0.0454941	-0.110175	0.46293	0.573105
PSEN1	-0.0551993	-0.197269	0.375063	0.572332
LITAF	-0.706337	-0.906641	-0.334513	0.572127
ATP11B	-0.0140303	0.162125	0.734094	0.571969
TTC26	-0.125446	0.196336	0.768295	0.571959
SERBP1	-0.0406958	0.000614273	0.57251	0.571896
AKR1A1	-0.12997	-0.206933	0.364248	0.57118
NBPF11	-0.260824	-0.370325	0.200426	0.570751
GEMIN8	-0.900983	-0.776915	-0.206238	0.570677
SPIN1	-0.11113	0.3016	0.870512	0.568912
PPP3CA	-0.157055	-0.0701703	0.496487	0.566657
GMPS	-0.224095	-0.0378495	0.528626	0.566475
TXNDC9	-0.210687	-0.202482	0.362506	0.564988
MON2	-0.0422729	-0.0301166	0.534623	0.564739
ZNF3	-0.232398	-0.53836	0.025127	0.563487
ZNF558	-0.415155	-0.143463	0.418694	0.562157
POLD4	-0.172892	-0.420825	0.139961	0.560786
HSD17B12	-0.165125	-0.1966	0.363305	0.559904
HIP1R	-0.0712794	-0.451504	0.107986	0.55949
CECR5	-0.148502	-0.122842	0.436054	0.558896
ZNF678	-0.341512	-0.481738	0.076246	0.557984
HIAT1	-0.080586	0.171771	0.728306	0.556535
RARA	-0.0523273	-0.640455	-0.0840573	0.556397
WDR34	-0.249272	-0.64367	-0.0873769	0.556293
FBXO41	-0.339425	-0.537588	0.0185237	0.556111
C1GALT1C1	-0.187833	-0.15895	0.397156	0.556106
ELOVL5	-0.00137664	0.159149	0.71503	0.55588
COMMD2	-0.163035	0.0147596	0.569016	0.554256
SSR2	-0.225913	-0.237875	0.315804	0.553679
RAPGEF1	-0.0510592	0.0940223	0.645615	0.551593
CBR4	-0.125883	-0.126776	0.422265	0.549041
RMDN1	-0.100627	-0.146436	0.39975	0.546186
SLU7	-0.162286	0.135588	0.680317	0.544729
FBXW4	-0.0835073	-0.186624	0.357948	0.544572
LAMTOR4	-0.0329464	-0.0785355	0.465752	0.544288
DSN1	-0.0232295	-0.0310424	0.512861	0.543903
MCL1	-0.317433	0.0399027	0.5828	0.542898
RNF208	-0.491653	-0.645317	-0.102664	0.542652
MEX3C	-0.267218	0.00592617	0.548197	0.542271
VPS4A	-0.0620214	-0.0670261	0.474098	0.541125
CAST	-0.450479	-0.667993	-0.126881	0.541112
ZXDB	-0.253315	-0.157113	0.383159	0.540272
SH3D19	-0.515134	-0.37911	0.15757	0.53668
MRPL3	-0.0858741	-0.151311	0.384014	0.535325
RPS6KB1	-0.213875	-0.212928	0.32086	0.533787
DNAJC22	-0.730794	-0.674045	-0.141902	0.532143
SNUPN	-0.167289	-0.224282	0.307031	0.531313
UTP14C	-0.206777	-0.403982	0.127121	0.531103
FBXO34	-0.203354	0.135637	0.666431	0.530794
TPD52	-0.277459	-0.182838	0.346568	0.529406
RAB6C	-0.0367594	0.144685	0.67379	0.529105
MCM3	-0.115352	-0.119268	0.408565	0.527833
TMEM259	-0.0330104	-0.320588	0.205139	0.525728
AVEN	-0.644445	-0.807714	-0.282407	0.525306
WSB2	-0.123878	-0.248653	0.276294	0.524947
MKRN2	-0.315142	-0.218368	0.306553	0.524921
TOX4	-0.163963	-0.199682	0.324029	0.523711
GTF2H2C	-0.30527	-0.235191	0.288209	0.523401
ECHDC2	-0.528175	-0.372565	0.147454	0.520019
USP34	-0.0621278	-0.054229	0.465515	0.519744
AHCY	-0.023904	-0.0416339	0.478021	0.519655
DHX36	-0.0307187	0.0692998	0.588928	0.519628
WDR59	-0.0384751	0.467525	0.98677	0.519245
SPATC1L	-0.192954	-0.214829	0.30385	0.518679
ENO1	-0.239067	-0.383525	0.134924	0.518449
MLF1	-0.441907	-0.0206426	0.497734	0.518377
C8orf33	-0.0274312	0.234996	0.752263	0.517268
DMXL2	-0.346568	-0.237433	0.279324	0.516757
ZSCAN29	-0.0798351	0.237386	0.753384	0.515998
JMY	-0.087544	0.0367769	0.55232	0.515543
CTH	-0.568309	-0.707543	-0.192341	0.515201
CFDP1	-0.425662	-0.092754	0.422411	0.515165
TTC19	-0.605224	-0.758035	-0.244011	0.514024
TMC6	-0.633171	-1.08842	-0.576427	0.511993
LRRC42	-0.199518	-0.269991	0.241295	0.511285
NBPF9	-0.101105	-0.292225	0.219023	0.511248
ZDHHC2	-0.146672	-0.416492	0.09245	0.508942
AGO1	-0.0843807	-0.471815	0.0367715	0.508586
RPL36	-0.0137105	-0.375569	0.132893	0.508462
OSBPL9	-0.10204	-0.0164777	0.491731	0.508209
PHYKPL	-0.742686	-1.04126	-0.534087	0.507176
RAD1	-0.0657907	-0.135279	0.371769	0.507047
TMEM238	-0.277172	-0.50785	-0.000952544	0.506898
KNSTRN	-0.212185	-0.217182	0.289635	0.506817
TOB2	-0.372589	-0.471505	0.0345029	0.506008
MBD1	-0.067609	-0.255236	0.24979	0.505026
SLC16A1	-0.831479	-0.649691	-0.144672	0.505019
AIMP1	-0.000355239	-0.00805434	0.496673	0.504727
POMGNT1	-0.0564633	-0.369996	0.134391	0.504387
SENP1	-0.0121154	-0.130016	0.373894	0.50391
LSM12	-0.160471	-0.0829082	0.420226	0.503134
ANKIB1	-0.268034	-0.310869	0.190751	0.50162
TSPAN31	-1.04819	-1.25129	-0.749977	0.501314
TRIM5	-0.0624062	0.0664071	0.565138	0.498731
TNIP1	-0.496605	-0.385987	0.110831	0.496819
ARHGEF35	-0.420873	-0.0734814	0.421656	0.495137
KMT2E	-0.550355	-0.588892	-0.0938919	0.495
ACAT2	-0.116642	-0.279098	0.215167	0.494265
MARCKSL1	-0.0807319	0.0792073	0.572737	0.49353
ZNF639	-0.154111	-0.118914	0.373883	0.492797
LRRC40	-0.11989	0.164212	0.656817	0.492605
PEX7	-0.290621	-0.246854	0.245454	0.492308
NDUFS6	-0.191694	-0.519604	-0.0274473	0.492157
ATRX	-0.277359	-0.388872	0.103056	0.491928
CERS2	-0.155478	-0.132354	0.359294	0.491648
UBXN7	-0.256514	-0.410751	0.0807943	0.491545
ATXN3	-0.446589	-0.30663	0.184349	0.490979
CDK8	-0.235314	0.258589	0.749118	0.490529
XYLB	-0.0391867	-0.177111	0.310905	0.488016
NAA38	-0.232516	-0.261442	0.226457	0.4879
LRRC27	-0.136472	0.0938081	0.581392	0.487583
YAP1	-0.430905	-0.107284	0.37808	0.485364
ABCB7	-0.332041	-0.379541	0.102239	0.48178
GMEB2	-0.160535	-0.129286	0.352397	0.481683
AADAT	-0.287179	-0.0723785	0.409048	0.481426
ATG14	-0.136628	-0.0806251	0.399612	0.480237
RUFY3	-0.210501	-0.48739	-0.00720813	0.480182
GNAZ	-0.00770025	-0.431999	0.0476106	0.47961
XPA	-0.470285	-0.515349	-0.0368126	0.478537
PIAS3	-0.32055	-0.615666	-0.137794	0.477872
ASCC1	-0.141954	-0.148292	0.328876	0.477168
MRPS10	-0.252737	-0.407871	0.0682395	0.47611
RHOV	-0.395809	-0.79638	-0.322353	0.474028
EGLN1	-0.416538	-0.480475	-0.00854225	0.471932
RRAS	-0.807225	-0.88899	-0.417072	0.471918
OTUB1	-0.154738	-0.285604	0.184794	0.470398
SEMA4F	-0.511567	-0.821755	-0.351617	0.470139
RBM48	-0.079897	-0.190217	0.279044	0.469261
ZNF430	-0.162573	-0.443137	0.0257722	0.468909
SMG1	-0.0109248	-0.274917	0.193959	0.468876
SEMA6C	-0.14793	-0.800651	-0.331795	0.468855
FBXO5	-0.0694693	0.534611	1.0026	0.467988
MLH3	-0.329845	-0.334606	0.133323	0.467929
ANKRD42	-0.118741	-0.0392805	0.428262	0.467543
SLC39A8	-0.421399	-0.323165	0.14356	0.466725
SNX6	-0.0604285	-0.0528512	0.412021	0.464872
MRPS14	-0.406446	-0.221442	0.242519	0.463961
SEMA4A	-0.0738035	-0.184558	0.278697	0.463254
ENTPD6	-0.0971433	-0.397154	0.0651212	0.462276
TMEM14C	-0.171536	-0.212072	0.250051	0.462123
ACAD9	-0.0868399	-0.20568	0.256116	0.461796
CLN8	-0.0630405	0.486079	0.947669	0.461591
HDGF	-0.415408	-0.573276	-0.113487	0.459788
TOMM20	-0.537001	-0.397914	0.0604964	0.45841
DBP	-1.07607	-1.1625	-0.706232	0.45627
THAP5	-0.0598851	0.0167416	0.471491	0.454749
ERGIC1	-0.42375	-0.356448	0.0980489	0.454497
UBE2E3	-0.094428	-0.275363	0.178706	0.454069
ARHGEF26	-0.616581	-0.391109	0.0628359	0.453945
UHRF1BP1L	-0.360465	0.0594394	0.513384	0.453945
NBPF12	-0.0652559	-0.248872	0.204904	0.453776
ZNF134	-0.316528	-0.357059	0.0954038	0.452463
F12	-0.250054	-0.519192	-0.0713862	0.447806
DIP2A	-0.187978	-0.0919209	0.353995	0.445915
CTSV	-0.694472	-0.560677	-0.115347	0.445329
FEM1C	-0.015041	-0.144638	0.299751	0.444389
SZT2	-0.0547487	-0.25792	0.184573	0.442492
NCS1	-0.08986	0.129911	0.57144	0.441529
SPDL1	-0.145969	0.0385992	0.478622	0.440023
NUDT2	-0.287336	-0.265645	0.173865	0.43951
SND1	-0.0584106	-0.185027	0.253068	0.438095
MYO1C	-0.0970259	-0.262614	0.174666	0.43728
TRIM65	-0.0686374	-0.212426	0.223906	0.436331
TMEM14B	-0.646893	-0.504012	-0.0687663	0.435246
KDM4A	-0.0540892	-0.271388	0.162097	0.433486
RAB12	-0.151247	0.0436005	0.476339	0.432738
LRRC8D	-0.343844	-0.221761	0.210826	0.432587
NACA	-0.0833906	0.13089	0.560187	0.429297
TATDN2	-0.156098	0.0314283	0.459331	0.427903
PET117	-0.856894	-0.916867	-0.489979	0.426889
TK2	-0.400823	-0.612372	-0.185799	0.426573
PGPEP1	-0.857178	-1.13713	-0.710762	0.426363
ARG2	-0.274186	-0.152172	0.273935	0.426106
BCOR	-0.211997	-0.256016	0.169988	0.426004
HSF2	-0.204263	-0.291431	0.13351	0.424941
POC1B	-0.487858	-0.616978	-0.192103	0.424875
MECR	-0.287661	-0.25762	0.1663	0.423921
PLCB3	-0.141354	-0.401005	0.0223444	0.42335
PHIP	-0.226572	-0.338295	0.0842802	0.422575
NPTXR	-0.410371	-0.106943	0.315366	0.422309
GNG7	-0.491543	-0.429717	-0.00854042	0.421177
BID	-0.694765	-0.712334	-0.291168	0.421166
LMNB1	-0.124989	-0.225849	0.193513	0.419362
HDAC1	-0.269678	-0.185753	0.232655	0.418408
FARP2	-0.0146234	-0.0367353	0.381587	0.418322
USP13	-0.124172	0.0280341	0.44521	0.417176
PFKP	-1.27216	-1.24421	-0.82715	0.417061
SH2D4A	-0.396258	-0.930489	-0.513517	0.416971
EIF3L	-0.13941	-0.178261	0.238245	0.416506
ZNF414	-0.0225782	-0.305745	0.110617	0.416362
GPR137B	-0.80942	-0.615776	-0.199849	0.415927
CSNK1E	-0.370835	-0.481848	-0.0670553	0.414793
FLOT2	-0.0746376	-0.229052	0.185562	0.414614
BAG4	-0.0599023	-0.24099	0.173449	0.414439
ZNF627	-0.0831457	-0.27016	0.144016	0.414176
FAM69B	-0.836352	-0.963115	-0.549273	0.413842
GTF2H2	-0.408049	-0.156847	0.254732	0.411579
SYPL1	-0.0375136	0.394476	0.805186	0.41071
ANKZF1	-0.541097	-0.832322	-0.422043	0.410279
TRMT10B	-0.329368	-0.611943	-0.203331	0.408611
CTDSPL2	-0.441101	-0.387905	0.0166642	0.404569
LIG1	-0.0237078	-0.223783	0.172949	0.396732
DIS3L	-0.237468	-0.43143	-0.0348834	0.396547
IMPA1	-0.167614	0.267121	0.662399	0.395278
EIF5B	-0.0782456	0.131237	0.525139	0.393902
WDR13	-0.265982	-0.579117	-0.1857	0.393417
IFT46	-0.549524	-0.563511	-0.170402	0.393109
TPGS2	-0.251129	-0.328158	0.0649355	0.393094
GMPR2	-0.175006	-0.0907529	0.302282	0.393035
RNF20	-0.0405311	-0.240626	0.152213	0.392839
SGSH	-0.162379	-0.422048	-0.0325172	0.389531
EMC2	-0.128997	-0.0919575	0.297546	0.389504
ATL2	-0.00175528	0.151246	0.539922	0.388676
ASIC1	-1.30092	-1.30212	-0.91432	0.387803
PDS5A	-0.0803264	-0.0319887	0.35491	0.386899
PRKRIP1	-0.242883	-0.401005	-0.0148685	0.386137
ZNF217	-0.123667	0.343409	0.728852	0.385443
SLC31A1	-0.0080835	0.109929	0.494628	0.384699
ZNF839	-0.11782	-0.0991046	0.285076	0.38418
PHC3	-0.0911425	-0.153738	0.2298	0.383538
RTTN	-0.149751	-0.468782	-0.0872093	0.381573
YES1	-0.0693771	0.0413955	0.421857	0.380462
FBXO21	-0.0814283	-0.114367	0.265512	0.379878
C6orf106	-0.0468558	-0.112721	0.267053	0.379773
IFT81	-0.857707	-0.995019	-0.615259	0.37976
TANGO6	-0.294335	-0.809833	-0.431912	0.377921
UGT2B10	-0.607093	-0.573448	-0.196838	0.376611
BOD1	-0.241759	-0.0948337	0.279868	0.374702
RINL	-0.285583	-0.497608	-0.123543	0.374065
RGS10	-0.993356	-0.934622	-0.560569	0.374053
GNB5	-0.712666	-0.832304	-0.458285	0.374019
VIPAS39	-0.971546	-0.295984	0.0776583	0.373642
FAM89A	-0.38386	-0.041518	0.330636	0.372154
RPUSD2	-0.0799197	0.0683874	0.439973	0.371586
TMEFF2	-0.127265	0.229221	0.599278	0.370057
URB1	-0.112574	-0.503999	-0.134039	0.36996
RMND5B	-0.0511478	-0.16477	0.204671	0.369441
SKIV2L2	-0.5025	-0.397705	-0.0292913	0.368414
SRSF5	-0.259148	-0.241024	0.125779	0.366802
C12orf49	-0.210124	-0.941694	-0.575259	0.366434
SNAPIN	-0.161382	-0.321645	0.0445981	0.366243
SLC25A45	-0.118267	0.0201216	0.38396	0.363839
TMEM243	-0.417197	-0.33124	0.0322253	0.363465
CDPF1	-0.208575	-0.193214	0.169651	0.362865
LAMP2	-0.114583	-0.167293	0.19529	0.362584
PPP1R2	-0.0427374	-0.0132178	0.349269	0.362487
NBPF10	-0.133463	-0.240681	0.121401	0.362082
MAL2	-0.0809755	0.238	0.599452	0.361452
SLC25A26	-0.347676	-0.0537707	0.305506	0.359276
PCMTD1	-0.622153	-0.0675906	0.29058	0.35817
CBX1	-0.00443789	0.292058	0.650099	0.358041
CDT1	-0.0747987	-0.834335	-0.478513	0.355823
MRPL9	-0.0580522	-0.0414626	0.314325	0.355788
COA1	-0.360054	0.301048	0.656582	0.355534
TTC18	-0.0206413	0.0588481	0.413262	0.354413
NMRAL1	-0.0308776	-0.256463	0.0973036	0.353766
GOLGA8A	-0.856252	-0.48917	-0.136067	0.353103
CDC42SE2	-0.153567	0.441021	0.793471	0.35245
ZNF212	-0.202195	-0.963982	-0.612098	0.351884
NFKB2	-0.20075	-0.600394	-0.24867	0.351724
RPL36A	-0.120906	-0.202262	0.148621	0.350883
FOXA1	-0.479309	-0.274543	0.0752881	0.349831
PTMS	-0.587527	-0.765073	-0.416314	0.348759
NRARP	-0.734112	-0.562634	-0.215801	0.346833
TJP2	-0.0352514	-0.083529	0.261619	0.345148
TBK1	-0.0850544	0.383341	0.728371	0.34503
RPS3A	-0.122012	-0.397041	-0.0525682	0.344473
ZNF607	-0.129981	0.00153332	0.345088	0.343554
ST3GAL4	-0.277816	-0.716082	-0.373577	0.342505
DIXDC1	-0.741529	-0.933284	-0.594106	0.339178
SH2B2	-0.162789	-1.12172	-0.783016	0.338703
PDE6D	-0.223506	0.303614	0.641857	0.338244
FBXO36	-0.214286	0.184634	0.522449	0.337815
MED19	-0.0834664	-0.167264	0.170538	0.337801
CXADR	-0.271329	-0.340651	-0.004073	0.336578
SPATS2	-0.132953	-0.0788043	0.253707	0.332511
TBL1XR1	-0.272454	-0.142035	0.189166	0.331202
NBPF15	-0.675139	-0.212725	0.118174	0.3309
LSM14A	-0.0687578	0.0584645	0.385821	0.327356
TNFRSF10C	-0.0618616	-0.151978	0.175336	0.327315
KIAA1147	-0.615395	-0.461601	-0.134605	0.326996
LRCH3	-0.124143	-0.212253	0.114399	0.326652
FAM134B	-0.207967	-0.160459	0.164393	0.324852
INADL	-0.219584	-0.38054	-0.0564445	0.324096
DYNC1I2	-0.021859	-0.0307473	0.29232	0.323067
CDK12	-0.254335	-0.133331	0.187466	0.320797
ETFA	-0.0382873	0.022654	0.341947	0.319293
PCGF3	-0.286783	-0.0687161	0.250454	0.31917
MPP3	-0.256392	-0.354152	-0.0362005	0.317951
KAT7	-0.386582	-0.177894	0.139908	0.317803
FAAH	-0.3241	-0.776029	-0.459243	0.316785
CDC42SE1	-0.0144632	0.12312	0.438488	0.315368
KIF1B	-0.088201	-0.248333	0.0664494	0.314782
GAL	-0.385264	-0.15384	0.159547	0.313387
DHTKD1	-0.314974	-0.710607	-0.397469	0.313138
ZNF559	-0.573316	-0.200742	0.112255	0.312997
NBPF24	-0.676812	-0.0200203	0.292223	0.312244
PNRC1	-0.30475	0.0922593	0.402017	0.309758
CLUAP1	-0.482265	-0.389264	-0.0819507	0.307313
GNA13	-0.184522	-0.317327	-0.0105572	0.30677
ATXN2L	-0.0132028	0.113257	0.417602	0.304345
RHOQ	-0.138811	-0.200684	0.100915	0.301599
ORAI3	-0.546659	-0.765487	-0.463899	0.301589
RBFA	-0.3308	-0.0372137	0.261105	0.298318
CLHC1	-0.416159	0.0599528	0.356866	0.296913
NUFIP2	-0.035507	-0.0613489	0.235288	0.296637
IST1	-0.113367	-0.00109496	0.295169	0.296264
BIVM	-0.246021	-0.129772	0.163264	0.293036
MAP4K5	-0.0508416	-0.115529	0.175574	0.291104
RGMB	-0.338896	0.0213473	0.312131	0.290784
SLC16A2	-0.653389	-0.532922	-0.24259	0.290332
NFYB	-0.0272525	-0.140793	0.148759	0.289552
TMEM41B	-0.0237955	0.00840666	0.297107	0.288701
EPB41L1	-0.124292	-0.324502	-0.0360056	0.288497
IFT52	-0.501381	-0.42055	-0.134402	0.286148
OSGIN2	-0.101367	0.417818	0.703695	0.285876
C2CD2	-0.322035	-0.504464	-0.222346	0.282118
ZC3H7B	-0.0811494	0.445135	0.72709	0.281955
HOXB13	-0.291407	-0.48086	-0.199991	0.280868
OPLAH	-0.697836	-0.89653	-0.61625	0.28028
ZCCHC8	-0.221835	-0.112257	0.167207	0.279464
DDR1	-0.41344	-0.515761	-0.244234	0.271527
DCPS	-0.243717	-0.402542	-0.131123	0.271419
SLC13A3	-0.302943	-0.898467	-0.6276	0.270867
FBXO46	-0.201281	-0.00248607	0.267536	0.270022
TFDP2	-0.551732	-0.490687	-0.223121	0.267566
SFXN3	-0.831884	-0.776317	-0.511809	0.264507
OBFC1	-0.0661379	-0.347886	-0.0856057	0.26228
ARL6	-0.035823	0.399832	0.661568	0.261737
ATAD1	-0.0925798	-0.485333	-0.223878	0.261455
ZNF667	-0.191873	-0.21952	0.0410829	0.260603
HEXA	-0.121299	-0.376443	-0.11598	0.260463
CBS	-0.332488	-0.298395	-0.0381336	0.260261
C1orf51	-0.768361	-1.64623	-1.38629	0.259944
ALG8	-0.175016	-0.0976014	0.16012	0.257722
GTF2F2	-0.0853704	-0.00804945	0.249023	0.257072
MTUS1	-0.163513	-0.124865	0.131305	0.25617
EIF2S3	-0.0503859	-0.394889	-0.139168	0.255721
YEATS4	-0.218506	0.316956	0.572084	0.255128
CUL5	-0.18712	-0.144676	0.109322	0.253998
DEF6	-0.196847	-0.568301	-0.31462	0.25368
ACOT2	-0.078946	0.124248	0.377486	0.253238
DGAT1	-0.47339	-0.952121	-0.699467	0.252654
ULK3	-0.0312444	-0.224801	0.0275027	0.252304
MARVELD3	-0.113665	-0.5283	-0.276719	0.251581
RASA1	-0.443728	-0.507339	-0.256978	0.250361
ANKRD16	-0.422399	-0.699491	-0.449384	0.250106
NDUFA1	-0.0177694	0.133182	0.382848	0.249666
CATSPER2	-0.625728	-0.747949	-0.49843	0.249519
METTL6	-0.126016	-0.786776	-0.537632	0.249143
TSPAN6	-0.180469	-0.104429	0.143732	0.248161
SLC25A17	-0.0608031	0.126426	0.372934	0.246508
MXI1	-1.15096	-1.25854	-1.01245	0.246089
ADNP	-0.215283	0.0371067	0.281862	0.244755
SNX14	-0.447932	-0.498178	-0.253501	0.244676
RANGRF	-0.654693	-0.597597	-0.354092	0.243504
KIAA0391	-0.14901	-0.560649	-0.31859	0.242059
TCF20	-0.122683	-0.310199	-0.0688345	0.241365
EIF4ENIF1	-0.416727	-0.709258	-0.467903	0.241354
SAT2	-0.182577	-0.210226	0.0303117	0.240538
ERI3	-0.0291981	-0.307037	-0.0691196	0.237918
C12orf73	-0.44335	-0.269224	-0.0314856	0.237739
MYO9A	-0.259621	-0.415785	-0.178502	0.237284
TGOLN2	-0.352492	-0.482568	-0.245377	0.237191
GOLPH3L	-0.763482	-0.445854	-0.209926	0.235928
MNS1	-0.576474	-0.475326	-0.240663	0.234663
PLA2G12A	-0.18473	-0.221874	0.0120354	0.233909
CDCA4	-0.247286	-0.0175574	0.216069	0.233626
PANX2	-0.447198	-0.790298	-0.557941	0.232356
TRIM62	-0.151374	-0.577278	-0.348259	0.229019
ARFIP2	-0.0313104	-0.241642	-0.0132271	0.228415
CCDC125	-0.144398	-0.296709	-0.0687857	0.227923
FPGS	-0.0418184	-0.253867	-0.0289266	0.224941
SLC27A1	-0.664539	-0.864684	-0.640017	0.224667
ZBTB4	-0.0259642	-0.424224	-0.199692	0.224532
CANT1	-0.428705	-0.703661	-0.479794	0.223866
TMEM254	-0.27148	0.135599	0.358598	0.222999
DLGAP5	-0.506349	-0.692455	-0.470215	0.22224
FAM179B	-0.167965	-0.0258319	0.196396	0.222228
ZER1	-0.00190213	-0.377882	-0.156944	0.220938
SYS1	-0.0221439	0.00472414	0.224883	0.220159
GDE1	-0.0724652	-0.134439	0.0849323	0.219371
CENPBD1	-0.0924969	-0.000917125	0.217417	0.218334
ZFYVE21	-0.096068	-0.0126901	0.205189	0.217879
CENPP	-0.143258	-0.196599	0.020822	0.217421
GMNN	-0.0222959	0.457652	0.673432	0.21578
XRCC1	-0.163673	-0.581841	-0.366105	0.215735
TMX1	-0.00421989	0.207831	0.419393	0.211561
ZNF331	-0.108232	-0.151513	0.0598182	0.211332
KNTC1	-0.228106	0.0684135	0.279621	0.211207
GEMIN4	-0.108417	-0.184962	0.0261078	0.21107
TMEM123	-0.964275	-0.94113	-0.732374	0.208756
ARL6IP1	-0.0860722	-0.0140556	0.194356	0.208411
ENTPD5	-0.1064	0.195435	0.403788	0.208354
SERTAD2	-0.0606922	-0.287148	-0.0798633	0.207284
SMCO4	-0.130043	0.0775035	0.284503	0.207
CARHSP1	-0.685594	-0.732078	-0.52514	0.206937
FAM118B	-0.0384695	0.0607022	0.266947	0.206245
FN3KRP	-0.153876	0.3374	0.540658	0.203258
SCNN1A	-1.05009	-1.36765	-1.16451	0.203136
GPX4	-0.0202044	-0.391555	-0.190206	0.201349
WDR35	-0.472763	-0.340821	-0.139734	0.201087
LDHD	-0.00389082	-0.335258	-0.136753	0.198505
FASN	-0.101592	-0.0859171	0.112338	0.198255
ADAM10	-0.0689798	0.348791	0.546954	0.198163
RBBP5	-0.21727	-0.255105	-0.057077	0.198028
UGGT2	-0.159343	-0.428344	-0.232103	0.196241
NCAM2	-0.259417	0.119917	0.315876	0.195959
ERGIC2	-0.0951364	0.00382481	0.199434	0.19561
LCORL	-0.513195	-0.426733	-0.231183	0.195549
CDKN2A	-0.214681	-0.0988724	0.0960067	0.194879
EBPL	-0.312515	-0.50641	-0.311536	0.194875
PARP1	-0.0260032	-0.227133	-0.0342109	0.192922
ZNF611	-0.0809189	-0.170889	0.0218564	0.192745
RAB11B	-0.0407307	-0.184287	0.00751844	0.191805
ZNF35	-0.242465	-0.252397	-0.0609523	0.191444
POMZP3	-0.104433	-0.582901	-0.391519	0.191382
BDH1	-0.319449	-0.308879	-0.117661	0.191218
DDT	-0.121976	0.164181	0.355282	0.191101
INPP4A	-0.115244	0.281735	0.472328	0.190593
RNF41	-0.198773	-0.406313	-0.215948	0.190365
TMEM230	-0.147644	0.179482	0.368849	0.189367
TP53BP1	-0.191467	-0.321752	-0.134201	0.18755
SIAH1	-0.606314	-0.507919	-0.320414	0.187505
UBE2D3	-0.0158827	0.0887311	0.275629	0.186898
PYCR2	-0.0311273	0.256346	0.443066	0.186719
PCM1	-0.179414	-0.243176	-0.0575232	0.185653
HIP1	-0.133544	-0.276374	-0.0909551	0.185419
BCKDK	-0.562949	-0.804377	-0.620235	0.184142
FKBP3	-0.0653037	-0.0714083	0.112465	0.183873
C7orf50	-0.0902847	-0.234202	-0.0530773	0.181125
ZNF610	-0.280458	-0.358439	-0.177434	0.181005
WRN	-0.465175	-0.199458	-0.0185308	0.180927
C1orf123	-0.0253222	0.0739364	0.25482	0.180883
ZKSCAN1	-0.481593	-0.584577	-0.404658	0.179919
TMEM107	-0.763702	-0.746398	-0.567458	0.17894
SFT2D3	-0.206585	0.0101633	0.188675	0.178512
MRPS27	-0.15441	-0.0395615	0.138868	0.17843
GTF3C4	-0.0507114	0.150842	0.326111	0.175269
PRKCI	-0.0815878	-0.00508919	0.169793	0.174882
FANCA	-0.0629221	-0.647557	-0.472852	0.174704
NDUFS1	-0.188059	0.477561	0.650626	0.173066
ARF6	-0.0739261	-0.171783	0.00104313	0.172826
CDC16	-0.109607	-0.00222027	0.16987	0.17209
RPS25	-0.118244	-0.314534	-0.14479	0.169744
DNAJC24	-0.30541	-0.753773	-0.587497	0.166276
PEX19	-0.297457	-0.0721448	0.0934395	0.165584
RNF2	-0.364095	-0.029543	0.135248	0.164791
NME5	-0.376028	-0.200303	-0.0366218	0.163681
TATDN3	-0.000306588	-0.230629	-0.0676223	0.163007
NKRF	-0.0357624	0.235478	0.39763	0.162152
RNF141	-0.108888	-0.143623	0.0178155	0.161439
KDM2B	-0.413317	-0.270165	-0.108984	0.161181
EMB	-0.0999053	0.0205303	0.180176	0.159646
TCTN1	-0.418644	-0.490312	-0.330825	0.159487
TSPAN33	-0.0482392	-0.258617	-0.0993802	0.159237
BAZ2B	-0.369188	-0.464331	-0.305865	0.158466
SNRNP27	-0.119291	0.112792	0.27114	0.158348
RFC1	-0.0515827	-0.196512	-0.039304	0.157208
TIAL1	-0.0182676	-0.0101236	0.146713	0.156837
SIL1	-0.18899	-0.576475	-0.419836	0.156639
SPCS2	-0.298605	0.138316	0.294165	0.155849
ZBED3	-0.44953	-0.701985	-0.54616	0.155825
DTNA	-0.273076	-0.787505	-0.631805	0.155699
CEP57L1	-0.329497	-0.486566	-0.330891	0.155674
DCAF8	-0.0531787	-0.11731	0.0357214	0.153032
TMEM180	-0.25157	-0.472591	-0.319606	0.152984
ALKBH3	-0.208027	-0.262015	-0.109815	0.152199
QTRT1	-0.0967602	-0.476049	-0.325048	0.151001
NEDD1	-0.184237	-0.0991366	0.0511723	0.150309
FLVCR1	-0.278646	-0.349929	-0.20056	0.149369
NSUN4	-0.0272599	-0.214875	-0.0688376	0.146038
SCMH1	-0.048588	-0.227085	-0.0811574	0.145927
APH1B	-0.690592	-0.71559	-0.569994	0.145596
VPS37A	-0.0742534	0.27656	0.421291	0.144731
FGD1	-1.27923	-1.63822	-1.49352	0.144699
MYO6	-0.683638	-0.64297	-0.498758	0.144212
TIMELESS	-0.00242387	-0.16959	-0.0258166	0.143773
ATM	-0.30909	-0.0169943	0.125415	0.14241
ST5	-1.23695	-1.25763	-1.11615	0.14148
NBPF16	-0.659502	-0.101626	0.0393498	0.140976
MRPL22	-0.0604793	-0.0101163	0.129897	0.140014
AATK	-0.801267	-1.18906	-1.04952	0.13954
TMF1	-0.2021	-0.204323	-0.0659749	0.138348
TDRKH	-0.187151	-0.53397	-0.39651	0.137461
RABEP2	-0.0658678	-0.0896	0.0473511	0.136951
KIAA0355	-0.270218	0.196347	0.331158	0.134811
SRR	-0.0885429	-0.218957	-0.0848714	0.134085
AMPD2	-0.0110594	0.0192716	0.15281	0.133538
DSEL	-0.131955	-0.0698707	0.0623178	0.132189
SAP30	-0.670937	-0.332843	-0.201405	0.131438
RABL5	-0.297327	-0.445232	-0.313944	0.131287
MRFAP1L1	-0.134052	0.150696	0.281806	0.13111
NAA40	-0.309162	-0.12003	0.0106122	0.130643
MMP16	-1.32692	-1.38375	-1.25373	0.130017
METTL4	-0.339312	-0.0685173	0.0610304	0.129548
TAF1B	-0.0475937	-0.124564	0.00483633	0.1294
PRRT3	-0.231712	-0.15767	-0.0286111	0.129058
NOSTRIN	-0.677243	-0.311706	-0.183779	0.127927
ZNF426	-0.3535	-0.777823	-0.650563	0.12726
TMEM9	-0.188923	-0.231038	-0.105634	0.125404
KDM1B	-0.0116986	0.329571	0.454435	0.124863
NKAP	-0.137758	-0.0391434	0.0828821	0.122025
KATNBL1	-0.264267	-0.327461	-0.209378	0.118083
KLK4	-0.340226	-0.71732	-0.599571	0.117749
TBC1D16	-0.120285	-0.0572995	0.0591677	0.116467
MAN2C1	-0.6311	-0.900691	-0.786005	0.114686
SUN2	-0.209267	-0.375807	-0.264013	0.111794
PTCD2	-0.496137	-0.60017	-0.488798	0.111371
ACBD6	-1.23868	-1.00658	-0.896942	0.109642
RFC5	-0.142188	0.303743	0.413044	0.109301
TMEM209	-0.337502	-0.219875	-0.110893	0.108983
TMEM186	-0.0646219	0.135898	0.243561	0.107663
GPR89A	-0.351982	-0.161009	-0.0536262	0.107383
NEK9	-0.0779875	-0.0892845	0.01802	0.107305
ADSS	-0.133337	0.213149	0.31993	0.106781
ATP6V1D	-0.0131629	0.0577437	0.162865	0.105122
HOOK2	-0.221378	-0.302219	-0.199015	0.103204
GDAP2	-0.313171	-0.0237422	0.0789955	0.102738
FRG1B	-0.238211	-0.3855	-0.283625	0.101875
CXorf56	-0.260201	0.0796945	0.181304	0.10161
NDUFA3	-0.17315	-0.573791	-0.473143	0.100647
CCAR1	-8.62962e-05	0.104734	0.204834	0.100101
CUL7	-0.546344	-1.09114	-0.993032	0.098106
AK3	-0.586015	-0.150338	-0.0526638	0.0976738
CTNNA1	-0.0606948	0.117225	0.214503	0.0972785
TRIM38	-0.46593	-0.437846	-0.341437	0.0964088
ZNF273	-0.281647	-0.0622501	0.0328519	0.0951019
CLCN3	-0.0173482	0.0565005	0.151178	0.0946771
ZMYND11	-0.00260771	0.130959	0.225287	0.094328
PVRL2	-0.160645	-0.258031	-0.163792	0.094239
CSNK2A2	-0.0322622	0.0473068	0.139592	0.0922856
PDPR	-0.132454	-0.443977	-0.351779	0.0921988
PIGV	-0.83827	-0.955017	-0.862988	0.0920287
NDUFS4	-0.167551	-0.0993017	-0.00737235	0.0919294
TRIP10	-0.176343	-0.193032	-0.10136	0.0916719
FBXO3	-0.013102	0.49785	0.589253	0.091403
TMEM185B	-0.164513	-0.495335	-0.404306	0.0910289
N6AMT1	-0.241349	0.161577	0.252383	0.090806
STEAP1	-0.226185	-0.0452131	0.044423	0.089636
PPP1CB	-0.00148012	0.06415	0.15322	0.0890699
ADNP2	-0.151215	-0.395903	-0.307655	0.0882477
COG1	-0.0459031	-0.180642	-0.0925219	0.0881199
VAMP2	-0.496568	-0.421457	-0.334046	0.0874109
ATXN7L2	-0.233296	-0.851005	-0.763717	0.0872878
TOPBP1	-0.0216201	-0.0456563	0.0396072	0.0852635
GFPT1	-0.484679	-0.317296	-0.232737	0.0845595
DEPDC5	-0.22128	-0.34389	-0.259761	0.0841293
NSMCE2	-0.247702	0.0691097	0.153024	0.0839144
ZFC3H1	-0.0344125	1.01003	1.09388	0.0838469
DCAF7	-0.137324	-0.264897	-0.182595	0.0823019
MOV10	-0.345144	-0.667442	-0.585196	0.0822454
MAT2A	-0.317649	0.121575	0.203509	0.0819341
ASTN2	-0.146391	-0.117824	-0.0361675	0.0816563
HSD17B7	-0.603382	-0.500333	-0.418934	0.081399
RNF103	-0.103881	-0.0163064	0.0643144	0.0806208
C1orf50	-0.124409	-0.0725481	0.00713167	0.0796797
BRAF	-0.198217	-0.0195307	0.0596888	0.0792194
RAB11FIP1	-0.344012	-0.424108	-0.345384	0.0787242
FASTKD2	-0.212218	-0.563727	-0.485475	0.0782515
FADS1	-0.810159	-1.05655	-0.978522	0.0780282
THOC5	-0.000150493	-0.243279	-0.165636	0.0776433
FOLH1	-0.0481021	0.104152	0.181017	0.0768646
NADK2	-0.0314923	-0.111543	-0.0353477	0.0761951
ZNF780B	-0.221926	-0.0286289	0.0473527	0.0759816
ERCC8	-0.338134	-0.286403	-0.215028	0.0713747
PPP1CC	-0.125099	-0.249581	-0.178864	0.0707173
ZNF814	-0.147996	0.1828	0.250437	0.0676371
MRPL39	-0.143111	-0.0132744	0.0500046	0.063279
ACP6	-0.436242	-0.480187	-0.417603	0.0625847
RAB40B	-0.0192652	-0.28634	-0.223793	0.062547
ATXN10	-0.0552802	-0.109641	-0.0472074	0.0624339
GNPTG	-0.602141	-0.134867	-0.0738021	0.0610654
AJUBA	-0.341243	-0.448028	-0.387224	0.0608038
SLC2A12	-0.429849	-0.485686	-0.425094	0.0605924
TOP2A	-0.149862	0.240148	0.300212	0.0600635
CDK20	-0.0765365	-0.110671	-0.0522456	0.0584253
GEN1	-0.0246691	-0.133198	-0.0764632	0.0567348
C19orf81	-0.546486	-0.955459	-0.899101	0.0563579
GCC1	-0.00458514	-0.0813733	-0.0251289	0.0562444
RAB13	-0.264597	-0.515193	-0.459172	0.0560202
PKN2	-0.0557611	-0.177452	-0.12169	0.055762
HSPB11	-0.37573	0.0495953	0.105027	0.0554321
VPS52	-0.112275	0.0129119	0.0653812	0.0524693
TRIM41	-0.139904	-0.108224	-0.056011	0.052213
TMEM120B	-0.386391	-0.186467	-0.134563	0.0519043
DCTD	-0.449082	-0.135055	-0.0832918	0.0517631
SDHA	-0.0295293	-0.042055	0.00949009	0.0515451
MYCL	-0.299348	-0.829289	-0.777764	0.0515253
COL18A1	-0.614378	-0.823936	-0.774886	0.0490502
MAGEA10	-0.960857	-1.00558	-0.957262	0.0483167
TCTN3	-0.0327439	-0.122376	-0.0744025	0.0479731
TRAF3IP1	-0.0287525	-0.146495	-0.10141	0.045085
TRIM32	-0.278269	-0.474847	-0.431306	0.0435409
TMED4	-0.0691996	0.122096	0.165431	0.0433353
ECD	-0.633766	-0.575564	-0.533576	0.0419882
PBXIP1	-0.53528	-0.857693	-0.818119	0.0395732
TSPAN15	-0.300875	-0.486345	-0.446918	0.0394264
RAB11FIP3	-0.0555032	-0.299253	-0.260121	0.0391314
SCRN2	-0.802836	-0.830274	-0.791541	0.0387335
ABHD3	-0.00503323	0.764366	0.802988	0.0386216
ABCD4	-0.266748	-0.234652	-0.197197	0.0374548
ITM2B	-0.16123	0.0709916	0.108402	0.03741
CAMLG	-0.37503	-0.558678	-0.522661	0.0360173
DFFA	-0.0994275	-0.136166	-0.100564	0.0356019
TTPAL	-0.0249877	-0.27089	-0.235719	0.0351705
SPICE1	-1.02343	-1.08638	-1.05142	0.0349622
KIF3B	-0.29729	-0.262563	-0.22795	0.0346129
TRNT1	-0.153346	0.0439711	0.0783314	0.0343603
KIAA1432	-0.300963	-0.680656	-0.646373	0.0342836
RCCD1	-1.07999	-1.16759	-1.13343	0.0341568
TAOK1	-0.119324	-0.0828129	-0.0497326	0.0330803
MTAP	-0.058674	0.0274721	0.059951	0.032479
SNRNP35	-0.244472	-0.486099	-0.453635	0.0324641
ZNF507	-0.147806	-0.107419	-0.0754235	0.0319952
SOX12	-0.293723	-0.44867	-0.41844	0.0302301
RPRD1A	-0.0249819	0.0504007	0.0806223	0.0302215
POLR2J3	-0.274744	-0.830839	-0.802393	0.0284461
EPOR	-0.372885	-0.71233	-0.687914	0.0244161
C2orf49	-0.426954	0.0448591	0.0667489	0.0218898
SFPQ	-0.0570219	-0.129562	-0.108625	0.0209369
PARPBP	-0.297076	-0.061752	-0.0427051	0.0190469
TSEN34	-0.212754	-0.0199015	-0.00104797	0.0188536
ZBTB37	-0.345125	-0.2796	-0.260777	0.0188229
RPL11	-0.0822917	-0.336887	-0.318756	0.0181305
S100PBP	-0.339487	-0.259237	-0.242027	0.0172102
DCAF5	-0.146361	-0.0734723	-0.0563718	0.0171005
LPP	-0.279814	-0.287468	-0.270659	0.0168092
HMGA1	-0.580576	-0.756282	-0.740055	0.0162263
UBTD2	-0.0572344	0.0910033	0.105429	0.0144259
CDYL	-0.222396	0.144802	0.15836	0.0135583
PTPDC1	-0.349101	-0.325919	-0.313	0.0129182
ATP2C2	-0.843526	-1.02993	-1.01764	0.0122941
CDC5L	-0.00017183	0.997613	1.0097	0.0120892
RBM12	-0.1676	-0.14945	-0.137425	0.0120246
CRNKL1	-0.061489	-0.185961	-0.174124	0.0118366
PAQR4	-0.230538	-0.249237	-0.237858	0.0113794
NUP88	-0.0024375	-0.0756202	-0.0643649	0.0112553
PDLIM7	-0.232912	-0.552345	-0.5413	0.0110452
DHRS11	-0.510626	-0.579507	-0.569038	0.010469
RBM15	-0.428118	-0.589382	-0.579101	0.010281
DNPEP	-0.252457	-0.391249	-0.381307	0.00994225
N4BP2	-0.192884	-0.380302	-0.373121	0.00718155
EIF1AY	-0.0204985	0.627424	0.631164	0.00373994
NIT1	-0.0914941	-0.131744	-0.129259	0.00248478

## Sheet: LNCaP 10kb 1282 QII genes 
LNCaP 10kb QII genes
Gene ID	logFC_Exons_RNAcounts_LNCaP	logFC_ThreePrimeUTR_PACcounts_LNCaP	logFC_TenKb3pNoExons_PACcounts_LNCaP	PAC-score
RPL22L1	0.172447	0.1893	4.13883	3.94953
MPRIP	0.125111	0.0597157	3.70023	3.64052
NLE1	0.162557	-0.280477	3.17763	3.45811
WIBG	0.212397	-0.0892971	3.33717	3.42647
NSUN2	0.391212	0.543383	3.93562	3.39224
COPS4	0.287002	0.111728	3.49716	3.38543
HSPA8	0.212716	0.302927	3.5757	3.27277
HNRNPDL	0.270324	0.821883	4.05712	3.23523
CTD-2228K2.5	0.0923711	-0.54193	2.69061	3.23254
DYNC1H1	0.161658	-0.194696	2.96476	3.15946
CNOT7	0.0721567	0.0251334	3.09643	3.07129
ZFAND5	0.200159	0.304911	3.2647	2.95979
IER5	0.112027	0.0418068	2.97515	2.93334
DDX24	0.323392	0.24592	3.14237	2.89645
KIAA0020	0.0529351	-0.229719	2.6287	2.85841
DYNLL2	0.305017	-0.454324	2.34778	2.80211
CDK4	0.33191	0.0986871	2.85947	2.76079
DCTN4	0.0167599	-0.149806	2.61071	2.76052
CNDP2	0.569295	0.763716	3.47345	2.70974
BTG2	0.0167409	0.00967316	2.67658	2.6669
RPRD1B	0.0733793	0.014347	2.66247	2.64812
CCT8	0.222437	0.49379	3.13497	2.64118
CHCHD4	0.51776	0.439974	3.05345	2.61347
RECQL	0.0346671	-0.147772	2.46468	2.61245
TET3	0.010404	0.497178	3.1025	2.60532
MRPL36	0.200915	0.418718	3.01482	2.5961
GRINA	0.0719598	-0.194084	2.36522	2.5593
METTL12	2.32846	1.89715	4.4081	2.51095
USP15	0.358311	0.380844	2.88776	2.50692
PAK4	0.111229	0.23249	2.71503	2.48254
S100A11	0.135655	-0.052714	2.41934	2.47205
PPA1	0.252815	0.123269	2.57684	2.45358
EIF3I	0.123591	0.189864	2.63275	2.44289
TXNRD1	0.159654	0.696147	3.11817	2.42202
MPC2	0.521926	0.887038	3.3083	2.42126
HELLS	0.0935196	-0.130221	2.28798	2.4182
CDC42BPB	0.107183	0.370648	2.77495	2.4043
MAP2K4	0.330286	0.256403	2.65661	2.40021
CBX3	0.0745167	0.498175	2.88919	2.39101
EEF1A2	0.295919	0.076528	2.46285	2.38632
TRNAU1AP	0.0122303	-0.203974	2.17769	2.38167
NDST1	0.156625	0.532845	2.86105	2.3282
PPP2CB	0.333169	0.667974	2.98958	2.32161
CHMP7	0.0762963	-0.184759	2.13643	2.32119
MPV17L	0.211705	0.325279	2.63371	2.30844
NOP16	0.481004	0.650534	2.94872	2.29819
MMADHC	0.195709	0.112985	2.41091	2.29792
NKX3-1	0.168462	0.0526936	2.34117	2.28848
ASH2L	0.0400388	-0.122953	2.15391	2.27686
PNP	0.518632	0.472433	2.71806	2.24562
ESF1	0.0872249	-0.0351998	2.20989	2.24509
SPCS1	0.00709545	0.342847	2.58625	2.24341
ARPC2	0.251659	0.47946	2.72239	2.24293
JAGN1	0.0926767	0.0528971	2.29189	2.23899
CHCHD3	0.232481	0.784077	3.01634	2.23226
ZNF274	0.164626	-0.050816	2.17224	2.22305
PDHX	0.216289	0.41464	2.63669	2.22205
ATP6V1F	0.0866286	0.00810896	2.22937	2.22126
FAM47E-STBD1	0.463867	0.062853	2.27728	2.21443
KRT10	0.21177	0.142971	2.35606	2.21309
CKAP4	0.0868053	0.0950148	2.29482	2.1998
MARVELD1	0.0645329	0.111032	2.3096	2.19857
GALNT10	0.320358	0.582814	2.75559	2.17278
TXNDC16	0.453985	0.389044	2.54136	2.15232
CSNK1A1	0.0611354	-0.00592592	2.14576	2.15169
TRAF4	0.0144111	-0.224941	1.92016	2.1451
HMGB1	0.188304	-0.0569021	2.07939	2.13629
FAM96A	0.393203	0.813261	2.94744	2.13418
CD99	0.0386494	0.131684	2.26422	2.13254
MRP63	0.105481	0.124593	2.22314	2.09855
BOP1	0.590432	0.0296989	2.12732	2.09762
ZNF800	0.233226	-0.217301	1.87956	2.09686
SNRPB	0.226817	0.200805	2.28677	2.08597
ABHD5	0.386725	0.536164	2.61725	2.08109
C7orf49	0.172691	-0.198948	1.87683	2.07578
NOMO1	0.387371	0.0963189	2.16191	2.06559
ZNF30	0.335281	0.185566	2.23617	2.0506
ZNF746	0.301082	0.328682	2.37804	2.04936
PSAP	0.250449	0.209156	2.25651	2.04735
BFAR	0.472342	0.269331	2.30819	2.03886
DNASE2B	0.903773	1.29148	3.32723	2.03575
WBP11	0.0925709	-0.0748142	1.94337	2.01818
BANF1	0.186305	0.233292	2.24436	2.01106
WDR61	0.0170298	0.508661	2.51958	2.01092
HSPA9	0.134429	0.230378	2.2388	2.00842
GNB2	0.040398	-0.295753	1.70897	2.00472
KPNB1	0.190901	-0.0189013	1.98544	2.00434
PRDM15	0.137427	0.171392	2.16365	1.99226
SPINT1	0.198682	-0.0658747	1.92527	1.99115
FAM208B	0.265039	0.279677	2.26791	1.98824
MICU2	0.00923574	0.449006	2.43611	1.9871
SLC30A5	0.0134098	-0.0536847	1.92242	1.97611
PTP4A2	0.124401	0.394189	2.35285	1.95866
MAOA	0.47396	0.880069	2.81792	1.93785
ZWILCH	0.265521	0.0178684	1.95419	1.93632
RNF126	0.270997	-0.049978	1.88608	1.93606
SF3B5	0.124898	0.0807458	2.00378	1.92303
GNAI3	0.0576378	0.078627	1.99088	1.91225
GDI2	0.0755728	-0.0835006	1.82424	1.90774
SLC4A1AP	0.0205059	0.152988	2.04709	1.89411
PLEKHJ1	0.502756	0.324679	2.21846	1.89378
TXNDC12	0.0475212	0.0960222	1.98219	1.88617
LCMT2	0.0839357	0.205557	2.08428	1.87873
HK1	0.425536	0.502672	2.37906	1.87639
SMIM4	0.100679	-0.0509897	1.82512	1.87611
NOMO3	0.148755	0.100394	1.96257	1.86217
COX5B	0.0597822	-0.064306	1.79386	1.85816
TKT	0.0409819	-0.267521	1.58578	1.8533
EIF1AD	0.109346	-0.0827256	1.76183	1.84455
DNAJC21	0.002905	0.425077	2.25728	1.83221
DLGAP4	0.0070953	-0.000947545	1.82118	1.82212
METAP2	0.133416	0.232909	2.05147	1.81856
TIMM21	0.312372	0.348017	2.16024	1.81222
SCAP	0.253452	0.136546	1.94794	1.81139
NARS	0.0643023	-0.0452235	1.76523	1.81045
C19orf43	0.05538	0.0183005	1.81576	1.79746
NIPA2	0.296432	0.480575	2.27259	1.79201
MTMR2	0.340481	0.42992	2.21516	1.78524
CLTA	0.124999	0.0859944	1.86597	1.77998
DDB1	0.385898	0.289422	2.06887	1.77945
ZNF777	0.147886	-0.152221	1.62105	1.77327
PEBP1	0.108992	-0.0278869	1.74333	1.77122
NPM1	0.0715861	0.0926966	1.84309	1.75039
ADO	0.059261	-0.18528	1.562	1.74728
MRPL17	0.207853	0.0267908	1.76988	1.74308
TDP1	0.0678594	-0.0376953	1.68932	1.72702
ERRFI1	0.19957	0.547982	2.27456	1.72658
CDC25A	0.467789	0.631602	2.34616	1.71456
RTCB	0.165698	0.172384	1.88668	1.71429
COX18	0.501412	0.625528	2.33878	1.71325
DNM2	0.312523	0.0493579	1.74525	1.6959
TJP1	0.000980744	0.357724	2.05341	1.69569
ACTR1A	0.210537	0.0480759	1.74342	1.69535
EID1	0.0360917	0.210276	1.90415	1.69387
CCDC85C	0.0955097	0.233157	1.92685	1.6937
CCNT1	0.0175361	-0.0965372	1.59568	1.69222
NOMO2	0.172089	0.107647	1.79928	1.69163
RPS6KC1	0.0805104	-0.328475	1.35959	1.68806
SRP14	0.0945802	0.141185	1.82873	1.68755
SLC39A3	0.390208	0.0678689	1.7523	1.68443
HIST1H2AC	1.02907	1.26934	2.95299	1.68365
PSMA4	0.111859	-0.0149248	1.66401	1.67894
ZFP91	0.155804	0.0323975	1.70842	1.67602
C9orf69	0.0785231	0.105216	1.78098	1.67576
FBXL22	0.244962	-0.150606	1.5194	1.67
POLR1A	0.405578	0.25893	1.9289	1.66997
C6orf89	0.0233461	0.0466321	1.7164	1.66977
YOD1	0.184802	0.372511	2.03922	1.66671
CITED2	0.0467282	0.299567	1.96351	1.66394
PTGES2	0.0309528	-0.157543	1.48464	1.64218
GOLGB1	0.0855195	-0.0432463	1.59397	1.63722
SLC3A2	0.0952381	-0.0879612	1.54341	1.63137
ELP4	0.104294	-0.133891	1.48878	1.62267
ZNF408	0.203881	0.295073	1.91536	1.62028
TTC8	0.29787	0.232872	1.83809	1.60522
CCDC90B	0.269552	0.171248	1.77593	1.60468
NUP54	0.114326	0.158958	1.76222	1.60326
GRHL2	0.171426	-0.0933099	1.50851	1.60182
MFSD8	0.324888	0.202153	1.80054	1.59839
C6orf48	0.0348196	0.217725	1.81461	1.59688
HSPD1	0.318324	0.294256	1.88838	1.59412
HSPA4L	0.727855	0.76174	2.35183	1.59009
TMEM201	0.345605	-0.0289836	1.55969	1.58867
SZRD1	0.229678	0.0562874	1.64496	1.58867
GYG1	0.270773	0.365777	1.95423	1.58845
CWC22	0.417953	0.119029	1.70343	1.58441
PDRG1	0.981684	1.21249	2.79424	1.58176
DNAJB4	0.987823	0.817031	2.39047	1.57344
DSG2	0.189439	0.340951	1.91287	1.57192
SNAPC5	0.114154	-0.0824779	1.48378	1.56625
NINJ1	0.452873	0.13486	1.69636	1.5615
MRPS12	0.369022	0.341215	1.90013	1.55891
FAM229B	0.0594752	0.0533802	1.60901	1.55563
GSS	0.236816	0.100054	1.65438	1.55433
CCT5	0.400012	0.557124	2.11083	1.5537
SMEK1	0.245742	0.119475	1.66941	1.54994
TBPL1	0.0664389	-0.0690149	1.47851	1.54753
WWP2	0.0165356	-0.29159	1.2553	1.54689
WHAMM	0.211483	0.155405	1.69925	1.54384
NFIB	0.109252	-0.164703	1.37614	1.54084
PCYOX1	0.0145384	-0.173703	1.36554	1.53925
FBXW5	0.394759	-0.0474485	1.48865	1.5361
MMAA	0.0836287	0.121804	1.65135	1.52955
BRD3	0.0289757	0.016939	1.53983	1.52289
C14orf2	0.206517	0.162242	1.68502	1.52278
SIPA1L2	0.351924	0.596313	2.11234	1.51602
FBXO31	0.244039	-0.546369	0.96844	1.51481
CBWD5	0.222525	-0.0413861	1.47118	1.51256
AP1M1	0.140395	0.0349631	1.54613	1.51117
CEP55	0.00996191	0.117023	1.62734	1.51032
MRPS33	0.0557383	0.209606	1.71839	1.50879
ICMT	0.475582	0.521443	2.02876	1.50731
ANAPC13	0.258091	0.79513	2.29704	1.50191
EIF4E	0.387826	0.540806	2.04077	1.49996
GBE1	0.0927395	0.346059	1.84467	1.49861
HNRNPK	0.0682011	0.251232	1.74094	1.48971
RMI1	0.0130442	0.19235	1.67594	1.48359
MGAT1	0.0752846	0.0259029	1.5063	1.4804
LAMA3	0.711934	1.02387	2.50366	1.47979
MED17	0.188734	0.231887	1.70598	1.47409
MSANTD4	0.08252	0.564466	2.03586	1.47139
XXYLT1	0.383082	0.08437	1.55425	1.46988
FAM21C	0.249957	0.309029	1.77712	1.46809
CRCP	0.0492995	-0.0307204	1.4364	1.46712
ALG14	0.0844078	0.540258	2.00074	1.46048
TRIM24	0.432795	0.203756	1.66216	1.45841
YTHDF2	0.0719365	0.0271352	1.48306	1.45592
LRRC61	0.0157854	-0.0998184	1.35346	1.45327
TRIM25	0.163414	-0.0319239	1.41876	1.45068
MRPL15	0.162669	0.396808	1.84563	1.44882
SRGAP1	0.210174	0.0469077	1.49522	1.44832
TNFRSF10B	0.105512	0.248127	1.69554	1.44741
MIEN1	0.0816299	-0.106328	1.34091	1.44724
C1orf116	0.655864	0.51639	1.96252	1.44613
NFIC	0.0306193	0.1203	1.56498	1.44468
TRIM27	0.149504	-0.246401	1.1973	1.4437
PCBD1	0.179281	0.191088	1.63429	1.4432
NCAPD3	0.0256819	0.159842	1.60147	1.44163
RWDD1	0.276966	0.412504	1.85347	1.44096
GLUD1	0.383851	0.589004	2.02903	1.44003
ZNF433	0.374163	-0.303519	1.13612	1.43964
NAT10	0.052303	-0.420532	1.01697	1.4375
PAG1	0.108694	-0.0752363	1.35975	1.43498
RAP2B	0.403951	0.814512	2.24944	1.43493
PDHA1	0.128074	0.084554	1.51915	1.43459
GTPBP4	0.133649	0.601573	2.03484	1.43327
GHITM	0.2155	0.37184	1.80398	1.43214
SMC1A	0.0662111	-0.0703625	1.35894	1.42931
NRP1	0.102993	-0.108137	1.32017	1.42831
KPNA4	0.0687379	-0.0327948	1.39547	1.42827
KARS	0.123286	-0.0464474	1.38049	1.42693
ABRACL	0.0789079	-0.0137193	1.41267	1.42639
EEF1D	0.102289	-0.181119	1.24325	1.42437
C9orf156	0.191135	0.115793	1.53896	1.42316
LIMS1	0.0394458	-0.00311262	1.41887	1.42198
TIMM10	0.284737	0.0328519	1.4531	1.42025
ATP5E	0.0977218	0.128645	1.54842	1.41978
SNRNP40	0.235636	0.0905181	1.50716	1.41664
EIF4A3	0.254451	0.609086	2.02255	1.41347
RPTOR	0.363735	0.185614	1.5984	1.41278
ARFGEF1	0.0715399	0.0561301	1.46707	1.41094
MEGF9	0.232732	0.0358021	1.44517	1.40937
GAMT	0.223423	-0.0671205	1.34162	1.40874
TGS1	0.285277	0.439346	1.84362	1.40428
RARS	0.0963415	0.000601268	1.40457	1.40397
PPAPDC1B	0.0110554	0.14781	1.55081	1.403
PARP11	0.196843	0.392867	1.79499	1.40212
MRPS28	0.101203	0.280149	1.68024	1.40009
DHFR	0.0458378	0.00608024	1.40076	1.39468
ATP5F1	0.075858	0.336672	1.72407	1.3874
MUC20	0.962121	0.689516	2.0741	1.38458
TMEM33	0.184677	0.424236	1.80871	1.38447
TBC1D2	0.188233	-0.301136	1.07459	1.37573
EXOSC3	0.221908	0.190373	1.56218	1.37181
FEM1A	0.442017	0.366894	1.73451	1.36762
KCNN2	0.813493	0.840995	2.20812	1.36713
GTF3C1	0.269337	-0.010118	1.35355	1.36367
STIM2	0.43727	0.384831	1.74836	1.36353
MAN2B2	0.0663451	0.0550428	1.41636	1.36132
CALD1	0.152725	0.171385	1.53241	1.36102
TMEM18	0.0239945	-0.0724744	1.28757	1.36004
RP11-706O15.1	0.123667	-0.322125	1.03482	1.35694
IFFO2	0.116818	-0.422758	0.934142	1.3569
SPTSSA	0.107969	0.333518	1.68055	1.34704
RIOK2	0.222665	0.711856	2.0499	1.33804
GTF2H1	0.189818	0.522728	1.8591	1.33637
SUPT16H	0.0591732	0.0294206	1.365	1.33558
TBRG1	0.617221	0.584541	1.91448	1.32993
SRP54	0.0971069	0.074449	1.4041	1.32965
IFNAR1	0.325021	0.133796	1.45968	1.32589
LRRC41	0.151268	0.101619	1.42719	1.32557
DDX56	0.478082	0.563186	1.88809	1.3249
DAP3	0.0756872	0.330299	1.65275	1.32246
CISD1	0.259932	0.268529	1.5906	1.32208
RPS26	0.065197	-0.0532337	1.26531	1.31854
CLPX	0.0954707	0.0256019	1.34182	1.31621
NDUFA9	0.238854	0.268921	1.58218	1.31326
C1orf43	0.0173835	-0.00475294	1.30562	1.31037
CYR61	0.074206	-0.192596	1.11717	1.30977
NCL	0.249427	0.396396	1.70033	1.30394
ARHGAP5	0.0761144	0.343698	1.6341	1.29041
SON	0.149497	0.121433	1.40841	1.28698
SRPR	0.113595	0.366335	1.65089	1.28456
PHAX	0.156198	-0.0175012	1.26495	1.28245
IRAK4	0.195914	0.227584	1.50961	1.28203
RNF7	0.429232	0.234671	1.51317	1.2785
USP38	0.141468	0.112877	1.39019	1.27731
PPT1	0.00389075	0.0330825	1.30932	1.27624
RSL1D1	0.0769011	-0.0219356	1.25373	1.27567
BLMH	0.143184	-0.0606441	1.20951	1.27015
HSPA1B	0.0953095	-0.00813456	1.2584	1.26653
RPS19	0.148831	-0.247995	1.01286	1.26085
USPL1	0.110681	-0.433918	0.823491	1.25741
GYS1	0.374971	0.130681	1.38561	1.25493
C12orf66	0.0522694	0.111348	1.36536	1.25401
DHRS7	0.753516	0.978573	2.23093	1.25235
BAG3	0.409814	0.670589	1.91985	1.24927
DAPK3	0.347839	0.0972876	1.34326	1.24597
PPCDC	0.200592	-0.210971	1.02502	1.23599
CREBL2	0.0389562	-0.172888	1.06108	1.23396
CDK1	0.093961	0.346681	1.57644	1.22976
DCP1B	0.0422768	-0.161577	1.06516	1.22674
MAGT1	0.397468	0.409755	1.63649	1.22673
HDLBP	0.139141	0.248046	1.47267	1.22463
TMEM203	0.126301	-0.0572724	1.16479	1.22207
ZNF593	0.05642	-0.314365	0.90602	1.22038
SNRNP48	0.122168	0.356702	1.57677	1.22007
PRPF4	0.319429	0.444802	1.66453	1.21973
TBRG4	0.241497	-0.0796804	1.13601	1.21569
RBM8A	0.263545	0.145675	1.35923	1.21356
SRSF2	0.0142822	0.749351	1.96113	1.21178
TRIM26	0.49433	0.236664	1.44463	1.20796
COLGALT1	0.271501	0.350309	1.5567	1.20639
ABCC4	0.00868882	0.336045	1.54175	1.20571
HSP90AA1	0.277522	0.402648	1.60726	1.20461
NSDHL	0.258621	0.249261	1.45262	1.20336
ZWINT	0.0432372	0.231023	1.43096	1.19994
DDB2	0.245282	0.369027	1.56862	1.1996
SMIM15	0.0126645	0.0230571	1.21556	1.1925
AKIRIN2	0.00956706	0.295712	1.48758	1.19187
PIP4K2A	0.478055	0.890197	2.0786	1.1884
TYK2	0.0059459	-0.108428	1.07832	1.18675
TOMM70A	0.0981933	0.429429	1.61567	1.18624
DPM2	0.204003	0.136854	1.32302	1.18617
LSM7	0.0860733	-0.179491	1.00305	1.18255
CRK	0.195353	0.186672	1.36592	1.17925
HIF1AN	0.286084	0.187676	1.36433	1.17665
ZNF446	0.0960896	-0.496815	0.679656	1.17647
TOP3A	0.300887	0.272034	1.44731	1.17528
ZNF441	0.153078	0.28961	1.46433	1.17472
COPS6	0.1518	-0.262703	0.908443	1.17115
SRM	0.549818	0.594138	1.76211	1.16797
TMEM50B	0.229575	0.45253	1.61709	1.16456
UBE2N	0.188609	0.376988	1.54146	1.16447
MOCS3	0.214286	-0.460599	0.699729	1.16033
TYMS	0.232422	0.40706	1.56669	1.15963
PHLDA3	0.466838	-0.00825498	1.1498	1.15806
IMMP1L	0.287348	0.44387	1.60156	1.15769
C6orf62	0.0804025	0.397096	1.55282	1.15572
SSH1	0.0202728	-0.0712082	1.08416	1.15537
USP11	0.531812	0.105285	1.26047	1.15518
EIF4E2	0.140801	-0.12365	1.03142	1.15507
EPN1	0.353129	0.146094	1.29884	1.15275
PNO1	0.410468	0.302198	1.4534	1.1512
MZT2B	0.018373	-0.386542	0.763666	1.15021
CTBP2	0.175875	-0.110228	1.03959	1.14982
NCOA4	0.281997	0.42643	1.5759	1.14947
TSPYL1	0.156351	0.489716	1.63798	1.14826
SLC38A7	0.267844	-0.154869	0.987302	1.14217
PTDSS1	0.231048	0.502046	1.64296	1.14091
CAPRIN1	0.0255836	-0.247943	0.892003	1.13995
WWP1	0.117309	0.140241	1.27705	1.13681
CTU1	0.448393	-0.431761	0.698696	1.13046
RNH1	0.299918	0.117206	1.24698	1.12977
CDS1	0.4961	0.480203	1.60594	1.12573
DUSP3	0.540733	0.385979	1.50762	1.12164
SLC39A6	0.258962	0.344383	1.46479	1.12041
PSMG1	0.263669	0.361324	1.48156	1.12023
USP2	0.467251	0.264125	1.38271	1.11859
PDCD11	0.427004	0.301639	1.41957	1.11793
RPP38	0.0625695	-0.0546665	1.05832	1.11299
PRPF39	0.0169802	0.020565	1.13299	1.11243
CDKN2C	0.0830002	-0.303113	0.805435	1.10855
PEX2	0.249351	0.224639	1.33198	1.10734
MESP1	0.11434	-0.0342352	1.06885	1.10309
FECH	0.181904	0.405969	1.50895	1.10298
DPF2	0.0846718	-0.220473	0.88033	1.1008
GLRX3	0.242937	0.371357	1.47035	1.09899
C9orf64	0.899868	0.66378	1.75993	1.09615
GPATCH1	0.118853	-0.260499	0.83511	1.09561
COMMD9	0.184513	-0.0878971	1.00688	1.09478
MAPK1IP1L	0.146157	0.431254	1.52547	1.09421
MCM7	0.143049	0.130296	1.2238	1.0935
MON1B	0.0136625	-0.248115	0.843658	1.09177
USP54	0.446849	0.368998	1.45783	1.08883
IQSEC2	0.397059	-0.193832	0.894498	1.08833
TXNL4A	0.188998	-0.108276	0.978371	1.08665
DNAJA2	0.07796	-0.0878108	0.99786	1.08567
ELAC2	0.24825	0.0697376	1.15501	1.08527
NOP56	0.208323	0.273322	1.35771	1.08438
FAM83D	0.178393	0.372264	1.45546	1.08319
CAT	0.0653407	0.312495	1.39505	1.08256
UXS1	0.130594	-0.274498	0.807064	1.08156
TLN1	0.16152	-0.0488006	1.02715	1.07595
TMEM87A	0.320746	0.359707	1.4356	1.07589
HNRNPF	0.174834	0.400454	1.47615	1.07569
MTHFR	0.00782466	-0.0329679	1.03907	1.07204
ZC3H4	0.112239	0.293948	1.36522	1.07128
PRPF40A	0.117461	0.149398	1.21981	1.07042
LPXN	1.25266	0.778831	1.84634	1.06751
EMC8	0.291239	0.428553	1.49409	1.06554
MYH9	0.25318	0.33518	1.39679	1.06161
FAM192A	0.0774498	0.0607457	1.11789	1.05714
ATL3	0.0338306	-0.0471271	1.00689	1.05402
BCL2L1	0.501125	0.22066	1.2716	1.05094
SLC22A5	0.364642	0.143492	1.19386	1.05037
ATMIN	0.135595	0.175819	1.2253	1.04948
CHTF18	0.0806837	-0.0780292	0.969584	1.04761
MCM4	0.17213	0.194842	1.24175	1.04691
RAN	0.225697	0.506924	1.55289	1.04596
CST3	0.07096	0.0351147	1.07989	1.04477
HSPH1	0.726511	0.724173	1.76808	1.04391
PNN	0.054183	0.0192374	1.05951	1.04027
TSC22D2	0.0698087	0.273874	1.31364	1.03977
C15orf39	0.0130185	-0.148675	0.889612	1.03829
INTS10	0.307762	0.496307	1.52888	1.03257
C1orf174	0.070349	0.217851	1.24881	1.03095
SRPRB	0.416074	0.616553	1.64439	1.02784
IL6R	0.523691	0.38269	1.41018	1.02749
MTRF1	0.0526686	0.280371	1.30766	1.02729
UBB	0.877747	0.298679	1.32501	1.02633
FLNB	0.289574	0.15572	1.17892	1.0232
USMG5	0.0818904	0.235288	1.25796	1.02267
ZNF652	0.0675474	-0.161356	0.86128	1.02264
SLC25A13	0.450454	0.279472	1.29997	1.02049
FADD	0.269444	0.296932	1.31678	1.01985
TMED3	0.147643	0.0804701	1.09844	1.01797
PLEC	0.296997	-0.0183713	0.99938	1.01775
KEAP1	0.291902	0.307084	1.32468	1.0176
OSBP	0.24704	-0.0429111	0.971558	1.01447
BRK1	0.0772506	0.143406	1.1562	1.0128
PDCL3	0.10748	-0.021318	0.990099	1.01142
PXN	0.237075	0.165909	1.17714	1.01123
POLR3B	0.469386	-0.179702	0.830613	1.01032
CBWD6	0.38323	0.0482233	1.05837	1.01014
STT3B	0.0677988	-0.0911525	0.91837	1.00952
C12orf45	0.287789	0.0144009	1.02222	1.00782
NPRL3	0.0298785	-0.0443844	0.963029	1.00741
FOXP4	0.0162384	-0.308538	0.697448	1.00599
FAM21A	0.204242	0.19955	1.20549	1.00594
SESN1	0.157943	0.77769	1.78358	1.00589
NF2	0.201212	0.0791958	1.08317	1.00397
FH	0.032494	-0.124513	0.87929	1.0038
NDUFA2	0.108556	0.169534	1.16897	0.999441
ZNF107	0.084717	-0.226207	0.773146	0.999353
ZNF267	0.131751	0.338238	1.33671	0.998471
UGT2B28	0.465338	-0.354053	0.642812	0.996865
C20orf27	0.375815	0.119409	1.11489	0.995483
GLMN	0.360917	0.513071	1.50841	0.99534
PSMB3	0.261162	0.166658	1.15803	0.99137
NDUFA12	0.127944	0.298477	1.28878	0.990307
AFF3	0.652256	0.384556	1.37417	0.989617
RCC1	1.60811	1.86946	2.85883	0.989375
BMPR2	0.0455421	0.307301	1.2955	0.988196
TIMM23	0.484258	0.457792	1.445	0.987208
PEX14	0.278909	0.391055	1.37488	0.983829
USP8	0.0250166	-0.0576696	0.925873	0.983543
MYBBP1A	0.256456	-0.0917687	0.888737	0.980506
PMPCA	0.108362	-0.000383516	0.978165	0.978549
PRKCZ	0.0501996	-0.458061	0.519189	0.977251
AP1S1	0.218025	-0.100942	0.87521	0.976152
MKLN1	0.334125	0.274036	1.24349	0.969454
UBE2S	0.134914	-0.176722	0.792123	0.968845
FAM107B	0.148742	0.20683	1.17386	0.967032
EIF3B	0.217342	-0.0420025	0.92316	0.965162
KANSL3	0.0338282	-0.239613	0.724852	0.964465
XRCC6BP1	0.121463	0.419491	1.38325	0.963761
KLHL26	0.137594	-0.0215562	0.942051	0.963607
ZC3H8	0.106853	0.679884	1.64332	0.963435
KIAA0196	0.164643	1.025	1.98624	0.961243
ZXDC	0.096702	0.567708	1.52769	0.959986
DHCR24	0.481323	0.476902	1.43678	0.959881
NSFL1C	0.523544	0.663386	1.62288	0.959494
CCZ1	0.055789	0.408861	1.36726	0.958404
IFNGR1	0.242244	0.47643	1.4348	0.958368
PHC2	0.113595	-0.468084	0.48841	0.956494
HDGFRP2	0.0769376	-0.0246001	0.931689	0.956289
FAHD1	0.226655	-0.0477122	0.907038	0.95475
THAP1	0.137753	0.0148027	0.96884	0.954037
PAPOLA	0.404884	0.285311	1.23768	0.952368
EIF5A	0.355768	0.25775	1.20841	0.95066
LSMD1	0.0559324	-0.126347	0.823778	0.950124
PAFAH1B1	0.256955	0.205739	1.15534	0.949605
MFSD12	0.291299	0.156931	1.10519	0.948258
DIMT1	0.0799495	0.0979647	1.04251	0.944544
C12orf65	0.253426	0.0779915	1.01922	0.941224
RNFT2	0.222105	-0.124236	0.816358	0.940594
MAGEA3	0.346681	1.00249	1.94282	0.940327
LNX2	0.520864	0.519122	1.4583	0.939177
BRCC3	0.0263814	-0.0940958	0.843875	0.937971
PSMC5	0.175691	0.00662458	0.94405	0.937425
DNAJC9	0.297977	0.0645764	1.00117	0.936591
RABEPK	0.471633	0.159136	1.09526	0.936128
STAT1	0.0138323	0.0679646	1.00391	0.93595
SEPHS2	0.202035	0.242943	1.1767	0.933756
ZNF577	0.140574	0.157888	1.08936	0.931471
ZC3H15	0.214236	0.325348	1.25494	0.929587
R3HCC1	0.0626129	-0.173139	0.753832	0.926971
XPNPEP1	0.139553	0.446217	1.37256	0.926341
ZNF688	0.118587	-0.334176	0.59155	0.925725
TACC1	0.51157	0.50528	1.42701	0.921726
GLE1	0.290828	0.326261	1.24508	0.91882
ZNF721	0.214063	-0.121153	0.797549	0.918702
KIF1C	0.212737	0.169412	1.08342	0.914003
MOCOS	0.0364975	0.141077	1.05195	0.910875
KANSL2	0.262627	0.595556	1.50269	0.90713
ZNF286B	0.091664	-0.279899	0.626365	0.906264
ATPAF1	0.0307336	-0.161904	0.742643	0.904547
HEATR2	0.244778	0.248259	1.15197	0.903708
C5orf28	0.287053	0.545965	1.4496	0.903636
ZNF326	0.50166	0.538271	1.44182	0.903547
CLPB	0.370717	-0.924766	-0.0289139	0.895852
LACTB2	0.478087	0.915518	1.80908	0.893564
LSM14B	0.0272481	0.0388595	0.932153	0.893293
TTC21B	0.175258	0.675957	1.56817	0.89221
GHR	0.509628	0.767335	1.65857	0.891239
LYRM7	0.273266	0.318681	1.2089	0.890218
ARID5B	0.726414	0.299321	1.1891	0.889783
RPL10L	0.467268	0.678551	1.567	0.888451
KIF20A	0.156736	0.054952	0.94244	0.887488
RCHY1	0.153734	0.158183	1.04498	0.886799
UBP1	0.0672987	0.0979722	0.983258	0.885285
TUBA1C	0.377947	0.716614	1.60181	0.885192
TMEM179B	0.239221	0.35675	1.24025	0.883501
FANCL	0.0322225	-0.229445	0.652314	0.881759
DCTN5	0.280577	-0.290613	0.586102	0.876715
ACTB	0.201305	0.429648	1.30465	0.875005
TMEM126B	0.307382	0.480531	1.34753	0.866996
TRA2B	0.238777	0.176385	1.04196	0.865574
NIFK	0.362966	0.341754	1.20717	0.865412
TRMU	0.272968	0.0662691	0.931062	0.864793
PRKCD	0.100019	-0.090525	0.773211	0.863736
SLC29A3	0.366371	-0.13305	0.730552	0.863603
BOLA3	0.3049	0.565687	1.42813	0.862442
TBC1D25	0.0887149	0.00585685	0.867624	0.861767
LIMCH1	0.412966	0.612744	1.47104	0.858299
MYO19	0.0809508	0.327933	1.18383	0.855901
RCN2	0.0222211	0.531008	1.37917	0.848166
TCOF1	0.493999	0.428058	1.27294	0.844881
HYOU1	0.402472	0.387635	1.23204	0.844402
TUBGCP2	0.163383	-0.099629	0.73997	0.839599
NAA60	0.482776	0.408637	1.24456	0.835924
NRBP1	0.256547	0.0624632	0.896954	0.834491
AKAP10	0.063829	-0.0723912	0.761113	0.833505
NAA50	0.0799141	0.179669	1.01041	0.830742
TRIM33	0.0343048	0.0610039	0.891666	0.830662
TMEM248	0.0127587	0.0597544	0.8902	0.830446
SEC61G	0.0596782	0.145219	0.975205	0.829986
ESYT1	0.194259	-0.16217	0.665328	0.827498
AAGAB	0.294459	0.17137	0.997097	0.825727
SYMPK	0.242273	-0.00576947	0.81594	0.82171
GART	0.34042	0.107494	0.927091	0.819597
PCYT2	0.799667	0.349962	1.16928	0.819317
TMEM167A	0.25689	0.458451	1.27359	0.815141
AKT2	0.13303	0.0679407	0.882844	0.814904
ATPIF1	0.340905	0.154863	0.969171	0.814308
ANAPC7	0.368453	0.464761	1.27839	0.813625
PPP1R10	0.161872	-0.0771413	0.735762	0.812903
ZNF689	0.0775994	0.25691	1.06855	0.811641
GAK	0.195119	-0.00786323	0.800534	0.808397
HOMEZ	0.23049	0.0911168	0.895678	0.804561
PARP9	0.0969815	0.503317	1.30451	0.801193
ACAD10	0.017078	-0.20163	0.59837	0.800001
CENPN	0.14728	-0.456684	0.342037	0.798721
PCNP	0.0587798	0.0890307	0.886236	0.797206
PSMB5	0.227523	0.476416	1.27259	0.796176
YIPF1	0.0361022	-0.250124	0.545902	0.796026
ALPK3	0.770743	0.500442	1.29475	0.794311
ARF4	0.171085	0.398212	1.19078	0.792572
CSNK1G3	0.261989	0.175771	0.966464	0.790693
CCDC124	0.353223	0.112752	0.9028	0.790048
EXOC5	0.0312759	0.296028	1.08453	0.788503
TFAM	0.092871	0.151766	0.938907	0.787141
INO80	0.0707485	-0.103514	0.683273	0.786787
TMEM140	0.520725	0.24731	1.02946	0.782152
OIP5	0.0302146	-0.190567	0.589902	0.780468
POLRMT	0.391385	0.0962485	0.875461	0.779213
PPP3R1	0.0387105	-0.0683065	0.710818	0.779125
DDIT3	0.103707	0.100593	0.87747	0.776877
SUPT6H	0.395896	0.0375769	0.813418	0.775841
REXO2	0.0699031	0.249039	1.02428	0.775236
ARPP19	0.208483	0.278927	1.05309	0.774164
POFUT1	0.247613	0.218773	0.992558	0.773785
MME	0.248389	0.466828	1.24057	0.773743
ZNF239	0.0135606	0.0143996	0.787281	0.772882
EEPD1	0.189697	0.160742	0.930517	0.769775
USP20	0.287529	0.0730113	0.841991	0.76898
MRFAP1	0.18955	0.240094	1.00747	0.767373
TRPM2	0.747476	0.34514	1.11236	0.767219
CLASP2	0.129208	0.14967	0.916346	0.766675
ATG12	0.190223	0.140778	0.906688	0.76591
PUS1	0.275395	0.250853	1.01601	0.765152
ACTR10	0.136742	0.32661	1.08606	0.759453
SBNO1	0.121033	-0.00501983	0.752373	0.757393
ADH5	0.131414	0.232573	0.98688	0.754307
CHAMP1	0.00172912	0.515294	1.26792	0.752629
RNMTL1	0.208681	-0.160362	0.592231	0.752594
TRAPPC8	0.101479	0.772615	1.52517	0.752559
SRP68	0.311067	-0.0883909	0.663609	0.752
EMC6	0.245182	0.42852	1.17364	0.745123
TMCO1	0.0656071	0.205969	0.950384	0.744415
ZDHHC24	0.16966	0.059791	0.803944	0.744153
NDUFAF3	0.0826742	-0.114018	0.628099	0.742118
COQ7	0.0200742	0.0281103	0.767647	0.739537
UBAC1	0.0432204	0.145908	0.885201	0.739293
VPS35	0.0655814	-0.0713297	0.666365	0.737695
VKORC1L1	0.115544	0.113371	0.850606	0.737235
CNOT2	0.0250163	7.65857e-06	0.736625	0.736617
PPIF	0.380199	0.585237	1.31964	0.734401
FAM83H	0.0301127	-0.195977	0.537982	0.733959
DNA2	0.0264804	0.141228	0.872037	0.730809
RPS27L	0.289494	0.487584	1.21481	0.727222
CD320	0.774123	0.889075	1.61469	0.725615
VAMP7	0.0137794	-0.04634	0.67657	0.72291
RAB21	0.171816	0.39102	1.11287	0.721851
IPO7	0.0617807	0.228709	0.950546	0.721837
ZNF131	0.0132614	0.0883162	0.809789	0.721473
LRRN1	0.0255867	0.0661361	0.786413	0.720277
NELFCD	0.0373515	0.00406866	0.722629	0.718561
EFTUD2	0.168133	-0.215898	0.501804	0.717702
ATXN2	0.280125	0.438542	1.15273	0.714184
MUTYH	0.253686	-0.312981	0.400526	0.713507
AAAS	0.110624	-0.0672059	0.642211	0.709417
C11orf58	0.216494	0.0241488	0.730658	0.706509
FNDC3B	0.37066	0.178919	0.885407	0.706488
SLC25A38	0.421199	0.509908	1.21197	0.702061
STRN3	0.0465419	0.200949	0.902786	0.701837
IRAK1	0.216036	0.0512552	0.752404	0.701149
MDM2	0.797001	1.03078	1.73076	0.69998
PABPC4	0.114999	0.222354	0.922019	0.699666
CBWD1	0.627029	0.259766	0.957554	0.697788
HAUS2	0.182812	0.24241	0.940184	0.697774
VIMP	0.271427	0.794662	1.49162	0.696953
HIBCH	0.473111	0.457027	1.15388	0.696851
BCL2L13	0.194575	0.102894	0.799622	0.696729
KDM4B	0.13842	0.200735	0.897169	0.696434
USP9X	0.0637354	0.186621	0.882875	0.696254
CBY1	0.00306693	-0.101421	0.592104	0.693525
TUBA1B	0.0596918	0.120986	0.812893	0.691907
POLM	0.0977528	-0.155362	0.533714	0.689076
RRN3	0.14759	0.273216	0.95653	0.683314
NUPL2	0.14876	0.384447	1.06466	0.68021
KLHL21	0.151239	-0.0157804	0.664131	0.679911
WIZ	0.568134	0.162665	0.842278	0.679613
ARL2BP	0.153974	0.574525	1.25307	0.678543
PPM1D	0.772794	0.420826	1.09842	0.67759
ISCA2	0.0510631	0.166835	0.842393	0.675558
CXorf40A	0.0885138	-0.562346	0.112828	0.675174
TOMM40L	0.169713	0.0854587	0.760593	0.675134
CWC15	0.23291	0.560248	1.23315	0.672898
MIIP	0.126735	-0.101032	0.571588	0.67262
COBLL1	0.85284	1.08021	1.75221	0.672
HS6ST1	0.119761	0.0587936	0.730482	0.671688
STXBP5L	0.0330011	0.140888	0.812064	0.671176
NFX1	0.206286	0.123421	0.794491	0.67107
CASZ1	0.0273753	-0.0984324	0.570674	0.669106
RNF168	0.148098	-0.232936	0.434501	0.667437
DDX58	0.0447149	-0.629821	0.0371055	0.666926
ASCC2	0.394874	0.317776	0.984616	0.66684
CASP3	0.150362	0.458149	1.12391	0.665757
HLCS	0.0231684	-0.016343	0.647523	0.663866
SESN2	0.436172	0.508076	1.17173	0.66365
SLC35B4	0.08549	-0.140461	0.520908	0.661369
C16orf91	0.352261	0.243082	0.902072	0.65899
TRIP11	0.193462	0.666896	1.32501	0.658119
CLTC	0.153053	0.33056	0.98867	0.658111
C6orf1	0.0296446	0.239607	0.897149	0.657542
DEXI	0.310442	0.512551	1.1697	0.657147
C18orf56	0.204536	0.120236	0.77405	0.653813
SNX2	0.166677	0.524015	1.17408	0.650062
PPP2R1A	0.249585	0.394596	1.04436	0.649761
ANKRD13C	0.251089	0.42899	1.07863	0.649638
SEC24B	0.0344353	0.293447	0.94012	0.646673
AKIRIN1	0.192186	0.395544	1.04139	0.64585
PGM2	0.302155	0.256035	0.898589	0.642555
RRS1	0.276253	0.322465	0.964711	0.642246
LAS1L	0.204482	-0.0891425	0.552565	0.641708
PPP6R3	0.156837	0.212006	0.853712	0.641707
C21orf67	0.459832	-0.599343	0.0400216	0.639365
SEC61A2	0.0588734	-0.254505	0.384742	0.639246
EPT1	0.451164	0.621349	1.26029	0.638936
MTFMT	0.191392	0.39758	1.03293	0.635353
DNAJC2	0.256132	0.376495	1.01176	0.635262
UCK1	0.209628	0.154474	0.788936	0.634462
SETD3	0.061337	0.042487	0.675709	0.633222
C2orf69	0.0630797	0.21185	0.843632	0.631782
CCDC6	0.3026	0.782343	1.41358	0.631237
NDUFB3	0.28126	0.729485	1.36008	0.630594
C12orf5	0.542745	1.0727	1.70304	0.630343
SEC31A	0.10662	0.17386	0.803832	0.629972
ZNF431	0.166348	-0.630871	-0.0015195	0.629351
NUP214	0.206843	0.00862556	0.637578	0.628953
ARMC7	0.253242	-0.0998178	0.528942	0.62876
EXOC7	0.229254	0.0771363	0.705513	0.628377
TMEM138	0.265191	0.479535	1.107	0.627462
ZNF322	0.0266948	-0.520544	0.106806	0.62735
BTD	0.164252	0.0677555	0.694858	0.627103
AMN1	0.128366	0.240735	0.866962	0.626227
ANKS1A	0.0383084	-0.0221806	0.603897	0.626078
GATAD2A	0.359919	0.149476	0.775502	0.626026
MYL12A	0.456927	0.730663	1.35628	0.625622
C6orf120	0.147685	0.484567	1.11018	0.625609
ORC1	0.259182	-0.00556495	0.619856	0.625421
FAF2	0.30261	0.408664	1.03344	0.624781
COPS5	0.266185	0.707343	1.33198	0.624636
THNSL2	0.182393	0.0487392	0.673107	0.624368
BZW2	0.121689	0.150801	0.774865	0.624064
ATP6V1B2	0.196644	0.12192	0.743949	0.622029
TTC9C	0.235995	0.334481	0.954124	0.619642
GCLM	0.343046	0.489151	1.108	0.618852
HECTD3	0.470449	0.170014	0.786805	0.616791
RIPK1	0.0998848	-0.129136	0.486628	0.615763
ABCF3	0.372916	0.415893	1.03049	0.614601
MPHOSPH6	0.0309874	0.152352	0.76682	0.614468
FAM177A1	0.143593	-0.0495782	0.564564	0.614142
C19orf48	0.0444575	-0.320089	0.292452	0.612541
ERH	0.282603	0.339019	0.950234	0.611215
TIGD6	0.314204	0.105122	0.714888	0.609766
RINT1	0.268284	0.342299	0.950798	0.608499
ATP5C1	0.206471	0.267117	0.874694	0.607577
RBBP4	0.0134695	0.162336	0.76941	0.607074
ABHD4	0.374921	0.118838	0.724686	0.605848
PRMT2	0.353598	0.0158942	0.620236	0.604342
ZKSCAN5	0.292269	0.080131	0.682713	0.602582
ACO2	0.283156	0.399352	1.00022	0.600864
AP2S1	0.247283	0.159261	0.757983	0.598721
TBC1D17	0.0731622	-0.129145	0.468835	0.59798
DTX2	0.404533	-0.019001	0.578964	0.597965
ABHD17A	0.240712	-0.0267825	0.570186	0.596968
UQCRH	0.0393963	0.312702	0.905414	0.592712
MTPAP	0.13688	0.245418	0.83569	0.590272
ACP1	0.0575795	0.0299461	0.619335	0.589389
RXRA	0.373802	0.773519	1.36238	0.58886
ANKRD28	0.505911	0.793555	1.37802	0.584467
ARHGEF2	0.193163	-0.665249	-0.081086	0.584163
DNAJB9	0.311594	0.176373	0.757795	0.581422
FAM122A	0.479426	-0.102415	0.478904	0.581319
PDCD4	0.0830191	0.0880701	0.668796	0.580726
NDFIP2	0.485605	0.554765	1.13333	0.57856
DBR1	0.141328	0.290601	0.868524	0.577923
TBL2	0.0441942	0.195256	0.771791	0.576535
SYF2	0.0985839	0.043113	0.619605	0.576492
KIAA1468	0.121744	0.533188	1.107	0.57381
GTPBP10	0.114608	0.0976966	0.670185	0.572489
FASTKD1	0.130441	0.139132	0.709854	0.570722
HIST1H2BN	0.522766	-0.128824	0.440887	0.569712
AGAP3	0.0754417	0.0730749	0.642327	0.569252
APTX	0.0990503	0.0659114	0.634635	0.568724
ORAOV1	0.417518	0.23406	0.802277	0.568217
NOM1	0.0198999	0.234874	0.802677	0.567803
EXTL2	0.200041	0.694765	1.26241	0.567649
SYAP1	0.134424	0.250481	0.816383	0.565902
UCHL5	0.0512642	0.1393	0.703228	0.563928
PDIA3	0.0932277	-0.0355969	0.527873	0.563469
SMURF1	0.0892067	-0.466613	0.0940443	0.560658
CCT2	0.345645	0.848023	1.40856	0.560538
SART1	0.349743	0.231916	0.79124	0.559324
F2RL1	0.551769	1.05582	1.61481	0.558988
TRMT10C	0.215102	0.304688	0.861269	0.556581
FAM218A	0.0493737	0.280209	0.836351	0.556142
DERL1	0.195308	0.521824	1.07714	0.555316
IPPK	0.524978	0.489617	1.04366	0.554045
TMEM11	0.388934	0.322276	0.874416	0.55214
RAE1	0.36403	0.31399	0.866083	0.552092
TPP1	0.138028	0.614983	1.16629	0.551307
DSC2	0.295398	0.28689	0.837644	0.550754
DYRK1B	0.0065575	-0.663454	-0.112877	0.550577
RABEP1	0.126259	0.0567381	0.606799	0.550061
ING1	0.146276	-0.433222	0.115951	0.549173
SNX11	0.381757	-0.219525	0.326261	0.545786
BRD4	0.0385602	-0.255854	0.286793	0.542647
ATP2B4	0.0245738	0.2392	0.780756	0.541556
DCAF11	0.132353	-0.221853	0.318087	0.53994
ELK1	0.23465	0.100444	0.638363	0.537919
ACN9	0.253807	0.506652	1.0439	0.537249
RAB11FIP2	0.146048	-0.0402922	0.49664	0.536932
GRK4	0.212488	-0.0239543	0.511863	0.535817
MAP2K2	0.142421	-0.0525672	0.482195	0.534763
SNX18	0.0439387	0.249198	0.783774	0.534576
NCAPG	0.0635801	-0.0666562	0.466761	0.533418
PSMC4	0.373816	0.255615	0.78615	0.530534
TARS	0.0730233	0.263383	0.793548	0.530164
LACE1	0.395331	0.727827	1.25762	0.529797
PNPT1	0.310939	0.851065	1.38066	0.529595
ZFAND2A	0.532183	0.474937	1.00354	0.528604
MFAP1	0.0948763	0.0173406	0.545334	0.527993
METTL20	0.553144	-0.123763	0.399335	0.523097
EVPL	0.0180634	-0.367867	0.153983	0.52185
GRB2	0.123673	0.265714	0.787363	0.521648
FAM58A	0.45503	0.490244	1.01188	0.521635
CISD3	0.290187	-0.088464	0.432667	0.521131
SEPHS1	0.0800796	0.0816572	0.601141	0.519483
NOL6	0.694114	0.532631	1.05174	0.519106
CHCHD10	0.0156451	-0.102442	0.413708	0.51615
ATOX1	0.129925	0.0885779	0.603859	0.515281
PRRC2C	0.0428863	0.380212	0.894509	0.514296
VPS18	0.365785	0.272578	0.786752	0.514174
UBE2J1	0.0291605	0.104221	0.618352	0.514131
LAMTOR5	0.0134127	0.077441	0.588878	0.511437
DGKQ	0.169746	0.285025	0.796298	0.511274
DDX27	0.353688	0.139545	0.647989	0.508444
SNAP29	0.328744	0.199452	0.707701	0.508249
SLC29A2	0.048367	-0.00926251	0.498861	0.508123
HSPE1	0.0563706	0.334612	0.842345	0.507733
FGFBP3	0.57692	0.467727	0.972457	0.504731
DEPDC1	0.737975	0.57088	1.07225	0.501368
SRSF3	0.122376	0.498626	0.998805	0.50018
UBR5	0.14289	-0.00703137	0.492756	0.499787
EIF5	0.222783	0.609552	1.10904	0.499483
C9orf85	0.0690221	0.0840104	0.581151	0.49714
TRIM23	0.0461928	0.417193	0.912567	0.495374
TARDBP	0.150298	0.422345	0.9168	0.494455
TXNRD2	0.325077	-0.0651698	0.429238	0.494408
DNMT1	0.253127	0.0880852	0.582363	0.494278
CDYL2	0.0151988	0.203829	0.696682	0.492852
GUF1	0.53265	0.22983	0.721069	0.491239
DHX29	0.5248	0.549462	1.03894	0.489477
MRPS18C	0.145285	0.220927	0.709208	0.488281
CUTC	0.243258	0.108139	0.593169	0.48503
TERF2	0.112443	-0.0162006	0.468192	0.484392
KIAA0319L	0.023013	0.0114228	0.495733	0.48431
RAB9A	0.0408281	0.222931	0.706758	0.483828
AK1	0.445005	0.185108	0.668696	0.483588
CLPTM1L	0.35026	0.400734	0.882875	0.482141
C12orf44	0.322055	0.352127	0.833246	0.481119
ABCE1	0.0981188	0.258126	0.738398	0.480272
TIMM8B	0.387897	0.342421	0.822002	0.479581
CDC123	0.0579076	0.237282	0.716656	0.479374
RRP1B	0.137146	0.0893932	0.568348	0.478955
XRCC5	0.143112	0.300374	0.778481	0.478107
MSL2	0.125345	-0.244882	0.23236	0.477242
PPIE	0.107121	0.285839	0.760035	0.474196
FBXO33	0.261373	0.014896	0.487265	0.472369
PELO	0.269847	-0.126788	0.344642	0.471431
BTF3L4	0.0924618	0.157923	0.628845	0.470922
UPF1	0.195211	0.0466349	0.517504	0.470869
LRRC14	0.186404	0.151085	0.621329	0.470244
PRDX2	0.0686559	-0.200823	0.26927	0.470094
ATP5G1	0.0564495	0.248082	0.716865	0.468783
TK1	0.156545	-0.0425278	0.425208	0.467736
PEX3	0.25543	0.560536	1.02763	0.467098
SCO1	0.154982	0.183685	0.648932	0.465247
CEL	1.09959	0.905749	1.37022	0.464467
COX6A1	0.230227	0.234206	0.697923	0.463717
FBXW2	0.27022	0.652315	1.11393	0.461614
UBE2V2	0.127501	0.303021	0.764321	0.461299
BCDIN3D	0.12413	0.435996	0.897257	0.461261
MTL5	0.281424	0.486085	0.944606	0.458521
PANK2	0.278436	0.0215057	0.477073	0.455567
HNRNPL	0.056647	-0.0942253	0.360615	0.45484
SPAG7	0.25269	0.22388	0.678558	0.454678
NT5C2	0.11327	0.131608	0.585022	0.453413
PRMT6	0.0302286	0.276501	0.729623	0.453122
AP2A2	0.131443	-0.126181	0.32666	0.452841
ZNF142	0.212525	0.0950986	0.54748	0.452381
HNRNPD	0.150228	0.498233	0.948119	0.449886
EVI5	0.222881	0.238389	0.687795	0.449406
APBA3	0.117978	-0.00915912	0.43877	0.447929
SLC35C2	0.0842364	0.0207324	0.468083	0.44735
ZNF613	0.258281	0.00563391	0.452864	0.44723
PLA2G4F	0.796836	0.400602	0.847692	0.447091
ANKRD11	0.201321	-0.137192	0.309127	0.446319
LYN	0.20726	0.363938	0.810113	0.446175
PPP2R4	0.086694	-0.0649926	0.380093	0.445086
PQBP1	0.403635	0.125564	0.569711	0.444147
ZNF100	0.178087	0.0171023	0.458649	0.441547
GPN2	0.235429	0.358671	0.798907	0.440237
RP4-758J18.2	0.149759	-0.111234	0.328321	0.439555
NUP155	0.212303	0.436294	0.874041	0.437748
MRPS11	0.367865	0.0464159	0.483528	0.437112
RREB1	0.294691	0.372318	0.808652	0.436333
FAM86B1	0.163366	0.289305	0.724473	0.435168
AIMP2	0.306822	0.265945	0.698479	0.432534
UBE2D4	0.0867796	0.212155	0.644527	0.432372
OXA1L	0.118271	0.275545	0.707643	0.432098
RPS10	0.00158758	-0.206396	0.225501	0.431897
CHD7	0.32402	0.312624	0.74418	0.431556
PLEKHG3	0.0185977	0.0113662	0.440702	0.429336
BTAF1	0.260759	0.128665	0.557068	0.428403
DENR	0.105775	0.0511653	0.479073	0.427908
HACL1	0.53453	0.669592	1.09734	0.427748
RTFDC1	0.0201548	0.0910413	0.517794	0.426752
ARRDC1	0.177888	-0.111449	0.31306	0.424509
SOCS2	0.345051	0.283931	0.708174	0.424244
VPS26B	0.0150061	-0.157447	0.265577	0.423024
SPATA5	0.0444632	0.0340329	0.455831	0.421798
SLC39A9	0.0033898	0.0562276	0.477109	0.420882
LMF2	0.190607	-0.278257	0.140857	0.419114
RASSF7	0.176624	-0.281674	0.134713	0.416387
CIAPIN1	0.431906	0.499325	0.915654	0.416329
HNRNPA0	0.0731988	0.0423778	0.458629	0.416251
PARVB	0.251122	0.290675	0.706388	0.415713
RC3H2	0.0247633	0.0743866	0.489855	0.415468
GALNT1	0.0316184	0.0846487	0.499583	0.414935
KIN	0.260116	0.251256	0.666189	0.414933
NOSIP	0.44119	0.134919	0.54933	0.41441
COMTD1	0.514224	0.249115	0.661023	0.411908
YTHDF1	0.400496	0.39161	0.801236	0.409626
PRPF38A	0.00435006	0.0918107	0.500592	0.408782
SMPD2	0.0676549	-0.118147	0.289777	0.407924
MARCH7	0.0204742	0.0117666	0.419354	0.407588
VCL	0.39407	0.668671	1.07302	0.404345
STMN3	0.823915	0.0331121	0.433772	0.40066
ORC2	0.284177	0.0243193	0.424588	0.400269
PMM2	0.0349341	-0.149999	0.247394	0.397392
UBALD1	0.222618	0.156895	0.55393	0.397035
EMC3	0.127216	0.434463	0.831345	0.396882
TAF8	0.103667	0.235306	0.631323	0.396017
GEMIN2	0.028879	0.0694736	0.465266	0.395792
SEPT7	0.08932	-0.0490006	0.345259	0.394259
C12orf43	0.237885	0.259868	0.652356	0.392488
PANX1	0.276881	-0.111177	0.281239	0.392416
GRPEL1	0.506076	0.585069	0.977455	0.392386
GNB1L	0.929874	0.416533	0.806636	0.390103
LPCAT3	0.581127	0.496789	0.886472	0.389682
MRS2	0.0879172	0.355324	0.744756	0.389432
ZCCHC9	0.0876002	0.0386934	0.427335	0.388642
CCT3	0.0979564	0.0333064	0.42122	0.387914
CDC14B	0.641293	0.394744	0.781263	0.386519
TCEB2	0.249885	-0.0262817	0.359569	0.385851
ZC3H14	0.326205	0.535423	0.92071	0.385287
BRIX1	0.342998	0.543999	0.927854	0.383856
UTP15	0.344878	0.235594	0.619374	0.38378
TMEM97	0.196701	0.338305	0.721612	0.383307
FUNDC2	0.197723	0.196102	0.578283	0.382181
NEDD8	0.0283517	0.0233292	0.404334	0.381005
UTP20	0.445923	1.09837	1.47469	0.376317
SEC23IP	0.0454953	0.153491	0.527926	0.374435
ILF3	0.0294063	-0.224819	0.14766	0.372479
FBXO42	0.174652	-0.181411	0.190639	0.37205
SLC37A4	0.0834548	-0.0984119	0.273557	0.371969
RNASEH2C	0.107876	0.204216	0.575354	0.371138
AIFM1	0.397375	0.442372	0.813222	0.37085
ELP5	0.130295	-0.0324879	0.33771	0.370198
TSR2	0.18871	0.145728	0.512316	0.366588
AGTRAP	0.330076	0.0252746	0.391613	0.366339
RBM25	0.0109223	0.0216031	0.386441	0.364838
SLC9A2	0.0984977	0.0999416	0.464576	0.364635
LIAS	0.331837	0.400797	0.765383	0.364586
LYPLA1	0.137895	0.227317	0.590322	0.363005
SLC30A6	0.112732	0.207746	0.570004	0.362258
GPR158	0.732906	0.596406	0.957906	0.361499
BLOC1S4	0.122968	0.0789797	0.440353	0.361373
RBM17	0.0241665	-0.00439601	0.356593	0.360989
MUM1	0.0199836	-0.139289	0.220861	0.36015
TIMM50	0.310045	0.143524	0.50344	0.359916
PAK1IP1	0.495269	0.983721	1.34361	0.359885
CCDC94	0.20102	-0.0686971	0.290976	0.359673
RANBP3	0.162366	0.222118	0.581452	0.359335
MLEC	0.0107369	0.138599	0.496728	0.358129
MEA1	0.0901089	-0.161465	0.196509	0.357975
PPP2R5A	0.024009	0.0787275	0.429342	0.350614
ARHGEF12	0.0634531	0.15521	0.504997	0.349787
ZC3H13	0.0176291	0.394116	0.742372	0.348255
AP1AR	0.0977712	0.412709	0.760374	0.347665
IARS	0.034641	0.331552	0.6789	0.347348
ANXA11	0.0914142	-0.106261	0.239247	0.345508
USP33	0.0710506	0.00684011	0.352143	0.345303
TRMT61A	0.701045	0.248392	0.591372	0.342981
UTP3	0.103928	0.163923	0.506513	0.342589
RAB35	0.330667	0.841089	1.18324	0.342149
GOT2	0.628757	0.648653	0.99026	0.341607
SHMT1	0.355276	0.600502	0.940184	0.339681
PPP6R2	0.100723	-0.0794808	0.259843	0.339324
MTOR	0.253208	0.362986	0.701631	0.338645
BLNK	0.0895372	0.246675	0.585265	0.33859
UTP18	0.173714	0.685017	1.02233	0.337311
PHF8	0.118933	0.0852281	0.42157	0.336342
HNRNPC	0.0401383	-0.00596994	0.329903	0.335872
NAA20	0.0861807	0.56111	0.896274	0.335164
MEPCE	0.0188766	-0.290809	0.0442774	0.335086
SURF2	0.694503	0.501896	0.836778	0.334882
OSTF1	0.257934	0.299451	0.633131	0.33368
UBE2K	0.0154777	0.123199	0.455996	0.332797
SMAD1	0.0107475	-0.295955	0.0361236	0.332079
DIS3L2	0.051966	-0.219885	0.108257	0.328142
ACTR8	0.207381	-0.280779	0.0472593	0.328039
CLASP1	0.00347957	-0.0918379	0.235345	0.327182
RUVBL2	0.17888	-0.113454	0.212542	0.325995
FBXO22	0.266866	0.199832	0.524527	0.324694
DDX28	0.256092	0.286054	0.610068	0.324014
EXOC8	0.186371	0.0395396	0.363417	0.323877
RAB18	0.0474701	0.364569	0.688153	0.323584
PAGR1	0.140758	0.21293	0.535276	0.322346
FBXO4	0.00199993	0.440972	0.76221	0.321238
WDR62	0.613664	0.244101	0.562018	0.317916
CDKN2AIPNL	0.319394	0.398507	0.714898	0.316391
FAM3C	0.511033	0.289691	0.604701	0.315009
MRPL21	0.126057	-0.138443	0.176015	0.314459
MAP1LC3B	0.233327	0.423509	0.735156	0.311647
PON2	0.0584066	0.21181	0.522354	0.310544
HMHA1	0.380595	0.144575	0.454836	0.310261
NAPA	0.25718	0.151558	0.460653	0.309095
NOLC1	0.18226	0.0368137	0.343684	0.30687
HSDL2	0.347039	0.749981	1.0563	0.306321
ZNF174	0.346983	0.0300244	0.335214	0.305189
COPS3	0.469127	0.629124	0.929545	0.300421
ARHGEF37	0.300395	0.656178	0.955184	0.299006
ITGB1BP1	0.159171	0.51927	0.817271	0.298
FKBP5	1.05087	1.04911	1.34452	0.295413
IBA57	0.163702	-0.10613	0.186344	0.292475
FBXL17	0.0313396	0.255993	0.547273	0.29128
PSME4	0.211845	0.168101	0.4587	0.290599
RRP9	0.742007	0.655606	0.94426	0.288655
WBSCR16	0.282014	0.191346	0.477888	0.286542
CDK9	0.0193341	-0.291758	-0.005645	0.286113
SLC39A10	0.740221	0.927944	1.21194	0.283995
ITSN2	0.0710132	0.234225	0.515554	0.28133
TXN2	0.188948	0.0760212	0.3573	0.281279
SSR3	0.272046	0.142284	0.423511	0.281227
DLD	0.216627	0.256944	0.537932	0.280988
TBCC	0.125733	0.0586478	0.339148	0.2805
SHOC2	0.149613	0.164037	0.444103	0.280066
TAOK3	0.471901	0.437344	0.716819	0.279476
PCYT1A	0.0915908	0.136936	0.416153	0.279217
DNAJA1	0.482375	0.65969	0.937883	0.278193
RABAC1	0.0223226	-0.320824	-0.042754	0.278069
ME2	0.291596	0.496733	0.774443	0.277709
LAMP1	0.41861	0.310289	0.587769	0.27748
UBXN2A	0.514521	0.291987	0.568988	0.277001
HADHB	0.224988	0.130624	0.407262	0.276638
SPOP	0.227098	0.157704	0.431765	0.274061
FAM207A	0.356778	0.0921303	0.365829	0.273698
THAP4	0.0807011	0.0746586	0.348314	0.273656
DDX19A	0.0178401	-0.193237	0.0791783	0.272415
TDG	0.334679	0.387152	0.658311	0.271159
NAIF1	0.18002	0.0625923	0.332405	0.269813
PDSS2	0.0430515	0.139936	0.408631	0.268695
GSPT1	0.37899	0.406313	0.673824	0.267512
EXOSC4	0.444614	0.168893	0.435836	0.266943
TFG	0.145243	0.434815	0.699531	0.264716
PSMC3IP	0.117877	0.168191	0.432352	0.264161
NELFA	0.105988	0.0270269	0.28955	0.262523
MRPS35	0.173173	0.313076	0.575297	0.262221
EI24	0.257529	0.322154	0.58201	0.259856
RHPN2	0.0400283	0.0330409	0.292542	0.259501
TSKU	0.268469	0.0823123	0.341395	0.259083
USP10	0.200698	0.44594	0.704337	0.258397
ASNSD1	0.143672	0.567673	0.825919	0.258247
SPRYD7	0.496254	0.578989	0.835852	0.256863
MRPL47	0.311861	0.284558	0.54138	0.256822
FARSB	0.320979	0.131976	0.388122	0.256146
CLCN7	0.158558	0.111948	0.368074	0.256126
MTHFD1	0.111706	0.350713	0.604377	0.253663
UBE2E2	0.167033	0.376207	0.629596	0.253389
SH3GL1	0.328553	0.115608	0.368192	0.252584
SRRD	0.034239	0.00766021	0.259015	0.251355
RPL26	0.04433	-0.0366926	0.214616	0.251308
IQCB1	0.256408	0.610124	0.860918	0.250794
EPS15L1	0.209791	0.118365	0.3679	0.249535
HIGD2A	0.187093	0.199138	0.44813	0.248992
LMF1	0.198685	0.156707	0.405176	0.248469
YAE1D1	0.153528	-0.0164393	0.231292	0.247732
NAT9	0.365501	0.174211	0.421747	0.247536
LSM4	0.353852	-0.0492502	0.193228	0.242478
CHCHD2	0.187437	0.255305	0.497239	0.241934
FAM72B	0.0420902	0.0652295	0.305654	0.240425
CD81	0.0621973	-0.0405945	0.196076	0.236671
NDUFV3	0.169204	-0.0562147	0.179511	0.235726
RANGAP1	0.334418	0.232705	0.467974	0.235268
KHSRP	0.18204	0.188086	0.419579	0.231493
HOGA1	0.098399	0.0318242	0.260873	0.229048
NDUFAF5	0.262243	0.333011	0.556985	0.223975
TXN	0.0455011	0.23122	0.45506	0.22384
GLOD4	0.0459258	0.293359	0.516324	0.222965
ADAL	0.0619995	-0.0549839	0.167484	0.222468
OLA1	0.215035	0.282285	0.504443	0.222159
PTGES3	0.0300305	-0.0261678	0.194655	0.220823
SC5D	0.366712	0.890514	1.1108	0.220286
CYB5B	0.160398	0.213068	0.432732	0.219663
RNASEH2A	0.229325	0.0233511	0.241871	0.21852
B3GALNT2	0.00981562	-0.37735	-0.159177	0.218173
RAD51C	0.416694	0.530349	0.747471	0.217122
NOL11	0.487708	0.513643	0.730519	0.216876
SPPL3	0.111709	0.0644766	0.279795	0.215318
ABHD17B	0.0156672	0.668484	0.881748	0.213263
MAGI3	0.148081	0.158312	0.370801	0.21249
SLC25A39	0.0822866	0.11069	0.321688	0.210998
REV3L	0.129692	0.360312	0.570617	0.210305
IMPA2	0.192987	-0.117665	0.0924877	0.210153
FAM216A	0.0300392	0.30291	0.513051	0.21014
QRSL1	0.536588	0.251997	0.461354	0.209357
CHORDC1	0.456325	0.836651	1.04311	0.206462
OXLD1	0.122591	-0.144711	0.0597188	0.20443
DCP2	0.16054	0.0343913	0.238571	0.20418
GCN1L1	0.19174	-0.133344	0.0689453	0.202289
PARN	0.200709	0.259923	0.461791	0.201868
DNAJC30	0.0832822	-0.0762898	0.124069	0.200358
PTPN1	0.642035	0.583671	0.781282	0.197611
C11orf74	0.179992	0.32789	0.523671	0.195781
MBOAT2	0.769522	0.998753	1.19267	0.193914
COMMD5	0.252885	-0.0319089	0.160291	0.1922
SWSAP1	0.199825	0.0136238	0.20551	0.191886
ACP2	0.0122595	-0.00926367	0.182142	0.191406
MMACHC	0.280896	-0.129572	0.0608025	0.190375
ABHD11	0.187216	0.0477098	0.236945	0.189235
TMEM167B	0.0172934	-0.11428	0.0748609	0.189141
DHX16	0.0473302	-0.286363	-0.0986099	0.187753
ACOT9	0.212963	-0.0423085	0.144905	0.187214
ZDHHC12	0.092409	-0.152238	0.0344888	0.186726
FZD1	0.00312267	0.648944	0.835537	0.186593
PPIL2	0.0705724	0.297384	0.48282	0.185436
CDH1	0.0809811	-0.188316	-0.00365112	0.184665
NIP7	0.112462	0.096418	0.279088	0.18267
TPCN2	0.01276	-0.305377	-0.122738	0.182639
MRPS16	0.007665	-0.202542	-0.0204723	0.182069
RABIF	0.194013	0.485346	0.667105	0.181759
IP6K2	0.0717456	-0.077466	0.103446	0.180912
RQCD1	0.116142	0.158838	0.339549	0.180711
UNKL	0.0574904	0.191686	0.371374	0.179687
ATAD3B	0.670516	0.588442	0.768015	0.179573
CNBP	0.0978642	0.0231402	0.201929	0.178789
CREBBP	0.281652	0.244821	0.422007	0.177186
SLTM	0.30015	0.279318	0.456458	0.17714
ZFP82	0.0983598	0.037057	0.213885	0.176828
NCLN	0.314932	0.138307	0.314961	0.176654
NFIL3	0.377596	0.531304	0.706772	0.175468
CLPP	0.172358	-0.0886432	0.0861256	0.174769
AP2A1	0.314176	-0.1645	0.00856753	0.173068
SRFBP1	0.0680209	-0.0714767	0.101424	0.172901
SDHAF2	0.132837	-0.162902	0.00982398	0.172726
DNAJC7	0.279263	0.00334691	0.17352	0.170173
COG8	0.0374521	0.118105	0.285472	0.167368
VCP	0.145816	0.0595287	0.226242	0.166713
P4HB	0.131969	-0.0458623	0.118983	0.164845
NOL10	0.139778	0.173385	0.337882	0.164497
SP2	0.219897	-0.34062	-0.176158	0.164461
IPO11	0.38399	0.285905	0.447537	0.161632
PDDC1	0.0165155	-0.354398	-0.193193	0.161205
TRIM35	0.618552	0.925608	1.08443	0.158819
TBCE	0.0873378	0.405801	0.563043	0.157242
ERP29	0.158714	-0.08787	0.0690882	0.156958
SSR1	0.0348135	0.149808	0.305989	0.156181
SLC35F6	0.447902	0.608209	0.764195	0.155986
NEIL2	0.252971	-0.0734619	0.0806227	0.154085
PCNXL2	0.0810467	-0.193071	-0.0396725	0.153399
USP18	0.122998	-0.172269	-0.0188918	0.153377
ANKEF1	0.251353	-0.073218	0.0799938	0.153212
SLC25A11	0.0937907	-0.0840333	0.0659546	0.149988
RHOD	0.553494	0.344921	0.493585	0.148664
FAN1	0.0536287	0.16335	0.310639	0.147289
SNRPD1	0.110567	-0.0676703	0.0777739	0.145444
LMAN2L	0.472666	0.338707	0.483076	0.144369
SRCAP	0.0117372	-0.562816	-0.42041	0.142406
C9orf40	0.389901	0.641741	0.783856	0.142115
TIMM8A	0.264067	-0.0228931	0.118797	0.141691
ICT1	0.0191239	0.0769683	0.217071	0.140103
PQLC1	0.206786	0.48044	0.620516	0.140076
MRPL27	0.480084	0.288503	0.427896	0.139392
COQ10B	0.336316	0.374618	0.513824	0.139205
SNIP1	0.0198389	0.109036	0.247179	0.138143
MED11	0.145201	0.238572	0.376688	0.138116
CPSF3L	0.166053	0.0454152	0.181514	0.136099
AC062017.1	0.374456	-0.206134	-0.0701472	0.135987
N6AMT2	0.462551	0.162583	0.298119	0.135536
AFG3L2	0.2627	0.396443	0.531757	0.135313
JMJD4	0.544695	0.760464	0.894108	0.133644
ACTN1	0.225246	0.160085	0.293214	0.13313
PUS7L	0.0242842	-0.323381	-0.190562	0.132819
PPAT	0.0131824	0.156034	0.288474	0.132439
C4orf29	0.343413	0.319195	0.451341	0.132146
NSUN3	0.157112	-0.38833	-0.257787	0.130543
NDC80	0.174606	0.435796	0.565856	0.13006
COA7	0.259074	-0.0992817	0.0297053	0.128987
PARG	0.175873	0.355829	0.484359	0.12853
DHX34	0.265039	0.368626	0.496211	0.127585
TFE3	0.0533976	0.202515	0.328489	0.125974
HARBI1	0.187313	-0.0042822	0.119125	0.123407
PRPF6	0.165965	0.00543214	0.127758	0.122326
APOL2	0.0867	-0.0306998	0.0906903	0.12139
NDUFAF1	0.0814177	0.210758	0.331418	0.12066
RUNDC1	0.172708	-0.192499	-0.072116	0.120383
LYSMD3	0.185911	0.242481	0.360835	0.118354
SERINC3	0.0281441	0.284621	0.402886	0.118265
PTPLAD1	0.0954193	0.142204	0.257955	0.115751
NECAP1	0.181683	0.612489	0.728193	0.115704
ZNF493	0.097041	-0.700653	-0.585463	0.11519
ZNF736	0.220127	0.339081	0.451491	0.11241
ZNF75D	0.621849	0.658173	0.770051	0.111878
APBA2	0.115371	-0.126197	-0.0153766	0.11082
WDR5	0.254772	0.42439	0.534011	0.10962
MYL5	0.110166	-0.322798	-0.213338	0.109459
UBE3A	0.0275349	0.195943	0.302936	0.106993
TRMT13	0.313942	0.50182	0.605109	0.103289
TP53INP1	0.0333594	0.46122	0.563188	0.101968
GTF3C5	0.185563	-0.0873447	0.014146	0.101491
MAD2L2	0.0501253	-0.166682	-0.0652524	0.10143
C17orf70	0.358441	0.336686	0.436634	0.099948
C11orf48	0.347786	0.321933	0.421769	0.0998358
METTL2B	0.0631474	-0.00910421	0.0892138	0.098318
VMP1	0.0135318	0.259556	0.357322	0.0977663
EHD4	0.358216	0.319879	0.417393	0.0975136
PHKB	0.0575732	0.338708	0.434819	0.0961107
DCUN1D5	0.269877	0.278582	0.373848	0.0952668
POLR3A	0.286065	0.243881	0.337129	0.0932486
ARHGDIA	0.0228871	-0.129765	-0.0367077	0.0930573
CDC42BPG	0.539865	0.565308	0.656658	0.0913503
NACC1	0.421371	0.340239	0.430677	0.0904383
LRP3	0.304645	0.0432024	0.132386	0.0891836
ICA1L	0.226466	-0.0226511	0.0663758	0.0890269
GBA2	0.155725	-0.0107211	0.0780556	0.0887768
LARS2	0.257642	0.463461	0.551798	0.0883376
SCRIB	0.628701	0.75764	0.842817	0.085177
FNTA	0.025358	0.00968446	0.0938087	0.0841242
PHB	0.425239	0.0726541	0.154065	0.0814108
MAP7D1	0.212678	0.316758	0.396866	0.0801079
ST3GAL2	0.0912332	-0.331227	-0.251919	0.0793072
URM1	0.296577	0.0166314	0.0956134	0.078982
COX15	0.108302	-0.12897	-0.0504195	0.0785503
ALDH16A1	0.185156	-0.146251	-0.0680681	0.0781831
COPRS	0.359855	0.114947	0.192837	0.0778898
ATP6V1G1	0.283943	0.476497	0.552685	0.0761883
FXN	0.108586	0.244684	0.319608	0.0749237
YARS2	0.00745615	0.0565568	0.130798	0.0742415
TRIM3	0.235978	-0.0589692	0.0128478	0.0718169
DRAP1	0.101351	0.00703664	0.0742109	0.0671742
APEH	0.275126	0.138754	0.204965	0.0662112
BYSL	0.344255	0.0926794	0.158227	0.0655477
C14orf80	0.0903492	-0.205036	-0.139971	0.0650647
RBM3	0.0522162	0.31174	0.37665	0.0649108
SS18	0.248352	-0.0896605	-0.0256547	0.0640058
MED7	0.00895763	-0.148606	-0.086364	0.0622419
LEPREL4	0.17582	0.190777	0.252975	0.0621978
FAM71E1	0.211017	0.0151479	0.0772583	0.0621104
EED	0.111652	-0.0729591	-0.0114563	0.0615028
NUP210	0.0389036	0.064811	0.125659	0.0608478
EPPK1	0.00905705	-0.150589	-0.0900212	0.0605673
CCNE2	0.376827	0.804794	0.865179	0.0603854
CDC27	0.203552	0.0611117	0.119764	0.0586526
ATP2A2	0.156714	0.349744	0.407543	0.0577998
THOP1	0.312704	-0.199618	-0.142987	0.0566308
LTN1	0.421839	0.451088	0.507044	0.0559554
GIGYF2	0.0584316	-0.039997	0.0153756	0.0553726
STK25	0.067953	0.133394	0.188699	0.0553053
RPAP3	0.160039	0.386826	0.441882	0.0550552
H2AFV	0.11571	0.0311089	0.0860547	0.0549458
SPCS3	0.0272531	0.0125797	0.0671056	0.0545259
SNX17	0.204801	0.104265	0.154983	0.0507183
YWHAQ	0.00210701	0.091871	0.142207	0.050336
CYB5R1	0.0816703	0.079448	0.129655	0.0502071
PTBP3	0.0344837	0.0791302	0.128596	0.0494655
ZNF726	0.0914452	-0.00872647	0.0395756	0.0483021
CSTF2	0.123011	0.0540886	0.100826	0.0467373
MYO5A	0.431517	0.181054	0.227197	0.0461429
ARIH2OS	0.0777098	-0.131914	-0.087646	0.0442684
TMEM116	0.703791	0.800092	0.843184	0.0430924
KIDINS220	0.0675172	0.314064	0.355814	0.0417497
BEND3	0.106912	-0.156145	-0.115471	0.0406736
MRPL11	0.131529	0.198969	0.238273	0.0393031
M6PR	0.287487	0.0903677	0.129571	0.0392029
GLRX2	0.627163	0.745442	0.783382	0.0379399
ZNF398	0.0967231	0.139961	0.175479	0.0355179
GEMIN5	0.192855	-0.157669	-0.122198	0.0354704
LIMK1	0.163798	0.0463498	0.0813164	0.0349666
EEF1E1	0.108093	0.294637	0.328165	0.0335277
IMP3	0.0543788	0.279427	0.312581	0.0331537
SWI5	0.293785	0.170274	0.203388	0.0331145
VPS11	0.0662853	-0.270889	-0.239127	0.0317614
ENDOD1	0.191703	0.136508	0.167345	0.0308363
MRPS23	0.203904	0.370832	0.40102	0.030188
COA4	0.200463	0.396689	0.426861	0.0301715
MRPL45	0.0318438	0.260115	0.289732	0.0296174
STYX	0.0840769	0.202376	0.231719	0.0293434
CEP350	0.382341	0.355115	0.38302	0.0279051
EXOSC1	0.124026	0.113363	0.138023	0.0246594
CPPED1	0.422226	0.69445	0.717797	0.0233473
EXT2	0.0088236	0.0244392	0.0456105	0.0211713
DCAF4	0.194891	0.464928	0.485586	0.0206583
ZNF566	0.072643	-0.0426388	-0.0223647	0.0202741
HCCS	0.266771	0.151558	0.169849	0.0182906
PDAP1	0.110763	-0.267261	-0.252547	0.0147143
STARD10	0.0620215	-0.348023	-0.334001	0.0140218
MFN1	0.122518	0.322547	0.336124	0.0135766
PELP1	0.190748	0.0764605	0.0895338	0.0130733
OSBPL2	0.274837	0.0728483	0.0855788	0.0127305
UMPS	0.212164	0.140534	0.152968	0.0124335
ISG20L2	0.139145	0.0908674	0.103026	0.012159
FAM84B	0.201897	0.309009	0.320779	0.0117699
INTS8	0.0870013	0.0131668	0.0246205	0.0114537
ARFGAP2	0.135179	0.15902	0.17033	0.0113098
PRKAR2A	0.442031	0.473634	0.483615	0.00998021
DIP2B	0.445564	0.614475	0.624448	0.00997285
STX4	0.235496	0.058831	0.0649719	0.00614098
LYRM5	0.145771	0.597869	0.603878	0.00600895
SUV420H1	0.0725332	-0.399317	-0.395596	0.00372083
RAB10	0.0131677	0.244897	0.248106	0.00320832
RPS28	0.0939229	-0.162469	-0.160546	0.00192297
SMG9	0.606184	0.647946	0.649776	0.00182969
CRLS1	0.533425	0.649044	0.650161	0.00111735
GNG5	0.0633768	0.175924	0.176705	0.000780915
MTMR12	0.246079	0.372394	0.372466	7.24154e-05
ZFPM1	0.455775	-0.235466	-0.235434	3.22396e-05

## Sheet: LNCaP 10kb 1295 QIII genes
LNCaP 10kb QIII genes
Gene ID	logFC_Exons_RNAcounts_LNCaP	logFC_ThreePrimeUTR_PACcounts_LNCaP	logFC_TenKb3pNoExons_PACcounts_LNCaP	PAC-score
TMEM79	1.16202	1.15002	-2.35341	-3.50343
MPV17L2	0.895664	0.800874	-2.06746	-2.86833
MICAL1	1.83603	1.50527	-1.28931	-2.79458
FAM135A	1.11723	1.45049	-1.18392	-2.63441
BAIAP2	0.523348	0.444039	-2.05998	-2.50402
CDKL3	1.28399	1.18613	-1.28995	-2.47607
ANXA4	0.329224	0.774105	-1.54354	-2.31765
SEC24C	0.502355	0.834142	-1.40474	-2.23889
CLU	2.53148	1.89332	-0.324995	-2.21831
CDKN2D	0.126707	0.728484	-1.42411	-2.15259
MRPS18B	0.322313	0.349589	-1.73413	-2.08372
KLC2	0.467177	0.157879	-1.92372	-2.0816
TP53I3	1.3785	1.05173	-1.0003	-2.05203
TADA3	0.272141	0.384306	-1.65347	-2.03777
RBMXL1	0.0958425	0.255888	-1.75662	-2.01251
NLRP2	0.327117	0.344048	-1.65009	-1.99414
DDHD1	0.23742	0.455013	-1.52658	-1.9816
TCTEX1D2	0.790845	0.787956	-1.1907	-1.97866
C15orf40	0.645677	0.497074	-1.47652	-1.97359
ZMAT1	0.56328	0.544361	-1.42545	-1.96981
FASTKD5	0.551755	0.683148	-1.2857	-1.96885
TOM1L2	0.368751	0.710341	-1.25728	-1.96762
GTF2B	0.246683	0.592341	-1.36156	-1.9539
REEP5	0.240396	0.415508	-1.53432	-1.94983
ALG3	0.233139	0.135329	-1.80065	-1.93598
TICAM1	0.095185	-0.0546429	-1.96451	-1.90987
AP001816.1	0.660064	0.499532	-1.40776	-1.9073
PTPRCAP	0.643841	0.15968	-1.74257	-1.90225
ACOX1	0.278633	0.450208	-1.43695	-1.88716
C6orf203	0.389837	0.501457	-1.37659	-1.87804
DDA1	0.392241	0.426356	-1.44508	-1.87144
ZNFX1	0.570298	1.07864	-0.789079	-1.86772
SLC9A1	0.522586	0.384223	-1.48209	-1.86631
CDK19	0.687116	0.73444	-1.12269	-1.85713
BET1L	0.124923	0.150803	-1.70148	-1.85228
SEC11C	1.10072	1.33488	-0.514005	-1.84889
PCGF6	0.110395	0.759784	-1.08852	-1.8483
PRKACA	0.33923	0.507411	-1.32954	-1.83695
ADARB1	0.556202	0.587092	-1.24971	-1.8368
C14orf142	0.742707	1.21877	-0.597812	-1.81659
OAZ1	0.237558	0.460388	-1.32945	-1.78984
BCKDHB	0.138468	0.533923	-1.24397	-1.77789
PRMT5	0.208918	0.348538	-1.4274	-1.77594
XKR8	0.000976624	0.229601	-1.54602	-1.77562
GNA12	0.320615	0.634285	-1.13807	-1.77235
HS3ST1	0.546817	0.702754	-1.06461	-1.76736
DPP9	0.321733	0.138816	-1.62823	-1.76705
TFDP1	0.0225807	0.45358	-1.31291	-1.76649
SNTB2	0.624293	0.653883	-1.10415	-1.75803
MED22	0.00536241	0.195557	-1.56094	-1.7565
AXIN1	0.0660769	-0.00809113	-1.76221	-1.75411
ENTPD7	0.251425	0.671637	-1.08082	-1.75245
CCT6A	0.494689	0.662817	-1.0842	-1.74701
GIT1	0.173539	-0.136632	-1.87797	-1.74134
FRS2	0.326559	0.621117	-1.11288	-1.734
SEPT2	0.0740063	0.407836	-1.30714	-1.71498
C5orf51	0.0795037	0.908903	-0.805084	-1.71399
MTA2	0.330218	0.181954	-1.52288	-1.70483
CLTB	0.546225	0.441559	-1.26057	-1.70213
NME1	0.537077	0.88187	-0.811806	-1.69368
PPP2R5D	0.0747199	-0.0174114	-1.70513	-1.68772
ID3	1.62272	1.72817	0.0407446	-1.68743
BSDC1	0.0492208	0.21304	-1.47243	-1.68547
RNF4	0.257553	0.569539	-1.11493	-1.68447
MAK16	0.554344	0.660883	-1.00781	-1.66869
PHF5A	0.352766	0.299045	-1.36623	-1.66527
ATP13A1	0.568675	0.392044	-1.26784	-1.65988
TMEM199	0.477659	0.176291	-1.48291	-1.65921
HDAC3	0.0772413	0.0858725	-1.56877	-1.65465
NCDN	1.12336	1.07783	-0.56777	-1.6456
SDC1	0.0665217	-0.243601	-1.8832	-1.6396
NPTN	0.456851	0.850671	-0.787378	-1.63805
UBAP2L	0.0743424	0.404967	-1.23235	-1.63732
EXOSC10	0.119578	0.11961	-1.50882	-1.62843
GATC	0.054714	0.254652	-1.37243	-1.62709
PPP2R2D	0.144391	-0.172913	-1.78597	-1.61305
TMEM129	0.345812	0.312079	-1.28764	-1.59972
APPBP2	0.403437	0.449493	-1.14431	-1.59381
ZSCAN22	0.541361	0.373528	-1.21494	-1.58847
SPTY2D1	0.19132	0.491659	-1.09175	-1.58341
ADCY9	0.22998	0.788964	-0.790582	-1.57955
PITX1	0.22949	0.212245	-1.36666	-1.5789
PURB	0.241473	0.397438	-1.17469	-1.57213
ECE2	0.850502	0.724577	-0.841768	-1.56634
LGR4	0.177347	0.526728	-1.03349	-1.56022
WRAP73	0.0310739	0.39936	-1.1542	-1.55356
KCTD13	0.0553566	0.130451	-1.41922	-1.54967
ZDHHC21	0.167717	0.285637	-1.26198	-1.54762
BRD8	0.0281261	-0.0591457	-1.60409	-1.54494
AKT1S1	0.371039	0.138251	-1.40201	-1.54026
AC008443.1	0.0045569	0.32525	-1.21403	-1.53928
EIF4G1	0.416588	0.309301	-1.22919	-1.53849
LSR	0.102712	0.2505	-1.27569	-1.52619
PHKG2	0.507757	0.254118	-1.26897	-1.52309
IGHMBP2	0.0360719	0.490817	-1.02757	-1.51839
MAPK8IP2	1.13284	1.04492	-0.465763	-1.51068
CRYBG3	0.0798532	0.661382	-0.849061	-1.51044
FAM120A	0.337256	0.596935	-0.913217	-1.51015
GOLPH3	0.240619	0.327182	-1.18036	-1.50754
ALG10	0.0778425	0.796117	-0.703856	-1.49997
SF3A1	0.252885	0.23405	-1.26468	-1.49873
PKMYT1	0.445195	0.0703481	-1.41443	-1.48478
C17orf59	0.337032	0.0443987	-1.43582	-1.48022
DDX39A	0.784163	0.613036	-0.860498	-1.47353
MEST	0.0644886	0.309309	-1.15534	-1.46465
DSCC1	0.192897	0.437937	-1.02473	-1.46267
UBE2G1	0.1916	0.600524	-0.861482	-1.46201
ARPC1A	1.73068e-05	-0.125489	-1.58179	-1.4563
KIAA0907	0.0479099	0.352067	-1.10384	-1.45591
NADK	0.229949	0.538065	-0.914015	-1.45208
SS18L2	0.0294614	0.496842	-0.954109	-1.45095
ZBTB8OS	0.304397	0.375964	-1.07285	-1.44882
DEF8	0.0669981	0.138363	-1.30704	-1.4454
PRDX3	0.10868	0.40158	-1.04302	-1.4446
TWISTNB	0.241154	0.499461	-0.943965	-1.44343
FOXK1	0.188035	0.247588	-1.19569	-1.44328
IQGAP2	0.0862535	-0.0974968	-1.53725	-1.43975
SUMF1	0.0411005	0.329561	-1.10967	-1.43923
GNAI2	0.050541	-0.066774	-1.50582	-1.43905
CFL1	0.305451	0.225507	-1.21134	-1.43685
MBOAT7	0.313261	0.142146	-1.2919	-1.43404
RNF167	0.0847836	-0.0842186	-1.51792	-1.4337
KIAA0922	0.114342	0.596703	-0.836555	-1.43326
PIGW	0.601147	0.722165	-0.707385	-1.42955
TRIP4	0.0913877	0.200412	-1.22886	-1.42927
YIPF2	0.102843	0.534676	-0.892499	-1.42717
STK10	1.07468	1.14417	-0.274561	-1.41873
ALG12	0.0838368	0.00666692	-1.40696	-1.41363
TNRC18	0.263415	0.110033	-1.30235	-1.41238
DHX33	0.0985254	0.277309	-1.13331	-1.41062
SRSF1	0.194508	0.357265	-1.05069	-1.40796
PDCD2L	0.237586	0.435592	-0.971392	-1.40698
CNTLN	0.137736	0.83622	-0.566553	-1.40277
MCTP2	0.512899	0.472307	-0.929319	-1.40163
ASB6	0.293748	0.780308	-0.619923	-1.40023
MGAT4B	0.0259987	0.390093	-1.00655	-1.39665
RANBP6	0.190714	0.305952	-1.09046	-1.39641
TMEM9B	0.457716	0.64958	-0.738578	-1.38816
RTKN	0.17253	0.274755	-1.11112	-1.38587
OGG1	0.260672	0.30484	-1.07905	-1.38389
PTRH1	0.582317	0.432239	-0.94552	-1.37776
TYW5	0.120309	0.191661	-1.17385	-1.36551
U2AF2	0.197334	0.366098	-0.998165	-1.36426
ZHX1	0.485068	0.499598	-0.864236	-1.36383
NECAP2	0.146019	0.0797973	-1.27922	-1.35902
PEX26	0.312029	0.225454	-1.13185	-1.35731
PPP1R14B	0.137131	0.0379692	-1.31124	-1.34921
EMC10	0.476373	0.432654	-0.915787	-1.34844
FOXRED1	0.371378	0.573261	-0.772438	-1.3457
KIAA1683	1.53314	1.06018	-0.282395	-1.34258
FICD	0.571715	0.862034	-0.480364	-1.3424
KPNA6	0.139044	0.00966993	-1.32589	-1.33556
SELM	0.311831	0.231495	-1.10067	-1.33217
AKAP8	0.419988	0.252648	-1.07915	-1.3318
TPD52L2	0.0885028	-0.0120564	-1.34088	-1.32883
TMA7	0.122742	0.574429	-0.753624	-1.32805
EMG1	0.0180796	0.0244902	-1.29954	-1.32403
VDAC1	0.0363231	0.144735	-1.17197	-1.31671
AP3D1	0.330931	0.43406	-0.881006	-1.31507
PFAS	0.0753066	0.191582	-1.11976	-1.31135
EID2B	0.321054	0.36048	-0.949235	-1.30971
JMJD6	0.564196	0.648455	-0.660565	-1.30902
LEPROTL1	0.083267	0.258559	-1.04882	-1.30738
MRRF	0.153759	0.41114	-0.895395	-1.30654
CIPC	0.258885	0.556346	-0.74016	-1.29651
TMEM62	0.348395	0.577521	-0.715055	-1.29258
SPNS1	0.117688	-0.218814	-1.50953	-1.29071
STXBP4	0.142888	0.852888	-0.436349	-1.28924
ISCA1	0.199644	0.28274	-1.00647	-1.28921
DPM1	0.268692	0.415386	-0.87026	-1.28565
MYO5C	0.220207	0.0530756	-1.23141	-1.28449
SOCS4	0.119379	0.347128	-0.93695	-1.28408
RAB3IL1	0.134471	-0.237455	-1.52138	-1.28392
ST13	0.285975	0.149334	-1.13319	-1.28252
PASK	0.597631	1.0101	-0.270543	-1.28064
DKFZP761J1410	0.489287	0.393519	-0.885846	-1.27936
FAM83F	0.303873	0.176973	-1.09791	-1.27489
ECSIT	0.409058	0.0444994	-1.23017	-1.27466
ATP5L	0.0298675	0.114886	-1.15825	-1.27314
RAMP1	0.862137	0.766312	-0.503849	-1.27016
TIPIN	0.19188	0.439188	-0.829459	-1.26865
XPO1	0.097504	0.153344	-1.11029	-1.26363
MESP2	0.272574	0.332968	-0.928133	-1.2611
ARIH2	0.256668	0.360512	-0.900457	-1.26097
HEATR5B	0.0514624	-0.354263	-1.61232	-1.25806
FCGBP	1.35455	0.860211	-0.397036	-1.25725
RUVBL1	0.227573	0.432929	-0.824058	-1.25699
FAM136A	0.416601	0.54072	-0.715979	-1.2567
MCM6	0.118815	0.43075	-0.82322	-1.25397
TDP2	0.293276	0.662908	-0.589931	-1.25284
SUOX	0.32295	0.207296	-1.04503	-1.25233
FHOD1	0.159773	-0.0184917	-1.26744	-1.24895
SLC25A20	0.677072	0.557588	-0.690837	-1.24843
CHUK	0.125547	0.0537165	-1.19366	-1.24738
ACSM3	0.128116	0.251117	-0.995588	-1.2467
RANBP2	0.411437	0.431386	-0.812782	-1.24417
TAOK2	0.337335	0.235608	-1.00836	-1.24397
LARP4B	0.216461	0.184345	-1.05803	-1.24237
PPP2CA	0.291783	0.411453	-0.830653	-1.24211
TMEM55B	0.404446	0.31876	-0.921668	-1.24043
ATP5I	0.0924477	0.0912926	-1.14771	-1.239
MAP3K5	0.0353211	0.116387	-1.12054	-1.23692
DDRGK1	0.433271	0.684371	-0.550026	-1.2344
POLR2G	0.707888	0.906646	-0.324976	-1.23162
RETSAT	0.28381	0.69067	-0.536188	-1.22686
GID8	0.120999	0.228987	-0.991501	-1.22049
CHD8	0.095002	-0.134879	-1.34557	-1.21069
LDLRAD3	0.220713	0.207268	-0.998213	-1.20548
RSPRY1	0.0946846	0.0238236	-1.17961	-1.20343
MED1	0.167758	0.306403	-0.890914	-1.19732
CENPM	0.483439	0.117244	-1.0707	-1.18794
ATF5	0.658363	0.369585	-0.816184	-1.18577
MPZL2	0.00458856	0.044512	-1.13968	-1.18419
MED26	0.365532	-0.154654	-1.33866	-1.184
SFMBT1	0.00364115	-0.101017	-1.28255	-1.18154
ZNF551	0.0242238	-0.251399	-1.43274	-1.18134
FAM65A	0.00896023	0.0646996	-1.11629	-1.18099
UBL5	0.123648	0.052602	-1.12831	-1.18091
ELMOD2	0.0372687	0.130916	-1.04944	-1.18035
TOR1B	0.0305949	-0.0233165	-1.20131	-1.17799
PSMD8	0.419808	0.342367	-0.83285	-1.17522
METTL8	0.160083	0.328893	-0.845498	-1.17439
MTF1	0.574186	0.451497	-0.722317	-1.17381
ITGB5	0.241006	0.333038	-0.84055	-1.17359
ATP6V0B	0.468951	0.405817	-0.764184	-1.17
EFHD2	0.309777	0.0794599	-1.08939	-1.16885
PYCRL	0.65056	0.373229	-0.794233	-1.16746
TMEM222	0.243563	0.163143	-1.00195	-1.16509
ARF1	0.0536907	0.0927658	-1.07213	-1.1649
CLN6	0.436774	0.210572	-0.952284	-1.16286
HRAS	0.841576	0.990177	-0.172398	-1.16258
SHROOM2	0.360305	0.38935	-0.773197	-1.16255
PEX10	0.384428	0.721099	-0.439601	-1.1607
CCDC71	0.0281613	0.692093	-0.463756	-1.15585
KANK3	0.522189	-0.280815	-1.43591	-1.1551
ARPC4	0.372845	0.434978	-0.718789	-1.15377
TRIM37	0.0691712	-0.00554346	-1.15902	-1.15348
FRMD8	0.19485	0.333321	-0.818069	-1.15139
PICALM	0.252195	0.550894	-0.599925	-1.15082
MEAF6	0.423904	0.559961	-0.590517	-1.15048
XIAP	0.0443018	0.210872	-0.932436	-1.14331
SLC26A11	0.0613113	0.455634	-0.685104	-1.14074
ADD1	0.152892	0.0805391	-1.05956	-1.1401
MED13	0.0296306	0.136204	-1.00356	-1.13977
XRCC6	0.369849	0.426504	-0.70783	-1.13433
TAF6L	0.150025	0.106795	-1.02384	-1.13064
NDFIP1	0.233916	0.650607	-0.479377	-1.12998
ARL2	0.269635	0.00742891	-1.12217	-1.1296
DNAJB1	0.183407	0.463976	-0.664917	-1.12889
MRPS17	0.23183	0.312758	-0.811957	-1.12471
PTS	0.0624608	0.896494	-0.226181	-1.12268
SLC25A30	0.0555188	-0.00202094	-1.12395	-1.12193
PIN1	0.105308	0.0249859	-1.09364	-1.11862
ADAT3	0.550932	0.106333	-1.01138	-1.11772
LSM10	0.421327	0.478668	-0.63802	-1.11669
INTS12	0.160152	0.416593	-0.699958	-1.11655
NOL3	0.205575	0.0341393	-1.08204	-1.11618
MRGBP	0.0300937	-0.00632727	-1.12231	-1.11598
WDR70	0.257076	0.241046	-0.874521	-1.11557
LAMTOR1	0.424996	0.406336	-0.706959	-1.11329
HIST1H1C	1.55297	1.58381	0.472329	-1.11148
GPN3	0.087494	0.286519	-0.824746	-1.11127
HPS1	0.377944	0.105545	-1.00011	-1.10566
STK38	0.202286	0.0683024	-1.03735	-1.10565
CCDC130	0.00158756	0.132514	-0.97214	-1.10465
FKBPL	0.179608	0.0681576	-1.03546	-1.10362
CAMK1	0.158451	0.207262	-0.893855	-1.10112
FAM126B	0.549476	0.770743	-0.328211	-1.09895
KLF6	0.766284	1.01665	-0.0817147	-1.09837
SLC16A6	0.955538	0.994699	-0.102281	-1.09698
CHP1	0.240066	0.300206	-0.794333	-1.09454
TBC1D24	0.243567	0.642102	-0.446991	-1.08909
CRAMP1L	0.198644	0.0624173	-1.02569	-1.0881
KPNA1	0.435721	0.326439	-0.760933	-1.08737
FBF1	0.012645	-0.156509	-1.24296	-1.08645
TIPRL	0.0342506	0.265343	-0.820933	-1.08628
SLC39A14	0.179014	0.289395	-0.796792	-1.08619
CPT1A	0.192936	0.178879	-0.907244	-1.08612
PITHD1	0.589765	1.13602	0.0545553	-1.08146
NUDC	0.51571	0.254644	-0.826417	-1.08106
RPS6KB2	0.446865	0.360958	-0.717897	-1.07885
HNRNPU	0.0956718	0.372138	-0.705049	-1.07719
EFCAB14	0.0686962	0.239152	-0.837979	-1.07713
BRPF1	0.219696	0.290465	-0.786182	-1.07665
VPRBP	0.128542	0.40763	-0.668565	-1.0762
GBP2	0.925946	0.600709	-0.473596	-1.0743
HGS	0.184461	-0.0969134	-1.16837	-1.07145
MFAP3	0.0112023	0.125658	-0.945605	-1.07126
MED25	0.141117	0.0921971	-0.977848	-1.07005
RBM19	0.417525	0.743703	-0.323406	-1.06711
WDR44	0.373113	0.234221	-0.83226	-1.06648
HERC3	1.06985	1.44059	0.375972	-1.06462
UBE4A	0.144004	0.15979	-0.904048	-1.06384
DOCK7	0.456694	1.62195	0.558448	-1.06351
BROX	0.109376	0.427311	-0.63612	-1.06343
PDPK1	0.348007	0.205006	-0.856586	-1.06159
ANKRD13D	0.0846759	-0.183655	-1.24323	-1.05957
CAMTA2	0.191216	0.143609	-0.915918	-1.05953
ELMO2	0.385448	0.0467101	-1.01032	-1.05703
ZNF529	0.125404	0.25092	-0.803979	-1.0549
APOPT1	0.130015	-0.163429	-1.21767	-1.05424
SCRN3	0.110579	0.668816	-0.381893	-1.05071
ITPA	0.348329	-0.0370199	-1.08732	-1.0503
CXXC1	0.203454	0.0560892	-0.989991	-1.04608
WDR74	0.319497	0.059839	-0.98487	-1.04471
UFD1L	0.418251	0.320158	-0.723767	-1.04393
CHKA	0.504085	0.564056	-0.477449	-1.04151
CRB3	0.385816	0.348097	-0.693026	-1.04112
FAM63B	0.0445833	-0.110656	-1.1505	-1.03985
NUDT16	0.433513	0.113503	-0.923607	-1.03711
PSEN2	0.142483	0.660348	-0.374278	-1.03463
ZNF432	0.234586	-0.045663	-1.0795	-1.03384
SYNJ2BP	0.171217	0.267774	-0.758337	-1.02611
NSF	0.400767	0.732906	-0.29059	-1.0235
ZCCHC10	0.251551	-0.0376663	-1.06007	-1.0224
POLA2	0.0502427	-0.351989	-1.37419	-1.0222
AGFG1	0.327062	0.451186	-0.567576	-1.01876
LIN54	0.00128582	0.071759	-0.943033	-1.01479
RNF11	0.154559	0.449457	-0.564099	-1.01356
LIN7C	0.223099	0.493841	-0.518226	-1.01207
DOT1L	0.244582	0.0100507	-1.00199	-1.01204
UPF3A	0.0811499	0.514021	-0.497667	-1.01169
MED14	0.0729053	-0.0521269	-1.06369	-1.01156
QRICH1	0.233927	0.3956	-0.615664	-1.01126
ZC3H7A	0.166261	0.166524	-0.840909	-1.00743
MKKS	0.560382	0.190658	-0.815014	-1.00567
CYCS	0.329748	0.466014	-0.539187	-1.0052
PET100	0.0595912	-0.012089	-1.01553	-1.00344
PEX13	0.00364567	0.177267	-0.824728	-1.00199
ERLIN2	0.121392	-0.0190218	-1.01858	-0.999555
CWC25	0.0486647	-0.0690233	-1.0658	-0.996781
SNX19	0.225776	0.491308	-0.504428	-0.995736
UGDH	0.211996	0.078152	-0.915531	-0.993683
ARPC3	0.0971046	0.134302	-0.859347	-0.99365
INPP5K	0.357859	0.0420837	-0.951112	-0.993196
B4GALT2	0.177389	-0.142918	-1.13481	-0.991894
SIPA1L3	0.00268035	0.495463	-0.496169	-0.991632
IDH3B	0.0627256	0.0494057	-0.940552	-0.989957
DHRS4L2	0.111356	-0.0194747	-1.00559	-0.986117
APOO	0.189545	0.64577	-0.34028	-0.98605
SDCCAG3	0.253453	0.301516	-0.681683	-0.983199
CCDC58	0.193267	0.236712	-0.746467	-0.983179
HMOX1	0.476599	0.0747488	-0.907481	-0.98223
ABHD10	0.269096	0.2856	-0.695845	-0.981446
ACTN4	0.369157	0.351574	-0.629542	-0.981116
YWHAG	0.277562	0.217799	-0.763204	-0.981003
SUFU	0.251057	0.69767	-0.281585	-0.979255
NT5C3B	0.12902	0.0128988	-0.965843	-0.978742
KIF24	0.0921857	-0.074614	-1.05266	-0.978051
NFE2L1	0.349274	0.190419	-0.785882	-0.976301
DHCR7	0.281463	0.470175	-0.50571	-0.975885
CYP2U1	0.437596	0.894865	-0.0809596	-0.975825
NOL8	0.105216	0.0618882	-0.910567	-0.972456
TXNL4B	0.498113	0.395615	-0.576487	-0.972102
RPL26L1	0.263855	0.527256	-0.444805	-0.972061
NFS1	0.0458878	0.163058	-0.808876	-0.971934
IK	0.104792	0.265489	-0.706308	-0.971798
CSNK1G1	0.168826	-0.147604	-1.11776	-0.970152
BBC3	0.102715	-0.134629	-1.1044	-0.96977
POLR2E	0.300029	0.207231	-0.761943	-0.969174
HMCES	0.0269562	-0.307856	-1.27648	-0.96862
UEVLD	0.123419	-0.0302405	-0.998769	-0.968528
GDPGP1	0.283576	0.297735	-0.670543	-0.968277
TUT1	0.00630114	0.265824	-0.699464	-0.965288
TIGD7	0.0379998	0.31059	-0.653852	-0.964442
SNRPC	0.163956	0.119541	-0.844757	-0.964298
NUP43	0.002479	0.0167658	-0.942733	-0.959499
ZNF263	0.050096	0.0189083	-0.93527	-0.954178
DRG2	0.336836	0.714638	-0.239419	-0.954057
PSMD2	0.339986	0.377535	-0.57522	-0.952756
ABCA3	0.292322	0.197553	-0.754691	-0.952244
MEN1	0.295101	-0.0678218	-1.01811	-0.950288
ARL16	0.214526	0.200912	-0.748436	-0.949348
PKNOX1	0.399826	0.588	-0.360217	-0.948217
PHRF1	0.311107	0.563	-0.384948	-0.947948
AP5S1	0.374017	0.271855	-0.674642	-0.946497
YBEY	0.658276	0.879134	-0.0671114	-0.946245
RPS6KA3	0.757565	0.701559	-0.243404	-0.944963
SERINC1	0.116454	0.0130694	-0.931773	-0.944843
DHRS4	0.0843696	-0.0148849	-0.955573	-0.940688
SH3BP2	0.086227	-0.0861176	-1.02679	-0.940671
CTNS	0.429968	0.296002	-0.643998	-0.94
FYTTD1	0.0868995	0.0183328	-0.921273	-0.939605
SLC25A19	0.467261	0.0794204	-0.857618	-0.937038
C5orf42	0.205108	0.674125	-0.261697	-0.935822
TP53RK	0.00235319	-0.140764	-1.07407	-0.933307
CDC37	0.382942	0.42031	-0.512628	-0.932938
BIN1	0.259785	0.124755	-0.807324	-0.932079
PDXDC1	0.00721269	0.0240342	-0.907312	-0.931347
CPD	0.00716963	0.507982	-0.423139	-0.931121
PPRC1	0.240209	-0.0467873	-0.977596	-0.930808
EWSR1	0.177914	0.114719	-0.814269	-0.928987
ADCK4	0.198189	-0.385909	-1.31069	-0.924786
FYCO1	0.276902	0.34406	-0.580145	-0.924206
COX5A	0.165142	0.2965	-0.6262	-0.9227
SPATA33	0.501972	0.0178036	-0.903526	-0.921329
FOXK2	0.154959	0.30821	-0.611997	-0.920206
APOOL	0.0858519	0.369437	-0.549183	-0.918619
GPATCH3	0.445434	0.343208	-0.574406	-0.917614
HSPBP1	0.178656	-0.29652	-1.21343	-0.916912
LSM1	0.256061	0.234646	-0.678301	-0.912947
BRAT1	0.319686	-0.0134369	-0.924043	-0.910607
TMEM141	0.0150539	-0.0991026	-1.00773	-0.908625
RBM14	0.273413	0.319763	-0.588568	-0.908331
WDR89	0.267585	0.257361	-0.650641	-0.908003
ADRBK1	0.030833	-0.157156	-1.06367	-0.906511
CIRH1A	0.544854	0.372474	-0.532453	-0.904927
GCSH	0.316555	0.462753	-0.439981	-0.902734
GRK6	0.0765037	-0.149955	-1.0444	-0.894446
DHX37	0.368426	0.702451	-0.191039	-0.89349
HNRNPR	0.0996856	0.188056	-0.704098	-0.892154
RAB11A	0.0517108	0.35761	-0.534069	-0.891679
EIF2B4	0.115157	-0.16777	-1.05592	-0.888152
GSR	0.472049	0.974411	0.08668	-0.887731
IGF1R	1.66035	1.48771	0.606147	-0.881562
FAM175B	0.130424	0.338789	-0.54196	-0.880749
TAF3	0.529743	0.456463	-0.423857	-0.88032
SUPT20H	0.0535261	0.453354	-0.425899	-0.879253
SPPL2A	0.0984039	0.250495	-0.62772	-0.878216
EIF2B2	0.432866	0.322552	-0.554984	-0.877536
ZNF394	0.0674209	-0.198114	-1.07523	-0.877119
LMNA	0.514205	0.302957	-0.571836	-0.874794
ZMYM4	0.0365463	-0.0451869	-0.91868	-0.873493
BAG2	0.17692	0.436411	-0.436838	-0.873248
DAGLB	0.191969	-0.00938703	-0.881727	-0.87234
RRP7A	0.189555	0.264909	-0.604573	-0.869483
SLC25A44	0.462215	0.406459	-0.462147	-0.868606
TM7SF3	0.153721	0.0832496	-0.784463	-0.867712
ZNF598	0.257521	0.591999	-0.27513	-0.867129
C8orf59	0.157236	0.191935	-0.674939	-0.866874
B4GALT1	0.070525	0.219703	-0.643461	-0.863164
CYB5A	0.170546	0.7641	-0.0985851	-0.862685
GNB1	0.11877	0.0833192	-0.774903	-0.858222
POLR2D	0.0913578	0.338304	-0.518232	-0.856536
UGGT1	0.225454	-0.101354	-0.957317	-0.855964
NVL	0.129044	0.18306	-0.671259	-0.854319
PPFIA3	0.179354	0.197013	-0.65485	-0.851863
KANK2	0.368596	0.358108	-0.493589	-0.851697
NAA25	0.0930874	0.341067	-0.510256	-0.851323
AARS2	0.208653	0.254295	-0.590049	-0.844344
POLR3K	0.383187	0.83478	-0.00946869	-0.844249
STT3A	0.0507633	-0.238368	-1.08239	-0.84402
KIF18B	0.566597	0.340666	-0.503201	-0.843867
TFPT	0.149237	-0.121375	-0.964833	-0.843457
COA3	0.194774	0.0149485	-0.82721	-0.842158
SEH1L	0.300297	0.620619	-0.219027	-0.839647
BRICD5	1.30578	0.81584	-0.0234348	-0.839275
ELOVL7	1.27472	1.42048	0.583945	-0.836536
SKIV2L	0.0332171	-0.0989027	-0.935427	-0.836524
NHP2L1	0.308758	0.538657	-0.297822	-0.836479
UBE2I	0.0328287	-0.0034308	-0.838691	-0.83526
SNX13	0.28478	0.180541	-0.64957	-0.830112
ACSL3	1.01144	1.11934	0.294445	-0.824896
YWHAB	0.2219	0.228717	-0.593134	-0.821851
ARMC5	0.584012	0.0526316	-0.768919	-0.821551
TMEM170A	0.0996457	0.588431	-0.231789	-0.82022
HRSP12	0.20446	0.364988	-0.453726	-0.818715
ATP6V0E2	0.51985	0.524511	-0.291441	-0.815952
CAPNS1	0.440577	0.376487	-0.439123	-0.81561
TRABD	0.070453	-0.278904	-1.09392	-0.815019
MICALL1	0.466428	0.267429	-0.546678	-0.814107
PHLDB3	0.0604957	-0.327919	-1.13582	-0.807896
GNA11	0.331828	0.154693	-0.651689	-0.806383
ATG4B	0.198372	0.269359	-0.53284	-0.802198
ZFP41	0.109714	0.0944037	-0.705889	-0.800292
WNK1	0.091443	0.18497	-0.614984	-0.799954
EP400	0.04574	-0.236079	-1.0355	-0.799418
MED31	0.0493628	0.010877	-0.788095	-0.798972
SAP30BP	0.183065	-0.107829	-0.905393	-0.797564
ADAT1	0.0505059	0.297823	-0.497661	-0.795484
SDAD1	0.283661	0.153005	-0.642176	-0.795181
HNRNPM	0.368634	0.574614	-0.218827	-0.793441
NDUFA11	0.263388	-0.22519	-1.01841	-0.793223
SAFB2	0.548206	0.572507	-0.216913	-0.789421
POP5	0.159242	0.471782	-0.315158	-0.78694
HAUS1	0.123882	0.352183	-0.434332	-0.786515
MC1R	1.96777	1.67782	0.891552	-0.786266
ESRRA	0.316976	0.350148	-0.434881	-0.785028
TMEM86A	0.490377	0.369057	-0.415439	-0.784496
TMEM184B	0.160363	0.0305937	-0.747754	-0.778347
MATR3	0.267042	0.482079	-0.296169	-0.778248
TBCB	0.380521	0.390512	-0.387409	-0.777921
YME1L1	0.133795	0.188915	-0.587745	-0.77666
MICA	0.0724162	0.862117	0.0860792	-0.776037
TANGO2	0.662478	0.631365	-0.140305	-0.771669
MTRF1L	0.180075	0.603981	-0.16744	-0.771421
MRTO4	0.241616	0.128382	-0.642744	-0.771126
ARMC6	0.407665	0.319091	-0.451469	-0.770559
MAX	0.0174668	0.632971	-0.136677	-0.769648
NFYC	0.205719	0.273726	-0.491783	-0.765509
TRIP12	0.267059	0.0790605	-0.686296	-0.765357
EARS2	0.231224	0.507091	-0.256797	-0.763888
PSENEN	0.178305	-0.174978	-0.936473	-0.761495
STX18	0.464171	0.39107	-0.370069	-0.761139
ATP5J2	0.167998	0.177787	-0.58168	-0.759468
AAR2	0.195951	0.159321	-0.598074	-0.757396
ABCC5	0.0998788	-0.0820533	-0.837745	-0.755691
ORAI1	0.00126432	-0.0278617	-0.780784	-0.752922
SGTA	0.334911	0.465918	-0.285484	-0.751401
MRPL20	0.293809	0.342694	-0.408183	-0.750877
CES2	0.409268	0.30813	-0.442187	-0.750317
MAP9	0.360291	0.41987	-0.330322	-0.750192
JOSD1	0.0651774	0.11423	-0.634885	-0.749114
AKAP8L	0.192113	0.00649256	-0.740782	-0.747275
PARS2	0.216865	0.116323	-0.629679	-0.746002
RAB8A	0.504049	0.380425	-0.365068	-0.745493
HOMER2	0.587024	0.464776	-0.279966	-0.744741
NAGA	0.082232	-0.0969808	-0.840867	-0.743886
PIGU	0.010577	0.0168044	-0.726572	-0.743377
WDR47	0.17171	0.0415994	-0.700613	-0.742213
FARSA	0.412343	0.274422	-0.467378	-0.7418
BAG1	0.428015	0.339532	-0.402132	-0.741664
CHPT1	0.217449	0.305147	-0.435734	-0.740881
CAD	0.326119	0.433555	-0.306683	-0.740238
LMAN2	0.102417	-0.105186	-0.845298	-0.740112
SAR1B	0.238093	0.667029	-0.0706671	-0.737696
SLC4A4	0.114939	0.492707	-0.24193	-0.734637
CTXN1	0.0755899	0.0685231	-0.663872	-0.732395
F11R	0.0529032	0.101967	-0.629426	-0.731393
MTIF2	0.203196	0.209549	-0.521427	-0.730976
C17orf89	0.430477	0.50027	-0.230653	-0.730923
PPCS	0.0308591	-0.00954546	-0.739438	-0.729893
NCOA2	0.218486	0.372935	-0.356663	-0.729599
TIMM22	0.281326	0.123122	-0.604571	-0.727693
C17orf62	0.0619714	-0.113587	-0.84122	-0.727633
RFC2	0.315749	0.0651411	-0.662449	-0.727591
URI1	0.0309363	-0.188997	-0.915953	-0.726956
SNRNP70	0.0378889	0.0907557	-0.633688	-0.724444
ASPHD1	0.000840377	-0.146565	-0.870792	-0.724228
SLC26A2	0.75044	0.841017	0.11743	-0.723587
DNAJA3	0.484082	0.896087	0.173248	-0.72284
DPP3	0.256272	0.379488	-0.341801	-0.721288
MED29	0.204901	-0.0339221	-0.75429	-0.720368
SLC43A2	0.827075	0.699848	-0.0172922	-0.71714
ICAM3	0.230177	0.136753	-0.576822	-0.713576
PDLIM5	0.360681	0.41844	-0.294415	-0.712854
GPCPD1	0.035314	-0.103678	-0.816429	-0.712751
LZTR1	0.152172	0.155211	-0.556068	-0.711279
CS	0.178676	0.222245	-0.488121	-0.710365
VPS33B	0.0153041	-0.0555394	-0.765652	-0.710113
NR2C2AP	0.222406	0.0885501	-0.621313	-0.709863
PYROXD1	0.052375	0.338573	-0.371183	-0.709756
SLMAP	0.0634057	0.430317	-0.27882	-0.709137
LRRC59	0.605014	0.604324	-0.103098	-0.707422
ZNHIT1	0.218841	0.114046	-0.593172	-0.707218
HMGB3	0.190521	0.232096	-0.473489	-0.705586
TPGS1	0.283795	-0.230733	-0.933523	-0.70279
ALAD	0.0401563	0.156196	-0.545931	-0.702128
SMAP1	0.492756	0.481193	-0.220264	-0.701457
FDX1	0.232418	0.415733	-0.285604	-0.701338
TNPO3	0.289725	0.217996	-0.482529	-0.700526
CBLL1	0.26838	0.487467	-0.212095	-0.699562
TAF13	0.41534	0.532338	-0.166422	-0.69876
ZBTB16	0.123093	0.461764	-0.23603	-0.697794
TBC1D23	0.0256729	0.00924121	-0.688118	-0.697359
ZNF48	0.0588318	-0.426613	-1.12378	-0.697168
VARS2	0.137675	-0.283403	-0.980254	-0.69685
PAOX	0.159321	-0.328338	-1.02461	-0.696271
ALG1	0.823264	0.807783	0.112326	-0.695456
SREK1IP1	0.0432505	0.33144	-0.363576	-0.695015
MANEAL	0.671583	0.76421	0.0691956	-0.695014
GTPBP6	0.231645	0.325839	-0.368385	-0.694223
NFATC2IP	0.128511	-0.197228	-0.887733	-0.690505
BLOC1S2	0.490594	0.630146	-0.0591648	-0.689311
UBE2Z	0.0202251	0.0827019	-0.604642	-0.687344
SRSF9	0.0239027	0.339342	-0.347432	-0.686774
UQCR11	0.178218	-0.092097	-0.778794	-0.686697
PRMT7	0.105786	0.0746139	-0.61183	-0.686444
NUDT19	0.0440944	0.530973	-0.155332	-0.686305
SAMM50	0.156166	0.0269773	-0.657403	-0.68438
DHRS7B	0.48833	0.448602	-0.234852	-0.683455
PLIN3	0.0608681	-0.177275	-0.858755	-0.68148
CCDC64	0.744371	0.439715	-0.240664	-0.680378
PDE4DIP	0.134523	0.506226	-0.173928	-0.680154
CHD4	0.0369131	-0.203292	-0.883326	-0.680034
ASL	0.376817	-0.0187807	-0.695896	-0.677115
QARS	0.0744396	-0.0490972	-0.726188	-0.677091
EAPP	0.112101	-0.00991935	-0.686358	-0.676439
MRPL41	0.198624	0.0446709	-0.631138	-0.675808
APRT	0.21624	-0.0151443	-0.688775	-0.673631
RFT1	0.137913	0.0153246	-0.658286	-0.67361
ZDHHC5	0.182996	0.196383	-0.475758	-0.672141
SAE1	0.291943	0.257334	-0.412459	-0.669792
WDR12	0.10337	0.420011	-0.24921	-0.66922
NT5C3A	0.296276	0.0637361	-0.603288	-0.667024
URB2	0.227527	0.971586	0.304735	-0.66685
PSMA7	0.238635	0.932866	0.26814	-0.664726
SRRT	0.257017	0.0211482	-0.642917	-0.664065
RGS3	0.178691	-0.0554108	-0.719161	-0.663751
C5orf34	0.145415	0.0829503	-0.580114	-0.663064
RWDD4	0.063762	0.184114	-0.477305	-0.661418
RRP12	0.754276	1.33639	0.677365	-0.659023
ZCCHC7	0.14045	0.0151463	-0.64371	-0.658856
VAV2	0.258742	0.0367722	-0.619178	-0.65595
GOSR1	0.121937	0.11397	-0.54196	-0.655929
ZNF771	0.498541	0.172755	-0.482936	-0.655691
C10orf32	0.17869	0.301845	-0.351941	-0.653786
NFYA	0.117126	0.0591452	-0.594203	-0.653348
ZFR	0.241365	0.284738	-0.366564	-0.651302
C7orf55	0.341028	0.465632	-0.185509	-0.651141
HIST2H2BE	1.72078	2.24614	1.5954	-0.650745
PPFIBP2	0.230949	0.395474	-0.254023	-0.649497
PACS1	0.273131	0.117431	-0.531012	-0.648443
MRPL42	0.154233	0.470232	-0.176004	-0.646236
IREB2	0.139513	0.278616	-0.367259	-0.645875
NDUFC2	0.0708966	0.183373	-0.462384	-0.645756
CNPY3	0.0596862	-0.0880988	-0.731134	-0.643036
NAMPT	0.375347	0.519169	-0.122728	-0.641897
USP32	0.154501	0.287204	-0.3541	-0.641304
AP1G1	0.447827	0.64217	0.00429586	-0.637874
AGPAT5	0.00790407	-0.00218426	-0.636178	-0.633993
MSTO1	0.109658	0.021542	-0.609774	-0.631316
MTG2	0.501451	0.107758	-0.523434	-0.631192
UBE2L3	0.334392	0.355373	-0.275606	-0.630979
GEMIN7	0.271432	-0.0453087	-0.676175	-0.630866
NUP205	0.101168	0.542557	-0.0871107	-0.629667
SRPK1	0.129853	0.390353	-0.239064	-0.629417
CTDP1	0.365561	0.518584	-0.109346	-0.62793
DDX49	0.821539	0.550058	-0.0777315	-0.627789
FAM203A	0.293872	0.397486	-0.227896	-0.625382
SERTAD3	0.0821042	-0.0866097	-0.710852	-0.624243
KCTD10	0.505002	0.76577	0.142551	-0.62322
NOP58	0.243428	0.3329	-0.287761	-0.62066
SOGA1	0.194113	0.180601	-0.438545	-0.619146
NDUFV2	0.172783	0.362388	-0.255704	-0.618092
UNC45A	0.189035	-0.227505	-0.844452	-0.616947
PCSK7	0.249705	0.152295	-0.463861	-0.616157
IFRD2	0.609357	0.553464	-0.0601998	-0.613664
EIF3A	0.0981127	0.232903	-0.380005	-0.612908
SNURF	0.626857	0.264659	-0.343706	-0.608365
ZBTB7A	0.0951666	-0.0336196	-0.641497	-0.607878
SGPP1	0.44055	0.895497	0.288632	-0.606865
MPP5	0.342991	0.538576	-0.0681855	-0.606762
NUPR1	0.321395	0.286354	-0.319592	-0.605945
GTSE1	0.14976	-0.421211	-1.02693	-0.605714
SCAMP3	0.102197	-0.21747	-0.823097	-0.605627
NKIRAS1	0.478639	0.788271	0.183927	-0.604344
KPNA2	0.509673	1.06271	0.458651	-0.604063
SUPT5H	0.491379	0.436666	-0.166086	-0.602752
EMC1	0.0260201	-0.0147074	-0.614204	-0.599496
PDE12	0.234718	0.449895	-0.148477	-0.598372
ZNF641	0.268814	0.0808365	-0.516678	-0.597514
CDC20	0.443712	0.201836	-0.394521	-0.596356
HUWE1	0.109313	0.488489	-0.107389	-0.595878
SNRPG	0.0626108	0.305755	-0.289943	-0.595698
THSD4	0.741784	0.391971	-0.202999	-0.59497
NUPL1	0.00017552	0.0359765	-0.558096	-0.594072
SLC25A16	0.284858	0.323144	-0.270088	-0.593232
PSMC6	0.238264	0.47531	-0.11787	-0.59318
B4GALT7	0.264823	0.379196	-0.213815	-0.593011
AGPAT3	0.0586229	-0.0448899	-0.636828	-0.591939
ACOT8	0.141809	0.0334101	-0.557993	-0.591403
POLR2A	0.22515	-0.0943113	-0.684792	-0.590481
MEGF8	0.212223	-0.286041	-0.876369	-0.590329
NCBP1	0.154055	0.0957078	-0.493858	-0.589566
C16orf72	0.43952	0.409277	-0.180058	-0.589335
AEN	0.590552	0.41358	-0.175692	-0.589272
XPO4	0.0708522	-0.085728	-0.673521	-0.587793
MAU2	0.0557328	-0.111816	-0.699229	-0.587413
ZBTB2	0.358221	0.708345	0.12123	-0.587114
TCP1	0.21309	0.481339	-0.105289	-0.586628
UBE3B	0.122993	0.194327	-0.39211	-0.586437
LIMK2	0.814681	0.743224	0.157808	-0.585415
VPS16	0.0111958	-0.264	-0.848414	-0.584414
DHX15	0.107047	0.35346	-0.228313	-0.581773
EIF2B3	0.119845	-0.307095	-0.887321	-0.580226
PPM1K	0.226708	0.381101	-0.198764	-0.579865
ABCC1	0.14945	0.0932742	-0.485828	-0.579102
PWWP2B	0.14175	0.081663	-0.495897	-0.57756
TOLLIP	0.166056	0.635184	0.0579023	-0.577281
HNRNPA3	0.26326	0.289995	-0.28473	-0.574725
LSG1	0.596772	0.464079	-0.110592	-0.574671
ENOX2	0.647406	0.904702	0.330977	-0.573725
AZIN1	0.14418	0.608387	0.0348493	-0.573538
MFSD9	0.0268304	-0.586022	-1.15865	-0.572625
RBL1	0.0572871	0.222478	-0.34978	-0.572258
ADAM8	0.68607	0.833458	0.262287	-0.57117
MRPL2	0.0890438	-1.00952	-1.5794	-0.569887
DENND5B	0.766823	0.579563	0.0100642	-0.569499
RAPGEFL1	0.243829	0.188515	-0.378465	-0.56698
NME6	0.376341	0.204933	-0.361422	-0.566355
CARM1	0.0113523	-0.204419	-0.769919	-0.5655
GTF3A	0.314764	0.412126	-0.151757	-0.563883
GSTZ1	0.14491	0.207689	-0.356187	-0.563875
RECQL4	0.129765	-0.147019	-0.710749	-0.56373
GLCCI1	0.35177	0.728315	0.165954	-0.562361
RBM28	0.0969675	0.226037	-0.335262	-0.561299
FEN1	0.411482	0.394623	-0.164954	-0.559577
ZNF75A	0.37558	0.656519	0.0996112	-0.556908
AP5B1	0.317846	0.670796	0.116274	-0.554522
TYW1	0.35803	0.474845	-0.0783194	-0.553165
RBMX	0.0870544	0.214004	-0.338897	-0.552901
MAPK1	0.0665646	0.349011	-0.203558	-0.552568
CDK5RAP1	0.168893	0.166182	-0.384968	-0.55115
RELA	0.077955	-0.140482	-0.691299	-0.550817
FAM102A	0.1564	0.354613	-0.194817	-0.54943
CCND3	0.473893	0.502888	-0.046391	-0.549279
CDC40	0.0307063	0.363869	-0.182822	-0.546691
UCHL3	0.144509	0.238481	-0.307269	-0.54575
SLC30A7	0.188929	0.358845	-0.186003	-0.544848
DNAJB2	0.263828	0.134989	-0.407826	-0.542815
MAFG	0.0995634	0.164731	-0.376392	-0.541122
HNRNPAB	0.289822	0.458126	-0.0815835	-0.53971
SLC25A25	0.257709	0.506761	-0.0311618	-0.537923
TRPM7	0.00120442	0.0246066	-0.511871	-0.536477
SMG5	0.295739	0.196793	-0.339056	-0.535849
C21orf33	0.289514	0.427906	-0.104403	-0.532309
TTLL12	0.271511	0.283834	-0.247474	-0.531307
MRPL4	0.486695	0.449196	-0.0818156	-0.531012
ZNF229	0.27154	0.362704	-0.166735	-0.529439
ARVCF	0.332001	0.291333	-0.236996	-0.528329
ST6GALNAC1	0.703844	0.608648	0.080569	-0.528079
CIAO1	0.104215	0.0723866	-0.455573	-0.52796
CNTNAP2	0.129372	-0.888039	-1.41592	-0.527885
ZSCAN25	0.241119	0.0221453	-0.503612	-0.525757
MARCH2	0.441823	0.213519	-0.310673	-0.524192
EPHA6	0.0567356	-0.0235754	-0.547634	-0.524059
CMC2	0.216973	0.422086	-0.100485	-0.522572
TTF2	0.077334	0.159583	-0.36209	-0.521674
PTPRM	1.06489	0.92587	0.405331	-0.520538
BCL7B	0.188676	0.460355	-0.0599368	-0.520292
PIAS1	0.221091	0.180045	-0.33974	-0.519786
LDLR	0.357655	0.0475382	-0.469811	-0.51735
PRPF19	0.388187	0.210371	-0.306316	-0.516687
RHNO1	0.198508	0.141889	-0.373857	-0.515747
PC	0.110633	0.0686939	-0.444803	-0.513497
DTNBP1	0.126847	0.114855	-0.398309	-0.513164
TELO2	0.160051	-0.172532	-0.683294	-0.510762
PPP2R3C	0.0949557	0.275133	-0.234923	-0.510056
MLX	0.250137	0.330281	-0.178784	-0.509064
ZNF557	0.0891827	0.0944694	-0.413763	-0.508233
SPATA20	0.421211	0.130761	-0.375999	-0.50676
SEC23B	0.287698	0.486413	-0.020141	-0.506554
CEBPZ	0.144775	0.2568	-0.249188	-0.505987
EXOSC2	0.0355578	0.0518296	-0.453861	-0.505691
HDHD1	0.224647	0.983918	0.478554	-0.505364
POLDIP3	0.0118225	-0.143796	-0.647438	-0.503642
PCNA	0.141111	0.489072	-0.0143629	-0.503434
BBS4	0.203405	0.260917	-0.241923	-0.502841
MAGEA12	0.143637	0.97467	0.472452	-0.502218
NR1H2	0.0191851	-0.215127	-0.71645	-0.501323
PPP1R12B	0.2245	0.0887368	-0.412236	-0.500973
FAM126A	0.541599	0.606713	0.107029	-0.499684
METTL2A	0.0186791	0.0899769	-0.405457	-0.495434
EIF3K	0.116218	0.148671	-0.345685	-0.494356
MCAT	0.478521	0.387196	-0.103714	-0.49091
PEX6	0.508059	0.0965182	-0.393472	-0.48999
PDSS1	0.544835	0.831956	0.342295	-0.489661
PSMC1	0.260318	0.359639	-0.129791	-0.48943
MTCH2	0.322618	0.438192	-0.0506564	-0.488849
EP300	0.0117625	0.420305	-0.0684259	-0.488731
GGPS1	0.237883	0.325477	-0.162923	-0.4884
CHIC2	0.136891	0.41015	-0.0764316	-0.486581
STUB1	0.252725	0.133279	-0.353023	-0.486302
LPHN1	0.0460344	0.0228583	-0.462812	-0.485671
TRIM16L	0.0452278	-0.0330708	-0.517213	-0.484142
PDCD5	0.0189925	0.128489	-0.355469	-0.483958
PPM1H	0.906073	1.39046	0.907315	-0.483149
RPF1	0.116115	0.260243	-0.220829	-0.481072
SAMHD1	0.0197947	-0.0730124	-0.551657	-0.478645
GMEB1	0.0954792	0.102434	-0.37602	-0.478454
OSER1	0.0762743	0.431593	-0.0436745	-0.475267
ZZZ3	0.150768	0.406347	-0.0684168	-0.474764
AIFM2	1.72886	1.87254	1.398	-0.474536
C9orf41	0.173241	0.463508	-0.010156	-0.473664
PLOD3	0.227161	0.0054473	-0.465164	-0.470611
COPG1	0.0609423	-0.128819	-0.598919	-0.470099
ZNF253	0.0297764	-0.196093	-0.665434	-0.469341
DAK	0.16687	-0.140027	-0.607276	-0.467249
SLC25A23	0.239973	0.148697	-0.318356	-0.467053
POLH	0.322829	0.162964	-0.303321	-0.466285
GSKIP	0.235959	0.497603	0.031368	-0.466235
DERL2	0.0349487	0.195609	-0.270564	-0.466172
PQLC2	0.594675	0.19644	-0.268603	-0.465043
CDCA5	0.259331	0.0557364	-0.406553	-0.462289
CYB561D2	0.570545	0.274535	-0.18754	-0.462075
ORMDL2	0.306364	0.0427275	-0.418463	-0.461191
PITPNB	0.148106	0.0965579	-0.362322	-0.45888
TNFRSF10A	0.322989	0.277098	-0.180724	-0.457822
CAPN13	0.296984	0.59769	0.140247	-0.457443
NDUFAF2	0.359555	0.535248	0.0788097	-0.456438
UBQLN4	0.211191	0.0867013	-0.369413	-0.456114
TRMT6	0.616582	0.606316	0.150451	-0.455865
NUDT18	0.3739	0.427328	-0.02614	-0.453468
GPS1	0.381585	0.220461	-0.232642	-0.453103
COMMD4	0.0875984	-0.0720212	-0.524872	-0.45285
ERBB2IP	0.0560444	0.315831	-0.136229	-0.45206
C6orf226	0.0393334	0.0005048	-0.451126	-0.451631
NDUFB1	0.0864128	0.381399	-0.0695939	-0.450993
TEP1	0.143805	0.280542	-0.169562	-0.450104
GATA6	0.128624	-0.342079	-0.791745	-0.449666
CCDC25	0.0160695	0.00113651	-0.448437	-0.449573
RNGTT	0.0261862	0.142611	-0.305702	-0.448313
SAMD4B	0.0449047	-0.0318431	-0.475945	-0.444102
FBXW8	0.170291	0.0832355	-0.360116	-0.443351
GANAB	0.0991004	-0.27887	-0.722041	-0.443171
ARL5A	0.0178444	0.164445	-0.278355	-0.4428
UBE2B	0.251969	0.507746	0.0654224	-0.442324
WAPAL	0.123697	0.0936703	-0.347429	-0.4411
DIS3	0.303743	0.104705	-0.335433	-0.440138
TRIM28	0.281805	0.192006	-0.248029	-0.440035
MELK	0.0505223	0.546452	0.107873	-0.438578
YY2	0.668362	-0.0449873	-0.48354	-0.438552
PDE3B	0.0376688	0.172961	-0.264456	-0.437417
CINP	0.00359776	0.297517	-0.138876	-0.436394
G3BP2	0.172025	0.580937	0.145588	-0.435349
DEDD2	0.0127216	-0.252549	-0.687825	-0.435276
LRRFIP2	0.0716834	0.177762	-0.256172	-0.433934
PTGFR	0.203436	0.362036	-0.0717768	-0.433813
XPNPEP3	0.428264	0.045459	-0.387214	-0.432673
DGKB	0.739312	1.39248	0.961202	-0.431275
PI4KA	0.162212	0.117202	-0.313931	-0.431133
PSMA3	0.11674	0.336262	-0.0946382	-0.4309
SNX3	0.208957	0.608928	0.18	-0.428927
PPTC7	0.188092	0.420884	-0.00620073	-0.427085
PTCD3	0.0355059	0.239627	-0.186735	-0.426361
ZNF837	0.163693	-0.840806	-1.26713	-0.426319
SELENBP1	0.168547	0.327092	-0.097264	-0.424356
ZMYND19	0.202316	0.0440521	-0.378662	-0.422714
PIK3R2	0.0357593	-0.225774	-0.647737	-0.421963
TSPAN17	0.426682	0.343755	-0.0774452	-0.421201
YDJC	0.307343	0.262585	-0.15834	-0.420924
SLBP	0.0280396	0.291078	-0.12902	-0.420098
SFXN2	0.287022	0.162415	-0.257594	-0.420009
FBXL18	0.137908	0.316065	-0.10077	-0.416835
CPT2	0.38427	0.321815	-0.0944143	-0.416229
AGAP4	0.0489753	-0.0572805	-0.473141	-0.41586
ZNF428	0.30751	0.102606	-0.309162	-0.411767
UBR1	0.324071	0.285489	-0.12616	-0.411649
ATP8B1	0.0825917	0.273559	-0.137772	-0.411331
PAXIP1-AS2	0.137641	0.024086	-0.384853	-0.408939
SLC29A1	0.0405663	-0.0098797	-0.417305	-0.407426
FUS	0.200235	0.294803	-0.112354	-0.407157
CDKN1A	1.52818	2.00392	1.59703	-0.406892
HN1L	0.246239	0.315473	-0.0869793	-0.402452
EEF2K	0.13116	0.133049	-0.269002	-0.402051
MRPS7	0.325478	0.240007	-0.161387	-0.401393
IMP4	0.434466	0.131875	-0.269387	-0.401262
ITFG1	0.181054	0.442816	0.0422755	-0.40054
SLC35E1	0.0164023	-0.0716845	-0.472024	-0.40034
CYB561A3	0.573486	0.383734	-0.0158219	-0.399556
DTWD2	0.0568519	0.448167	0.0507113	-0.397456
C19orf40	0.274327	0.208699	-0.188432	-0.397131
MCM10	0.243786	0.320319	-0.0752002	-0.395519
USP37	0.200887	0.226859	-0.168301	-0.39516
ZNF714	0.222075	-0.135834	-0.528107	-0.392273
DDX21	0.249251	0.312688	-0.0784919	-0.39118
ZNF18	0.306011	0.00366434	-0.387482	-0.391147
NCOR1	0.0927343	0.160099	-0.230579	-0.390678
RRP36	0.407244	0.369024	-0.0180306	-0.387054
ZFPL1	0.161584	-0.258252	-0.644992	-0.38674
ZNF354A	0.0619201	0.370147	-0.0162485	-0.386396
ZNF28	0.0675527	0.00531132	-0.380188	-0.385499
SLC25A32	0.320134	0.662117	0.277333	-0.384784
PCTP	0.302274	0.0271653	-0.356229	-0.383395
ENOPH1	0.163909	0.559385	0.176631	-0.382753
C19orf47	0.356529	-0.0414546	-0.424172	-0.382717
MED9	0.0708495	0.250711	-0.131917	-0.382628
ZNF589	0.101044	-0.184133	-0.566219	-0.382086
TRA2A	0.127641	-0.0151275	-0.397156	-0.382029
C19orf12	0.238513	0.45013	0.0685857	-0.381545
NRIP1	0.247047	0.207078	-0.173317	-0.380395
ABHD12	0.181129	0.145923	-0.233482	-0.379405
RHBDF1	0.371812	0.240715	-0.138229	-0.378944
SLC2A8	0.204333	0.110624	-0.266734	-0.377358
TADA2A	0.0896537	0.167896	-0.207825	-0.375721
CHERP	0.455191	1.14121	0.765505	-0.3757
SLX4	0.236365	-0.393565	-0.769167	-0.375602
PPP1R12A	0.204714	0.35281	-0.0218047	-0.374615
AC027763.2	0.164148	0.215108	-0.158913	-0.374022
FOXRED2	0.0835624	-0.103511	-0.476219	-0.372708
ZBTB10	0.751186	0.69291	0.320412	-0.372498
SHROOM1	0.285929	0.0726319	-0.299831	-0.372463
VPS4B	0.128694	0.22897	-0.143027	-0.371997
ANAPC1	0.15571	0.317558	-0.0524175	-0.369975
CSNK2A3	0.133753	-0.195679	-0.565047	-0.369368
AC005003.1	1.49285	1.446	1.07783	-0.36817
MRPS30	0.120305	0.231269	-0.134876	-0.366145
WDR77	0.431298	0.642101	0.277536	-0.364564
ROCK2	0.0906677	-0.121404	-0.485924	-0.36452
NAA10	0.29281	-0.0335042	-0.396933	-0.363429
ELP2	0.133866	0.0137126	-0.347789	-0.361501
ZNF823	0.164916	-0.313417	-0.674079	-0.360662
COPS7A	0.0707228	0.182392	-0.177033	-0.359424
NTMT1	0.623782	0.57281	0.213815	-0.358995
C19orf52	0.0298014	0.0536584	-0.30514	-0.358799
FCF1	0.092297	0.753564	0.39549	-0.358074
SLC33A1	0.22827	0.0835328	-0.273394	-0.356927
PDZD8	0.157713	0.394188	0.0381279	-0.35606
UVRAG	0.0585845	0.192433	-0.162753	-0.355187
HNRNPH3	0.166938	0.324327	-0.0293146	-0.353642
DCTPP1	0.418156	0.376697	0.0230865	-0.35361
RAB23	0.266679	0.412016	0.058716	-0.3533
AFF1	0.129469	0.528355	0.175622	-0.352733
TCIRG1	0.0284951	-0.358748	-0.711171	-0.352423
GADD45GIP1	0.273416	0.101582	-0.249304	-0.350886
HCFC1	0.228837	0.417378	0.0669692	-0.350409
ERLIN1	0.134703	0.11708	-0.233094	-0.350174
GULP1	0.415586	0.815996	0.466063	-0.349932
EIF1AX	0.299004	0.493182	0.143804	-0.349378
SELT	0.444706	0.749196	0.400297	-0.348899
TMEM70	0.178652	0.436402	0.0875864	-0.348816
NCAPH	0.0300421	0.29684	-0.0511335	-0.347973
GOLGA1	0.146966	0.0867527	-0.260584	-0.347337
PNPO	0.355785	0.362266	0.0153944	-0.346872
SYNCRIP	0.0453992	0.0942441	-0.250724	-0.344968
RNF40	0.197316	0.0393478	-0.304952	-0.344299
CNOT6	0.124151	0.310889	-0.0332239	-0.344112
FOXO1	0.162181	0.0392285	-0.304729	-0.343957
CRELD1	0.00725208	-0.443995	-0.787062	-0.343067
RITA1	0.269592	0.380182	0.0374417	-0.342741
TMBIM1	0.188027	0.260342	-0.0821336	-0.342476
PGD	0.29095	0.230054	-0.112133	-0.342187
NMNAT1	0.271262	0.398954	0.0571706	-0.341784
PSMD3	0.292167	0.27088	-0.0708279	-0.341708
RRP15	0.552572	0.854877	0.514107	-0.34077
TRNP1	0.320265	0.206102	-0.13176	-0.337862
ZBTB45	0.229464	0.279876	-0.0575735	-0.33745
SUMF2	0.0201951	0.0196155	-0.31741	-0.337026
TRUB2	0.194945	0.185083	-0.151168	-0.336251
NRBF2	0.0752827	0.162699	-0.172957	-0.335656
SLC27A4	0.562404	0.479821	0.145133	-0.334688
RFWD3	0.330528	0.267011	-0.064569	-0.33158
NDRG3	0.0577744	0.0371888	-0.293484	-0.330672
FAM73B	0.406347	0.268521	-0.0601864	-0.328708
MIER1	0.0689098	0.327161	0.000757774	-0.326404
DYNC1LI1	0.331708	0.530945	0.204993	-0.325952
MEF2BNB	0.00434768	0.123481	-0.201231	-0.324712
POM121	0.235641	0.242387	-0.0801598	-0.322546
TMEM19	0.441085	0.219008	-0.103471	-0.322479
ULK1	0.0349577	0.1431	-0.179162	-0.322262
STRN4	0.0471684	-0.317137	-0.639154	-0.322017
NAA15	0.234345	0.441948	0.120034	-0.321914
PRPS1	0.145102	0.439077	0.117745	-0.321332
DNASE1L1	0.100283	-0.180704	-0.501864	-0.32116
PINX1	0.55839	0.52382	0.203851	-0.319969
ELOVL1	0.654968	0.380743	0.0622544	-0.318489
POLR1B	0.277703	0.336182	0.0189055	-0.317276
RRP8	0.481866	0.58125	0.26408	-0.31717
ATP6V0E1	0.569722	0.633679	0.31771	-0.315969
C5orf22	0.0164097	0.447832	0.134582	-0.31325
DYNC2H1	0.227715	0.412584	0.0997373	-0.312847
ATN1	0.00121337	0.387498	0.0749021	-0.312596
ACBD3	0.0222414	0.10317	-0.208153	-0.311323
ELP6	0.0385388	0.0436302	-0.267601	-0.311232
SMN2	0.181719	0.155747	-0.154265	-0.310012
ZFAND6	0.236088	0.35986	0.0527703	-0.30709
COX16	0.176121	0.200848	-0.10431	-0.305157
TBC1D14	0.0147835	0.313108	0.00910123	-0.304007
VEZT	0.0153985	0.235348	-0.0661335	-0.301481
NCAPH2	0.207261	0.363171	0.0622839	-0.300887
AP1M2	0.247341	0.280608	-0.0197201	-0.300328
RPUSD3	0.235482	-0.00972465	-0.309799	-0.300075
C19orf10	0.0883538	-0.0685139	-0.368133	-0.299619
AC104667.3	0.452514	0.356839	0.0574084	-0.299431
DHODH	0.340044	0.568369	0.269379	-0.29899
ZCCHC14	0.0332443	0.288524	-0.0101298	-0.298653
AAK1	0.31159	0.100737	-0.195732	-0.296469
CENPL	1.35588	1.36418	1.06851	-0.295661
TNPO2	0.0109903	-0.0972501	-0.392152	-0.294902
YWHAZ	0.300055	0.409762	0.115388	-0.294373
CHAF1A	0.113507	-0.286119	-0.576467	-0.290347
BCAR1	0.430854	0.280814	-0.0086829	-0.289497
ESRP2	0.260735	0.0114519	-0.277535	-0.288987
ST7L	0.621927	0.980164	0.692325	-0.287839
GNL3L	0.258755	-0.0451282	-0.331993	-0.286865
EXPH5	0.558964	0.147862	-0.138808	-0.286669
PFDN6	0.232824	-0.239365	-0.526002	-0.286636
SPA17	0.338118	0.610428	0.324554	-0.285874
INTS1	0.26736	-0.203961	-0.489055	-0.285094
COQ4	0.0381179	-0.241437	-0.524209	-0.282772
RTN4IP1	0.332525	-0.18272	-0.465277	-0.282556
EXD2	0.19062	0.628547	0.346307	-0.28224
C19orf25	0.547156	-0.0208639	-0.300967	-0.280103
COG4	0.421879	0.465	0.185413	-0.279587
EPHX1	0.232079	0.148331	-0.131183	-0.279514
PPP1CA	0.207964	-0.144975	-0.424393	-0.279418
EXOSC5	0.349453	0.198662	-0.0801818	-0.278843
SLC20A2	0.0153389	0.163076	-0.112004	-0.27508
MRPS22	0.184826	0.252712	-0.0220741	-0.274786
HIST1H2BD	0.645073	0.750214	0.475827	-0.274387
ACTR1B	0.0469629	-0.179632	-0.452833	-0.273201
PTER	0.147224	0.280359	0.00754463	-0.272814
EIF3J	0.0504686	0.0811135	-0.191474	-0.272587
WDR3	0.318901	0.461098	0.191481	-0.269617
PWP1	0.102114	0.256003	-0.0130786	-0.269082
C6orf132	0.264151	0.143387	-0.124841	-0.268228
HAUS8	0.398347	0.343625	0.0758003	-0.267825
EXOC3	0.134101	-0.208413	-0.473501	-0.265087
DBNL	0.202352	0.0391308	-0.224519	-0.26365
SYNGR2	0.154305	0.0490924	-0.213809	-0.262901
UBR7	0.151779	0.730182	0.467812	-0.26237
UROS	0.0732005	-0.0296971	-0.291492	-0.261795
ADPRHL1	0.225581	0.33786	0.0763652	-0.261495
RB1	0.141007	0.82197	0.562266	-0.259705
CAMSAP2	0.0319603	-0.0542612	-0.31254	-0.258279
CCDC12	0.021805	0.221102	-0.0349188	-0.25602
SLC27A5	0.0661884	-0.149255	-0.404603	-0.255348
XRCC3	0.082552	0.119962	-0.135296	-0.255258
MRPS18A	0.458222	0.564994	0.311521	-0.253473
ZNF259	0.387906	0.715774	0.463126	-0.252649
PTPMT1	0.182769	-0.0931697	-0.344487	-0.251318
FAM86A	0.4065	0.0917286	-0.159386	-0.251115
ADAM9	0.0355878	0.591986	0.341499	-0.250487
POLDIP2	0.381091	0.486832	0.236929	-0.249903
TIMM17A	0.211054	0.529488	0.28113	-0.248358
BCAS1	0.342731	0.300527	0.0526372	-0.24789
CDAN1	0.1672	0.154337	-0.0927349	-0.247072
ACTR5	0.0749845	0.400958	0.154429	-0.24653
MBD2	0.28147	0.493253	0.249862	-0.243392
PSPC1	0.241095	0.578063	0.334763	-0.2433
SENP5	0.0896382	0.196406	-0.0465558	-0.242962
NUP160	0.0354445	0.356892	0.115154	-0.241738
AGO2	0.17224	-0.132491	-0.372142	-0.239652
FAM103A1	0.27883	0.400515	0.161091	-0.239424
TEFM	0.000471132	-0.0861088	-0.325306	-0.239197
CDNF	1.04295	0.46025	0.22132	-0.23893
UBIAD1	0.175331	0.135614	-0.102987	-0.238601
AKTIP	0.0944992	0.363502	0.126624	-0.236878
CLK1	0.217176	0.574425	0.338289	-0.236136
TBCD	0.223068	0.455489	0.219725	-0.235764
AC004381.6	0.265815	0.362355	0.127118	-0.235237
MCM8	0.290954	0.277709	0.0439279	-0.233781
FDFT1	0.146309	0.27977	0.0465795	-0.23319
SPRTN	0.0263196	0.241252	0.0088088	-0.232443
TMEM168	0.0934821	0.412518	0.183202	-0.229316
HM13	0.352701	0.365569	0.140878	-0.22469
ACTR3B	0.176293	0.454632	0.230129	-0.224502
PNKD	0.0924908	-0.072316	-0.295634	-0.223318
UNC13B	0.367989	0.506351	0.283062	-0.223289
DOHH	0.80152	0.484065	0.26117	-0.222894
ZNF233	0.0503876	0.3612	0.138927	-0.222272
TMX2	0.31019	0.417587	0.19553	-0.222057
PARVA	1.21603	0.999253	0.777446	-0.221807
THTPA	0.207335	-0.206239	-0.427756	-0.221517
MAN2A2	0.0921362	-0.0380562	-0.258516	-0.22046
NDUFA6	0.232707	0.237855	0.0183322	-0.219522
BCR	0.247606	0.428608	0.209765	-0.218842
MARS2	0.485652	1.2349	1.0164	-0.218505
HMOX2	0.603453	0.683743	0.465663	-0.218081
COX4I1	0.103886	0.101284	-0.116141	-0.217424
CALR	0.0147206	-0.0758218	-0.293173	-0.217352
ARHGAP32	0.12483	0.146705	-0.0695763	-0.216281
STX5	0.189309	-0.17922	-0.395092	-0.215872
PTDSS2	0.025082	-0.111205	-0.326746	-0.215541
RPL28	0.124673	-0.116566	-0.328442	-0.211877
CNN2	0.621147	0.344952	0.133714	-0.211238
SNX1	0.163764	0.331095	0.120782	-0.210313
STK40	0.243287	0.333565	0.124787	-0.208778
HJURP	0.174221	0.337134	0.128669	-0.208465
WDR33	0.397062	0.570489	0.362232	-0.208256
ISY1	0.123571	-0.347131	-0.554019	-0.206888
SEL1L	0.0821107	0.446635	0.240242	-0.206393
REPS1	0.0203208	0.108408	-0.0960227	-0.204431
GTF3C2	0.142872	-0.0424958	-0.246252	-0.203756
SLMO2	0.0786316	0.276646	0.0751434	-0.201502
LARP4	0.597792	0.54414	0.343758	-0.200382
PRR14L	0.113831	0.243478	0.0434142	-0.200064
POGLUT1	0.120396	0.139451	-0.0597058	-0.199157
AKAP1	0.247357	0.0339007	-0.161182	-0.195083
PVR	0.0240863	-0.142963	-0.33742	-0.194457
PSMB2	0.204989	0.193919	-3.93306e-05	-0.193958
TRMT2A	0.0378436	-0.124148	-0.317901	-0.193753
ADAP2	0.0838591	0.0203531	-0.173289	-0.193642
IMMP2L	0.0752168	0.155575	-0.0375866	-0.193161
PILRB	0.16266	0.072032	-0.119941	-0.191973
WDR4	0.179612	0.138707	-0.0522314	-0.190939
TTC1	0.310126	0.214397	0.023625	-0.190772
OSTM1	0.273117	0.483955	0.293462	-0.190492
RARS2	0.0652398	-0.279067	-0.469463	-0.190396
PUSL1	0.389432	0.219038	0.0323697	-0.186668
UBE2F	0.205417	0.402567	0.217408	-0.185159
TRAPPC6B	0.111136	-0.0895404	-0.274637	-0.185097
PPP3CC	0.0959706	-0.123805	-0.30841	-0.184605
MRPS15	0.113396	0.0933447	-0.0903148	-0.183659
BANP	0.411299	0.225981	0.0428968	-0.183084
CUL1	0.0036591	0.0107801	-0.171952	-0.182732
SRBD1	0.30304	0.431543	0.249419	-0.182124
FKBP4	0.305602	0.112084	-0.0674471	-0.179531
MYL12B	0.208445	0.534297	0.356026	-0.178271
HIST1H4H	1.33396	1.40634	1.22869	-0.177652
ANKRD27	0.149122	0.166674	-0.0103455	-0.17702
CSE1L	0.338908	0.377738	0.200733	-0.177004
PSPH	0.0432219	0.0651614	-0.111374	-0.176535
MALT1	0.0292641	0.433046	0.256687	-0.176359
POLG	0.146202	0.1627	-0.0133433	-0.176043
MAP7	0.0483597	0.148281	-0.0259782	-0.174259
INCENP	0.175481	-0.0116441	-0.185831	-0.174187
EPS8L2	0.34401	0.069416	-0.104421	-0.173837
FAM214A	0.0389482	0.405414	0.234879	-0.170536
JTB	0.0945884	0.041115	-0.12934	-0.170455
AGAP6	0.0125831	0.00324093	-0.167075	-0.170316
ZBTB43	0.356571	0.156074	-0.0121654	-0.16824
CLIP1	0.354492	0.265314	0.0972117	-0.168103
MFSD11	0.0872828	0.347728	0.179791	-0.167937
HDDC3	0.126588	-0.0812356	-0.246299	-0.165064
C3orf62	0.312449	0.797925	0.633356	-0.164569
B2M	0.366047	0.706423	0.543832	-0.162591
RIPK4	0.294275	0.087912	-0.0741634	-0.162075
TTI2	0.318659	-0.0616155	-0.22322	-0.161605
RANBP3L	0.128003	0.307329	0.145753	-0.161576
ZNF526	0.0542342	-0.556428	-0.716215	-0.159787
CANX	0.114504	0.267595	0.107935	-0.15966
BMI1	0.264626	0.375943	0.217126	-0.158817
AGTPBP1	0.0789338	0.138727	-0.0185886	-0.157316
WARS2	0.0153631	-0.036552	-0.192973	-0.156421
TOMM22	0.185625	0.437102	0.28153	-0.155572
COA6	0.00307259	0.290238	0.134919	-0.155319
PTP4A1	0.316911	0.364332	0.209163	-0.155169
BCAP31	0.26498	0.126503	-0.0286129	-0.155116
PI4K2B	0.126035	0.32128	0.167426	-0.153855
POLR3E	0.298705	0.587564	0.433973	-0.153591
STXBP3	0.0903257	0.590328	0.437448	-0.15288
MED16	0.161723	-0.175158	-0.327811	-0.152653
KIAA0586	0.200927	0.340273	0.187863	-0.15241
ENDOG	0.362099	0.177597	0.0254199	-0.152177
NXF1	0.261394	0.0843644	-0.0662891	-0.150653
ATXN7L1	0.165694	-0.0328358	-0.182317	-0.149481
HAT1	0.139328	0.665607	0.517349	-0.148258
ZNF696	0.00694504	-0.356337	-0.503881	-0.147544
ATAD3A	0.474718	0.333316	0.186673	-0.146642
SERTAD1	0.617507	-0.044086	-0.18968	-0.145594
SLC25A10	0.363293	0.158764	0.0142532	-0.144511
HIRA	0.237607	0.264212	0.119869	-0.144344
USP1	0.0370702	0.221674	0.0783252	-0.143349
C11orf1	0.0992616	0.123699	-0.0195945	-0.143294
FAM3A	0.223502	-0.117505	-0.260519	-0.143014
TFB2M	0.0954271	0.414291	0.27153	-0.14276
FAIM	0.333469	0.466775	0.32658	-0.140195
VAMP8	0.139781	0.0585907	-0.0779351	-0.136526
GPR56	0.524406	0.685525	0.54912	-0.136406
CARS2	0.520048	0.242296	0.106902	-0.135393
FAM86C1	0.380727	0.129973	-0.00416484	-0.134138
IQCG	0.044892	0.283616	0.150012	-0.133604
SSX2IP	0.0601609	0.365382	0.233128	-0.132254
TRIAP1	0.453437	0.695193	0.56514	-0.130053
FOCAD	0.0930442	0.0318267	-0.0981829	-0.13001
MMS19	0.133339	0.160856	0.0311225	-0.129734
ING2	0.153406	0.0812868	-0.0476081	-0.128895
MAP3K7	0.0144575	0.353797	0.225586	-0.12821
IDI1	0.09832	0.417365	0.2894	-0.127965
U2AF1	0.332551	0.420444	0.294097	-0.126348
PRPF3	0.0409217	0.0281598	-0.0974141	-0.125574
IDE	0.49479	0.251627	0.129273	-0.122354
SHB	0.0342386	0.014198	-0.107651	-0.121849
BRCA2	0.0636256	-0.133774	-0.255585	-0.121811
HMBS	0.0456183	-0.235157	-0.356448	-0.121291
BMPR1B	0.579426	0.73095	0.610771	-0.120179
TNRC6B	0.0446144	-0.22969	-0.349729	-0.120038
EID2	0.169714	0.443312	0.323558	-0.119755
KIAA0226	0.202964	0.307763	0.188538	-0.119225
TFIP11	0.288967	-0.188341	-0.3073	-0.118959
NDUFB5	0.0781785	-0.0829082	-0.200353	-0.117445
SMS	0.39734	0.53471	0.417919	-0.116791
MFSD1	0.284589	0.678888	0.562106	-0.116782
REST	0.149953	0.568622	0.45327	-0.115352
TBC1D22A	0.0100049	0.0426793	-0.069508	-0.112187
KIF13A	0.132395	0.261261	0.149827	-0.111433
ITGAE	0.210086	0.454051	0.342825	-0.111226
RNF19B	0.0956215	0.769515	0.658765	-0.110749
VPS26A	0.200408	0.329927	0.221789	-0.108138
TSEN54	0.495738	0.210772	0.104091	-0.106681
KDM5C	0.170594	0.304131	0.198027	-0.106104
BACE1	0.388758	0.0811734	-0.0244404	-0.105614
SLIRP	0.220725	0.216196	0.111316	-0.10488
PGLS	0.487319	0.228131	0.124129	-0.104002
KLHDC8B	0.0925657	-0.0374468	-0.141197	-0.10375
RNF25	0.437173	0.202583	0.0988391	-0.103744
RMDN3	0.252388	0.171969	0.0689026	-0.103067
BAK1	0.475886	0.310565	0.208025	-0.10254
RC3H1	0.24985	-0.0511453	-0.15353	-0.102385
AGAP5	0.555286	-0.218159	-0.320159	-0.102001
ERN1	0.41644	0.357338	0.255937	-0.101401
HEMK1	0.0634883	-0.245402	-0.346047	-0.100645
PSMD1	0.38345	0.352622	0.252116	-0.100507
PPIB	0.0987039	0.0576196	-0.0409244	-0.098544
GRWD1	0.429311	0.133046	0.0361658	-0.0968797
SASH1	0.26496	0.205158	0.108661	-0.0964969
CAP2	0.380971	0.514402	0.417928	-0.0964732
RFX7	0.0115052	0.034069	-0.0623005	-0.0963696
TASP1	0.0501971	0.13329	0.0371222	-0.0961683
MPP2	0.216863	0.196579	0.101611	-0.094968
C16orf46	0.25076	0.525394	0.430669	-0.0947256
NPIPB4	0.0692529	-0.0854724	-0.179957	-0.0944842
SMARCA4	0.0495499	-0.1631	-0.257269	-0.0941689
ZNF708	0.245437	-0.163104	-0.256516	-0.0934126
SHCBP1	0.300005	0.0690144	-0.024106	-0.0931204
KATNB1	0.124802	-0.281664	-0.373593	-0.0919292
ARRB1	0.196706	-0.296554	-0.387299	-0.0907451
FEZ2	0.0314991	0.0871827	-0.00207693	-0.0892597
PTPN2	0.159352	0.395954	0.310085	-0.0858685
PCBP2	0.0132249	-0.174817	-0.259869	-0.0850523
TRDMT1	0.19903	0.214853	0.133134	-0.0817186
POLR3D	0.163972	0.150935	0.0695286	-0.081406
CC2D1A	0.253142	-0.289904	-0.371185	-0.081281
PITRM1	0.192344	0.248769	0.168655	-0.0801138
RDH13	0.354945	0.296121	0.216311	-0.0798096
COPS2	0.0689072	0.324604	0.245749	-0.0788552
SNX4	0.0836116	0.493009	0.414652	-0.0783575
NEK6	0.267845	0.21515	0.136902	-0.0782485
KRR1	0.298477	0.403261	0.327793	-0.0754681
QRICH2	0.946405	0.0625058	-0.0127439	-0.0752497
ZNF140	0.386981	-0.312414	-0.387132	-0.0747183
THNSL1	0.46442	0.538806	0.464423	-0.0743836
ZZEF1	0.454105	0.43444	0.360714	-0.0737267
ALYREF	0.432026	0.543491	0.471142	-0.0723486
ZNHIT3	0.105015	0.674066	0.603786	-0.0702795
PLAA	0.216888	0.136661	0.0665731	-0.0700884
TMCC1	0.555072	0.745802	0.676999	-0.0688032
CDK11A	0.119336	-0.323356	-0.391886	-0.0685302
TRAF2	0.177842	0.107776	0.0396424	-0.0681339
USP19	0.215897	0.510505	0.444065	-0.0664402
PWP2	0.612773	0.381732	0.31534	-0.0663917
HERPUD1	0.144125	0.0314241	-0.0342646	-0.0656888
ZNF595	0.0457328	0.325872	0.26032	-0.0655521
ZNF786	0.0680642	0.173473	0.108611	-0.0648623
TBC1D13	0.198482	0.200353	0.13624	-0.0641128
SACS	0.455778	0.747372	0.684434	-0.0629388
ATP5J	0.0249307	0.219907	0.157409	-0.0624988
STK39	0.559643	0.507375	0.445707	-0.061668
REXO4	0.602738	0.191784	0.130166	-0.0616178
NOC2L	0.476104	0.408579	0.347013	-0.0615667
ZNF385B	1.73403	1.7269	1.66638	-0.0605214
DNAAF2	0.175486	0.787234	0.727052	-0.0601822
ATP1B3	0.379345	0.490441	0.430303	-0.0601378
TMEM192	0.281977	0.376663	0.319669	-0.0569941
C5orf55	0.523052	0.557407	0.501595	-0.0558114
CLCC1	0.233134	-0.0447856	-0.1003	-0.0555145
GATS	1.72346	1.97163	1.9165	-0.0551214
PLBD2	0.0650078	-0.412593	-0.467308	-0.0547156
ADCK5	0.279004	-0.533317	-0.587564	-0.0542469
DIDO1	0.252823	0.335215	0.281114	-0.0541011
YAF2	0.29516	-0.326604	-0.380314	-0.0537101
SPRYD4	0.619956	0.559041	0.505625	-0.0534153
NFATC3	0.0806523	0.0410596	-0.0118964	-0.052956
OSBPL3	0.262488	0.200582	0.148485	-0.0520973
CNPY2	0.0649165	-0.299279	-0.351303	-0.052024
C15orf57	0.078899	-0.340277	-0.391477	-0.0511997
PDIA6	0.0476086	0.152947	0.102242	-0.0507052
PIGN	0.244487	0.26001	0.20988	-0.0501305
BICD2	0.923537	0.877256	0.827414	-0.0498422
POM121C	0.0212697	0.190201	0.141341	-0.0488601
INTS9	0.223989	0.604147	0.555705	-0.0484419
USP39	0.394874	0.505423	0.459613	-0.04581
TMEM131	0.372628	0.61516	0.569469	-0.0456906
SEC11A	0.0229519	0.0892238	0.0456565	-0.0435673
HIATL1	0.123622	0.630803	0.587446	-0.0433571
LRWD1	0.183551	-0.111556	-0.154763	-0.0432072
DMXL1	0.305218	0.546356	0.505191	-0.0411653
RBM23	0.0954288	0.517228	0.476314	-0.0409145
FBXO8	0.227311	0.583654	0.546065	-0.0375893
ZNF79	0.265844	-0.22891	-0.266101	-0.037191
VRK2	0.0178049	-0.100978	-0.137406	-0.0364288
EPS15	0.238066	0.297668	0.262029	-0.0356394
C1orf210	0.204349	0.0753677	0.0399272	-0.0354406
PACSIN2	0.00594141	-0.14182	-0.175348	-0.0335273
COX14	0.257055	0.438515	0.405041	-0.0334739
GUCY1A3	0.542451	0.645466	0.613091	-0.0323752
NBPF1	0.184916	-0.0395693	-0.0714235	-0.0318541
SART3	0.193487	-0.0299027	-0.0592759	-0.0293732
CAPN7	0.0405119	0.167604	0.139012	-0.0285922
DGCR14	0.501026	-0.0985941	-0.126981	-0.028387
KCTD2	0.162479	-0.0332732	-0.0601688	-0.0268956
ZNF569	0.214385	0.337642	0.313017	-0.0246246
TMED9	0.235977	0.35585	0.334465	-0.0213846
GGA3	0.0931983	0.0793667	0.0580423	-0.0213243
SH3RF1	0.638549	0.772451	0.751957	-0.0204942
CCDC53	0.0489585	0.26161	0.242643	-0.0189663
ALG2	0.255236	0.578408	0.559478	-0.0189299
PER1	0.29781	0.752136	0.733436	-0.0186998
ZNF668	0.329136	0.367039	0.348534	-0.0185049
TMEM164	0.388171	0.725981	0.70765	-0.018331
LZIC	0.164532	0.0374866	0.0197741	-0.0177125
GRHPR	0.101629	0.0554346	0.0377755	-0.0176591
SMCHD1	0.0978024	0.0913174	0.0751613	-0.0161561
GFM1	0.100412	0.345412	0.33198	-0.0134314
MTDH	0.218124	0.162918	0.150663	-0.0122543
TOR1A	0.0994749	0.463902	0.45173	-0.012172
TAF12	0.151504	0.40218	0.390981	-0.0111991
ZNF440	0.385948	-0.0160677	-0.0262021	-0.0101345
INTS7	0.237747	0.144796	0.134932	-0.00986384
SLC9A7	0.0182262	-0.315794	-0.325088	-0.00929427
MRPS5	0.1317	-0.0651922	-0.0738013	-0.00860914
UQCRFS1	0.233053	0.414713	0.406106	-0.00860642
RNF146	0.432203	0.383374	0.376029	-0.00734498
WDR82	0.0972912	0.218762	0.21176	-0.00700257
PAK2	0.354185	0.40306	0.396696	-0.00636344
TSR1	0.187581	0.389223	0.383355	-0.0058683
ANXA6	0.00239281	-0.111491	-0.116326	-0.0048347
FAM204A	0.14534	0.464887	0.461325	-0.00356179
PPP1R35	0.0176771	-0.309725	-0.312416	-0.00269083
DCLRE1C	0.100099	-0.045169	-0.046937	-0.00176802
MRPS25	0.187423	0.212802	0.212059	-0.000742497
KDELR2	0.101008	0.369964	0.369692	-0.000271595
CLN5	0.435006	-0.0871692	-0.0874189	-0.000249685

## Sheet: LNCaP 10kb 975 QIV genes
LNCaP 10kb QIV genes
Gene ID	logFC_Exons_RNAcounts_LNCaP	logFC_ThreePrimeUTR_PACcounts_LNCaP	logFC_TenKb3pNoExons_PACcounts_LNCaP	PAC-score
RPS2	-0.0200017	-0.573945	-5.2423	-4.66836
NT5DC1	-0.0749897	0.291353	-2.28335	-2.57471
DNAJC5	-0.0273698	0.119288	-2.06276	-2.18204
EIF2AK4	-0.124969	-0.0775166	-2.02055	-1.94303
ZBED5	-0.170651	0.139716	-1.78755	-1.92726
DDX59	-0.208073	0.823618	-1.03144	-1.85505
TLDC1	-0.00948315	1.19106	-0.591174	-1.78223
TDRP	-0.326043	0.0275167	-1.74253	-1.77005
SNAP23	-0.0343422	0.205912	-1.5593	-1.76522
SCAMP5	-0.0267467	0.089198	-1.64715	-1.73635
TMUB2	-0.0591603	0.119909	-1.60157	-1.72148
RBM4B	-0.274819	-0.0965502	-1.79173	-1.69518
MNX1	-1.06745	-0.470962	-2.15912	-1.68815
VPS45	-0.25054	-0.334315	-2.01365	-1.67933
RANBP9	-0.112941	0.326065	-1.33491	-1.66098
SKA2	-0.057321	0.124213	-1.52177	-1.64599
MTF2	-0.289762	0.104675	-1.52897	-1.63364
RANBP10	-0.045607	0.0765026	-1.55431	-1.63081
XPOT	-0.158482	0.839964	-0.779042	-1.61901
EIF3D	-0.056179	0.0359411	-1.56345	-1.59939
UPF2	-0.0296736	0.408676	-1.18907	-1.59774
ZNF417	-0.279565	0.0151984	-1.57557	-1.59077
TIA1	-0.146023	0.348164	-1.23985	-1.58801
TMEM63A	-0.957227	-0.264427	-1.83718	-1.57276
SSRP1	-0.0836824	-0.222977	-1.79417	-1.57119
RNF139	-0.268931	0.167502	-1.38697	-1.55447
KATNA1	-0.158081	0.989558	-0.562825	-1.55238
CPSF6	-0.0484339	0.00595273	-1.53439	-1.54034
LOH12CR1	-0.224426	0.232391	-1.30424	-1.53663
MOK	-0.0352491	-0.0544651	-1.57851	-1.52405
TMA16	-0.236894	-0.12042	-1.63576	-1.51534
KLHL22	-0.0394624	-0.116747	-1.6319	-1.51515
CMPK1	-0.000812429	0.356046	-1.15409	-1.51014
ACOT11	-0.455591	-0.128469	-1.63414	-1.50567
GLA	-0.0264622	0.0971964	-1.40554	-1.50273
KCTD18	-0.139508	-0.198535	-1.69462	-1.49608
PRMT10	-0.329206	-0.0161834	-1.50896	-1.49277
H2AFZ	-0.00313036	0.206933	-1.27701	-1.48394
BOK	-0.345433	-0.333277	-1.80803	-1.47475
SIM2	-0.156512	0.56522	-0.909438	-1.47466
KIAA0753	-0.388446	-0.0967927	-1.56878	-1.47199
MEX3D	-0.457568	-0.146134	-1.60563	-1.45949
VIPR1	-0.202511	0.14383	-1.3047	-1.44853
ZCCHC11	-0.425341	-0.218087	-1.66077	-1.44268
ODF2	-0.0833437	-0.0096493	-1.44799	-1.43834
CBX2	-0.611419	-0.139659	-1.56119	-1.42153
NIT2	-0.217063	-0.056971	-1.45992	-1.40295
ECT2	-0.320811	0.0300433	-1.36934	-1.39939
BDP1	-0.60605	0.0869402	-1.30724	-1.39418
CIDEB	-0.196724	-0.0789218	-1.47141	-1.39249
LHPP	-0.342125	-0.471601	-1.86003	-1.38843
KMT2C	-0.0157976	-0.124491	-1.50767	-1.38318
ZCCHC4	-0.00474078	0.180439	-1.20158	-1.38202
C16orf58	-0.130559	-0.322823	-1.69172	-1.36889
GOSR2	-0.365972	0.173607	-1.18967	-1.36328
PAN2	-0.0889221	0.422232	-0.939773	-1.362
SMARCAD1	-0.114221	-0.125264	-1.48134	-1.35608
KLHL2	-0.000407644	0.943685	-0.402389	-1.34607
TVP23B	-0.0394174	0.0543389	-1.2806	-1.33493
PRRG2	-0.00990439	-0.197296	-1.53218	-1.33488
RAD17	-0.0994609	0.115949	-1.21863	-1.33458
IER3IP1	-0.0978397	0.0277562	-1.30457	-1.33232
BCL7C	-0.43141	-0.37366	-1.68883	-1.31517
THAP8	-0.199409	-0.282202	-1.58939	-1.30718
TANC1	-0.243283	0.0041406	-1.29207	-1.29621
CCDC84	-0.0057793	-0.191708	-1.47636	-1.28465
PPP6C	-0.0156034	-0.0036153	-1.28611	-1.2825
TM9SF2	-0.0273637	0.391405	-0.881366	-1.27277
DRG1	-0.0659134	0.00876827	-1.25557	-1.26434
NCOA6	-0.149415	0.194958	-1.06693	-1.26188
TCF3	-0.134702	-0.0607932	-1.31673	-1.25594
CDR2L	-0.295617	-0.30299	-1.5584	-1.25541
SMEK2	-0.0961028	0.332599	-0.918332	-1.25093
TTC39A	-0.225995	0.132132	-1.11527	-1.2474
SUMO3	-0.277027	-0.170763	-1.41622	-1.24546
ZBTB22	-0.409481	-0.561988	-1.80659	-1.2446
PANK4	-0.0689693	-0.224539	-1.4646	-1.24006
RNF130	-0.186611	-0.102482	-1.33781	-1.23533
ERCC6L2	-0.0874313	-0.348099	-1.57451	-1.22641
MOAP1	-0.0764153	0.1992	-1.01861	-1.21781
KIF2C	-0.0435846	0.227425	-0.982113	-1.20954
TESK2	-0.0520085	0.578126	-0.627844	-1.20597
SPATA2	-0.476051	-0.0176188	-1.22161	-1.204
PRC1	-0.230247	0.091075	-1.10578	-1.19686
CENPQ	-0.170209	0.534165	-0.659287	-1.19345
ICK	-0.372616	-0.113361	-1.3042	-1.19084
CRYZL1	-0.47794	-0.273796	-1.45109	-1.1773
CHFR	-0.106936	-0.151259	-1.32182	-1.17056
FAM175A	-0.274599	0.121016	-1.04935	-1.17037
YEATS2	-0.347576	0.205954	-0.963704	-1.16966
CKS2	-0.0142044	0.329624	-0.838196	-1.16782
SNRPA1	-0.0741319	0.253742	-0.911442	-1.16518
METTL5	-0.0855488	-0.0792717	-1.24002	-1.16075
CKLF	-0.401192	-0.406424	-1.56665	-1.16023
RPL13A	-0.222187	-0.284967	-1.43517	-1.1502
KRBOX4	-0.3049	0.358086	-0.782782	-1.14087
IDUA	-0.850234	-0.510043	-1.64843	-1.13839
SNX33	-0.498883	-0.0605992	-1.19873	-1.13813
SLC25A35	-0.349409	-0.080375	-1.21312	-1.13275
ZNF586	-0.110732	-0.313366	-1.44134	-1.12797
NAALADL2	-0.525463	0.132358	-0.994573	-1.12693
GRTP1	-0.0198362	0.366521	-0.76022	-1.12674
SAR1A	-0.124146	0.14904	-0.973626	-1.12267
PTPN6	-0.208729	-0.556333	-1.66923	-1.1129
RBM6	-0.244928	-0.200825	-1.31199	-1.11116
RDH11	-0.224413	-0.131814	-1.24254	-1.11073
MT2A	-0.265996	-0.465835	-1.56579	-1.09995
APMAP	-0.00194835	0.0908874	-1.00804	-1.09893
MAVS	-0.0432952	0.276624	-0.820695	-1.09732
SLFN5	-0.120089	0.270029	-0.826911	-1.09694
FAM189B	-0.39028	-0.478371	-1.56793	-1.08956
RILPL2	-0.418852	-0.0754308	-1.15221	-1.07678
LUC7L	-0.185695	0.172128	-0.901923	-1.07405
ZNF891	-0.560123	0.143572	-0.929479	-1.07305
LRP8	-0.131492	-0.0351261	-1.10617	-1.07104
TMEM245	-0.161564	-0.159271	-1.2274	-1.06813
KLHL17	-0.0767547	-0.236675	-1.30471	-1.06804
PROSER2	-0.0206658	0.155683	-0.911985	-1.06767
CDK13	-0.0702811	0.210924	-0.853917	-1.06484
MYEF2	-0.45705	-0.289526	-1.3538	-1.06428
NPIPA7	-0.37737	-0.645662	-1.70654	-1.06088
SRPK2	-0.136312	0.101731	-0.957888	-1.05962
RDM1	-0.45574	-0.0704471	-1.12857	-1.05812
STX12	-0.0836487	0.0221978	-1.03507	-1.05726
RPL23A	-0.0762952	0.256301	-0.798135	-1.05444
NARS2	-0.0443217	-0.0887749	-1.14302	-1.05425
GLG1	-0.149534	-0.297727	-1.35133	-1.05361
SLC41A1	-0.179854	0.6077	-0.445686	-1.05339
B4GALT5	-0.222031	0.138616	-0.911964	-1.05058
SLC7A6OS	-0.19494	-0.0228521	-1.0731	-1.05025
IDH2	-0.0858835	0.0160844	-1.03411	-1.05019
SS18L1	-0.0507586	0.0771672	-0.970486	-1.04765
CHRNA5	-0.18849	0.00622662	-1.03729	-1.04351
RAD51D	-0.224728	0.0902658	-0.951456	-1.04172
ZNF614	-0.087512	0.210746	-0.826515	-1.03726
ATXN7	-0.187327	-0.0088947	-1.03874	-1.02984
OSBP2	-0.632656	-0.423932	-1.45372	-1.02979
HINT3	-0.32101	-0.397868	-1.4255	-1.02763
RNPEP	-0.245268	-0.314813	-1.34207	-1.02726
RUFY2	-0.182776	0.506125	-0.52041	-1.02653
DYX1C1	-0.0872385	-0.344931	-1.3687	-1.02377
FAM222B	-0.213111	-0.317054	-1.33985	-1.0228
CHD3	-0.0546944	-0.162715	-1.18515	-1.02244
ZNF189	-0.181143	0.324443	-0.694303	-1.01875
SIX1	-0.695963	-0.718608	-1.72909	-1.01048
STK16	-0.050886	-0.07822	-1.08461	-1.00639
WDR45B	-0.118146	0.0506013	-0.952938	-1.00354
BNIP2	-0.0575638	0.226665	-0.770744	-0.997409
PHF12	-0.192597	-0.270183	-1.26646	-0.996279
UXT	-0.0297685	-0.268872	-1.26105	-0.992183
SLC45A3	-0.12335	-0.139869	-1.13119	-0.991323
HOXC13	-0.190894	-0.373192	-1.35476	-0.981566
CAPN2	-0.0790826	0.21345	-0.76662	-0.98007
LRRC58	-0.0959627	-0.103608	-1.08315	-0.979544
ZNF658	-0.118136	0.511718	-0.466474	-0.978192
PTGR2	-0.391395	-0.346745	-1.32459	-0.977847
ZNF808	-0.227048	-0.0464514	-1.02273	-0.97628
CENPK	-0.424998	0.0804863	-0.892391	-0.972877
FAM120C	-0.0216247	0.026684	-0.944803	-0.971487
ARHGEF16	-0.0780604	-0.35986	-1.33002	-0.970157
RPS6KA5	-0.207254	0.0526484	-0.915667	-0.968316
PROSER1	-0.0881756	-0.0671494	-1.03451	-0.967357
TC2N	-0.532007	-0.40072	-1.36046	-0.959736
GINS2	-0.160135	-0.269706	-1.22918	-0.959473
CORO7	-0.239069	-0.307077	-1.2665	-0.959424
PHACTR4	-0.0520257	0.144471	-0.809023	-0.953494
SBF1	-0.00508815	0.0499815	-0.900545	-0.950526
YY1AP1	-0.08975	0.226499	-0.721418	-0.947917
PDIA5	-0.187748	-0.0397802	-0.986032	-0.946252
GFOD2	-0.014159	0.0235912	-0.917929	-0.94152
MSL1	-0.155793	-0.0602451	-0.990442	-0.930197
ZNF554	-0.10368	-0.132306	-1.05879	-0.926485
APBB3	-0.180947	-0.418932	-1.33485	-0.91592
CDK7	-0.102145	0.0487948	-0.867036	-0.915831
PPIL3	-0.0152387	-0.0352099	-0.946857	-0.911647
CD9	-0.0467758	0.468985	-0.441281	-0.910266
RNF214	-0.135728	0.00640769	-0.902975	-0.909382
NCKAP1	-0.10877	0.493963	-0.41189	-0.905853
GNG12	-0.202154	-0.0903359	-0.993584	-0.903248
B3GNTL1	-0.0659369	-0.194191	-1.0974	-0.903214
PRR13	-0.0608699	0.617458	-0.277435	-0.894893
ATHL1	-0.659453	-0.583856	-1.47467	-0.890813
UAP1L1	-0.0792685	0.293789	-0.595585	-0.889374
WHSC1L1	-0.283852	0.0961951	-0.788929	-0.885124
CMTR1	-0.262314	0.144597	-0.740516	-0.885114
AP1G2	-0.319565	-0.522894	-1.40627	-0.883372
SRRM2	-0.29242	-0.292114	-1.17211	-0.88
LRFN1	-0.0747942	-0.0819774	-0.961939	-0.879961
PIP4K2B	-0.0420345	0.129205	-0.747238	-0.876443
DDX18	-0.22422	-0.160254	-1.03397	-0.873715
FAM162A	-0.306784	0.0883637	-0.784248	-0.872612
SPTLC1	-0.132654	0.323195	-0.547322	-0.870517
RPL10	-0.204703	-0.468079	-1.33689	-0.868807
LIG3	-0.0460547	-0.0408309	-0.907088	-0.866257
RPA3-AS1	-0.114171	0.58213	-0.283637	-0.865767
ROBO3	-0.850557	-0.639278	-1.50333	-0.864048
RAB3GAP2	-0.224621	-0.144315	-1.00715	-0.862836
PREPL	-0.00507336	0.429475	-0.421003	-0.850478
CDC73	-0.124757	-0.250201	-1.09925	-0.849048
CXCL16	-0.250038	-0.0733881	-0.922395	-0.849007
ZNF776	-0.115459	-0.190104	-1.03821	-0.848109
CCP110	-0.31435	-0.601569	-1.44686	-0.845291
RNF114	-0.175297	0.169784	-0.671895	-0.841679
KLHL12	-0.145984	0.1338	-0.707361	-0.84116
PRR12	-0.0215505	-0.143467	-0.980731	-0.837264
CREB3L4	-0.232857	-0.274541	-1.11102	-0.836483
FBXL20	-0.0714469	-0.0168163	-0.850216	-0.833399
CCNH	-0.352689	0.215581	-0.613822	-0.829403
OST4	-0.0309355	0.0718551	-0.755322	-0.827177
DNAJC14	-0.108991	-0.105849	-0.931194	-0.825345
AES	-0.107216	-0.315194	-1.14028	-0.825089
ARL13B	-0.0433791	-0.349214	-1.17272	-0.823508
HSDL1	-0.144416	-0.0719862	-0.894969	-0.822983
PATL1	-0.13626	0.372326	-0.450054	-0.822379
SNX25	-0.301235	-0.0459595	-0.866772	-0.820812
FBXO44	-0.447421	-0.230097	-1.0495	-0.819401
IGF2R	-0.0761963	-0.0927518	-0.912102	-0.81935
RRAS2	-0.246599	-0.0270708	-0.84479	-0.817719
ZNF384	-0.002282	0.10944	-0.707424	-0.816865
ATXN1L	-0.00743742	-0.231473	-1.04759	-0.816112
C11orf54	-0.137163	0.386203	-0.429232	-0.815435
C22orf29	-0.107652	-0.111125	-0.92463	-0.813506
TAF5L	-0.0914961	0.0544552	-0.758739	-0.813194
CCDC34	-0.0277887	0.0522348	-0.752191	-0.804426
ATG10	-0.262339	-0.527361	-1.33175	-0.804386
LRP11	-0.00701359	0.177541	-0.626377	-0.803917
ATAT1	-0.577341	-0.460571	-1.2628	-0.80223
TERF1	-0.184388	0.0179615	-0.781846	-0.799808
NUMBL	-0.145535	-0.0148399	-0.813493	-0.798653
TMEM205	-0.393124	-0.469292	-1.26501	-0.795721
PELI3	-0.460647	-0.104229	-0.897066	-0.792837
PCSK6	-0.23796	-0.221784	-1.01341	-0.791629
PPP2R2C	-0.12087	0.213361	-0.574743	-0.788104
DGKE	-0.275296	-0.28926	-1.07639	-0.787129
DYNLT1	-0.32804	0.202006	-0.578675	-0.780681
ZSCAN2	-0.285151	-0.278521	-1.05907	-0.780553
RP11-345J4.5	-0.0385779	0.184423	-0.594032	-0.778455
ATF7IP	-0.205608	-0.0694587	-0.844366	-0.774908
NSUN6	-0.0922936	0.179246	-0.59085	-0.770096
NIPSNAP1	-0.287944	-0.519199	-1.28845	-0.76925
HACE1	-0.375383	0.0810727	-0.68778	-0.768852
FUT10	-0.0226064	0.169004	-0.597277	-0.766281
KBTBD4	-0.231231	-0.0873106	-0.85249	-0.765179
CTC1	-0.522005	-0.110633	-0.872302	-0.76167
TSTD1	-0.743142	-0.929702	-1.68914	-0.759442
SNRPD3	-0.102598	-0.294532	-1.05299	-0.758454
CGREF1	-0.232288	-0.222854	-0.980861	-0.758007
P4HA2	-0.750401	-0.800613	-1.55807	-0.757458
PIK3CB	-0.0416518	0.101574	-0.65578	-0.757354
TAF5	-0.018137	0.340605	-0.415911	-0.756516
PKIB	-0.787378	-0.494962	-1.25106	-0.756097
EVA1B	-0.528766	-1.14191	-1.89724	-0.755329
SAPCD2	-0.020352	-0.140229	-0.895486	-0.755257
BRCA1	-0.115092	-0.477046	-1.22599	-0.748946
AKAP17A	-0.0983866	-0.0405684	-0.786434	-0.745866
FAM227A	-0.503467	-0.742263	-1.48522	-0.742959
YARS	-0.0759822	-0.193238	-0.935271	-0.742033
OSBPL1A	-0.369579	-0.0372824	-0.776617	-0.739334
MFSD7	-0.396403	-0.44101	-1.17279	-0.731779
SGOL1	-0.189861	-0.0391591	-0.770777	-0.731618
IFT20	-0.0886549	0.248348	-0.483183	-0.731531
ZFP36L2	-0.0781314	0.298476	-0.431755	-0.730231
AP3M1	-0.100221	0.370022	-0.359788	-0.72981
NUP133	-0.228643	-0.298626	-1.02727	-0.728642
PPDPF	-0.0360934	-0.159895	-0.887914	-0.728018
NFXL1	-0.00581912	0.303597	-0.423679	-0.727276
FUBP1	-0.044353	-0.153991	-0.878667	-0.724676
UBE4B	-0.0677717	-0.113157	-0.835985	-0.722828
CLDND2	-0.423928	-0.423451	-1.14226	-0.718811
CARS	-0.127377	-0.387146	-1.10509	-0.717941
PRPF4B	-0.00028248	0.330952	-0.384515	-0.715467
FAM105B	-0.0923563	-0.104259	-0.819197	-0.714938
PPIG	-0.170567	0.181372	-0.5327	-0.714072
FCHSD2	-0.345034	0.296898	-0.416704	-0.713602
RNPS1	-0.174546	-0.0767181	-0.788237	-0.711518
TUBGCP4	-0.127971	-0.0254043	-0.732761	-0.707357
RAPH1	-0.070428	0.15831	-0.548436	-0.706745
C4orf48	-0.142889	-0.412173	-1.11742	-0.705247
ERCC1	-0.415101	-0.7917	-1.49391	-0.702214
MAP2K5	-0.21228	-0.666112	-1.36754	-0.701423
ELF2	-0.0904201	0.25038	-0.450655	-0.701035
SRCIN1	-1.38724	-1.50044	-2.19951	-0.699062
PRDX4	-0.045615	0.206916	-0.49009	-0.697006
H1F0	-0.00375542	-0.39852	-1.09496	-0.69644
KIAA1524	-0.0954444	0.104745	-0.583083	-0.687829
TARBP1	-0.21042	0.631798	-0.0549042	-0.686702
SOCS7	-0.261396	-0.366251	-1.05244	-0.686186
APPL2	-0.282639	0.164472	-0.521168	-0.68564
USP36	-0.0247405	0.156638	-0.526998	-0.683635
SNX9	-0.201394	0.135701	-0.546688	-0.682389
PGAP2	-0.214056	-0.274912	-0.957184	-0.682272
GPR126	-0.138525	0.141656	-0.540048	-0.681704
COMMD1	-0.605347	-0.59448	-1.27518	-0.680699
NUCB2	-0.0121179	-0.382341	-1.06254	-0.6802
AGPAT1	-0.0748606	-0.16398	-0.840966	-0.676985
ZNF524	-0.143234	-0.353523	-1.02861	-0.67509
OCLN	-0.635761	-0.38793	-1.06095	-0.673015
RABL2B	-0.214111	-0.224816	-0.89745	-0.672634
ITGB3BP	-0.426263	-0.339259	-1.01114	-0.671877
USP4	-0.164224	-0.126553	-0.798422	-0.671868
AMOTL2	-0.816679	-0.209024	-0.880586	-0.671562
CCDC112	-0.142728	0.144673	-0.521049	-0.665722
TIMM10B	-0.173337	0.0452039	-0.619306	-0.664509
AGK	-0.158929	0.211193	-0.451225	-0.662418
TMED10	-0.100899	-0.109089	-0.77137	-0.662281
PROM2	-0.0949572	-0.0721141	-0.734362	-0.662248
PRIM1	-0.192649	-0.0909282	-0.752566	-0.661637
UBQLN1	-0.00766889	0.216833	-0.444492	-0.661326
ZCRB1	-0.0464139	-0.0735167	-0.733848	-0.660332
TARS2	-0.339597	-0.487893	-1.14781	-0.659921
CAMKK2	-0.458463	-0.674865	-1.33435	-0.659486
TRPT1	-0.452261	-0.66049	-1.31888	-0.658388
GPRIN2	-0.664449	-0.992056	-1.64725	-0.655198
AMD1	-0.0299826	0.112456	-0.540773	-0.653229
PRUNE	-0.297574	-0.150024	-0.802132	-0.652108
YLPM1	-0.245532	-0.228474	-0.879291	-0.650817
AUH	-0.196917	-0.106517	-0.757142	-0.650624
CSNK1D	-0.197697	-0.0733119	-0.722823	-0.649511
ZNF254	-0.0511708	0.402933	-0.245417	-0.648349
KIFC2	-0.160364	-0.161309	-0.80915	-0.647841
SPOPL	-0.0261293	0.247874	-0.398349	-0.646223
SLC35E2	-0.0656397	0.432329	-0.213759	-0.646088
HNRNPUL1	-0.00260093	-0.0978897	-0.741859	-0.643969
E2F6	-0.0134737	-0.147584	-0.789116	-0.641531
MPDZ	-0.286255	-0.41183	-1.05328	-0.641448
DEDD	-0.194573	-0.247312	-0.887786	-0.640474
CLDN7	-0.262936	-0.458775	-1.09866	-0.639881
NAA35	-0.0783244	0.156477	-0.482815	-0.639292
KIAA1279	-0.101103	0.412078	-0.226655	-0.638734
DNAJC18	-0.550281	-0.406047	-1.04342	-0.637377
NBPF20	-0.0371532	0.142028	-0.495053	-0.637081
MANSC1	-0.179311	0.129519	-0.507103	-0.636621
ME1	-0.0375979	-0.16736	-0.801125	-0.633765
CNOT1	-0.0716951	0.0101697	-0.623489	-0.633658
CHMP4A	-0.0531193	0.241717	-0.385909	-0.627626
ZBTB25	-0.444212	0.208107	-0.419429	-0.627536
KLHL9	-0.355138	0.333493	-0.292889	-0.626382
MAP2K6	-0.615495	-0.188479	-0.814637	-0.626158
COG5	-0.227481	-0.175198	-0.799194	-0.623996
C11orf57	-0.125617	-0.0842703	-0.708055	-0.623785
PRRC2B	-0.103313	-0.182444	-0.804715	-0.622271
RBM12B	-0.146341	0.31333	-0.306551	-0.619881
MIF4GD	-0.0901811	-0.32477	-0.942714	-0.617944
CCNB2	-0.482973	-0.39323	-1.00917	-0.615938
TMEM45B	-0.722756	-0.319164	-0.934179	-0.615015
C15orf38	-0.528154	-0.492141	-1.10607	-0.613933
TTYH3	-0.286473	-0.0729428	-0.685745	-0.612802
SFXN4	-0.0960856	-0.206896	-0.819456	-0.61256
MGME1	-0.0500757	0.0735015	-0.537525	-0.611027
VSIG10	-0.391832	-0.622205	-1.23303	-0.610823
CDH26	-1.09774	-0.895088	-1.50363	-0.608545
ZNF76	-0.0696707	0.00282505	-0.603325	-0.60615
TAMM41	-0.173877	0.000953218	-0.60504	-0.605993
PEX11G	-0.659462	-0.616765	-1.22202	-0.60525
TMEM25	-0.305677	-0.272093	-0.874509	-0.602416
VHL	-0.0866979	-0.0486552	-0.650727	-0.602072
PRRG1	-0.0819066	0.0428053	-0.556799	-0.599605
ZNF766	-0.20277	-0.457364	-1.05623	-0.598861
ZNF419	-0.241481	-0.262895	-0.861342	-0.598447
FANCG	-0.10103	-0.256798	-0.854488	-0.597691
YWHAE	-0.0320161	-0.100874	-0.698101	-0.597227
GINM1	-0.127712	-0.140318	-0.737395	-0.597077
SPINT2	-0.120578	0.134638	-0.461497	-0.596135
ERBB3	-0.433448	-0.75213	-1.34771	-0.595578
FAM173B	-0.031623	0.10024	-0.494646	-0.594886
SPTBN2	-0.183126	-0.233386	-0.823304	-0.589919
PLXNB1	-0.376182	-0.6581	-1.24651	-0.588409
MVB12A	-0.138732	0.0586778	-0.527358	-0.586036
DPM3	-0.420275	-0.268292	-0.852852	-0.58456
BLOC1S3	-0.00840015	0.0565887	-0.527806	-0.584395
NECAB3	-0.193906	-0.356664	-0.940149	-0.583485
PPP3CB	-0.451832	-0.634316	-1.21614	-0.581823
SLC19A2	-0.622971	0.269465	-0.309053	-0.578518
SCD	-0.582209	-0.649864	-1.22752	-0.577654
PIK3C2A	-0.130537	0.0771268	-0.499725	-0.576852
NDUFA13	-0.0299953	-0.568433	-1.14501	-0.576572
NUP37	-0.0437502	0.858467	0.283338	-0.575129
NPAT	-0.28928	-0.272618	-0.84573	-0.573112
STAM	-0.302168	0.155035	-0.415978	-0.571013
NUSAP1	-0.205703	0.113649	-0.457167	-0.570817
CNST	-0.159218	0.00606634	-0.564088	-0.570154
ABR	-0.40552	-0.233718	-0.802211	-0.568493
ZNF7	-0.0989263	-0.10099	-0.668688	-0.567698
C1orf35	-0.139119	-0.0735581	-0.639135	-0.565577
ZDHHC8	-0.160334	0.275	-0.290402	-0.565402
MIB1	-0.263383	-0.126534	-0.690697	-0.564163
KHNYN	-0.488632	-0.386352	-0.948855	-0.562503
PRPF40B	-0.324894	-0.274682	-0.83659	-0.561909
PRR11	-0.501692	-0.654453	-1.2159	-0.561451
LDOC1L	-0.0375766	0.128199	-0.432749	-0.560948
TTC39B	-0.620746	-0.475872	-1.03623	-0.560354
KBTBD7	-0.0949487	-0.114006	-0.674314	-0.560308
CORO2A	-0.377434	-0.23029	-0.790191	-0.559901
RBM39	-0.00845375	0.033575	-0.524568	-0.558143
TMEM8B	-0.768414	-0.93942	-1.4955	-0.556077
LINS	-0.219634	0.389177	-0.165908	-0.555085
MARC2	-0.686911	-0.505753	-1.06048	-0.554728
CADM4	-0.340938	-0.752518	-1.30386	-0.551339
GDF11	-0.306604	-0.362463	-0.913246	-0.550783
MARK3	-0.0954749	-0.193306	-0.742746	-0.549441
METTL22	-0.282754	-0.299195	-0.848458	-0.549264
TMCO3	-0.0958379	0.394711	-0.154344	-0.549056
PLEKHA3	-0.0976902	0.0410397	-0.50659	-0.547629
TMCO6	-0.516182	-0.561539	-1.10891	-0.547375
ERCC3	-0.0804311	0.0370516	-0.509886	-0.546938
CNNM3	-0.109497	0.150093	-0.396774	-0.546867
ZYG11B	-0.132462	-0.113614	-0.658923	-0.545308
BRI3BP	-0.0548635	0.0470719	-0.495369	-0.542441
RSBN1	-0.295889	-0.281264	-0.823631	-0.542367
LRRC57	-0.0597865	-0.19691	-0.739124	-0.542215
RAPGEF2	-0.00329378	0.705245	0.163278	-0.541967
SLC29A4	-0.880561	-0.508784	-1.04884	-0.540057
SFT2D2	-0.0528912	-0.124787	-0.664793	-0.540006
ARMC1	-0.0616713	-0.0293907	-0.565718	-0.536327
PDP2	-0.085708	0.170169	-0.365716	-0.535885
ARSG	-0.458324	-0.882176	-1.41789	-0.535718
USP3	-0.200226	-0.472764	-1.00687	-0.534101
RNF5	-0.068126	-0.163353	-0.696092	-0.532739
SLAIN1	-0.128115	0.354419	-0.178044	-0.532463
AP006621.5	-0.00300839	0.406708	-0.121324	-0.528032
TRMT11	-1.07992	-0.256112	-0.783433	-0.52732
ZSCAN32	-0.0198341	0.454552	-0.0703767	-0.524929
BIN3	-0.248384	-0.0597923	-0.582336	-0.522544
APOA1BP	-0.279225	-0.43122	-0.953334	-0.522114
COMMD7	-0.0357598	0.172829	-0.348902	-0.521731
SMARCC2	-0.485114	-0.668943	-1.19024	-0.521299
RAD23A	-0.0329802	-0.234296	-0.754915	-0.520619
C2ORF15	-0.771674	-0.336516	-0.857109	-0.520593
TBC1D30	-0.108853	0.131414	-0.388539	-0.519954
RLIM	-0.0392458	0.179239	-0.339968	-0.519207
ZNF234	-0.192861	-0.134833	-0.654015	-0.519182
CLGN	-0.21209	0.0557937	-0.463351	-0.519145
SHISA5	-0.100987	-0.0860182	-0.602832	-0.516814
ESCO1	-0.0629771	-0.158072	-0.674411	-0.516338
TFAP4	-0.215961	-0.293222	-0.807033	-0.513811
EPHA10	-0.180764	-0.0714745	-0.585266	-0.513791
POLR2J	-0.0242131	0.0419418	-0.468849	-0.510791
DUSP22	-0.12416	0.0463139	-0.463979	-0.510293
TMEM65	-0.00735448	0.452171	-0.0543365	-0.506508
ZNF552	-0.145875	-0.139602	-0.645359	-0.505757
PALB2	-0.270105	-0.158192	-0.662677	-0.504485
GSTT1	-0.251915	-0.489423	-0.991387	-0.501965
POLD3	-0.344871	0.190823	-0.309336	-0.500159
CBX4	-0.443326	-0.391633	-0.891655	-0.500023
RNF181	-0.00466459	-0.175579	-0.67506	-0.499481
SLC38A6	-0.34469	-0.349338	-0.844896	-0.495558
SIRT2	-0.0667677	-0.249444	-0.744478	-0.495034
BPTF	-0.102536	-0.152037	-0.645797	-0.493761
MAGOH	-0.0148083	0.050123	-0.442708	-0.492831
GPSM1	-0.728124	-0.53929	-1.03021	-0.490922
RAB6A	-0.120543	0.0386428	-0.451176	-0.489819
SNX8	-0.0175175	0.176137	-0.312668	-0.488805
DEK	-0.243792	-0.345991	-0.834192	-0.488201
PCMTD2	-0.272851	-0.165861	-0.654048	-0.488187
DTD2	-0.24427	0.0733021	-0.414221	-0.487523
D2HGDH	-0.367258	-0.610879	-1.09743	-0.486552
MARCH6	-0.119396	0.13462	-0.351075	-0.485695
CDIPT	-0.033901	0.0803912	-0.403445	-0.483836
GK5	-0.16613	-0.25573	-0.739488	-0.483758
DPH7	-0.236609	-0.0308091	-0.514211	-0.483402
ZBTB6	-0.0959902	-0.0775126	-0.560528	-0.483015
C5orf63	-0.0272027	0.559597	0.0786145	-0.480982
LAMTOR3	-0.018061	0.344918	-0.135477	-0.480395
ILF2	-0.00114588	0.256314	-0.224065	-0.480379
MED8	-0.0241163	0.0601182	-0.41911	-0.479229
MTA3	-0.280688	-0.314918	-0.793758	-0.478839
ZNF609	-0.37687	-0.0382595	-0.516412	-0.478152
PMS2	-0.124116	-0.170314	-0.647132	-0.476818
KLHL7	-0.0060258	-0.102712	-0.579459	-0.476746
CREB3	-0.00148108	-0.0325105	-0.508968	-0.476458
TBX1	-0.316357	0.0500551	-0.426244	-0.476299
GINS4	-0.0599987	0.0956247	-0.377414	-0.473038
METTL23	-0.664709	-0.649477	-1.12219	-0.472713
ZNF525	-0.150851	-0.329366	-0.801405	-0.472039
STRN	-0.347294	-0.330032	-0.801581	-0.471549
RRM2	-0.054807	-0.102634	-0.573363	-0.47073
C20orf96	-0.349756	-0.210818	-0.680464	-0.469646
CENPC	-0.617257	-0.14815	-0.617238	-0.469088
RNF135	-0.0227681	0.0590033	-0.409839	-0.468842
PTPN9	-0.106213	0.088643	-0.379606	-0.468249
DCP1A	-0.157829	0.105433	-0.361483	-0.466915
TRMT2B	-0.312426	-0.423457	-0.890359	-0.466902
DHRS13	-0.673571	-0.789463	-1.25575	-0.466285
CSNK1G2	-0.123705	-0.0448548	-0.507026	-0.462172
GYG2	-0.934171	-0.459983	-0.920609	-0.460627
TBC1D9B	-0.0473513	-0.0714633	-0.530239	-0.458776
FBXL4	-0.169495	0.0183091	-0.440419	-0.458728
ZNF772	-0.12201	0.732064	0.273504	-0.45856
ZNF765	-0.10663	-0.520118	-0.977802	-0.457684
DARS2	-0.923671	-1.22365	-1.67825	-0.454608
ZBED1	-0.184202	-0.443815	-0.898261	-0.454445
MBTPS2	-0.266865	0.00935645	-0.444399	-0.453755
ODF2L	-0.169824	0.196074	-0.257491	-0.453565
PACS2	-0.20066	-0.178516	-0.63181	-0.453294
RNASET2	-0.524991	-0.60007	-1.05198	-0.451912
MYNN	-0.0950012	-0.0213725	-0.47298	-0.451608
TCEA1	-0.180339	0.062413	-0.389105	-0.451518
RNASEH1	-0.150806	-0.0541733	-0.505327	-0.451154
PHKA2	-0.183199	-0.613599	-1.06456	-0.450964
ENSA	-0.318695	0.166413	-0.284434	-0.450847
ZNF880	-0.434822	-0.549462	-1.00027	-0.450804
RILPL1	-0.321909	-0.433875	-0.884396	-0.450521
ZNF680	-0.173604	0.294094	-0.156177	-0.450271
HEATR1	-0.0491993	-0.223346	-0.672205	-0.448858
STX17	-0.407936	-0.422307	-0.870444	-0.448137
FBL	-0.159185	-0.237539	-0.684155	-0.446616
SUV39H2	-0.183511	-0.0467226	-0.491782	-0.445059
SPG21	-0.376249	-0.256125	-0.70111	-0.444985
MRE11A	-0.119138	-0.210955	-0.655807	-0.444853
RNF14	-0.0775377	0.352245	-0.0922278	-0.444473
MCTS1	-0.0137286	-0.0510529	-0.495426	-0.444373
SIRT3	-0.383552	-0.145063	-0.588388	-0.443325
NEURL1B	-0.537004	-0.414911	-0.856582	-0.441671
DEPTOR	-0.128674	-0.278558	-0.717953	-0.439395
SPECC1	-0.110289	-0.181175	-0.619544	-0.43837
EHD3	-0.0910703	0.222188	-0.215893	-0.43808
LRP12	-0.107884	-0.107452	-0.545033	-0.437581
TPI1	-0.125587	-0.275998	-0.713522	-0.437524
NCAPG2	-0.411674	-0.386813	-0.824024	-0.43721
CENPE	-0.462755	-0.556411	-0.993024	-0.436613
SARM1	-0.0104545	-0.247397	-0.681363	-0.433966
HECTD1	-0.0215187	0.215543	-0.217904	-0.433448
ZNF764	-0.120462	-0.184843	-0.616875	-0.432032
PIGX	-0.12602	-0.158843	-0.590821	-0.431978
WDR11	-0.157946	0.315538	-0.115064	-0.430601
OTUB2	-0.788908	-0.876287	-1.30666	-0.430377
P4HTM	-0.775556	-0.96543	-1.39514	-0.429713
VTI1A	-0.194803	-0.0765988	-0.505918	-0.429319
ZDHHC16	-0.222196	-0.18155	-0.609662	-0.428112
B3GNT1	-0.133523	-0.336546	-0.7632	-0.426655
APPL1	-0.0523249	0.00880878	-0.416881	-0.42569
BTF3	-0.0220326	0.00992726	-0.41572	-0.425648
SERINC2	-0.188248	-0.262745	-0.688158	-0.425413
SMN1	-0.297237	0.149789	-0.274078	-0.423867
EHF	-0.514147	-0.65471	-1.07756	-0.422854
KDM5A	-0.620643	-0.711884	-1.13469	-0.422803
ERMARD	-0.0821712	-0.35611	-0.775583	-0.419472
ZNF12	-0.233804	-0.193244	-0.610518	-0.417275
CTU2	-0.1453	-0.395397	-0.812276	-0.41688
RASEF	-0.369937	-0.0951184	-0.511519	-0.416401
SF3B1	-0.064694	0.0164625	-0.399464	-0.415927
BTBD9	-0.0676015	-0.221386	-0.635498	-0.414112
GNL1	-0.0551233	0.0429911	-0.370261	-0.413252
PHLPP1	-0.207626	0.0333236	-0.37767	-0.410994
ZNF701	-0.0717599	0.212211	-0.198503	-0.410714
MSI2	-0.034136	0.203326	-0.206501	-0.409827
ZSCAN18	-0.148011	-0.166888	-0.574892	-0.408005
KDM6A	-0.321727	-0.204902	-0.612901	-0.407999
FKBP14	-0.467934	-0.386112	-0.79249	-0.406378
ZBTB8A	-0.193826	-0.0152588	-0.420171	-0.404913
DPCD	-0.506922	-0.578878	-0.982969	-0.404091
CCDC7	-0.146844	-0.120172	-0.521787	-0.401615
NOTCH2NL	-0.706038	-0.604591	-1.00597	-0.401378
BUB1	-0.315284	-0.0919262	-0.491801	-0.399875
RNF223	-0.0481554	-0.764658	-1.16411	-0.399453
C7orf73	-0.175928	0.0790843	-0.320214	-0.399298
RAB17	-0.0986294	0.0648611	-0.334278	-0.399139
KMT2D	-0.0246038	-0.310307	-0.709194	-0.398887
KHDRBS1	-0.045127	0.157685	-0.240066	-0.397751
NF1	-0.218045	-0.291315	-0.686875	-0.39556
RPE	-0.628818	-0.387404	-0.782953	-0.395548
MOB3C	-0.819593	-0.895171	-1.29068	-0.395513
ZNF605	-0.137309	-0.220407	-0.615707	-0.3953
CRYZ	-0.0487809	0.305533	-0.0877924	-0.393326
DLG1	-0.162356	0.179414	-0.213017	-0.392431
NDUFA5	-0.0980563	-0.174	-0.566272	-0.392272
NDUFA7	-0.103589	-0.134728	-0.524846	-0.390118
ATPAF2	-0.195886	-0.204964	-0.59369	-0.388726
ZFP62	-0.43809	-0.743141	-1.12596	-0.382818
ARFGAP3	-0.343505	-0.218102	-0.60023	-0.382128
MPI	-0.237977	-0.481607	-0.861966	-0.380359
FUCA1	-0.00468751	0.546766	0.166938	-0.379828
LY6E	-0.441835	-0.70015	-1.07894	-0.378791
SNAP47	-0.0385025	0.398344	0.0205194	-0.377824
PTPN14	-0.719626	-0.49425	-0.872047	-0.377796
ADCK2	-0.0391903	-0.39666	-0.773142	-0.376482
MEF2D	-0.0348597	0.123575	-0.252847	-0.376422
POLR3C	-0.0903473	-0.467931	-0.844029	-0.376098
ZNF644	-0.0964854	-0.0341304	-0.409247	-0.375116
BCL2L2	-0.284717	0.0965741	-0.272834	-0.369408
SPC25	-0.196905	-0.190509	-0.559907	-0.369398
ZNF362	-0.455993	-0.695032	-1.06441	-0.369375
MAPKAPK3	-0.226258	-0.384414	-0.753253	-0.368839
RNF138	-0.109997	0.298242	-0.0705361	-0.368778
TRIM56	-0.0516092	-0.213427	-0.58139	-0.367963
ANGEL1	-0.530973	-0.831308	-1.19821	-0.366902
RBM4	-0.223998	-0.167194	-0.533742	-0.366549
MTX3	-0.19765	0.1001	-0.265077	-0.365177
CEP89	-0.373454	-0.533376	-0.898473	-0.365096
ZSCAN16	-0.437029	-0.0833272	-0.448254	-0.364927
KIF23	-0.0158624	-0.271077	-0.634296	-0.363219
RBM41	-0.105549	-0.237418	-0.597987	-0.360569
ETV1	-0.0800899	-0.0336557	-0.392267	-0.358612
TRIM44	-0.141566	-0.115602	-0.474181	-0.358579
FRG1	-0.0224958	-0.179034	-0.536698	-0.357664
SMARCD2	-0.104214	-0.22708	-0.582781	-0.355701
MAP3K6	-0.180329	-0.540317	-0.895297	-0.35498
SIRT5	-0.518294	-0.244671	-0.599619	-0.354948
PXK	-0.345281	-0.286094	-0.639836	-0.353742
SHPK	-0.03342	-0.414999	-0.768088	-0.353089
ZNF160	-0.528607	-0.249336	-0.602326	-0.35299
EPCAM	-0.147793	0.203901	-0.148492	-0.352393
ZNF782	-0.186301	0.124705	-0.226301	-0.351006
TCFL5	-0.114048	0.0451457	-0.30519	-0.350336
TEAD3	-0.445139	-0.173999	-0.524247	-0.350247
RAD21	-0.218772	-0.04003	-0.389929	-0.349899
DNMT3A	-0.703765	-0.773256	-1.12301	-0.349753
CRIPT	-0.50032	0.171275	-0.176349	-0.347624
FUOM	-0.684323	-1.09681	-1.44421	-0.347404
C17orf85	-0.231229	-0.139677	-0.48558	-0.345903
KNOP1	-0.131002	-0.138627	-0.48392	-0.345293
SLC16A7	-0.67779	-0.646628	-0.986429	-0.339802
NFAT5	-0.252953	-0.369408	-0.707896	-0.338487
PRKACB	-0.145208	-0.108868	-0.446875	-0.338006
CWF19L2	-0.0704596	-0.0828368	-0.420414	-0.337578
CKS1B	-0.142369	-0.18235	-0.519748	-0.337398
G6PC3	-0.151258	-0.375858	-0.711882	-0.336025
NTAN1	-0.69787	-0.800867	-1.13602	-0.33515
BCL7A	-0.0596924	-0.0979439	-0.43258	-0.334636
CEP250	-0.0358801	-0.366321	-0.700735	-0.334415
CAMKK1	-0.291215	-0.30763	-0.641129	-0.333499
PICK1	-0.033488	-0.197282	-0.530676	-0.333394
LZTS3	-0.789096	-0.813925	-1.14535	-0.331426
DVL1	-0.0253925	0.069714	-0.260482	-0.330196
IL17RC	-0.227511	-0.372291	-0.701912	-0.32962
MSH3	-0.145148	-0.433312	-0.761545	-0.328232
IMPDH2	-0.0250087	-0.202919	-0.530303	-0.327384
GSE1	-0.0402245	-0.0379986	-0.36342	-0.325421
DEAF1	-0.19506	-0.570902	-0.895127	-0.324226
TMEM150A	-0.322867	-0.434209	-0.757972	-0.323763
RNF207	-0.700555	-0.644778	-0.966138	-0.321359
SDHC	-0.222527	-0.0982504	-0.418448	-0.320198
PURA	-0.0420743	-0.339328	-0.6581	-0.318771
ABHD14A	-0.142923	-0.567706	-0.88552	-0.317814
ZNF197	-0.44268	-0.0994773	-0.417015	-0.317538
TEX2	-0.407504	-0.225763	-0.543049	-0.317286
TMEM234	-0.414365	-0.836498	-1.15157	-0.315069
C12orf76	-0.233367	0.246115	-0.0686399	-0.314755
C2CD3	-0.0672436	0.0259134	-0.288481	-0.314394
CHST12	-0.479834	-0.274957	-0.588163	-0.313206
PAWR	-0.307436	-0.40112	-0.714072	-0.312952
CMTM4	-0.302461	-0.0922852	-0.404481	-0.312196
BPNT1	-0.0151627	0.31373	0.00206486	-0.311665
TEAD4	-0.241307	-0.553863	-0.864659	-0.310797
LRP6	-0.221441	-0.207742	-0.517078	-0.309336
PRR15L	-0.186223	-0.176791	-0.484285	-0.307494
STX16	-0.343402	-0.337043	-0.642526	-0.305483
ZNF146	-0.206286	-0.0355942	-0.338337	-0.302743
SNAPC3	-0.286274	-0.269769	-0.571871	-0.302102
BOD1L1	-0.249576	-0.360077	-0.662173	-0.302096
C8orf44	-0.000672017	0.299108	-0.0028475	-0.301955
RUSC1	-0.234486	-0.263393	-0.565131	-0.301737
PNKP	-0.285394	-0.218616	-0.519672	-0.301056
IPP	-0.434583	-0.711886	-1.01283	-0.30094
ZNF320	-0.18603	0.102981	-0.197756	-0.300737
POLK	-0.186983	-0.0776214	-0.376521	-0.2989
RALGPS2	-0.0271201	0.102162	-0.195812	-0.297975
COPA	-0.239587	-0.298466	-0.59609	-0.297624
SLC39A4	-0.0306131	-0.266973	-0.564206	-0.297233
N4BP3	-0.633517	-0.5749	-0.870189	-0.295288
NRSN2	-0.548795	-0.591144	-0.886271	-0.295127
MORF4L1	-0.0827131	0.190784	-0.104082	-0.294865
CYP20A1	-0.255504	0.17428	-0.118536	-0.292816
UBA2	-0.0274756	0.237231	-0.0547632	-0.291994
MCM9	-0.182663	-0.159083	-0.450742	-0.291659
ATRAID	-0.190317	-0.201292	-0.485734	-0.284442
KLHDC3	-0.188173	-0.16161	-0.44263	-0.28102
PNISR	-0.556002	-0.524894	-0.805749	-0.280855
RASSF3	-0.455174	-0.29796	-0.577313	-0.279353
FAM105A	-0.0271216	0.255587	-0.0225062	-0.278093
HSD17B11	-0.257078	-0.148974	-0.426247	-0.277273
SNTA1	-0.216334	-0.225293	-0.500437	-0.275144
ENOSF1	-0.61389	-0.516778	-0.789016	-0.272239
DOPEY2	-0.286789	-0.0897212	-0.36156	-0.271839
EGF	-0.893462	-0.386045	-0.657854	-0.271808
CABLES2	-0.369812	-0.515589	-0.785996	-0.270407
UAP1	-0.374228	-0.194874	-0.461481	-0.266607
GTF3C3	-0.259566	-0.108288	-0.372685	-0.264397
RAB2B	-0.162938	-0.365214	-0.629527	-0.264314
CD164	-0.0558387	0.15565	-0.105732	-0.261383
SRD5A1	-0.0586161	0.470134	0.209017	-0.261117
CD47	-0.104312	0.286119	0.0255509	-0.260568
SNX12	-0.320327	-0.168624	-0.427413	-0.25879
XRCC2	-0.0684525	-0.430863	-0.689547	-0.258684
DDX19B	-0.327712	-0.350951	-0.609545	-0.258594
ZNF138	-0.19857	0.0755551	-0.182547	-0.258103
MAST3	-0.0156798	-0.568564	-0.825906	-0.257342
TSC22D4	-0.0594185	-0.203943	-0.45858	-0.254637
DEPDC1B	-0.141253	-0.13906	-0.392926	-0.253866
CTBP1	-0.269824	-0.436875	-0.690464	-0.253589
TSNAX	-0.113798	-0.0844043	-0.337893	-0.253488
AHI1	-0.317144	-0.204983	-0.458448	-0.253465
TXNDC15	-0.422041	-0.164134	-0.416965	-0.252831
KIAA0101	-0.137229	0.1359	-0.114808	-0.250707
ENGASE	-0.118597	0.243126	-0.00752475	-0.25065
POLR1E	-0.0794287	-0.256652	-0.505946	-0.249294
TAF7	-0.0523371	0.262931	0.0142682	-0.248663
DSCR3	-0.0715153	0.0716226	-0.176886	-0.248509
MMEL1	-0.366113	-0.317056	-0.564318	-0.247262
POLR3H	-0.0270088	-0.142393	-0.388919	-0.246526
TMEM39B	-0.095156	-0.26258	-0.508692	-0.246112
SCFD1	-0.0862943	0.0436511	-0.202446	-0.246097
DDX55	-0.00926844	0.0911514	-0.15488	-0.246031
FAM117A	-0.282969	-0.140876	-0.386513	-0.245637
DTL	-0.230524	-0.372471	-0.617366	-0.244896
TRIT1	-0.330835	-0.12494	-0.36872	-0.243779
ALDH6A1	-0.0340839	-0.205613	-0.449133	-0.24352
ORMDL3	-0.397847	-0.377515	-0.620181	-0.242666
NUP35	-0.0101597	-0.155473	-0.397655	-0.242182
ZNF236	-0.499592	-0.170645	-0.411592	-0.240948
FAM73A	-0.187208	-0.395948	-0.635599	-0.239651
ALKBH4	-0.0660004	-0.144878	-0.382059	-0.237181
ZNF681	-0.201214	-0.777363	-1.01314	-0.23578
PLEKHA8	-0.105114	0.107484	-0.127493	-0.234977
PRKAA1	-0.369914	-0.402251	-0.637197	-0.234947
ZNF562	-0.00999028	-0.333588	-0.568507	-0.234919
LDB1	-0.232319	-0.138286	-0.371748	-0.233463
MKS1	-0.238224	-0.152834	-0.384672	-0.231838
MPND	-0.773311	-1.16146	-1.39256	-0.231096
GALNT11	-0.296988	0.0239571	-0.205082	-0.229039
CEP97	-0.172329	-0.0454052	-0.274055	-0.22865
FAM149B1	-0.747892	-0.511534	-0.739075	-0.22754
GBA	-0.0549928	-0.486487	-0.713821	-0.227333
C1orf86	-0.296742	-0.306319	-0.533196	-0.226877
POMT2	-0.194403	-0.10102	-0.326181	-0.225161
DNAJC17	-0.177818	-0.596759	-0.819001	-0.222242
ETHE1	-0.536274	-0.550402	-0.772036	-0.221634
CYSTM1	-0.0607052	0.0189224	-0.202283	-0.221206
MAPK9	-0.1141	0.190943	-0.0294524	-0.220396
GLT8D1	-0.714612	-0.511944	-0.731971	-0.220027
RPH3AL	-0.217256	-0.431304	-0.649223	-0.217919
GON4L	-0.29368	-0.285046	-0.501091	-0.216045
FANCC	-0.0827882	-0.201504	-0.416858	-0.215354
CPNE1	-0.249197	-0.247411	-0.461439	-0.214028
ANKRD39	-0.488816	-0.296893	-0.508403	-0.21151
GNPTAB	-0.166998	-0.29469	-0.505652	-0.210962
TMEM177	-0.501727	-0.408052	-0.618512	-0.21046
DDX6	-0.229727	-0.389659	-0.598411	-0.208752
ARFIP1	-0.234397	-0.0236518	-0.229222	-0.20557
CSDE1	-0.0129353	-0.0213856	-0.225643	-0.204258
CCDC64B	-0.68704	-0.861324	-1.06542	-0.204098
FAM174B	-0.104781	-0.176418	-0.379602	-0.203184
HILPDA	-0.647242	-0.778767	-0.980369	-0.201602
RAD54L	-0.549903	-0.728769	-0.926126	-0.197356
UBE2E1	-0.0766118	0.257529	0.0617473	-0.195782
PIAS2	-0.809865	-0.702467	-0.896231	-0.193764
PPP1R21	-0.0250497	0.412697	0.220903	-0.191794
PHOSPHO2	-0.137272	-0.428383	-0.619385	-0.191002
PDK3	-0.669491	-0.848688	-1.0396	-0.190916
FAM20B	-0.371096	-0.304381	-0.492745	-0.188363
BICD1	-0.026808	0.326006	0.138074	-0.187932
GTPBP1	-0.179152	-0.637576	-0.824064	-0.186488
PHYH	-0.319526	-0.160267	-0.34645	-0.186183
CEBPZ-AS1	-0.0699236	0.0318125	-0.152989	-0.184802
EZH1	-0.551602	-0.475865	-0.660308	-0.184444
SUPT7L	-0.364106	-0.321173	-0.504918	-0.183745
PRR5	-0.114975	-0.0862981	-0.269388	-0.18309
ANXA7	-0.134922	0.305868	0.123919	-0.181949
TSEN2	-0.144046	0.426384	0.244536	-0.181847
SULT1A1	-0.116563	-0.318469	-0.499907	-0.181438
TRIM8	-0.0710313	-0.245934	-0.426819	-0.180885
FAM98A	-0.0677275	-0.101148	-0.281875	-0.180727
TRIM16	-0.0607743	-0.0180239	-0.19852	-0.180496
TRRAP	-0.226397	-0.243979	-0.422487	-0.178508
ZFP28	-0.326761	0.318613	0.140294	-0.178319
NUP107	-0.0498846	0.237712	0.0615292	-0.176183
MYH10	-0.0137671	-0.055317	-0.230754	-0.175437
RWDD2B	-0.082768	-0.0609093	-0.236098	-0.175189
BTN3A2	-1.23327	-1.37056	-1.54417	-0.173616
TMPO	-0.0583322	0.135766	-0.0367422	-0.172508
MZT2A	-0.0959013	-0.405694	-0.57617	-0.170476
SMAD2	-0.0467945	-0.00278978	-0.172743	-0.169953
C9orf91	-0.436276	-0.748448	-0.917878	-0.16943
ZCCHC17	-0.044868	0.0388479	-0.130245	-0.169093
EVC	-0.895514	-0.933114	-1.09964	-0.166527
SIKE1	-0.0948375	0.208632	0.0434332	-0.165199
ACVR1B	-0.299412	-0.0106533	-0.175291	-0.164637
FBXO28	-0.232348	-0.0487374	-0.21252	-0.163783
C22orf39	-0.151968	-0.283019	-0.44557	-0.162552
ACLY	-0.168786	-0.346347	-0.507259	-0.160912
VPS29	-0.350603	0.0552987	-0.104201	-0.1595
SUMO1	-0.153851	-0.116551	-0.275881	-0.159331
C11orf49	-0.231162	-0.300229	-0.458909	-0.15868
ZNF738	-0.321026	0.339527	0.184692	-0.154835
CDK2AP1	-0.160671	0.376959	0.223846	-0.153114
ACPP	-0.022233	-0.244428	-0.39734	-0.152912
FITM2	-0.134195	0.0497233	-0.10304	-0.152763
RPS18	-0.156971	-0.396097	-0.548289	-0.152192
TMEM251	-0.00529984	0.328353	0.17632	-0.152033
GGA2	-0.0458276	0.249622	0.0977374	-0.151885
ARF3	-0.0118704	0.122434	-0.0285755	-0.151009
RFC4	-0.347107	-0.307816	-0.458582	-0.150765
KIAA2018	-0.104855	0.338665	0.188849	-0.149816
CDC25C	-0.209345	-0.381839	-0.530616	-0.148777
ZNF207	-0.190376	-0.0451282	-0.193894	-0.148765
AKR7A2	-0.306228	-0.602354	-0.749833	-0.147479
FAM104A	-0.0218882	0.117278	-0.0292534	-0.146532
RSRC2	-0.128336	-0.0561706	-0.201865	-0.145694
ANKS3	-0.0451107	-0.434986	-0.580661	-0.145674
TMSB10	-0.280469	-0.710837	-0.852832	-0.141994
TRPM4	-0.466674	-1.13575	-1.27647	-0.140719
BTNL9	-0.42548	-0.144641	-0.284794	-0.140153
CLK2	-0.526342	-0.864395	-1.00422	-0.139827
PTP4A3	-0.279281	-0.262353	-0.401382	-0.139029
TUBGCP6	-0.159431	0.047082	-0.0916455	-0.138728
GAREML	-1.02509	-1.28918	-1.42785	-0.138668
STYXL1	-0.155504	-0.627245	-0.764909	-0.137664
NUDT21	-0.492128	-0.404156	-0.541393	-0.137237
UBQLN2	-0.259649	-0.0636811	-0.198276	-0.134595
VCPKMT	-0.0346391	0.287263	0.153592	-0.133671
GGCT	-0.0686757	0.0168456	-0.116187	-0.133032
PAIP2	-0.132444	0.107004	-0.0257173	-0.132721
LASP1	-0.205277	-0.152916	-0.283892	-0.130976
ZNF669	-0.173925	-0.507836	-0.638617	-0.130781
HPRT1	-0.34704	-0.252346	-0.382774	-0.130428
RNF34	-0.126301	0.267254	0.13696	-0.130294
FLYWCH2	-0.122643	-0.151603	-0.281646	-0.130044
ZNF618	-0.359749	-0.232759	-0.361067	-0.128308
SDR39U1	-0.255774	-0.26408	-0.392358	-0.128278
PSMG4	-0.246025	-0.45561	-0.583859	-0.128249
SMYD4	-0.0161415	-0.346908	-0.474938	-0.128031
PLGRKT	-0.487793	0.086528	-0.0405302	-0.127058
TMED7	-0.222673	0.0255962	-0.101374	-0.126971
PGGT1B	-0.114775	-0.183831	-0.31001	-0.126179
FAM211B	-1.25623	-1.52713	-1.6512	-0.124068
ABCC10	-0.192177	-0.113468	-0.236366	-0.122898
BRI3	-0.179816	-0.544544	-0.667324	-0.12278
AVPI1	-0.445518	-0.563453	-0.685978	-0.122525
GPR63	-0.199395	0.267304	0.145703	-0.121601
CERS5	-0.261003	-0.469253	-0.590552	-0.121298
CXorf38	-0.199605	-0.26965	-0.390778	-0.121128
SLC35E2B	-0.238451	-0.228245	-0.348369	-0.120124
GCFC2	-0.142405	0.0625487	-0.0570461	-0.119595
USP25	-0.104703	-0.0715978	-0.190951	-0.119353
GCNT1	-0.560098	-0.458681	-0.577675	-0.118994
WASL	-0.287031	-0.325698	-0.444632	-0.118934
DDX50	-0.265069	-0.563273	-0.681944	-0.118672
UTRN	-0.237718	-0.108698	-0.227258	-0.118559
RPIA	-0.210153	0.444077	0.326418	-0.117659
TMEM87B	-0.07018	-0.0035426	-0.121119	-0.117576
CDKN1B	-0.366674	-0.470433	-0.587725	-0.117291
EIF3C	-0.157442	-0.572172	-0.689057	-0.116884
TTLL1	-0.0366245	-0.161622	-0.277957	-0.116335
WIPF2	-0.0857871	-0.298767	-0.413528	-0.114761
DYM	-0.289083	-0.374499	-0.48829	-0.113791
ADCY3	-0.461438	0.0562334	-0.0568411	-0.113075
NUCB1	-0.0133729	0.43221	0.320038	-0.112172
RAB3GAP1	-0.260291	-0.32089	-0.432897	-0.112007
OVOL2	-0.425209	-0.903078	-1.01227	-0.109192
CTPS2	-0.525156	-0.601172	-0.708427	-0.107256
VGLL4	-0.194279	-0.214898	-0.321138	-0.10624
SLC38A2	-0.0831551	-0.102094	-0.206294	-0.1042
RALGDS	-0.0196481	-0.195763	-0.297659	-0.101896
IARS2	-0.338839	-0.343694	-0.445551	-0.101857
ANO8	-0.393371	-0.760181	-0.860796	-0.100615
WDFY3	-0.228614	0.159047	0.0589597	-0.100087
GLTSCR1L	-0.172609	-0.300805	-0.398797	-0.0979914
CARF	-0.217576	0.00907208	-0.0885694	-0.0976415
WBSCR27	-0.543866	-1.0318	-1.12912	-0.0973263
CDK14	-0.330728	-0.341093	-0.43827	-0.0971769
TTC39C	-0.340342	-0.251317	-0.347697	-0.0963799
UBE2D2	-0.292902	0.134986	0.0405103	-0.0944755
TMEM143	-0.444316	-0.30163	-0.395574	-0.0939437
PIGO	-0.0417161	-0.0620322	-0.154151	-0.0921192
NQO2	-0.0336873	-0.375992	-0.467458	-0.0914659
ZNF415	-0.338445	-0.612933	-0.703819	-0.0908866
CARD14	-0.08994	0.202217	0.111347	-0.09087
TCTN2	-0.795398	-0.179716	-0.269543	-0.0898265
PIP5K1A	-0.132877	-0.155423	-0.245042	-0.0896197
MED12	-0.0540147	-0.506915	-0.596531	-0.0896167
DYNC1LI2	-0.046304	-0.00591218	-0.093046	-0.0871338
ANKRD9	-0.817133	-1.00074	-1.08763	-0.0868864
RABL3	-0.178769	-0.0674375	-0.153675	-0.0862378
DTNB	-0.47329	-0.36709	-0.45086	-0.0837703
GTF2H5	-0.122044	-0.12715	-0.209967	-0.0828168
ZNF468	-0.12281	0.130845	0.0493056	-0.0815389
LRRC37A2	-0.38835	-0.413696	-0.495115	-0.0814196
POLD1	-0.0198099	-0.497136	-0.577954	-0.0808186
DDX11	-0.135651	-0.547222	-0.627972	-0.0807505
ZNF791	-0.0316845	-0.227652	-0.306798	-0.0791466
GPBP1L1	-0.115363	-0.183664	-0.262682	-0.0790181
METTL3	-0.0841081	0.25361	0.176201	-0.0774088
VPS41	-0.0297632	0.297077	0.220337	-0.0767404
PPARD	-0.139835	-0.147945	-0.223487	-0.0755422
UBA5	-0.226102	-0.0638404	-0.138319	-0.0744788
RGP1	-0.177388	-0.00510404	-0.0769043	-0.0718002
ZNF865	-0.251558	-0.704112	-0.775573	-0.0714618
PPA2	-0.339894	-0.297938	-0.3686	-0.0706614
JUNB	-0.0862902	-0.139424	-0.207349	-0.0679249
WDR73	-0.104893	-0.262005	-0.327017	-0.065012
FBXO25	-0.203956	-0.281632	-0.346576	-0.0649443
PPP1R15B	-0.0303538	0.361548	0.297267	-0.0642805
GXYLT1	-0.0460661	-0.266873	-0.330807	-0.0639334
PIGM	-0.186903	-0.00977012	-0.0736791	-0.063909
MOB1A	-0.238159	-0.0178811	-0.0804695	-0.0625884
DCUN1D4	-0.067474	-0.219286	-0.281602	-0.0623162
ZNF587	-0.368018	-0.250885	-0.309606	-0.0587215
DLL3	-0.0612727	-0.0363337	-0.0941635	-0.0578298
PDXK	-0.034311	0.210158	0.153423	-0.056735
ZBED4	-0.070208	-0.0485312	-0.104689	-0.0561573
ANKRA2	-0.197603	0.0412114	-0.0128376	-0.054049
ZFP30	-0.0839758	0.613395	0.560195	-0.0531996
SNX27	-0.230045	-0.173934	-0.226851	-0.0529167
PHF20	-0.0453375	-0.202842	-0.255293	-0.0524511
TMEM161B	-0.2689	0.121406	0.0690988	-0.052307
SETD7	-0.00947856	0.0709474	0.0193278	-0.0516195
SMARCC1	-0.00556965	-0.0340199	-0.0856052	-0.0515853
PDCD7	-0.245644	-0.0771856	-0.127379	-0.0501933
NDEL1	-0.211009	-0.148281	-0.198273	-0.0499921
IFT74	-0.312897	-0.130323	-0.180232	-0.0499091
FERMT1	-0.348302	-0.176683	-0.22341	-0.0467267
SPIDR	-0.159005	-0.182369	-0.228269	-0.0459
ELK4	-0.306888	-0.150832	-0.19627	-0.0454377
MSANTD3	-0.314523	-0.572599	-0.618005	-0.0454057
THAP11	-0.0219625	0.0771332	0.0318938	-0.0452395
LRRC8E	-0.689117	-0.630676	-0.67544	-0.0447643
SLC17A5	-0.238758	-0.19346	-0.235285	-0.0418254
CENPU	-0.0813863	0.211729	0.170299	-0.0414303
ALDH3A2	-0.158785	0.0335384	-0.00779528	-0.0413336
RFWD2	-0.21331	-0.253501	-0.29367	-0.0401692
PLA2G16	-0.316247	0.282074	0.242287	-0.0397866
YIPF4	-0.509516	-0.38913	-0.42588	-0.0367499
CREB1	-0.103397	-0.22973	-0.265524	-0.035794
DECR1	-0.198448	-0.477692	-0.513104	-0.0354116
ARL1	-0.0505606	-0.0923858	-0.127714	-0.0353278
ZC3H11A	-0.477514	-0.474183	-0.509342	-0.0351586
CEP70	-0.227648	-0.109667	-0.144252	-0.0345851
XBP1	-0.392379	-0.0351466	-0.0696161	-0.0344695
PSMB4	-0.115326	0.316864	0.282573	-0.0342912
INPP5B	-0.183985	-0.399748	-0.43341	-0.0336616
POLL	-0.297478	-0.826959	-0.85988	-0.0329207
TUSC3	-0.0119493	0.0275172	-0.00491893	-0.0324362
ACAA2	-0.622755	-0.186977	-0.216296	-0.0293192
ARSB	-0.0823146	0.873019	0.844642	-0.0283768
ZRANB2	-0.26525	0.168552	0.140403	-0.0281495
ZNF677	-0.67903	-0.217308	-0.245217	-0.0279092
GAS8	-0.0311762	-0.279531	-0.30296	-0.0234296
SF3B14	-0.0796412	0.157344	0.133965	-0.0233789
TMEM135	-0.16712	0.37854	0.356861	-0.0216788
CALCOCO2	-0.300242	-0.202435	-0.223961	-0.0215256
COLCA1	-1.00415	-0.677619	-0.699128	-0.0215089
TOM1L1	-0.301393	-0.253782	-0.27496	-0.0211777
LMBR1	-0.399396	-0.32157	-0.341755	-0.0201851
RPSAP58	-0.306576	-0.631299	-0.651439	-0.0201408
DEGS1	-0.272961	-0.37146	-0.391598	-0.0201379
RPLP0	-0.138048	-0.298477	-0.318573	-0.0200957
OGT	-0.319505	-0.341282	-0.361211	-0.019929
PHF13	-0.574599	-0.893883	-0.913405	-0.0195211
HAGHL	-0.0046581	-0.0503568	-0.0694076	-0.0190508
ROMO1	-0.469517	-0.75646	-0.774635	-0.0181747
CNIH1	-0.0438555	0.0882797	0.0709522	-0.0173275
GM2A	-0.095385	-0.0579012	-0.0749911	-0.0170898
CCS	-0.154062	-0.368856	-0.385874	-0.0170181
NDUFB10	-0.108308	-0.193481	-0.209093	-0.0156119
SCFD2	-0.0845451	-0.382145	-0.397534	-0.0153887
PYCR1	-0.0762448	-0.183284	-0.196917	-0.013633
MAPK14	-0.0228759	0.0495883	0.0362557	-0.0133327
BNIP3	-0.995743	-1.29296	-1.30413	-0.0111753
ETFDH	-0.163976	-0.0667021	-0.0772761	-0.010574
USP21	-0.600455	-0.901176	-0.911322	-0.0101465
WRB	-0.0529392	0.156435	0.146376	-0.0100589
DNAJC19	-0.00374285	0.318284	0.308398	-0.00988612
USP49	-0.0545569	-0.0651934	-0.0743522	-0.00915877
PPARA	-0.629479	-0.795617	-0.803006	-0.00738932
NFRKB	-0.200395	0.00804024	0.000786559	-0.00725368
C2orf68	-0.242055	-0.417454	-0.42374	-0.00628609
ZFYVE16	-0.232202	-0.12329	-0.128509	-0.00521912
PDZRN3	-0.0230573	0.381341	0.37743	-0.00391038
TFB1M	-0.115023	-0.186731	-0.190044	-0.00331276
TMEM206	-0.512817	0.11861	0.115689	-0.00292097
NDUFB8	-0.332394	-0.283798	-0.286361	-0.00256308
DENND4B	-0.559844	-0.989582	-0.9921	-0.00251751
SLC35A3	-0.567061	-0.677072	-0.6782	-0.00112726
ZNF343	-0.285839	-0.371714	-0.372604	-0.000890242

## Sheet: LNCaP95 10kb 1920 QI genes
LNCaP95 10kb QI genes
Gene ID	logFC_Exons_RNAcounts_LNCaP95	logFC_ThreePrimeUTR_PACcounts_LNCaP95	logFC_TenKb3pNoExons_PACcounts_LNCaP95	PAC-score
ZNF703	-0.175508	-0.183465	5.42189	5.60535
AK4	-0.40678	-0.703	4.34742	5.05042
TSC22D1	-0.367554	-0.386871	4.65839	5.04526
KCTD20	-0.00617783	-0.0347421	4.97925	5.01399
GADD45G	-0.206754	-0.97823	3.96229	4.94052
RPL5	-0.032105	-0.119053	4.70429	4.82335
ERO1L	-1.80835	-1.74447	2.96598	4.71045
COPB1	-0.889251	-1.02549	3.4187	4.44418
AR	-0.0790184	0.229686	4.66698	4.4373
FAM47E-STBD1	-1.11	-1.22395	3.14679	4.37074
HSP90B1	-0.428956	-0.498961	3.81598	4.31494
ACTB	-0.182475	-0.34032	3.97142	4.31174
HMGB2	-0.853844	-1.07535	3.13988	4.21523
GPI	-1.09473	-1.43014	2.78013	4.21027
ANKRD37	-3.51181	-4.29375	-0.0836421	4.21011
EIF4A2	-0.719082	-1.00865	3.19962	4.20827
HK1	-0.138115	-0.321825	3.878	4.19983
RPL37	-0.250784	-0.399338	3.77803	4.17737
EEF1A1	-0.234439	-0.195558	3.95422	4.14978
RPS23	-0.000718186	-0.406348	3.55314	3.95949
MORF4L2	-0.178931	-0.285158	3.64649	3.93165
POGZ	-0.259778	-0.234088	3.67493	3.90901
PMEPA1	-0.103058	0.123765	4.012	3.88823
FLNB	-0.210557	-0.413218	3.47195	3.88517
SOX4	-1.71512	-1.76081	2.06252	3.82333
CHRAC1	-0.128644	0.161965	3.94738	3.78542
POLR1D	-0.0709867	0.528106	4.29662	3.76852
KLK2	-0.404743	-0.365397	3.40143	3.76683
CEP152	-0.85354	-0.713316	3.04576	3.75907
N4BP2L2	-0.333245	-1.00211	2.74796	3.75007
YTHDC1	-0.518706	-0.633794	3.10468	3.73847
CDC42BPB	-0.256857	-0.419787	3.30087	3.72065
ARL6IP5	-0.100386	-0.0944445	3.58092	3.67537
ABCC4	-0.752783	-0.570291	3.08313	3.65342
YIPF5	-0.376554	-0.350459	3.271	3.62146
CLDN4	-1.62385	-1.6527	1.9561	3.6088
BCL9L	-0.797179	-1.17064	2.39835	3.56899
RPS27A	-0.146861	-0.405897	3.16111	3.56701
RPL15	-0.116969	-0.319996	3.23785	3.55785
SMNDC1	-0.318232	-0.464939	3.07802	3.54296
DNAJC3	-0.134996	-0.00872535	3.49424	3.50296
PIM1	-4.01833	-4.18871	-0.722132	3.46658
NDRG1	-1.75156	-2.17787	1.27742	3.45529
KLF6	-0.846225	-0.743884	2.69799	3.44187
DDIT3	-1.46869	-1.67536	1.75166	3.42702
MAP3K8	-1.84606	-3.01884	0.402027	3.42086
FTH1	-0.546142	-0.593733	2.81816	3.41189
CAMK2D	-1.39396	-1.76169	1.64917	3.41086
SLC25A3	-0.211647	-0.206541	3.20024	3.40678
PPP2R2A	-0.999754	-1.26119	2.13926	3.40045
TRIB3	-0.900953	-1.2145	2.1758	3.3903
TXNRD1	-0.737563	-0.529387	2.85118	3.38057
SRP72	-0.230888	-0.607281	2.7591	3.36638
DUSP1	-1.86436	-1.92444	1.43794	3.36238
EIF3E	-0.271434	-0.264656	3.05694	3.3216
PGK1	-0.974969	-1.80056	1.50422	3.30478
SFXN1	-0.250622	-0.344903	2.94701	3.29191
ZNF181	-0.248407	-0.399431	2.88978	3.28921
CCDC6	-0.874697	-0.75794	2.49701	3.25494
CKB	-1.08868	-1.64333	1.56276	3.2061
TGFBR1	-0.178182	-0.570347	2.61368	3.18403
IMPAD1	-0.407242	-0.449998	2.72323	3.17322
GDF15	-1.37143	-2.38167	0.783436	3.16511
GRHL2	-0.055972	0.212306	3.37666	3.16435
DPP7	-0.476586	-0.776706	2.37473	3.15144
C16orf13	-0.307794	-0.316622	2.82749	3.14411
DDIT4	-1.27743	-1.35503	1.78074	3.13578
PEBP1	-0.174077	-0.329187	2.8064	3.13559
EIF4H	-0.451998	-0.362581	2.77287	3.13545
FGFR1OP	-0.113971	-0.317777	2.81724	3.13501
UBE2R2	-0.37311	-0.462832	2.67099	3.13383
COPS4	-0.0175785	-0.144259	2.97962	3.12388
ARF4	-0.283022	-0.199597	2.91849	3.11809
GLUD1	-1.19834	-1.27968	1.83728	3.11695
ASNS	-0.627651	-0.93071	2.1847	3.11541
ANKRD42	-0.414569	-0.807651	2.29978	3.10743
NUF2	-0.471878	-0.507126	2.59052	3.09765
ATXN7L3B	-0.0142597	0.0362625	3.12994	3.09368
ARHGAP35	-0.186995	-0.0870977	3.00157	3.08867
FAM72B	-0.634729	-0.649321	2.41295	3.06227
DEPDC1	-0.190644	0.0444925	3.09651	3.05201
ATF1	-0.331998	-0.481396	2.56731	3.04871
ZNF706	-0.394636	0.224773	3.26248	3.03771
LIMCH1	-0.837166	-0.619596	2.41381	3.0334
FAM13A	-1.94455	-2.08291	0.932483	3.01539
BAMBI	-1.08672	-1.26724	1.72455	2.9918
ATP5A1	-0.229684	-0.365403	2.60831	2.97371
BAZ2A	-0.51595	-0.262423	2.69615	2.95857
ALDOA	-1.17797	-1.58338	1.37157	2.95495
RPL7	-0.140432	-0.147567	2.78162	2.92919
GNL3	-0.272842	-0.38721	2.54046	2.92767
PALLD	-0.0422456	0.316673	3.24356	2.92689
FAM72D	-0.742317	-0.669174	2.2556	2.92478
ACACA	-0.313731	-0.524741	2.39811	2.92286
NDNL2	-0.336216	-0.060149	2.85877	2.91892
HGD	-0.514141	-0.148248	2.76344	2.91169
CLK1	-1.31139	-1.45184	1.45559	2.90744
GPT2	-0.817368	-1.07941	1.81829	2.8977
ACTR10	-0.136279	-0.58008	2.30275	2.88283
H6PD	-0.345148	-0.362447	2.5117	2.87414
MPC1	-0.444366	-0.545423	2.32539	2.87081
WEE1	-1.59047	-1.65043	1.21931	2.86975
KIF11	-0.318539	-0.496178	2.37296	2.86914
RPSA	-0.36224	-0.684302	2.18469	2.86899
ZC3H12A	-1.33116	-1.32795	1.53595	2.8639
MESP1	-0.224504	-0.486489	2.36771	2.8542
JUN	-0.113848	0.158941	3.00662	2.84767
RPL14	-0.329013	-0.469587	2.37284	2.84243
SRP14	-0.1125	-0.159792	2.6809	2.84069
ZNF740	-0.40217	-0.595685	2.24155	2.83724
ALG9	-0.348729	-0.634543	2.19486	2.8294
RBPJ	-0.600386	-0.592286	2.23274	2.82503
FNIP2	-0.919182	-0.776567	2.03887	2.81544
RPTOR	-0.0023771	-0.287525	2.51918	2.8067
TAF9	-0.411379	-0.0238302	2.77635	2.80018
SRSF4	-0.495522	-0.31257	2.4762	2.78877
STC2	-0.985763	-1.58761	1.19942	2.78703
EPB41L5	-0.387265	-0.563053	2.22207	2.78513
NUPR1	-1.92567	-2.74414	0.0381084	2.78224
SHISA4	-1.05954	-2.01854	0.750345	2.76889
DXO	-0.384518	-0.5882	2.17231	2.76051
MXI1	-1.08068	-1.53346	1.22063	2.75409
KLF9	-0.746556	-0.858488	1.88314	2.74162
CCNB1IP1	-0.0752527	-0.336654	2.40218	2.73883
RIT1	-1.06322	-1.24118	1.48968	2.73087
SNX2	-0.100306	0.177809	2.90606	2.72825
SMAP2	-0.510867	-0.557622	2.16926	2.72688
MLF1	-0.399274	-0.616495	2.10706	2.72355
EIF3I	-0.24822	-0.426977	2.29195	2.71893
PDHX	-0.581331	-1.01858	1.693	2.71157
IMMT	-0.00574959	-0.419925	2.29124	2.71116
GRINA	-0.198513	-0.112933	2.59309	2.70602
CCNI	-0.81465	-0.954618	1.74888	2.7035
IQGAP3	-0.482012	-0.498744	2.19709	2.69583
SMS	-0.225838	-0.229653	2.45109	2.68075
INTS6	-1.56352	-1.43943	1.23645	2.67588
RSL24D1	-0.493563	-0.492593	2.18316	2.67575
ARHGAP28	-0.619494	-0.685528	1.98835	2.67388
RPGRIP1L	-0.0553199	-1.54947	1.12315	2.67262
FECH	-0.263999	-0.158817	2.50209	2.6609
PTPLAD1	-0.068931	-0.0547431	2.60414	2.65888
IGF1R	-0.525288	-0.473788	2.18295	2.65673
C2orf54	-0.526426	-0.812119	1.84011	2.65223
EXOSC8	-0.175668	-0.108001	2.54	2.648
AHCYL1	-0.355712	-0.305933	2.33139	2.63733
NARS	-0.0984357	0.0373011	2.67022	2.63292
FAM60A	-0.623112	-0.328237	2.29599	2.62423
APH1B	-0.0393102	-0.211075	2.41193	2.623
MAGEA2B	-0.40431	0.117176	2.72968	2.6125
FBXO38	-0.638103	-0.808683	1.78245	2.59113
FZD4	-1.57788	-1.65388	0.935042	2.58892
NIF3L1	-0.372836	-0.188035	2.39892	2.58696
BZW1	-0.176898	-0.0874555	2.49404	2.5815
ERI2	-0.0850068	-0.247869	2.32847	2.57634
LARP7	-0.0568207	0.0739419	2.64947	2.57553
CDCA7L	-0.143104	-0.52776	2.04374	2.5715
RABGGTB	-0.47376	-0.672567	1.89637	2.56894
MRPL17	-0.109845	-0.41347	2.15437	2.56784
RPL13	-0.219554	-0.584653	1.97943	2.56408
PTGR1	-0.963136	-0.837189	1.72241	2.5596
HIBCH	-0.0990362	-0.267989	2.28403	2.55202
BTG3	-0.251781	-0.228158	2.32161	2.54977
ZFYVE1	-0.860833	-1.18357	1.36472	2.54829
GSTM3	-0.653188	-0.82965	1.71363	2.54328
SLU7	-0.381079	-0.496251	2.04428	2.54053
JUND	-2.40506	-2.73777	-0.19781	2.53996
DYNC1H1	-0.0291421	-0.435466	2.08961	2.52507
HSD17B12	-0.082982	-0.0634988	2.45588	2.51938
TAF5	-1.32313	-1.30174	1.21642	2.51816
FBXW7	-0.635378	-0.56132	1.94969	2.51101
FADS2	-0.595392	-0.764667	1.74575	2.51041
ZNF24	-0.287143	-0.124265	2.38147	2.50574
ACADSB	-0.140263	-0.402132	2.1017	2.50383
LAMC1	-0.250145	-0.102015	2.39938	2.5014
WDR61	-0.273078	0.146297	2.64684	2.50054
ANXA5	-0.0298083	-0.0521666	2.4481	2.50026
WIBG	-0.12574	-0.0624699	2.43022	2.49269
PREP	-0.423198	-0.598891	1.86665	2.46554
MTMR3	-0.741466	-0.102059	2.36306	2.46512
C15orf39	-0.624392	-0.658559	1.8045	2.46306
IRF2BP2	-1.13375	-1.17808	1.27098	2.44906
IRF6	-0.882719	-1.08971	1.35625	2.44596
PRDM15	-0.202235	-0.135804	2.30583	2.44163
COQ5	-0.339474	-0.770749	1.66826	2.43901
FOXN2	-0.328938	0.14707	2.57799	2.43092
WHSC1	-0.14044	-0.115685	2.31066	2.42634
SNRNP48	-0.162885	0.18567	2.61163	2.42596
KLHDC2	-0.937095	-1.08568	1.33743	2.42311
LETMD1	-0.358489	-0.63637	1.77303	2.4094
FOSL2	-0.49244	-0.449764	1.94586	2.39563
ZNF277	-0.585828	-0.874187	1.51442	2.3886
RNF126	-0.078527	-0.120228	2.25707	2.3773
CENPN	-0.291491	-1.28871	1.08787	2.37658
SLC25A40	-0.378179	-0.286804	2.08817	2.37498
CRKL	-0.722559	-0.449865	1.92465	2.37452
TMEM123	-0.42997	-0.372728	1.99671	2.36943
PDK1	-1.29417	-1.48613	0.881342	2.36747
CCNB1	-0.397127	-0.306478	2.05976	2.36624
MMADHC	-0.0224165	-0.0102513	2.35515	2.3654
BTG2	-0.841884	-0.81707	1.5401	2.35717
ZNF274	-0.0814951	-0.567439	1.78408	2.35152
GGCT	-0.0196145	-0.16504	2.18517	2.35021
SLC3A2	-0.920424	-0.872787	1.46322	2.33601
MFSD10	-0.423766	-0.474103	1.85943	2.33354
ZNF14	-0.493028	-0.825745	1.50343	2.32918
SRRM1	-0.498922	-0.198176	2.13086	2.32903
MYLIP	-0.0943505	-0.178618	2.14702	2.32564
C1orf21	-0.546987	-0.803827	1.51481	2.31864
STARD5	-0.208373	-0.868459	1.44667	2.31513
ACTG1	-0.361337	-0.427651	1.88645	2.3141
MSL2	-0.250716	-0.513986	1.79886	2.31284
TMEM59	-0.439631	-0.618911	1.6907	2.30961
NDUFS5	-0.735861	-1.0131	1.29538	2.30848
PLOD2	-1.23033	-1.35934	0.946817	2.30616
SPCS1	-0.287715	-0.0176846	2.28773	2.30541
COBLL1	-0.375476	-0.089024	2.21622	2.30525
MYH9	-0.38471	-0.132016	2.16716	2.29918
2023-09-15	-0.0224132	0.140058	2.43565	2.29559
TAF1D	-0.600561	-0.385801	1.90305	2.28885
RPL32	-0.109469	-0.33549	1.95185	2.28734
UBE2A	-0.189335	-0.0501171	2.23459	2.28471
EIF1	-0.455091	-0.514851	1.76959	2.28444
SPAG9	-0.208489	-0.0239517	2.25363	2.27759
CNOT11	-0.10445	-0.504154	1.75866	2.26281
ZNF227	-0.00944021	-0.146892	2.11487	2.26176
USP25	-0.605306	-1.48542	0.775137	2.26056
OSBP	-0.422477	-0.456044	1.80354	2.25958
TMEM11	-0.348989	-0.448297	1.80822	2.25652
TRAPPC11	-0.550837	-0.75143	1.50471	2.25614
POLB	-0.137854	0.153348	2.40713	2.25378
PATZ1	-0.0571055	-0.10071	2.1519	2.25261
H3F3B	-0.23678	-0.42111	1.828	2.24911
PDCD4	-0.275726	-0.431257	1.81719	2.24844
ZNF717	-0.124862	-1.05301	1.19492	2.24794
CDK8	-0.540305	-0.139459	2.10448	2.24394
MIS18A	-0.22152	-0.272363	1.96898	2.24135
MGAT1	-0.236417	-0.122073	2.11823	2.24031
TBRG1	-0.0341618	0.226554	2.463	2.23644
TRIM59	-0.881776	-1.21015	1.02425	2.2344
WDR41	-0.0414969	-0.325786	1.90831	2.2341
CLIC4	-0.467186	-0.568852	1.66403	2.23288
ZMYM5	-0.446324	-0.340544	1.89193	2.23247
KIAA0947	-0.0605513	0.379294	2.61145	2.23216
GNG5	-0.254491	-0.270365	1.96072	2.23108
TMEM254	-0.138458	-0.262883	1.96162	2.2245
CWC27	-0.368628	-0.273465	1.94987	2.22334
GLTP	-0.136615	-0.233562	1.98745	2.22101
CTNNB1	-0.101097	-0.182146	2.03747	2.21962
RPS6	-0.231295	-0.200545	2.01756	2.2181
S100PBP	-0.335124	-0.210107	2.00759	2.21769
MIEN1	-0.0741973	-0.48959	1.72712	2.21671
CEP120	-0.292655	-0.308092	1.90588	2.21398
PCBP1	-0.241906	-0.117654	2.09126	2.20891
GPBP1	-0.210208	-0.189865	2.01384	2.2037
IER5	-0.36408	-0.212104	1.99058	2.20269
ATMIN	-0.111626	-0.125661	2.07415	2.19981
ATP5F1	-0.246837	-0.0879412	2.11009	2.19803
ATP5G2	-0.486945	-0.855266	1.33747	2.19273
KPNA4	-0.210595	-0.182607	2.00687	2.18948
RLF	-1.14148	-0.907625	1.27743	2.18505
ERMP1	-0.816888	-1.07061	1.11432	2.18493
METTL3	-0.0228622	0.062231	2.24557	2.18334
MAGEF1	-0.283558	-0.442119	1.73926	2.18138
WHAMM	-0.782063	-0.944233	1.23363	2.17786
PLEKHA1	-0.476863	-0.591862	1.5827	2.17456
PPIH	-0.339304	-0.55004	1.62039	2.17043
MLPH	-0.39745	-0.162868	2.00546	2.16832
TTC26	-0.00231358	0.125021	2.29313	2.16811
IL6R	-0.746126	-0.890472	1.27732	2.1678
KANSL3	-0.0504053	-0.465098	1.70158	2.16667
RB1CC1	-0.955441	-0.679904	1.48484	2.16474
UBAP1	-0.423681	-0.403393	1.75881	2.1622
PEX7	-0.370632	-0.227254	1.93042	2.15767
DUSP3	-0.0583024	0.00425391	2.16055	2.1563
TUFT1	-0.928371	-0.669723	1.4842	2.15392
MTERFD3	-0.185512	-0.827134	1.32373	2.15086
C1orf198	-0.25588	0.297374	2.44821	2.15083
NPEPPS	-0.179828	-0.447462	1.70046	2.14793
RPS29	-0.393421	-0.920417	1.22712	2.14754
TPT1	-0.31706	-0.332035	1.80632	2.13836
FOLH1	-0.0863895	-1.06926	1.06617	2.13543
NECAP1	-0.53904	-0.769665	1.36519	2.13486
GNB2L1	-0.0332872	-0.154155	1.9796	2.13375
ELL	-0.334267	-0.719832	1.41198	2.13181
WASL	-0.814047	-0.748775	1.37762	2.1264
GOLGA5	-0.611226	-0.827877	1.29748	2.12536
ACAA2	-0.456983	-0.590551	1.53181	2.12236
IDI1	-0.840168	-0.64421	1.47328	2.11749
GLB1	-0.274502	-0.433752	1.68326	2.11701
CLDN12	-1.13739	-1.02492	1.0919	2.11682
TRAPPC8	-0.170648	0.242805	2.3574	2.1146
NSDHL	-0.145197	-0.192172	1.9206	2.11277
DDX17	-0.164768	-0.271519	1.84093	2.11245
TMBIM6	-0.0554232	-0.0869067	2.02408	2.11098
TMEM39A	-0.848084	-0.76111	1.34944	2.11055
PARP2	-0.19801	-0.26932	1.84109	2.11041
TOMM70A	-0.0316717	0.247828	2.35578	2.10795
ERRFI1	-1.12316	-0.78044	1.32689	2.10733
SF1	-0.17297	0.0519367	2.15544	2.10351
ADIPOR1	-0.235766	-0.131749	1.96987	2.10162
EXOC4	-1.06013	-1.19668	0.901162	2.09784
PTPRA	-0.465116	-0.913706	1.17713	2.09083
ZC3H15	-0.113688	-0.123385	1.96564	2.08903
PSAT1	-0.417702	0.117234	2.20427	2.08703
EGF	-1.23472	-1.42917	0.657627	2.0868
GID4	-0.489985	-0.681219	1.40157	2.08279
GCC2	-0.205927	-0.080515	1.9975	2.07802
BBS2	-0.621864	-0.335235	1.74017	2.07541
DCTN4	-0.0619014	-0.109818	1.96199	2.07181
TRIM11	-0.0867253	-0.303425	1.76803	2.07146
LAMP2	-0.319923	-0.36226	1.70684	2.0691
VASP	-0.011907	-0.0594481	2.00836	2.06781
UBE2E2	-0.283491	-0.277756	1.78817	2.06593
KLHL24	-1.0487	-1.00822	1.05701	2.06524
TMEM159	-0.371696	-0.401678	1.66098	2.06266
LONP2	-0.359382	-0.257355	1.804	2.06135
SLC22A23	-1.2268	-1.28939	0.770846	2.06024
GHITM	-0.0464112	-0.0265858	2.03294	2.05952
CHTOP	-0.171157	-0.154161	1.90477	2.05893
FKTN	-0.279285	-0.218198	1.83976	2.05795
CEBPB	-0.931434	-0.720737	1.33615	2.05689
RBM33	-0.141256	-0.345294	1.70732	2.05261
LACTB	-0.164012	-0.244924	1.80703	2.05196
EZH1	-0.554548	-1.14058	0.908634	2.04921
CCNT1	-0.264309	-0.258135	1.78391	2.04204
MAP1LC3B	-0.136677	0.0591355	2.10096	2.04183
SGSM3	-0.417843	-0.428921	1.61252	2.04144
ZFAND1	-0.556795	-0.981615	1.05707	2.03868
BTN2A1	-0.374746	-0.533837	1.50476	2.0386
CTBP2	-0.0204119	-0.259227	1.77635	2.03558
PGM2	-0.10589	-0.119144	1.91636	2.0355
ISCA2	-0.0547705	-0.158536	1.87136	2.02989
UHRF1BP1	-0.280493	-0.270068	1.75826	2.02832
NKAP	-0.364285	-0.491868	1.5325	2.02437
ENO1	-0.658366	-1.38493	0.637161	2.02209
KRTCAP3	-0.611966	-0.845527	1.17519	2.02072
TGIF1	-1.25905	-1.60762	0.410764	2.01838
TIA1	-0.129618	0.192225	2.19745	2.00522
MNT	-0.657204	-0.58957	1.41386	2.00343
CNDP2	-0.0516423	0.173381	2.1743	2.00092
MYL12A	-0.058354	0.339458	2.33438	1.99492
TARS	-0.63809	-0.509243	1.47313	1.98238
CUL4A	-0.062131	-0.158482	1.82036	1.97884
TTC21B	-0.43138	-0.50459	1.47381	1.9784
EPC1	-0.408405	-0.170511	1.80497	1.97548
DLGAP4	-0.202025	-0.382903	1.58677	1.96968
PARL	-0.500274	-0.922486	1.04411	1.9666
RPS14	-0.0569756	-0.305236	1.66132	1.96655
ACADS	-0.546047	-0.879879	1.07893	1.95881
NCAPG	-0.119218	-0.172077	1.78216	1.95424
IFI35	-0.87115	-1.1417	0.812393	1.95409
PRC1	-0.215281	-0.107785	1.84219	1.94997
CCNL1	-1.07005	-1.03585	0.913803	1.94966
RAB7A	-0.263036	-0.656266	1.29246	1.94872
RPL18	-0.232224	-0.321975	1.62634	1.94831
PAIP2	-0.554838	-0.36745	1.57602	1.94347
PHC3	-0.395812	-0.246302	1.69574	1.94204
WASF2	-0.777956	-0.717402	1.22301	1.94042
TRAP1	-0.0198948	-0.252635	1.68704	1.93967
CCZ1B	-0.142132	-0.129683	1.80928	1.93896
USP9X	-0.0154937	-0.000538619	1.93695	1.93748
SEC22A	-0.184831	-0.735696	1.20107	1.93676
STYX	-0.221515	-0.312011	1.62459	1.9366
ST6GALNAC6	-0.346672	-0.942194	0.989834	1.93203
SNX27	-0.0768579	0.122441	2.0535	1.93105
C14orf166	-0.289366	-0.268758	1.66154	1.93029
UBR3	-0.354702	-0.195915	1.72988	1.9258
ZBTB3	-1.0531	-1.33124	0.591667	1.9229
ZFAND5	-0.414798	-0.0184837	1.90098	1.91946
ZBTB7B	-0.550736	-0.638874	1.27876	1.91764
DCTN6	-0.377521	-0.405946	1.51096	1.91691
HERPUD2	-0.340244	-0.637948	1.27688	1.91483
CCDC174	-0.900074	-1.1456	0.768425	1.91403
C3orf17	-0.109233	-0.144697	1.75388	1.89858
STX3	-1.07038	-1.22189	0.666342	1.88823
SLC6A8	-1.23811	-1.70314	0.183119	1.88626
GDE1	-0.881818	-1.011	0.874288	1.88529
CNPPD1	-0.268547	-0.79586	1.08589	1.88175
SRSF6	-0.0412829	0.0336681	1.89548	1.86181
RPS17	-0.536547	-0.090199	1.77074	1.86094
SDHD	-0.282018	0.0732562	1.93007	1.85682
MOAP1	-0.261182	-0.0438962	1.8123	1.85619
MRPL43	-0.558967	-0.687926	1.16379	1.85172
PSMB1	-0.0539573	-0.128341	1.72174	1.85008
KDM6A	-0.415762	-0.407768	1.43756	1.84533
KLK3	-0.95954	-1.56135	0.274896	1.83625
EXOC5	-0.0786317	-0.109835	1.72417	1.834
CSNK1A1	-0.283321	-0.162891	1.67078	1.83367
AP1AR	-0.0373749	0.103143	1.93594	1.83279
RASEF	-0.0569179	0.0796746	1.91029	1.83062
PMM1	-0.610829	-1.06514	0.763733	1.82887
UHRF1BP1L	-0.626756	-0.682543	1.14534	1.82788
RARS	-0.430118	-0.570388	1.2559	1.82629
SMIM15	-0.176047	-0.379674	1.44613	1.8258
COPB2	-0.372573	-0.460218	1.36299	1.82321
LPAR3	-0.831476	-0.818008	1.00514	1.82315
RRAGD	-0.89985	-1.10929	0.712848	1.82214
PAPD4	-0.47913	-0.657679	1.1631	1.82077
ZNF165	-1.98685	-2.09037	-0.26975	1.82062
CNOT2	-0.267539	-0.447492	1.36527	1.81276
COX5B	-0.145458	0.0329404	1.84509	1.81215
SCFD1	-0.293509	-0.313025	1.4814	1.79442
ARIH1	-0.854753	-0.870943	0.922683	1.79363
CALU	-0.445566	-0.498689	1.29403	1.79272
CRK	-0.149764	-0.425559	1.36441	1.78997
TBC1D20	-0.878953	-0.637409	1.15095	1.78836
COA1	-0.146199	0.031287	1.81242	1.78113
MYNN	-0.22101	-0.453142	1.32372	1.77686
SSFA2	-0.623245	-0.379794	1.39702	1.77682
RHPN2	-1.00857	-1.28541	0.48963	1.77504
HNRNPH1	-0.172027	0.113793	1.88761	1.77382
BLZF1	-0.296694	0.122519	1.89548	1.77297
RAB21	-0.15028	0.0498593	1.82257	1.77271
PPP1R12A	-0.320739	-0.238009	1.53339	1.7714
GALNT3	-0.607094	-0.693647	1.07362	1.76726
KBTBD2	-0.594156	-0.791846	0.975257	1.7671
C1orf122	-0.152041	-0.444255	1.3212	1.76546
COPZ1	-0.0834292	-0.031646	1.7312	1.76285
RAB32	-0.226547	-0.117176	1.64549	1.76266
ZMYM3	-0.644984	-1.11718	0.644212	1.76139
ORMDL1	-0.230267	0.0321237	1.7918	1.75968
ATP11B	-0.0917005	-0.0571653	1.70059	1.75776
INTS4	-0.537106	-0.611547	1.14194	1.75348
USP38	-0.00317524	0.0522581	1.80567	1.75341
CDK1	-0.377334	-0.432424	1.32072	1.75315
BCAS2	-0.273448	-0.336823	1.41519	1.75202
HIST1H2BN	-0.622224	-0.892208	0.855723	1.74793
CHD1L	-0.0599959	-0.258126	1.48446	1.74258
TNIP1	-0.626525	-0.773937	0.9658	1.73974
CTR9	-0.0721238	0.0691953	1.80539	1.7362
CNOT6L	-0.225268	-0.201422	1.53422	1.73564
ISG20	-0.785621	-1.12258	0.612611	1.73519
TENM1	-0.216291	-0.0230731	1.71203	1.7351
DEPDC1B	-0.439954	-0.179033	1.55174	1.73077
NLK	-0.0533841	0.00108189	1.72787	1.72679
CTNND1	-0.803259	-0.693597	1.03304	1.72663
WSB1	-1.40305	-1.43722	0.288398	1.72562
EMC3	-0.055724	0.086407	1.81155	1.72514
RPS15A	-0.278175	-0.420654	1.30345	1.7241
PAAF1	-0.375372	-0.706282	1.01772	1.724
GTF3C5	-0.0966052	-0.280551	1.44318	1.72373
RPS27	-0.549246	-0.917541	0.805933	1.72347
HNRNPC	-0.272334	-0.493529	1.22923	1.72276
SNUPN	-0.437311	-0.391311	1.33145	1.72276
GTF3C3	-0.193964	-0.130608	1.59159	1.7222
CIZ1	-0.0796405	-0.438499	1.28315	1.72165
C1orf43	-0.12498	0.100593	1.81966	1.71906
GMCL1	-0.371663	-0.135437	1.58256	1.718
SEC61G	-0.430267	-0.492676	1.22503	1.71771
KIAA2013	-0.258541	-0.407192	1.30811	1.7153
RNF19B	-0.18151	-0.328254	1.38654	1.71479
SLC19A2	-0.238129	0.14334	1.85811	1.71477
PRKCZ	-0.349053	-0.840326	0.870203	1.71053
ZNF678	-0.235801	-0.529469	1.181	1.71047
PFKP	-0.737878	-0.898278	0.810516	1.70879
PSRC1	-1.23497	-1.32751	0.380606	1.70812
RIPK2	-0.270778	-0.376467	1.3316	1.70807
NET1	-0.0517518	0.184722	1.89225	1.70753
SEC24A	-0.948612	-1.03929	0.667274	1.70656
PAQR5	-0.723306	-1.05021	0.654231	1.70444
DCAF16	-0.741107	-1.00158	0.701399	1.70298
RPS20	-0.242544	-0.312694	1.38999	1.70268
VPS37A	-0.498201	-0.524041	1.1762	1.70024
ENPP4	-0.426286	-0.60121	1.09226	1.69347
USP35	-0.764977	-1.65923	0.0313945	1.69062
TNFRSF10B	-0.349993	-0.43084	1.25791	1.68875
AIDA	-0.0209637	0.0548262	1.74232	1.6875
UGP2	-0.302612	-0.286303	1.3958	1.68211
SPON2	-0.276487	-0.386105	1.29526	1.68136
C3orf33	-0.0951322	0.208987	1.88883	1.67985
SEC31A	-0.165062	-0.0235186	1.65484	1.67836
C1orf174	-0.504311	-0.284006	1.39414	1.67815
HMG20A	-0.272801	-0.0789966	1.59265	1.67165
YEATS4	-0.114122	-0.19027	1.48031	1.67058
GTF3C6	-0.220136	-0.160336	1.51015	1.67048
UGT2B17	-0.203881	-0.0736766	1.59502	1.6687
ZNF787	-0.0123603	-0.116865	1.55168	1.66854
SARS	-0.389792	-0.375193	1.29225	1.66744
GBE1	-1.03909	-0.233379	1.43221	1.66559
VPS13D	-0.229077	-0.224411	1.44086	1.66528
TMEM259	-0.275467	-0.351082	1.31389	1.66498
ACAT1	-0.312154	-0.250048	1.41301	1.66306
WDFY1	-1.40354	-1.57646	0.0863264	1.66278
ARMC10	-0.113034	0.0647798	1.72746	1.66268
CD2AP	-0.308833	-0.175292	1.48642	1.66172
CD320	-0.0274966	0.24299	1.9029	1.65991
CTSZ	-0.138838	-0.227383	1.43113	1.65851
CXorf40A	-0.505533	-0.671244	0.98705	1.65829
VEGFA	-1.43465	-1.40981	0.24814	1.65795
GORASP2	-0.0971885	-0.0463542	1.61092	1.65728
CTBS	-1.00995	-1.0291	0.624964	1.65406
CXorf40B	-0.518771	-0.706502	0.946277	1.65278
NFKBIL1	-0.565576	-0.72179	0.930496	1.65229
GPATCH1	-0.403269	-0.542139	1.10841	1.65055
MZT1	-0.410036	-0.075821	1.57317	1.64899
ATG14	-0.898439	-1.02788	0.619499	1.64738
CALM2	-0.155693	-0.0154776	1.63119	1.64667
SRPR	-0.399483	-0.163062	1.48345	1.64651
DCTN2	-0.231352	0.237989	1.88449	1.6465
HIST1H2AC	-0.116732	-0.122673	1.52265	1.64532
COQ6	-0.188172	-0.201882	1.44258	1.64446
TOP2A	-0.300373	-0.197558	1.4463	1.64385
DNMBP	-0.178084	-0.288303	1.35443	1.64273
HIPK2	-0.0530717	0.34712	1.98847	1.64135
PIEZO1	-0.414426	-0.708009	0.92958	1.63759
SQSTM1	-0.436844	-0.274811	1.36162	1.63643
STK39	-0.328667	-0.398163	1.23821	1.63637
FBXO28	-0.290341	-0.174369	1.4608	1.63517
PHF20L1	-0.609333	0.595763	2.23028	1.63452
NUDCD1	-0.127174	0.0547235	1.68811	1.63339
RIC8B	-0.0335116	0.555002	2.1876	1.6326
MORC3	-1.11945	-1.33894	0.292837	1.63178
RNF113A	-0.555278	-0.569517	1.05991	1.62942
ANO6	-0.130017	0.161285	1.78958	1.6283
YPEL1	-1.15446	-1.73533	-0.10898	1.62635
FAM193A	-0.592846	-0.114995	1.51097	1.62597
HIAT1	-0.323148	-0.274323	1.35126	1.62558
SIPA1L2	-1.16689	-1.15661	0.466971	1.62358
CHMP4C	-0.0626546	0.000639197	1.62398	1.62335
NAMPT	-0.630686	-0.752598	0.868745	1.62134
NDFIP1	-0.0496425	0.0405006	1.66157	1.62107
YES1	-0.217821	-0.160229	1.46041	1.62064
YOD1	-0.757417	-0.391674	1.22818	1.61985
C8orf33	-0.557048	-0.53228	1.08718	1.61946
MRPS35	-0.195947	-0.104395	1.51315	1.61754
UBE2T	-0.00443643	0.237188	1.85423	1.61704
EGLN3	-0.883447	-1.27908	0.337382	1.61647
ANXA7	-0.409935	-0.32352	1.2923	1.61582
CHCHD10	-0.169263	-0.34996	1.26316	1.61312
CBFA2T2	-0.248955	-0.436012	1.17441	1.61042
MPZL1	-0.196747	-0.290837	1.31724	1.60808
GSTK1	-0.216779	-0.258639	1.34687	1.6055
RAD50	-0.164042	-0.000803713	1.6013	1.6021
PARK7	-0.301609	-0.282182	1.31828	1.60046
ZG16B	-0.217806	-1.15172	0.444672	1.59639
NDUFS6	-0.329831	-0.686061	0.9103	1.59636
ACBD6	-0.906428	-1.25813	0.33701	1.59514
OGFOD3	-0.0541949	-0.186652	1.405	1.59165
PEX2	-0.146264	-0.0790366	1.51195	1.59099
ZNF146	-0.178001	-0.180979	1.40416	1.58514
CDC25B	-0.681833	-0.775957	0.80809	1.58405
TPP1	-0.130101	-0.223857	1.35938	1.58323
RPS6KB1	-0.234901	-0.46608	1.11572	1.5818
GOLGB1	-0.324881	-0.130451	1.44728	1.57773
DARS	-0.90321	-0.984005	0.592023	1.57603
ABI2	-0.187712	0.334296	1.90956	1.57526
NR1D2	-1.0517	-1.01585	0.559376	1.57522
POLQ	-0.198052	-0.443565	1.13086	1.57443
C12orf44	-0.290493	-0.17844	1.39407	1.57251
RPF2	-0.172099	-0.152241	1.41938	1.57162
SESN2	-0.721511	-0.673188	0.893034	1.56622
MPLKIP	-0.661444	-0.488992	1.07639	1.56538
ABL1	-0.245481	-0.200245	1.36483	1.56507
RGMB	-0.0631627	0.28544	1.85012	1.56468
NCK1	-0.574775	-0.585754	0.976266	1.56202
NPDC1	-0.460271	-0.580903	0.981074	1.56198
DIP2B	-0.500482	-0.5123	1.04379	1.55609
VTI1B	-0.0632326	-0.0274079	1.52813	1.55554
DR1	-0.384004	0.079105	1.63289	1.55378
CTH	-1.45149	-1.92723	-0.373879	1.55335
TAMM41	-0.347397	-0.345642	1.20708	1.55272
FAS	-0.732891	-0.573392	0.979076	1.55247
HIST1H2BD	-1.16163	-1.65873	-0.10679	1.55194
RNF38	-0.442066	-0.0645599	1.48664	1.5512
C18orf21	-0.453152	-0.709722	0.84128	1.551
MCPH1	-0.404571	-0.0602916	1.4884	1.5487
TFG	-0.23667	-0.14586	1.40261	1.54847
KDM5B	-0.376366	-0.258304	1.28956	1.54786
MPC2	-0.324026	-0.344178	1.20268	1.54686
RPP40	-0.00782761	-0.464809	1.08139	1.5462
C12orf73	-0.947082	-0.95508	0.588524	1.5436
CYB5R2	-1.35411	-1.31856	0.224996	1.54355
MEX3C	-0.817452	-0.739198	0.793328	1.53253
NDUFS4	-0.326286	-0.241342	1.29116	1.5325
RNH1	-0.0466307	-0.00462696	1.52757	1.5322
CHID1	-0.288043	-0.69744	0.834356	1.5318
MINPP1	-0.977168	-0.338628	1.18958	1.52821
DPY19L3	-0.0706705	-0.635473	0.892612	1.52808
AREL1	-0.146371	-0.337302	1.19002	1.52732
SSR2	-0.262209	-0.372646	1.15403	1.52667
CLCN6	-0.640631	-0.29871	1.22792	1.52663
MYO6	-0.527723	-0.166925	1.35971	1.52663
TOMM20	-0.388107	-0.32654	1.19722	1.52376
UPF1	-0.00677629	-0.0807431	1.44274	1.52348
CKMT1A	-0.182762	-0.102201	1.42019	1.52239
PTPRM	-0.768641	-0.615846	0.905281	1.52113
NQO1	-0.954703	-1.12007	0.399344	1.51941
UBXN1	-0.481361	-0.384116	1.13259	1.5167
RINT1	-0.331475	-0.287721	1.22886	1.51658
RAB5A	-0.623912	-0.800467	0.712191	1.51266
NDUFAF3	-0.338053	-0.68917	0.8233	1.51247
PCID2	-0.257471	-0.227087	1.28525	1.51234
KRT18	-0.212579	-0.3106	1.20026	1.51086
LINC00998	-0.215335	-0.0475834	1.46168	1.50926
CCSAP	-0.762793	-0.930222	0.578145	1.50837
ZNF217	-0.958375	-0.824389	0.682365	1.50675
RNF216	-0.199821	-0.15467	1.35074	1.50541
MED23	-0.49805	-0.775082	0.729404	1.50449
IAH1	-0.722526	-0.83064	0.672993	1.50363
PIGV	-0.489858	-0.593901	0.908627	1.50253
KIAA1715	-0.849103	-0.885539	0.615794	1.50133
AP2A2	-0.0331584	0.0791212	1.58044	1.50132
TMEM125	-0.639723	-1.01337	0.483446	1.49682
RAB11FIP1	-0.387373	-0.549727	0.945941	1.49567
C7orf63	-0.341432	0.612621	2.10701	1.49439
KIAA1244	-0.469937	-0.542125	0.951403	1.49353
TRMT11	-0.989259	-1.05341	0.438016	1.49143
ANLN	-0.127929	0.00385983	1.49391	1.49005
RPS3	-0.21195	-0.366255	1.1222	1.48845
MED4	-0.187459	-0.18255	1.30528	1.48783
EPS15L1	-0.283315	-0.417159	1.07022	1.48738
UBE2B	-0.209006	-0.113209	1.36895	1.48216
KDM3B	-0.174198	-0.0895906	1.39189	1.48148
HPRT1	-0.365613	-0.326803	1.15456	1.48136
UQCR10	-0.141152	-0.153821	1.32615	1.47997
SNRPA	-0.0728789	-0.403852	1.07261	1.47646
AQR	-0.281178	0.0300162	1.5036	1.47358
AHDC1	-0.628469	-0.589051	0.881954	1.47101
KATNBL1	-0.407643	-0.556004	0.91254	1.46854
CCDC28A	-0.811896	-1.01899	0.446672	1.46566
YAP1	-0.529948	-0.267416	1.19552	1.46294
SND1	-0.228741	-0.4542	1.0065	1.4607
DNAJC13	-0.0406407	0.437233	1.89695	1.45972
ZNF638	-0.018718	0.230458	1.68834	1.45789
PTGES3	-0.12264	-0.308262	1.14782	1.45608
PCED1A	-0.452833	-0.740625	0.715426	1.45605
PIAS2	-0.984925	-0.838374	0.614262	1.45264
RPP38	-0.151291	0.0662795	1.51849	1.45221
AK2	-0.39792	-0.632622	0.816655	1.44928
FAM216A	-0.241485	-0.253252	1.19587	1.44912
PPOX	-0.468574	-1.04776	0.39951	1.44727
MID1IP1	-0.482186	-0.258177	1.1876	1.44577
MRPL50	-0.0949225	0.0946788	1.5402	1.44552
XPO1	-0.0368937	0.292036	1.73647	1.44444
CCNG1	-0.858261	-0.9262	0.514973	1.44117
DRAP1	-0.14463	0.166477	1.59841	1.43193
NRBF2	-0.743764	-0.747583	0.683303	1.43089
PLOD1	-0.303972	-0.572317	0.85764	1.42996
MIA3	-0.292074	0.0443006	1.47268	1.42838
TRAF4	-0.358853	-0.655517	0.770885	1.4264
GATAD1	-0.72746	-0.860361	0.563145	1.42351
RSRC2	-0.742346	-0.564853	0.856627	1.42148
ZNF184	-0.114783	-0.738246	0.681486	1.41973
BZW2	-0.0259814	-0.130375	1.28853	1.41891
RPL34	-0.298301	-0.498489	0.920198	1.41869
MGMT	-0.943906	-1.28757	0.130164	1.41773
ING1	-0.684256	-1.33794	0.0796445	1.41759
HPGD	-0.125226	-0.31166	1.10539	1.41705
WIPI1	-0.622979	-0.744121	0.672742	1.41686
NDC80	-0.316383	-0.315984	1.10058	1.41657
ECI1	-0.311107	-0.529315	0.886526	1.41584
CCDC43	-0.00781249	0.0176072	1.43199	1.41438
TIFA	-0.029279	-0.250191	1.1635	1.41369
MRPL22	-0.120499	-0.291602	1.11826	1.40986
IVNS1ABP	-0.201161	-0.215769	1.19319	1.40896
CCZ1	-0.0820682	-0.101407	1.30515	1.40655
PSMB4	-0.0385922	0.199461	1.60581	1.40635
SYPL1	-0.189279	0.331916	1.7375	1.40558
ACO2	-0.190738	-0.157364	1.2478	1.40517
NUMB	-0.493629	-0.0394822	1.36321	1.40269
ZBTB10	-1.03192	-0.855284	0.547155	1.40244
CLTC	-0.0856332	0.254498	1.65651	1.40201
ABCB9	-0.321955	-1.20297	0.199035	1.40201
RPRD2	-0.34444	-0.223341	1.17864	1.40198
TYSND1	-0.0798561	-0.401608	0.999815	1.40142
MZT2B	-0.052185	-0.150418	1.25023	1.40065
DHX40	-0.323065	-0.5484	0.850827	1.39923
LPP	-0.271909	-0.0442641	1.354	1.39826
DAPK3	-1.11893	-1.5676	-0.170861	1.39674
BAG3	-0.433934	-0.300273	1.0957	1.39597
LRRC42	-0.21967	-0.0915505	1.30389	1.39544
HIBADH	-0.285606	0.10577	1.49753	1.39176
LIAS	-0.344612	-0.160472	1.227	1.38747
PTK2	-0.0949599	-0.505696	0.877068	1.38276
ALKBH5	-0.476418	-0.435659	0.946144	1.3818
TMEM14A	-0.26798	-0.341778	1.03902	1.38079
RPS8	-0.187706	-0.119934	1.26048	1.38041
LAMTOR4	-0.208661	-0.0821038	1.29527	1.37738
NELFCD	-0.0889994	0.0323534	1.40729	1.37494
TLE3	-0.732145	-0.739671	0.635113	1.37478
PBDC1	-0.00617161	0.206443	1.57773	1.37128
GTF2IRD1	-0.758144	-0.685321	0.685047	1.37037
KIAA1432	-0.965387	-1.40384	-0.033858	1.36999
COG1	-0.713354	-0.66827	0.699384	1.36765
TTF1	-0.0347785	0.361212	1.72687	1.36566
PIK3CD	-0.516405	-0.759297	0.605	1.3643
CENPF	-0.431613	-0.528679	0.834138	1.36282
ERN1	-0.337179	-0.914782	0.446774	1.36156
NDUFA2	-0.181568	-0.335419	1.02471	1.36013
STAT5B	-0.0052212	0.0858265	1.44536	1.35953
CEP57	-0.467106	-0.161957	1.19209	1.35404
LYSMD3	-0.350491	-0.156394	1.19659	1.35298
RNF187	-0.0342744	-0.11562	1.23731	1.35293
EIF2AK1	-0.351584	-0.502995	0.848829	1.35182
TRIM33	-0.167344	-0.0704886	1.28119	1.35168
C6orf120	-0.0992625	-0.181232	1.16963	1.35086
PSMB3	-0.0475594	-0.0430454	1.3076	1.35064
RPL39	-0.247569	-0.410727	0.938841	1.34957
TFDP2	-0.0289638	-0.262873	1.08578	1.34865
USP8	-0.155004	0.244833	1.5926	1.34777
TSNAX	-0.36543	-0.306676	1.03833	1.34501
CEP95	-0.444404	-0.144208	1.1978	1.34201
PGM3	-0.684957	-0.661885	0.677346	1.33923
CETN2	-0.279946	-0.292524	1.04654	1.33906
FNBP4	-0.547631	-0.490079	0.847108	1.33719
PUS10	-0.138094	-2.03376	-0.69671	1.33705
ROBO3	-0.726504	-0.764837	0.572202	1.33704
RNF149	-0.138895	-0.666421	0.665233	1.33165
ATP6V0E1	-0.0438192	0.00177692	1.33277	1.33099
TTC6	-1.16825	-0.182847	1.14768	1.33052
FAM160A2	-0.835205	-0.918078	0.411701	1.32978
SP3	-0.122132	-0.0390027	1.28958	1.32859
CNTROB	-0.244091	-0.230147	1.09388	1.32403
SGTB	-0.278081	-0.147432	1.17609	1.32352
LAMTOR5	-0.520093	-0.714282	0.606814	1.3211
C1orf123	-0.34956	-0.294883	1.02361	1.3185
NAA20	-0.081681	0.283487	1.60102	1.31754
HJURP	-0.719177	-1.0148	0.300261	1.31506
MPG	-0.689361	-0.923003	0.384252	1.30726
RBM7	-0.348812	0.501103	1.808	1.3069
VPS37B	-0.575236	-0.556885	0.743767	1.30065
ROGDI	-0.286975	-0.451273	0.848555	1.29983
TBC1D22A	-0.0755649	-0.425905	0.873746	1.29965
ITSN2	-0.0794774	-0.402743	0.894946	1.29769
C12orf23	-0.687739	-0.853279	0.443861	1.29714
TAF7	-0.278619	-0.0102958	1.28566	1.29596
MAGOHB	-0.144857	-0.153725	1.14048	1.2942
CLPX	-0.153393	0.0967342	1.39076	1.29403
WDR55	-0.00629512	0.0189333	1.3093	1.29036
RNF169	-0.529431	-0.890156	0.398778	1.28893
ZNF880	-0.854468	-1.32739	-0.0430905	1.2843
RFX5	-0.0857116	-0.167278	1.11518	1.28245
ZXDB	-0.61812	-0.683555	0.5941	1.27765
ACP1	-0.372457	-0.47169	0.804723	1.27641
PIGT	-0.45684	-0.711795	0.564381	1.27618
ARL8A	-0.409409	-0.0436273	1.23255	1.27617
ECT2	-0.510456	-0.455654	0.820339	1.27599
XBP1	-0.389583	-0.328363	0.947346	1.27571
SNX18	-0.0109759	-0.145398	1.12584	1.27124
ASGR1	-1.31088	-1.71071	-0.442318	1.26839
MRPL39	-0.431198	-0.203434	1.06314	1.26658
PIN1	-0.182975	-0.320965	0.944296	1.26526
CUL5	-0.329231	-0.291006	0.97228	1.26329
PEX3	-0.0111004	-0.0159472	1.24681	1.26275
CENPK	-0.152838	-0.252742	1.00896	1.26171
IP6K2	-0.250164	-0.189416	1.07212	1.26153
ZSWIM7	-0.0422614	-0.069728	1.19163	1.26136
NUB1	-0.22238	0.164291	1.42547	1.26118
TROVE2	-0.194615	0.0758402	1.33658	1.26074
IMMP1L	-0.033918	-0.113695	1.14246	1.25615
PPP1R3B	-2.74588	-2.84458	-1.59154	1.25305
RAB11B	-0.762379	-0.780349	0.471689	1.25204
UFSP2	-0.37044	-0.473763	0.777562	1.25132
TTC14	-0.812349	-0.055665	1.19536	1.25102
CASD1	-0.335048	-0.512205	0.731795	1.244
OSCP1	-0.438513	-0.34285	0.900478	1.24333
SEC24B	-0.48559	-0.176821	1.06591	1.24274
PRDX1	-0.068171	-0.24868	0.993491	1.24217
SUMO2	-0.10295	-0.0739827	1.16479	1.23877
MAP3K9	-0.474497	-0.378699	0.858829	1.23753
RCL1	-0.0567416	-0.510836	0.72593	1.23677
RPL27	-0.0942555	0.000718828	1.23546	1.23474
PRKAB2	-0.539482	-0.668469	0.562173	1.23064
SMURF1	-0.0212652	-0.155338	1.07465	1.22999
AHSA2	-0.761954	-0.127537	1.1005	1.22804
EIF1AD	-0.215029	-0.029254	1.19695	1.2262
ETFA	-0.294849	-0.0109655	1.21515	1.22611
MARVELD3	-0.0397073	-0.666104	0.559412	1.22552
KIF5B	-0.300843	-0.387647	0.837524	1.22517
SF3B5	-0.270317	-0.508518	0.715682	1.2242
ARFGEF1	-0.279741	-0.20371	1.02041	1.22412
ZNF558	-0.0997536	-1.02528	0.1949	1.22018
SPRED2	-0.307551	-0.91066	0.309045	1.2197
CCNA2	-0.673544	-0.976425	0.243243	1.21967
SEC61A2	-0.0422281	-0.550201	0.669063	1.21926
TTC39C	-0.174868	-0.692282	0.526445	1.21873
ZNF639	-0.0328255	0.0275697	1.24573	1.21816
CSNK2A1	-0.333144	-0.408242	0.807864	1.21611
LIN54	-0.111109	-0.250978	0.963584	1.21456
RPL6	-0.011629	0.0396063	1.2533	1.21369
COX16	-0.0112014	0.064274	1.27597	1.2117
KARS	-0.0811143	-0.108085	1.10294	1.21103
ZMAT2	-0.276523	-0.198339	1.01174	1.21008
TMEM41B	-0.736871	-0.501504	0.708367	1.20987
C5orf22	-0.295918	-0.294497	0.914431	1.20893
SLC44A4	-1.08414	-1.214	-0.00520434	1.20879
MAGEA10	-0.0797545	-0.0681287	1.13721	1.20534
YIPF6	-0.355163	-0.465411	0.73653	1.20194
IMPA1	-0.234985	-0.516653	0.684307	1.20096
PPP2CB	-0.162528	0.204351	1.40207	1.19772
THUMPD1	-0.0598918	-0.0307981	1.16457	1.19537
KATNA1	-0.244087	-0.199502	0.995314	1.19482
CTSB	-0.40309	-0.358677	0.834188	1.19286
EIF2A	-0.417682	-0.626093	0.566745	1.19284
AZIN1	-0.213921	-0.159687	1.03184	1.19153
CDAN1	-0.336945	-0.891304	0.299486	1.19079
ZNF773	-0.412266	-0.558625	0.629851	1.18848
PAG1	-1.52187	-1.23434	-0.0489486	1.18539
STRADB	-0.0828095	0.202882	1.38824	1.18536
PPP1R3E	-1.06499	-0.702092	0.483196	1.18529
NIT2	-0.390246	-0.480108	0.703926	1.18403
AGO4	-0.616892	-0.863934	0.319402	1.18334
BLCAP	-0.284248	-0.317548	0.865573	1.18312
NUFIP2	-0.0604236	0.24083	1.42344	1.18261
ABHD2	-0.932008	-1.14367	0.038758	1.18243
RWDD2A	-0.701044	-0.550552	0.631077	1.18163
RBMX2	-0.0634131	-0.0680425	1.11223	1.18027
FAHD1	-0.16524	-0.474746	0.700711	1.17546
CTPS2	-0.18897	-0.164579	1.00944	1.17402
DAZAP2	-0.480621	-0.438174	0.734916	1.17309
CAP2	-0.0838025	-0.0772362	1.09467	1.1719
LYSMD1	-1.08876	-1.41606	-0.24568	1.17038
SLC39A9	-0.396263	-0.377094	0.793239	1.17033
FAM102A	-1.9987	-1.89093	-0.724302	1.16663
SNW1	-0.329673	-0.446214	0.719534	1.16575
SNX3	-0.218686	0.014582	1.17893	1.16435
USP54	-0.521745	-0.231646	0.9316	1.16325
MASTL	-0.490956	-0.27807	0.884456	1.16253
AKAP10	-0.68796	-0.342472	0.818434	1.16091
SOD1	-0.0102107	-0.0734925	1.08638	1.15987
PATL1	-1.09243	-0.908709	0.248565	1.15727
BLOC1S6	-0.0195566	0.250356	1.40739	1.15704
NFKBIA	-0.728131	-0.809119	0.34787	1.15699
DHX15	-0.187303	0.0277089	1.17997	1.15226
HEXA	-0.404019	-0.495888	0.655247	1.15113
HBS1L	-0.342379	0.38747	1.53845	1.15097
SERINC3	-0.302318	-0.242929	0.905536	1.14846
TMPRSS2	-1.60383	-1.8133	-0.66823	1.14507
KRIT1	-0.077313	-0.239426	0.90191	1.14134
CRYZ	-0.245747	-0.497282	0.643169	1.14045
COQ7	-0.12734	-0.578474	0.560831	1.13931
IST1	-0.448177	-0.583652	0.555454	1.13911
CBLL1	-0.330118	-0.325358	0.81353	1.13889
EDRF1	-0.220207	-0.0901966	1.04793	1.13812
RAB12	-0.167104	-0.0688379	1.06392	1.13276
PFKL	-0.593807	-0.56993	0.562755	1.13268
BBS4	-0.492542	-0.740409	0.389594	1.13
CKAP5	-0.247037	-0.441882	0.687329	1.12921
CLASP1	-0.172297	-0.245097	0.88337	1.12847
KMT2E	-0.846846	-0.987746	0.139731	1.12748
SRD5A3	-0.800966	-0.94337	0.18392	1.12729
CA12	-0.146704	-0.338817	0.787873	1.12669
CDKN1B	-1.34005	-1.72433	-0.599169	1.12516
GRAMD1A	-0.89025	-0.975275	0.14958	1.12485
ATOX1	-0.017125	-0.00728337	1.11596	1.12325
ECHDC2	-0.26383	-0.50251	0.620433	1.12294
WRN	-0.052867	-0.661333	0.460698	1.12203
CMC2	-0.758748	-0.752363	0.369117	1.12148
SETDB2	-0.145016	-0.397568	0.721915	1.11948
TKT	-0.200474	-0.44254	0.676847	1.11939
MAPK6	-1.21893	-1.07679	0.0419403	1.11873
DDX41	-1.02647	-1.14509	-0.0267162	1.11838
COX7A2L	-0.402496	-0.264906	0.852279	1.11718
ANKRD27	-0.0875957	0.0868698	1.20389	1.11702
MMEL1	-1.05534	-1.59037	-0.476302	1.11407
CLDN3	-1.02943	-1.2311	-0.117159	1.11394
EIF4EBP1	-0.484067	-0.499008	0.61173	1.11074
ADNP	-0.125354	0.253717	1.36294	1.10922
NF1	-0.0034947	0.0671321	1.17399	1.10686
MTA3	-0.226792	-0.36029	0.746349	1.10664
GPCPD1	-0.994265	-1.21118	-0.105693	1.10549
MCL1	-0.662144	-0.22905	0.874885	1.10393
GNB2	-0.14322	0.0244196	1.1274	1.10298
NFYB	-0.493469	-0.296937	0.805323	1.10226
SFT2D3	-0.113245	-0.181289	0.920216	1.1015
NEK7	-0.137681	0.00142434	1.10239	1.10096
ZNF503	-0.337022	-0.384441	0.715535	1.09998
CCDC12	-0.353658	-0.343287	0.753482	1.09677
SLC16A10	-0.0540473	-0.262583	0.833315	1.0959
NIPBL	-0.36995	-0.233165	0.859436	1.0926
SLC31A1	-0.375749	-0.600427	0.490259	1.09069
COPS8	-0.262919	0.042276	1.13162	1.08935
DIMT1	-0.0222132	0.115935	1.20061	1.08468
TMEM160	-0.585135	-0.760155	0.324407	1.08456
DNAJC27	-0.670463	-0.611192	0.473033	1.08423
LNX2	-0.0710241	-0.356099	0.722962	1.07906
VCPKMT	-0.631352	-0.80591	0.270194	1.0761
LARS	-0.290721	-0.0344457	1.04086	1.0753
EIF4A3	-0.225495	0.247938	1.32244	1.0745
HIST1H2BJ	-0.0115731	-0.280569	0.79289	1.07346
FBXO8	-0.547845	-0.354476	0.717336	1.07181
STX16	-0.45102	-0.536101	0.535121	1.07122
ATP2C2	-0.0780382	-0.832503	0.238342	1.07085
TP53INP1	-0.206607	0.156399	1.22682	1.07042
PCMTD1	-0.264617	-0.704095	0.365314	1.06941
STEAP2	-0.485586	-0.517687	0.549792	1.06748
PMVK	-0.192329	-0.380466	0.684822	1.06529
HDHD2	-0.631704	-0.883315	0.178919	1.06223
NVL	-0.107232	-0.202757	0.859181	1.06194
C15orf61	-0.0639231	0.0206871	1.08261	1.06192
METTL14	-0.304877	-0.291501	0.770101	1.0616
DIS3	-0.0983421	-0.0877593	0.973799	1.06156
DLST	-0.0239757	0.0207147	1.08178	1.06106
MRPS10	-0.11396	-0.278202	0.782102	1.0603
HEATR6	-0.00303864	-0.614476	0.444693	1.05917
B3GALT4	-0.836017	-0.601871	0.454177	1.05605
ANP32B	-0.449361	-0.46782	0.58789	1.05571
DNPH1	-0.299953	-0.428419	0.627062	1.05548
TRRAP	-0.111292	-0.164055	0.890211	1.05427
NACA	-0.0917447	-0.0237622	1.02993	1.0537
TAZ	-0.28122	-0.451779	0.601538	1.05332
ZNF627	-0.280816	-0.622825	0.429835	1.05266
NEIL3	-0.134781	-0.444846	0.605391	1.05024
ZCCHC9	-0.256927	0.308059	1.35828	1.05023
SETD5	-0.501585	-0.284328	0.765053	1.04938
MED18	-0.246355	-0.382624	0.664614	1.04724
TRIM66	-0.159778	-0.385651	0.66123	1.04688
EBPL	-0.218423	-0.157968	0.886917	1.04488
AMPD2	-0.351739	-0.213004	0.830392	1.0434
SEC23IP	-0.0228021	-0.0428375	0.999014	1.04185
TMEM234	-0.55222	-0.894219	0.147469	1.04169
C1orf50	-0.0810271	-0.569316	0.472263	1.04158
GPATCH8	-0.289307	-0.0615856	0.979632	1.04122
SLC7A11	-0.325511	-0.430027	0.606813	1.03684
SBK1	-0.308695	-0.227532	0.808761	1.03629
DIP2A	-0.270118	-0.0339284	1.00167	1.0356
ANKRD9	-0.718682	-1.63039	-0.595821	1.03457
LRRC37A	-0.293603	-0.922894	0.107553	1.03045
TBC1D23	-0.507952	-0.754992	0.272706	1.0277
CEP170	-0.0496195	0.210698	1.23589	1.02519
PHC1	-0.396691	0.0840821	1.10849	1.02441
DENND4B	-0.61032	-0.656747	0.367274	1.02402
FAM105A	-0.310498	-0.410486	0.612261	1.02275
ANO8	-0.118044	0.129823	1.15237	1.02255
ENOSF1	-0.433443	-0.437935	0.58412	1.02205
SDR39U1	-0.395154	-0.391318	0.62925	1.02057
ATP5E	-0.102743	-0.451217	0.567713	1.01893
LCORL	-0.538899	-0.493044	0.52478	1.01782
LOH12CR2	-0.191731	-0.466386	0.550042	1.01643
ZNF567	-0.577412	-0.750708	0.265094	1.0158
SUGP2	-0.0628663	0.0099984	1.02519	1.01519
ACTN4	-0.397658	-0.182944	0.830783	1.01373
TPM4	-0.394512	-0.202865	0.810507	1.01337
ALDH3A2	-0.21929	-0.29585	0.716867	1.01272
LRP12	-0.986658	-1.13907	-0.126593	1.01247
ATXN10	-0.0242769	-0.197077	0.814899	1.01198
UBE2H	-0.335076	-0.295684	0.716014	1.0117
CHMP7	-0.119388	-0.266664	0.744946	1.01161
CWC22	-0.146311	-0.53243	0.478287	1.01072
LTBP4	-0.152909	-0.301183	0.706061	1.00724
GPN1	-0.0877833	-0.411526	0.59539	1.00692
LSM14A	-0.148073	-0.140361	0.866158	1.00652
PKM	-0.344766	-0.516828	0.48923	1.00606
CKAP4	-0.110478	0.121958	1.1274	1.00544
TCF25	-0.0312009	-0.157618	0.844677	1.0023
PICK1	-0.297181	-0.590445	0.410986	1.00143
PDCD10	-0.651023	-0.556805	0.443278	1.00008
POLG2	-0.0573469	0.198701	1.19861	0.999911
PRPSAP1	-0.353989	-0.165858	0.832641	0.998499
TROAP	-0.475168	-0.693709	0.304498	0.998206
ADH5	-0.083749	-0.0789906	0.913935	0.992925
BLOC1S4	-0.0176865	0.421885	1.4146	0.992712
TNFRSF1A	-0.209818	-0.499161	0.49313	0.992291
TTC9C	-0.491056	-0.701508	0.289945	0.991453
PQLC1	-0.193358	0.162871	1.15261	0.98974
TUFM	-0.0807236	-0.445915	0.543433	0.989348
FAM83D	-0.0508226	-0.291289	0.696872	0.988161
MIIP	-0.121753	-0.288951	0.699021	0.987972
CD164	-0.272382	-0.113383	0.872656	0.986039
MKRN2	-0.590478	-0.758419	0.226745	0.985165
CYB5A	-0.0970876	0.319397	1.30085	0.981448
IMMP2L	-0.089954	0.233278	1.21452	0.981244
ZDHHC9	-0.525343	-0.762478	0.218647	0.981125
KDELR1	-0.316945	-0.448339	0.531684	0.980022
STAP2	-0.384404	-0.407612	0.572084	0.979696
SMAD4	-0.150702	-0.15623	0.821033	0.977263
ZNF286B	-0.0805129	-0.160165	0.814752	0.974916
GNPTG	-0.690903	-0.526318	0.446541	0.972859
NUSAP1	-0.24073	-0.175716	0.79576	0.971477
TMED4	-0.433414	-0.308473	0.662584	0.971057
ENTPD4	-0.534988	-0.548818	0.421122	0.96994
GCNT1	-0.541435	-0.620777	0.34735	0.968128
KNTC1	-0.0658919	-0.114443	0.853624	0.968067
NEMF	-0.145031	0.00637397	0.973788	0.967414
TSTD1	-0.763084	-1.04518	-0.0782128	0.966965
NT5C	-0.339062	-0.520714	0.445766	0.966481
ACVR1B	-0.836322	-0.746103	0.219387	0.96549
HILPDA	-2.6163	-3.53741	-2.57288	0.96453
XPA	-0.191415	-0.39225	0.572246	0.964496
CD9	-0.138166	0.558827	1.52166	0.962837
MED12	-0.0403939	0.146003	1.10832	0.962315
LRRC37A2	-0.425177	-0.92673	0.0339059	0.960636
GKAP1	-0.360383	-0.257739	0.702325	0.960064
RFWD2	-0.178257	0.0870457	1.04686	0.959819
HMGXB4	-0.30465	-0.194223	0.765537	0.959761
B4GALT4	-0.203031	-0.131892	0.826267	0.958159
DDB1	-0.120469	-0.324009	0.633327	0.957336
MKRN1	-0.425505	-0.856807	0.100183	0.95699
SAT2	-0.53333	-0.506356	0.449283	0.955638
SLC25A36	-0.555255	-0.368883	0.585819	0.954702
EGLN1	-0.961889	-0.926691	0.0275064	0.954198
CANT1	-0.789423	-1.06455	-0.111234	0.953313
UPF3B	-0.794653	-0.982375	-0.0299553	0.95242
TMCO1	-0.0129023	0.0912133	1.04297	0.951753
RBM48	-0.492608	-0.684923	0.266738	0.951661
CFDP1	-0.711699	-0.41092	0.539345	0.950265
IRS1	-0.299392	-0.125177	0.823435	0.948612
C12orf65	-0.260593	-0.497176	0.450831	0.948007
DVL2	-1.75214	-1.97317	-1.02661	0.946557
FLCN	-0.769585	-0.863438	0.083023	0.946461
ZNF613	-0.0092165	-0.995577	-0.0493238	0.946254
TOX4	-0.247873	-0.348905	0.596549	0.945453
BICD2	-0.0892194	-0.343367	0.601273	0.94464
AADAT	-0.215527	0.0405017	0.982097	0.941596
RPUSD4	-0.122179	-0.620003	0.321206	0.941209
CERS2	-0.00234725	0.291176	1.23202	0.940845
TOPORS	-0.461801	-0.473115	0.466841	0.939956
TOB2	-0.43938	-0.146158	0.79371	0.939868
MED9	-0.0194653	0.0823679	1.02222	0.93985
CARHSP1	-0.707032	-0.647376	0.292447	0.939823
SHROOM3	-0.157939	0.149594	1.08849	0.938891
MYSM1	-0.327157	-0.22714	0.709044	0.936184
ARHGEF37	-0.336628	-0.157644	0.778163	0.935807
TGOLN2	-0.36796	-0.587866	0.345701	0.933567
ABHD17B	-0.397711	-0.229805	0.703539	0.933345
SMIM4	-0.442242	-0.531869	0.400865	0.932734
C2orf69	-0.387572	-0.469809	0.462477	0.932286
USMG5	-0.0124324	0.155351	1.0857	0.930353
CSNK1D	-0.406026	-0.319086	0.608332	0.927418
COX20	-0.818854	-0.883779	0.0433912	0.92717
SOWAHC	-0.431058	-0.67506	0.250489	0.925549
LARP1B	-0.196677	-0.104266	0.821206	0.925473
PPP2R4	-0.0278883	-0.0984823	0.824516	0.922999
VIMP	-0.242898	-0.0124121	0.910436	0.922848
ZNF667	-0.130786	-0.380007	0.542334	0.92234
MGA	-0.0791999	-0.49748	0.424495	0.921975
FN3KRP	-0.294509	0.073474	0.993785	0.920311
ATPAF1	-0.139612	-0.29053	0.628002	0.918532
ACOX3	-0.111866	-0.883014	0.0329749	0.915988
UBE2S	-0.227708	-0.533853	0.382119	0.915972
HDAC5	-0.669762	-0.860764	0.0551756	0.915939
CYP2R1	-0.370297	-0.490937	0.424831	0.915768
EMC7	-0.301579	-0.0574058	0.858207	0.915613
TSSK6	-1.11487	-0.438662	0.47615	0.914812
MACROD1	-0.984278	-1.30281	-0.389268	0.913547
ACADVL	-0.566205	-0.705046	0.208468	0.913514
PRPF38B	-0.223548	-0.270559	0.642829	0.913388
PTPN12	-0.530158	-0.572121	0.34	0.91212
ATP11C	-0.130307	-0.244006	0.66807	0.912076
GRB2	-0.129759	-0.102162	0.809567	0.911729
SIVA1	-0.235219	-0.225884	0.685245	0.911129
EIF3F	-0.412902	-0.232886	0.6776	0.910486
RASSF3	-1.07646	-0.762866	0.145887	0.908753
HMOX1	-1.75332	-1.87473	-0.966628	0.908098
FASN	-0.92586	-0.992602	-0.0848211	0.907781
CCDC59	-0.227676	-0.0823166	0.823408	0.905724
ACAT2	-0.163339	-0.241402	0.664045	0.905447
XKR8	-0.490421	-0.65595	0.249378	0.905327
OSTC	-0.444822	-0.153065	0.752062	0.905127
PLD2	-0.631968	-0.377878	0.525528	0.903406
GNPTAB	-0.733301	-0.829021	0.0719394	0.900961
MAD2L2	-0.226229	-0.321911	0.579047	0.900958
RUSC2	-0.294009	-0.220041	0.67986	0.899901
FLJ27365	-0.911458	-0.32358	0.575919	0.899499
MYCL	-0.48305	-0.96529	-0.0658234	0.899466
RNF19A	-0.641015	-0.708968	0.190136	0.899104
RHEB	-0.100866	-0.135725	0.762308	0.898033
JMJD6	-0.309942	-0.497467	0.398145	0.895613
AASDH	-0.0923017	0.158969	1.05446	0.895494
PUM2	-0.278313	-0.40863	0.486328	0.894958
SLC16A1	-0.480167	-0.334151	0.559637	0.893788
PPAP2A	-0.0448161	0.251394	1.14476	0.893362
MKNK2	-0.996663	-1.12838	-0.238149	0.890235
CENPE	-0.583269	-0.0792987	0.80951	0.888809
SLC25A26	-0.58196	-0.391747	0.494043	0.885789
ITFG2	-0.552909	-0.446887	0.438885	0.885772
COX14	-0.332871	-0.296316	0.58842	0.884736
CORO2A	-0.0785923	-0.203023	0.680609	0.883632
APPL2	-0.591864	-0.55515	0.328339	0.883488
PEX19	-0.296645	-0.256729	0.626482	0.883211
BRD4	-0.580512	-0.748406	0.132944	0.881349
ADAM9	-0.570506	-0.519632	0.3613	0.880932
ATP6V1F	-0.193459	-0.230726	0.649547	0.880273
SAP30	-0.752251	-0.647861	0.231269	0.87913
SNRPE	-0.0936297	0.0782477	0.957355	0.879107
TULP3	-0.222555	-0.0778718	0.800897	0.878769
TCEAL4	-0.352902	-0.506639	0.371758	0.878397
EIF1B	-0.287294	-0.248391	0.629752	0.878143
SLC1A5	-0.959269	-0.924308	-0.0467337	0.877574
RMI1	-0.0657231	0.0504024	0.927506	0.877103
CHMP5	-0.308316	-0.00167594	0.874775	0.876451
MTFR1L	-0.412478	-0.207019	0.669415	0.876434
SMC2	-0.0328409	-0.120127	0.755153	0.875279
NR2C2	-0.338061	-0.412548	0.462074	0.874622
PLEKHA3	-0.374136	-0.202535	0.671245	0.87378
KCTD18	-0.00686002	0.199439	1.07214	0.8727
SUCLA2	-0.513746	-0.66203	0.210639	0.872669
C2orf49	-0.698528	-0.67029	0.201115	0.871404
CDKN2AIP	-0.415165	-0.260598	0.608792	0.86939
CCDC53	-0.038919	0.0448146	0.913444	0.86863
ZNF12	-0.308472	-0.217446	0.650804	0.86825
MAST4	-0.390961	0.0284334	0.895127	0.866693
CMTM4	-0.396717	-0.257228	0.609129	0.866357
STRIP1	-0.236657	-0.16557	0.70076	0.86633
RPL11	-0.218376	-0.308467	0.556582	0.865048
IARS2	-0.652999	-0.587804	0.276601	0.864406
RPS28	-0.197685	-0.533868	0.327939	0.861807
CST3	-0.0376133	0.211425	1.06942	0.857999
PRDM4	-0.0849043	0.46157	1.3167	0.855127
CCDC85C	-0.485963	-0.471428	0.382799	0.854228
AIG1	-0.608204	-0.367181	0.486176	0.853357
ELOVL5	-0.858302	-0.917301	-0.0671215	0.85018
SPATA5L1	-0.166697	-0.418503	0.430725	0.849228
CPSF1	-0.893224	-1.03987	-0.19065	0.849215
DSCR3	-0.4595	-0.603109	0.245556	0.848665
HSD17B7	-0.741939	-1.13881	-0.290369	0.848443
EIF2B1	-0.274676	-0.142605	0.705681	0.848286
PPP1CB	-0.262401	-0.2002	0.647849	0.848049
CYFIP1	-0.305574	-0.0597142	0.78817	0.847884
TPD52	-0.755327	-0.737027	0.110388	0.847414
IRF2	-0.156911	0.138838	0.985407	0.846569
NUP35	-0.0989417	-0.0857965	0.758718	0.844514
MAPK14	-0.0555934	0.0214963	0.862557	0.841061
BCL2L1	-0.122208	0.34577	1.18642	0.840651
ADI1	-0.164499	-0.150976	0.688213	0.839189
APH1A	-0.111576	-0.223627	0.612903	0.83653
MECR	-0.282903	-0.403285	0.432408	0.835693
HSF2	-0.157544	-0.351312	0.484282	0.835594
NUP133	-0.0941269	-0.170769	0.664509	0.835278
TIMM10B	-0.871223	-0.888546	-0.0540466	0.8345
THAP5	-0.270781	-0.196278	0.636653	0.832931
USP40	-0.482818	-0.681747	0.150817	0.832565
ENTPD2	-1.5283	-1.69283	-0.860841	0.831992
PANK3	-0.332639	-0.111004	0.71915	0.830154
PARS2	-0.0494466	-0.164989	0.664297	0.829286
CCDC115	-0.272325	-0.392672	0.433979	0.826652
AK3	-0.421114	-0.245583	0.580546	0.826129
CLCN3	-0.0145914	0.0613741	0.885853	0.824478
SC5D	-0.377073	-0.503877	0.319414	0.823291
OGT	-4.44375e-05	-0.421181	0.400219	0.8214
GTF2B	-0.336208	0.282616	1.10354	0.820927
EPM2AIP1	-0.571811	-0.522478	0.297631	0.82011
C1orf86	-0.0525371	-0.0885422	0.731195	0.819737
BTAF1	-0.600044	-0.938089	-0.118939	0.819149
LZIC	-0.179164	-0.472399	0.346615	0.819013
MDM4	-0.373427	-0.422038	0.395553	0.817592
TMEM135	-0.94487	-0.846162	-0.0290178	0.817144
SH3BP5L	-0.201483	-0.11166	0.705093	0.816753
CCNC	-0.101022	-0.290989	0.518897	0.809886
HACE1	-0.084578	-0.51533	0.294538	0.809868
HDGFRP2	-0.289309	-0.446028	0.363153	0.809181
LAMA3	-0.345981	0.293909	1.1008	0.806892
LSM12	-0.269719	0.0759665	0.882662	0.806695
UBE2V2	-0.215719	-0.459225	0.347367	0.806592
FOXO3	-0.831121	-0.782772	0.0234509	0.806223
FKBP10	-0.66814	-0.843875	-0.0379993	0.805876
AMD1	-0.646887	-0.80499	5.14547e-05	0.805042
ARFGAP3	-1.09641	-1.0347	-0.229745	0.804951
SHCBP1	-0.0187179	-0.0262169	0.778141	0.804358
HSPA5	-0.355063	-0.515832	0.288472	0.804304
ZNF844	-0.073513	-0.110081	0.693364	0.803445
CCNL2	-0.752059	-0.627585	0.174565	0.80215
MT2A	-0.0799793	0.0309743	0.832451	0.801477
UBA2	-0.127911	-0.134572	0.666631	0.801203
COMMD4	-0.0288485	-0.0988085	0.701203	0.800012
RRN3	-0.0719718	0.339796	1.13868	0.798885
CWF19L2	-0.485723	-0.176342	0.621922	0.798264
CATSPER2	-0.30818	-0.480629	0.317492	0.798121
SLC25A21-AS1	-0.37815	-0.333419	0.46273	0.796149
APBA3	-0.248102	-0.134573	0.660892	0.795465
TRIT1	-0.239861	-0.148109	0.646192	0.794301
OSGIN2	-0.330858	-0.246166	0.544882	0.791048
GORASP1	-0.0878416	-0.0562061	0.732809	0.789015
ACTN1	-0.0287807	-0.0642932	0.723614	0.787907
CBX4	-0.361986	-0.370594	0.416855	0.787449
ZER1	-0.371754	-0.571012	0.211709	0.782721
ATXN2	-0.0599997	0.0903603	0.871641	0.78128
EEF1A2	-0.318725	-0.611858	0.169227	0.781086
TIAL1	-0.141932	-0.398974	0.381402	0.780376
CEPT1	-0.172455	-0.144125	0.634995	0.77912
ANKIB1	-0.046064	-0.099512	0.678413	0.777926
CENPH	-0.34378	-0.611178	0.166744	0.777921
SUPT7L	-0.352791	-0.726912	0.0486261	0.775538
GDAP2	-0.793449	-0.612088	0.162403	0.774491
TMEM206	-0.431973	-0.599034	0.174321	0.773355
AURKB	-0.516373	-0.555172	0.218079	0.773252
POLR2L	-0.0412601	-0.197777	0.573607	0.771384
ATP5J	-0.168451	-0.17729	0.593625	0.770915
CCDC107	-0.483879	-0.41666	0.354091	0.770751
RFC5	-0.0323885	0.0830177	0.852456	0.769438
COQ10B	-0.500785	-0.188839	0.5801	0.768939
KLC1	-0.345151	-0.2518	0.515648	0.767448
MOCOS	-0.178316	-0.0499494	0.717156	0.767105
FAM174B	-1.06609	-1.33317	-0.566165	0.767006
IDH3G	-0.714551	-0.717144	0.0454713	0.762615
NUCB2	-0.323367	-0.504728	0.257393	0.762121
GEMIN2	-0.0162598	0.0460732	0.805659	0.759586
NDUFAF1	-0.290562	-0.326658	0.430281	0.756939
BUD31	-0.204253	-0.330234	0.422867	0.753101
PWWP2A	-0.850189	-0.91027	-0.158141	0.752129
ZZEF1	-0.130403	-0.306221	0.443525	0.749746
ENPP5	-0.217153	-0.0329942	0.714875	0.747869
WSB2	-0.356031	-0.463453	0.2829	0.746353
PTRH2	-0.187606	-0.114679	0.627567	0.742246
MTCH1	-0.118905	-0.315007	0.427119	0.742126
ZNF300	-0.117039	-0.302404	0.438463	0.740868
RNF20	-0.158438	0.0917991	0.832449	0.74065
ZNF615	-0.238602	-0.0551426	0.684728	0.73987
FOXA1	-0.236382	0.098853	0.83657	0.737717
RIMKLA	-0.446829	-0.800087	-0.0631312	0.736956
DPYSL4	-1.02395	-0.850721	-0.114272	0.736448
WDTC1	-0.110169	-0.192618	0.543726	0.736344
VGLL4	-0.283656	-0.111624	0.624286	0.73591
TRA2A	-0.182989	-0.0984131	0.636254	0.734667
KLF2	-0.594714	-0.90545	-0.172373	0.733077
ENO2	-1.96446	-2.22673	-1.49431	0.732422
FBXO21	-0.17738	-0.328219	0.404049	0.732268
FRA10AC1	-0.10724	-0.232235	0.497886	0.730122
KIAA0247	-0.359818	0.193372	0.922741	0.72937
KLHL26	-0.397827	-0.812682	-0.08436	0.728322
RBAK	-0.357761	-0.3466	0.380861	0.727461
XPO7	-0.110508	-0.31113	0.415887	0.727017
ALDH1L2	-0.130471	-0.41093	0.314227	0.725157
SREBF1	-0.496877	-0.167032	0.558053	0.725085
FBXO46	-0.591423	-0.0642163	0.659833	0.724049
CDYL2	-0.791864	-0.814851	-0.0911924	0.723658
ZNF414	-0.290186	0.0290803	0.747019	0.717939
ZFPL1	-0.698001	-1.1982	-0.481613	0.716591
SNRNP27	-0.431781	-0.340491	0.374773	0.715264
SPG21	-0.247214	-0.129144	0.584411	0.713555
ARL5A	-0.0577661	-0.0562588	0.656672	0.712931
DNAJB1	-0.740561	-1.18014	-0.46792	0.712217
SLC50A1	-0.456022	-0.611447	0.100446	0.711893
TMEM25	-0.568021	-0.492352	0.217398	0.70975
PHYH	-0.0991744	-0.0634871	0.646243	0.70973
PDIK1L	-0.231745	-0.122337	0.585863	0.708199
PDE12	-0.160301	-0.144411	0.561951	0.706362
LEO1	-0.905663	-0.716111	-0.0109656	0.705145
AFF3	-0.0762421	0.33743	1.04252	0.705087
C5orf45	-0.0971628	-0.211137	0.49235	0.703488
TK2	-0.255624	-0.379927	0.321036	0.700963
AP2A1	-0.049619	-0.274809	0.425329	0.700138
FKBP14	-0.0595596	-0.252837	0.445722	0.698559
LIMS1	-0.065497	0.0699893	0.767029	0.697039
CDC40	-0.225572	0.0785717	0.775433	0.696861
PRPF3	-0.100588	-0.246351	0.450221	0.696573
RFNG	-0.75391	-0.803609	-0.107489	0.69612
ZFP62	-0.162434	-0.6631	0.0323139	0.695414
PFKM	-0.280219	-0.212198	0.482891	0.695089
RPL23	-0.0348713	-0.0442077	0.650845	0.695053
RPH3AL	-0.384849	-0.00466601	0.686645	0.691311
ZNF74	-0.0993126	-0.246796	0.443313	0.690109
TMCO4	-0.517543	-0.454113	0.232752	0.686865
BCL2L2	-0.762392	-0.677612	0.00862598	0.686238
TMEM66	-0.167469	-0.0890903	0.592894	0.681984
DYNC1LI2	-0.194043	-0.32684	0.354758	0.681598
F2RL1	-0.113976	0.151958	0.833438	0.681479
EXOC8	-0.313423	-0.358661	0.321802	0.680464
MICU1	-0.314477	-0.0857849	0.593647	0.679432
ATXN2L	-0.278472	0.280708	0.959644	0.678936
NARF	-0.749653	-1.10411	-0.425829	0.678277
DOPEY2	-0.707261	-0.558473	0.119352	0.677825
ZC3H11A	-0.361084	0.00246341	0.679781	0.677318
APPL1	-0.168638	-0.0681054	0.608862	0.676967
SLC17A5	-0.840455	-1.0406	-0.364427	0.67617
GANC	-0.204888	-0.192248	0.483833	0.676081
ATRAID	-0.406431	-0.705073	-0.0293632	0.675709
NLGN1	-0.552145	-0.334249	0.340108	0.674357
NUPL1	-0.511883	-0.514109	0.159814	0.673922
DDT	-0.637841	-0.66343	0.00672363	0.670153
ZNF680	-0.156784	0.0152616	0.684098	0.668836
ENDOD1	-0.572134	-0.613374	0.052048	0.665422
AGTRAP	-0.156703	-0.173245	0.491648	0.664893
CDK5RAP3	-0.707338	-0.849721	-0.185862	0.663859
SRP54	-0.283046	-0.287967	0.373673	0.66164
MAPRE1	-0.175909	0.0963103	0.756981	0.660671
VCPIP1	-0.385562	0.244262	0.904486	0.660224
PRPF39	-0.420015	-0.637712	0.0222583	0.65997
ZNF441	-0.478085	0.0319393	0.689156	0.657217
PRKRIP1	-0.311809	-0.701677	-0.0469898	0.654687
USP13	-0.143286	-0.31034	0.339771	0.650111
SNRPD3	-0.219181	-0.381089	0.268665	0.649754
THAP3	-0.220167	-0.882795	-0.234466	0.648329
ALKBH1	-0.474517	-0.310042	0.337971	0.648013
SIK2	-0.019756	0.440912	1.08739	0.646483
C6orf1	-0.673685	-1.11339	-0.468362	0.645029
RPS25	-0.240006	-0.333323	0.310686	0.644009
TMEM167A	-0.0777042	0.0230234	0.665293	0.64227
SHOC2	-0.0645675	0.147521	0.787746	0.640225
CNBP	-0.272261	-0.0625227	0.575594	0.638117
PCF11	-0.0465748	0.938219	1.57525	0.637028
SIRT2	-0.192314	-0.455243	0.18173	0.636973
FUT3	-2.09083	-2.61731	-1.98098	0.636326
ATE1	-0.270593	-0.159679	0.476508	0.636187
FAM214A	-0.116069	-0.129004	0.506787	0.635791
ECE1	-0.159882	-0.584012	0.0512358	0.635248
NUDT4	-0.509152	-0.657549	-0.022941	0.634609
ILVBL	-0.499578	-0.353442	0.280645	0.634087
CDKN3	-0.108136	-0.294831	0.338172	0.633003
FBXW9	-0.00256014	-0.163337	0.469295	0.632631
GIGYF2	-0.174959	-0.104404	0.5281	0.632504
PGRMC2	-0.282079	-0.383603	0.248778	0.632381
TRIM62	-0.133277	-0.370967	0.258667	0.629634
SPCS2	-0.12947	-0.113327	0.51512	0.628447
CIB1	-0.470874	-0.425806	0.202404	0.62821
GUCD1	-0.364955	-0.239356	0.386851	0.626207
BCL3	-0.888161	-1.30152	-0.676925	0.624591
MTX1	-0.274557	-0.473554	0.147234	0.620788
STEAP1	-0.226292	-0.0420765	0.578606	0.620682
ARF6	-0.180891	-0.828234	-0.207998	0.620236
ALOX15	-0.37171	-0.624361	-0.00515093	0.61921
RNASEH2C	-0.0912566	-0.368493	0.250428	0.618921
ATP6V1D	-0.784349	-0.879143	-0.260233	0.61891
DEGS1	-0.723958	-0.876791	-0.258044	0.618747
CAMSAP2	-0.748711	-0.127208	0.490585	0.617793
CBWD2	-0.488554	-0.242448	0.374443	0.616892
TMSB15B	-0.399377	-0.340395	0.276171	0.616566
CAST	-0.429206	-0.330691	0.284242	0.614932
UBOX5	-0.431168	-0.366141	0.248482	0.614622
RPS3A	-0.210657	-0.399869	0.212348	0.612217
SH2D3A	-0.168527	-0.503218	0.108906	0.612124
UBE2J1	-0.294529	-0.288708	0.322806	0.611514
MAN2C1	-0.609041	-0.858481	-0.247159	0.611321
PPTC7	-0.229693	-0.00561343	0.603816	0.609429
C19orf52	-0.257061	-0.394216	0.215094	0.60931
ATAD1	-0.157296	-0.341123	0.266249	0.607371
AKIRIN2	-0.845049	-0.432076	0.173914	0.60599
HECTD4	-0.418704	-0.133088	0.472555	0.605643
FLII	-0.213561	-0.207001	0.398277	0.605278
ARHGAP19	-1.03381	-0.864021	-0.259174	0.604848
EPN1	-0.0492643	-0.0732203	0.531418	0.604639
ACTR1A	-0.0367416	-0.184105	0.419524	0.603629
MAPKAPK5	-0.0374958	-0.280795	0.322174	0.602969
SRPK2	-0.181556	-0.122969	0.478902	0.601871
ARL8B	-0.445524	-0.476858	0.12214	0.598997
DCAF7	-0.224561	-0.394697	0.204063	0.59876
PGAM4	-0.267999	0.228901	0.825243	0.596342
PLEKHH1	-1.03561	-1.20397	-0.608113	0.595857
CDC14B	-0.00191117	-0.212375	0.380241	0.592616
C5orf38	-0.430638	-0.167432	0.424018	0.59145
DNM2	-0.901565	-1.09844	-0.507256	0.591182
TMEM57	-0.0867314	0.144788	0.735751	0.590964
RELT	-0.917302	0.12925	0.717316	0.588067
GM2A	-0.134534	-0.280738	0.305007	0.585745
SLC30A9	-0.268401	-0.34595	0.239567	0.585516
MALT1	-0.571956	-0.218288	0.364934	0.583222
MED22	-0.283526	-0.227427	0.355722	0.583149
PICALM	-0.269801	-0.211849	0.37092	0.582769
C16orf72	-0.0789826	0.387205	0.969484	0.582279
PDXK	-0.0580775	-0.395828	0.185937	0.581765
FAM118A	-0.106185	-0.138276	0.44321	0.581486
CBX1	-0.144902	0.27291	0.85366	0.580749
PPAPDC2	-0.0344361	-0.046538	0.533623	0.580161
ZNF211	-0.363374	-0.394151	0.185555	0.579706
POP7	-0.210683	-0.174289	0.405392	0.579681
PRPF6	-0.331371	-0.623637	-0.0446486	0.578989
PKN2	-0.189115	0.145793	0.722864	0.577071
CLK4	-0.275346	-0.049402	0.527378	0.57678
PROS1	-0.036813	0.191645	0.768249	0.576603
RRAS2	-0.0536954	0.189692	0.765987	0.576296
AP3B1	-0.0933495	0.694526	1.26845	0.573922
INCENP	-0.594109	-1.41613	-0.843291	0.572842
MARCH7	-0.0330246	0.13217	0.704162	0.571992
C19orf48	-0.27266	-0.368332	0.203091	0.571423
ZBTB21	-0.525484	-0.371061	0.199203	0.570264
F11R	-0.168825	0.276133	0.845709	0.569576
RAB6A	-0.248886	-0.159506	0.408277	0.567784
ERGIC1	-0.404854	-0.320214	0.245615	0.565829
RHBDD2	-0.317607	-0.461778	0.103797	0.565574
RTN3	-0.192936	-0.293666	0.270578	0.564244
IFT81	-0.0944119	-0.210838	0.353157	0.563995
KRBOX4	-0.546767	-0.679759	-0.117087	0.562672
SLC25A25	-1.66403	-1.37518	-0.814389	0.560794
GTPBP2	-0.921692	-0.273433	0.286977	0.56041
ZKSCAN1	-0.154481	-0.264837	0.292801	0.557638
REEP3	-0.185834	-0.0780518	0.478708	0.55676
CEBPZ-AS1	-0.18901	-0.157435	0.398861	0.556297
UBE2E1	-0.0120783	-0.138167	0.418061	0.556228
PDCL3	-0.19628	-0.101624	0.453295	0.554919
CHIC2	-0.100418	-0.222642	0.332006	0.554648
LRIF1	-0.192596	-0.485107	0.0672401	0.552348
RTCB	-0.0166575	0.238582	0.790789	0.552206
CECR5	-0.259351	-0.10201	0.449781	0.551792
RPL18A	-0.212127	-0.250314	0.300774	0.551088
NAPEPLD	-0.0140917	0.0411059	0.591464	0.550358
RPS10	-0.032208	-0.230667	0.317222	0.547889
ZNF697	-0.626541	-0.89748	-0.35275	0.544731
ORAI2	-0.287	-0.243263	0.299944	0.543207
CYR61	-1.17811	-0.778771	-0.236303	0.542469
CD63	-0.107816	-0.26659	0.275601	0.542191
SPAG7	-0.262258	-0.376657	0.16391	0.540567
RMND5B	-0.209995	-0.309548	0.230785	0.540334
TINF2	-0.52654	-0.541391	-0.00178889	0.539602
TMEM56	-0.695599	-0.668845	-0.130127	0.538718
BUB1	-0.934029	-0.5861	-0.0493068	0.536793
TRIM16	-0.305183	-0.614435	-0.0779442	0.536491
LATS1	-0.0687731	0.339471	0.874327	0.534856
CINP	-0.429	-0.431296	0.10183	0.533126
PXDN	-0.273853	-0.27538	0.25683	0.53221
AC062017.1	-0.382842	-0.823451	-0.291269	0.532182
SLC25A4	-0.43075	-0.527511	0.00296373	0.530475
TMEM30A	-0.201202	-0.152079	0.378174	0.530253
NDEL1	-0.940981	-1.03897	-0.510421	0.528547
ERLEC1	-0.394483	-0.576017	-0.0475271	0.52849
FRG1B	-0.107395	-0.594713	-0.0668494	0.527864
TMEM52	-0.173153	-0.463069	0.0645298	0.527599
CHD9	-0.31305	0.748715	1.2757	0.526983
TAF11	-0.203612	-0.41931	0.107553	0.526863
GLA	-0.376583	-0.333878	0.192826	0.526704
ALDOC	-1.94173	-2.75893	-2.23388	0.525051
MPP3	-0.134556	-0.259197	0.264565	0.523763
ZFYVE16	-0.139935	-0.0950165	0.428675	0.523692
SLC22A18	-1.18077	-1.13183	-0.608356	0.523475
POLG	-0.229281	-0.582795	-0.0606037	0.522192
LSMD1	-0.0515461	-0.33896	0.180969	0.519929
FEM1B	-0.261977	0.250856	0.766148	0.515293
TMEM41A	-0.252245	-0.341654	0.172914	0.514568
KIAA0430	-0.617281	-0.626719	-0.112276	0.514443
UBXN7	-0.413602	-0.439689	0.0745864	0.514276
ARSA	-0.602282	-1.09929	-0.585269	0.514021
DCAF11	-0.308078	-0.292936	0.220699	0.513635
TSPYL1	-0.125563	0.056967	0.570211	0.513244
CYB5D1	-0.334147	-0.390302	0.121145	0.511447
NBR1	-0.481005	-0.339456	0.168759	0.508215
SMYD3	-0.37907	-0.599927	-0.0921631	0.507764
AHCY	-0.335472	-0.512969	-0.00602993	0.506939
FBXO34	-0.233426	0.080907	0.586603	0.505696
ACTR1B	-0.179629	-0.180889	0.324479	0.505368
SKIV2L2	-0.125546	0.0408188	0.545955	0.505136
GNAI3	-0.427059	-0.608404	-0.103342	0.505062
LDHD	-0.95121	-1.30264	-0.797732	0.504912
FAM69B	-0.0934922	-0.370728	0.134116	0.504844
TMEM256	-0.911962	-0.8964	-0.392211	0.504189
MAPK7	-0.587741	-0.310891	0.192381	0.503271
PPARA	-0.885662	-0.906761	-0.403673	0.503088
GAPDH	-0.633857	-1.44327	-0.940726	0.50254
DDOST	-0.0390695	-0.0561287	0.443507	0.499636
SKIL	-0.168551	-0.0640473	0.433966	0.498013
RNF168	-0.227072	0.194626	0.692603	0.497977
DTNB	-0.0943693	0.0680105	0.565847	0.497836
ZNF691	-0.299258	-0.265058	0.230833	0.495891
ZNF350	-0.468696	-0.46631	0.0286258	0.494936
RTTN	-0.273199	-0.309948	0.184963	0.494911
CDK7	-0.386982	-0.324803	0.169669	0.494472
GTF2A1	-0.0184209	0.172957	0.666691	0.493734
MED28	-0.266335	0.014345	0.507461	0.493117
CBLC	-0.266558	-0.908239	-0.416357	0.491883
XRCC1	-0.302952	-1.20097	-0.710446	0.490527
MPP5	-0.337275	-0.373563	0.116537	0.4901
DBT	-0.359122	-0.59914	-0.112286	0.486854
OSBPL2	-0.153015	-0.313724	0.170069	0.483793
SGOL1	-0.333765	0.204571	0.688042	0.483471
ADA	-0.302728	-0.630056	-0.147622	0.482435
GIGYF1	-0.111884	-0.292064	0.190266	0.48233
MESDC1	-0.393998	-0.300747	0.181509	0.482256
SLC45A3	-0.0323494	-0.177679	0.304338	0.482017
ACYP1	-0.400336	-0.582725	-0.101354	0.481371
KHDRBS1	-0.228993	-0.24767	0.230469	0.478139
DVL3	-0.060132	0.20231	0.679852	0.477542
RBM4	-0.449369	-0.780546	-0.303981	0.476565
TTC19	-0.489753	-0.526376	-0.0506565	0.475719
LMBR1L	-0.703503	-0.742117	-0.267064	0.475052
NSMCE2	-0.0127982	0.0670725	0.541024	0.473952
GTPBP1	-0.611368	-0.888414	-0.414843	0.473571
MARCH2	-0.270779	-0.482972	-0.00958358	0.473389
CASZ1	-0.549295	-0.591963	-0.121108	0.470855
TNKS1BP1	-0.00515109	-0.0850464	0.384822	0.469868
RABL5	-0.241404	-0.636111	-0.167764	0.468347
TEP1	-0.338797	-0.383223	0.0843257	0.467549
SLC35A3	-0.615595	-0.662255	-0.19631	0.465946
SMARCD2	-0.0130064	-0.187301	0.278064	0.465365
PAIP1	-0.0722555	0.381703	0.84688	0.465178
MCRS1	-0.045335	0.310332	0.775346	0.465014
NKIRAS1	-0.649987	-0.734939	-0.269942	0.464998
STXBP3	-0.0783717	0.324477	0.788956	0.464479
VMP1	-0.731516	-0.609797	-0.146673	0.463125
PEX11G	-0.204436	-0.521561	-0.0589255	0.462636
NUCB1	-0.462109	-0.878876	-0.416614	0.462263
IFT74	-0.3633	-0.332283	0.129362	0.461645
KLHDC10	-0.231474	-0.0561744	0.405202	0.461376
TRPM7	-0.181538	-0.0954837	0.365625	0.461108
SLC2A4	-0.742935	-0.743698	-0.282658	0.461039
ZNF444	-0.064083	-0.330275	0.129653	0.459928
ME1	-0.556797	-0.81383	-0.354295	0.459535
TAF9B	-0.0757236	-0.367884	0.090793	0.458677
GALNT11	-0.014013	-0.191958	0.266548	0.458506
NHP2	-0.00874182	0.191174	0.648938	0.457764
ECD	-0.804393	-0.707604	-0.249924	0.45768
DIS3L2	-0.128283	-0.119939	0.337109	0.457048
ZKSCAN3	-0.255442	-0.375814	0.0806357	0.45645
ZNF436	-0.269517	-0.196391	0.256167	0.452558
PRTG	-0.436562	0.387541	0.83814	0.4506
PRRG1	-0.225759	-0.214448	0.234917	0.449365
BTBD2	-0.196636	-0.204485	0.242927	0.447412
MAP4K2	-0.282837	-0.693903	-0.247745	0.446157
SCRN2	-0.431537	-0.404439	0.0414593	0.445899
ZNF322	-0.164735	-0.598328	-0.152586	0.445742
SYNRG	-0.0248738	-0.26546	0.17987	0.44533
FBXW5	-0.222989	-0.442356	0.00284789	0.445204
NUDT15	-0.265861	-0.18833	0.256352	0.444682
FCF1	-0.0966012	0.250282	0.69411	0.443828
OAZ2	-0.371898	-0.833701	-0.390095	0.443606
DAGLB	-0.205284	-0.523647	-0.0850548	0.438592
AVPI1	-0.281767	-0.365366	0.0722317	0.437598
PPP1R10	-0.435303	-0.243523	0.193016	0.436539
SRSF9	-0.0523409	0.160734	0.59558	0.434847
UTP14C	-0.0283655	0.00891502	0.442609	0.433694
MRPS16	-0.140353	-0.544283	-0.110922	0.433361
MRPL51	-0.0383453	0.00534789	0.437134	0.431786
ARHGEF26	-0.418486	-0.267615	0.163947	0.431562
EMC2	-0.367326	-0.22226	0.207337	0.429597
MAP7	-0.156566	-0.0547214	0.374624	0.429345
ARHGAP11A	-0.425386	-0.564727	-0.135725	0.429001
MBOAT2	-0.0663682	-0.302982	0.12601	0.428992
GFOD2	-0.251562	-0.0376821	0.389857	0.427539
LASP1	-0.265635	-0.258313	0.168794	0.427108
APOPT1	-0.365289	-0.458686	-0.03203	0.426656
WDR18	-0.05314	-0.516001	-0.0899167	0.426084
KAT7	-0.595545	-0.37934	0.0460383	0.425378
CXADR	-0.902524	-0.772371	-0.350246	0.422125
NPRL3	-0.118664	0.229617	0.651047	0.421429
NOM1	-0.0274029	0.178972	0.600316	0.421344
CHMP4A	-0.37782	-0.0415003	0.375793	0.417294
NAPA	-0.460065	-0.576745	-0.159602	0.417142
FAM104A	-0.200528	-0.593565	-0.177852	0.415712
ZRANB2	-0.0217189	0.377875	0.793202	0.415327
EIF3L	-0.10716	-0.0759623	0.338164	0.414126
SPICE1	-0.833966	-0.94261	-0.529481	0.413129
ETFDH	-0.204384	-0.12275	0.290142	0.412892
SAV1	-0.422126	-0.271716	0.140754	0.41247
PDCD7	-0.340802	-0.156393	0.255511	0.411904
BDP1	-0.406035	-0.415248	-0.00393005	0.411318
ASTE1	-0.0615758	-0.0384136	0.372304	0.410718
CTSV	-0.538646	-0.389536	0.0209538	0.410489
TMCO3	-0.0651406	0.432169	0.841554	0.409385
NEDD1	-0.0976613	0.197047	0.605531	0.408484
STAM	-0.686681	-0.255799	0.151029	0.406828
TMEM161B	-0.259857	-0.298436	0.10833	0.406765
USP36	-0.00804247	0.345626	0.750178	0.404551
UAP1	-0.336662	-0.23485	0.169429	0.40428
PHYKPL	-0.595946	-0.879868	-0.475722	0.404146
PNPLA6	-0.0974725	-0.157384	0.245884	0.403268
ABCB7	-0.149292	-0.244835	0.157559	0.402394
FUOM	-0.583468	-1.39364	-0.991398	0.402242
CAPN2	-0.342495	0.203955	0.605811	0.401857
RBCK1	-0.781445	-0.968061	-0.567186	0.400875
DEAF1	-0.254448	-0.485827	-0.0858566	0.399971
WBP2	-0.701746	-0.673277	-0.274678	0.398599
PIK3CB	-0.254423	0.116515	0.514451	0.397936
ARL2BP	-0.125705	0.119715	0.516501	0.396785
LSM11	-0.502469	0.00333649	0.399233	0.395896
RNF5	-0.37163	-0.235699	0.160189	0.395888
OSBPL11	-0.0312375	-0.0372898	0.358591	0.395881
C14orf1	-0.451337	-0.5745	-0.179401	0.395099
CLN8	-0.10383	0.286819	0.681378	0.394558
SUN2	-0.581541	-0.606695	-0.212215	0.39448
CDC42EP4	-0.130254	-0.293183	0.101277	0.394461
ZNF431	-0.198326	-0.72082	-0.327376	0.393444
SLC36A1	-0.992764	-1.48418	-1.09102	0.393163
MAP3K10	-0.286754	-0.431581	-0.0397213	0.39186
PPIL4	-0.168087	-0.136339	0.25525	0.391588
TPCN1	-0.349008	-0.430722	-0.0397779	0.390945
ZNF248	-0.778095	-0.189869	0.198239	0.388109
SLC11A1	-1.18953	-1.54422	-1.15951	0.384708
SF3B1	-0.326012	-0.126071	0.257916	0.383986
MKS1	-0.0378412	-0.0477603	0.335696	0.383457
C21orf59	-0.088344	0.0575488	0.438811	0.381262
GFPT1	-0.814846	-0.632053	-0.251064	0.380989
ZNF324	-0.162095	-0.360497	0.0204306	0.380928
DLGAP5	-0.899233	-0.809442	-0.429097	0.380345
ALDH6A1	-0.727276	-0.86422	-0.484179	0.380041
RAC1	-0.215087	-0.205188	0.173143	0.378332
SLC38A2	-0.281268	-0.262329	0.115347	0.377676
ZNF343	-0.338646	-0.413072	-0.0377572	0.375314
ISL2	-0.627167	-0.698122	-0.323306	0.374816
SERTAD1	-0.710539	-0.592672	-0.21932	0.373352
CSTF1	-0.322344	-0.201124	0.17165	0.372773
GOLPH3L	-0.251701	0.291951	0.663072	0.371121
FAM49B	-0.00887427	0.172068	0.543071	0.371003
GDPD5	-0.509954	-1.02263	-0.655523	0.367106
PDZD11	-0.231803	-0.178784	0.186455	0.365239
NR3C1	-0.660883	-0.706456	-0.345221	0.361236
POC1A	-0.075927	-0.499125	-0.139149	0.359976
ZNF776	-0.498513	0.0441268	0.402771	0.358645
ZCRB1	-0.519462	-0.344396	0.0133314	0.357728
ATP6V1G1	-0.208747	-0.206884	0.150816	0.357701
CA5B	-0.324145	-0.171403	0.18616	0.357563
EPPK1	-0.243756	-0.111734	0.244873	0.356606
CASC3	-0.46024	-0.514076	-0.157473	0.356603
PEX11A	-0.436824	-0.90357	-0.548847	0.354724
CEP70	-0.352429	-0.340615	0.0125343	0.353149
ZBTB25	-0.597211	-0.475279	-0.122514	0.352765
SMARCAD1	-0.0505581	0.190035	0.54209	0.352055
MPDU1	-0.271499	-0.445532	-0.0936501	0.351882
DNAJC1	-0.0784386	0.230071	0.577487	0.347416
ABT1	-0.0615336	0.06462	0.409902	0.345282
MBD6	-1.00951	-1.24937	-0.906253	0.343121
BAZ2B	-0.10534	-0.264731	0.0764782	0.34121
SRSF11	-0.0894622	0.0772626	0.417608	0.340345
GNB5	-0.617175	-0.469709	-0.130521	0.339188
DCPS	-0.0784773	0.0363512	0.373764	0.337412
GEMIN8	-0.891129	-1.14861	-0.811819	0.33679
CHCHD2	-0.0322231	-0.0998262	0.23605	0.335876
GPSM2	-0.963871	-0.824905	-0.489056	0.335848
ACBD3	-0.535014	-0.572856	-0.238224	0.334632
TBC1D9B	-0.408834	-0.461023	-0.126908	0.334115
JMJD1C	-1.23694	-0.641945	-0.308065	0.33388
ZNF292	-1.76338	-1.58232	-1.24945	0.332864
RANGAP1	-0.0211454	-0.157014	0.175849	0.332863
NDUFS1	-0.307661	0.273637	0.606493	0.332855
MYL6B	-0.252467	-0.298774	0.0340186	0.332793
RABL3	-0.17148	-0.0942327	0.23832	0.332553
IPP	-0.141194	-0.232063	0.100158	0.332221
ERBB2IP	-0.359027	-0.101077	0.230768	0.331846
SLC25A45	-0.24495	-0.921018	-0.589464	0.331554
TACC1	-0.237136	-0.251847	0.0793651	0.331212
COMMD9	-0.00234991	-0.169475	0.160821	0.330296
TSEN34	-0.345415	-0.450849	-0.121089	0.32976
POLR3A	-0.0142838	-0.0537304	0.27575	0.32948
SEMA4F	-0.433314	-0.681443	-0.354079	0.327364
APOBEC3B	-0.463399	-0.496488	-0.171024	0.325465
CDK12	-0.240068	-0.334853	-0.0119152	0.322938
TFIP11	-0.0743632	0.182572	0.504503	0.321931
ZNF160	-0.873274	-0.921833	-0.600016	0.321817
CREB3L1	-1.13921	-1.13761	-0.81584	0.321774
SOX12	-0.0627383	-0.20309	0.11828	0.32137
TSC22D2	-0.952011	-0.685085	-0.363735	0.32135
CAPZA1	-0.0437177	0.0803483	0.399735	0.319387
LENG8	-0.0666671	0.0540318	0.373344	0.319312
DNAJB2	-0.380534	-0.308474	0.00989346	0.318368
OSBPL1A	-0.318006	-0.636409	-0.318227	0.318182
YIPF4	-0.630719	-0.300346	0.0133182	0.313664
ZFP28	-0.3392	-0.177906	0.13542	0.313326
DUSP16	-0.298645	-1.11856	-0.805748	0.312812
SERTAD3	-0.690944	-0.474072	-0.163214	0.310858
PIAS4	-0.412216	-0.367781	-0.0569999	0.310781
ASCC1	-0.378291	-0.342989	-0.0322781	0.310711
TRAPPC6B	-0.0214241	-0.281977	0.026873	0.30885
SPIRE1	-0.706001	-0.276397	0.0319283	0.308325
LMAN2	-0.0452506	-0.272992	0.0337863	0.306778
PRKAB1	-0.193419	0.114153	0.420408	0.306255
FAM120AOS	-0.195599	-0.203528	0.102308	0.305836
ZNF207	-0.31789	-0.381969	-0.0776833	0.304286
YWHAE	-0.0974718	-0.170557	0.12993	0.300487
YIF1B	-0.441973	-0.458785	-0.158736	0.300049
KLK4	-0.918483	-0.861971	-0.562681	0.299289
HIST2H2BE	-0.317558	-0.252548	0.0457014	0.29825
PFKFB4	-1.78399	-1.92799	-1.62981	0.298175
SH3GLB2	-0.242136	-0.283224	0.0146497	0.297874
THAP1	-0.526231	-0.551564	-0.255258	0.296307
ALDH2	-1.13757	-0.903539	-0.607455	0.296084
BLOC1S3	-0.174501	-0.0226106	0.272734	0.295344
SPATC1L	-0.540932	-0.481796	-0.187451	0.294345
PPP1R15B	-0.656633	-0.574185	-0.279924	0.294261
GGPS1	-0.0939639	0.0738794	0.366238	0.292358
HIGD2A	-0.155159	-0.0360009	0.256051	0.292052
RHBDD1	-0.0777899	-0.360901	-0.0693767	0.291524
RPL24	-0.0554143	-0.226018	0.0642119	0.29023
PTP4A3	-0.170497	-0.597402	-0.307651	0.289751
ANKRA2	-0.428096	-0.173258	0.115612	0.28887
FAM219B	-0.440293	-0.247558	0.0410171	0.288575
KIAA0141	-0.00426122	-0.265954	0.0209693	0.286923
KCTD15	-0.522072	-0.46524	-0.178447	0.286793
CAND1	-0.0562754	-0.177217	0.109155	0.286372
DGKD	-1.48351	-1.60707	-1.32092	0.286152
ZNF134	-0.502751	-0.508482	-0.223809	0.284673
KCTD9	-0.334261	-0.403118	-0.118828	0.28429
ZNF226	-0.718441	-0.706268	-0.4222	0.284067
BRI3	-0.61614	-0.458516	-0.175616	0.2829
PARP16	-0.660245	0.215084	0.49798	0.282896
ERGIC2	-0.208254	0.00626512	0.288471	0.282206
PCM1	-0.143236	0.118927	0.399766	0.280838
REST	-0.260836	-0.107428	0.172644	0.280071
GSTT1	-0.765913	-0.704885	-0.426222	0.278663
PET117	-0.693419	-0.648551	-0.371559	0.276992
AURKAIP1	-0.154821	-0.343197	-0.0679491	0.275248
KATNB1	-0.0370058	-0.555242	-0.281208	0.274034
ZNF394	-0.491273	-0.878815	-0.605138	0.273677
MED8	-1.77815	-2.08231	-1.81006	0.272247
FBXO22	-0.105528	-0.369439	-0.0987588	0.27068
ZNF419	-0.511236	-0.555356	-0.286434	0.268923
RBM5	-0.202768	-0.116656	0.149093	0.265749
TRNAU1AP	-0.334382	-0.645072	-0.379602	0.265471
SDHA	-0.360005	-0.581076	-0.317536	0.26354
SNX25	-0.638191	-0.671578	-0.409577	0.262001
TPI1	-0.366419	-0.525663	-0.266938	0.258725
C12orf49	-0.917007	-1.77812	-1.51945	0.25867
ELK4	-0.481902	-0.315403	-0.0571976	0.258205
MIER1	-0.142355	0.138112	0.395756	0.257644
DEPTOR	-0.0375483	-0.196775	0.0593228	0.256098
FAM98A	-0.111388	-0.0518949	0.202785	0.25468
METTL22	-0.488044	-0.965846	-0.711614	0.254232
JARID2	-0.612747	-0.57514	-0.324161	0.250978
BCL10	-1.13552	-0.656552	-0.407499	0.249053
LDLR	-0.71815	-0.974802	-0.725894	0.248908
MXD1	-0.911455	-0.103033	0.145493	0.248527
PAPD7	-0.386131	-0.432343	-0.184262	0.248081
ZNF546	-0.71573	-1.02395	-0.776576	0.247371
TRIM16L	-0.225236	-0.617415	-0.371414	0.246001
URB1	-0.034152	-0.156126	0.0891947	0.245321
FEM1C	-0.790432	-0.665844	-0.420919	0.244925
MRPS14	-0.468977	-0.554324	-0.309513	0.244811
TMEM161A	-0.378853	-0.489657	-0.245164	0.244493
WRNIP1	-0.387325	-0.170104	0.0743607	0.244465
ZNF57	-0.23575	-0.201724	0.0418164	0.24354
C19orf81	-0.0189927	-0.551434	-0.308265	0.243169
VIPAS39	-1.09491	-0.690772	-0.448798	0.241974
KIF20A	-0.447004	-0.421884	-0.180678	0.241206
SUMF2	-0.131974	-0.186676	0.0538869	0.240563
TNKS2	-0.554138	-0.155391	0.0844653	0.239857
EVPL	-0.098606	0.0965838	0.336193	0.239609
TAOK1	-0.0932794	-0.0300316	0.208852	0.238884
PGGT1B	-0.165157	-0.288233	-0.049897	0.238336
UBALD1	-0.00301237	-0.0896326	0.148366	0.237999
GTF2F2	-0.0165873	-0.191212	0.0455164	0.236728
SLC39A14	-0.629743	-0.382685	-0.147843	0.234842
FAM103A1	-0.343679	-0.18077	0.053811	0.234581
C6orf106	-0.105282	-0.107853	0.124579	0.232433
GTF2H3	-0.205954	-0.341948	-0.109764	0.232184
RPL4	-0.264468	-0.323139	-0.0911396	0.231999
TERF1	-0.151174	0.134877	0.365566	0.230689
WDR13	-0.854323	-1.19218	-0.961989	0.230188
PJA2	-0.544257	-0.716249	-0.488096	0.228153
C6orf226	-0.612662	-1.12007	-0.892777	0.227297
PDLIM7	-0.364388	-0.492329	-0.265716	0.226613
VPS35	-0.0175248	-0.0676263	0.158279	0.225905
PPP2R1A	-0.170804	0.0919299	0.31326	0.22133
ACO1	-0.383433	-0.270739	-0.0495525	0.221186
PTTG1IP	-0.537355	-0.388161	-0.168431	0.21973
BMPR1A	-0.813323	-0.379623	-0.160822	0.218801
MFSD9	-0.00820246	-0.222901	-0.00489047	0.218011
GYLTL1B	-0.242207	-0.30727	-0.0896689	0.217601
ZNF865	-0.193542	-0.78547	-0.568027	0.217443
COLCA1	-1.22442	-1.2576	-1.04046	0.21714
C12orf76	-0.558087	-0.0374693	0.17651	0.213979
DSP	-0.615338	-0.660983	-0.447061	0.213922
HDAC8	-0.281545	0.417828	0.629912	0.212083
CYTH3	-0.772201	-0.92711	-0.715359	0.211751
BPNT1	-0.524564	-0.0891881	0.119845	0.209034
DDX55	-0.000932563	-0.0439316	0.164494	0.208426
CTDSP2	-0.0843427	0.412621	0.621015	0.208394
FBXL12	-0.223988	-0.101253	0.107111	0.208364
CLNS1A	-0.368523	-0.402617	-0.197759	0.204858
TCIRG1	-0.528562	-0.813258	-0.608421	0.204836
DPM3	-0.814983	-0.706911	-0.502171	0.20474
PRRT3	-0.012022	-0.556691	-0.35244	0.204251
VCP	-0.0907068	-0.0450155	0.157791	0.202806
UBR5	-0.189237	-0.23143	-0.0287109	0.202719
RAB9A	-0.49677	-0.480953	-0.278236	0.202717
EDC3	-0.195207	-0.278841	-0.0762698	0.202571
MLEC	-0.133724	0.286102	0.48545	0.199348
TRIM38	-0.144205	0.552137	0.750809	0.198672
MYL6	-0.23566	-0.17066	0.0278714	0.198532
C9orf72	-0.778878	-1.06714	-0.869278	0.197859
SLC2A8	-0.159858	-0.354572	-0.157757	0.196815
HECTD1	-0.242963	0.0301128	0.226745	0.196632
DPCD	-0.729296	-0.97923	-0.783509	0.195721
TBC1D25	-0.0481351	-0.136985	0.0572405	0.194226
TMEM167B	-0.346252	-0.292685	-0.0985171	0.194168
MTF2	-0.890779	-0.331604	-0.139582	0.192022
TXNL4B	-0.0590549	-0.0856427	0.105018	0.19066
PDK3	-0.608974	-0.963611	-0.7732	0.190411
SNAPC3	-0.945152	-1.0763	-0.886441	0.189857
BNIP3	-1.18641	-1.9156	-1.72598	0.189621
MON2	-0.304059	-0.263636	-0.0742	0.189436
TTK	-0.62188	-1.10956	-0.92268	0.186875
RIOK3	-0.364564	-0.464893	-0.278688	0.186205
CHAC1	-1.88051	-2.09815	-1.91257	0.185587
RAB3GAP1	-0.134289	0.0389617	0.224214	0.185252
CALCOCO2	-0.28539	-0.321513	-0.136457	0.185056
TPGS2	-0.0751951	-0.165597	0.0191511	0.184749
LMBR1	-0.0266105	0.0870613	0.271173	0.184112
ZNF830	-0.743799	-0.412368	-0.228558	0.18381
NDUFB5	-0.373981	-0.612849	-0.429368	0.183482
ZNF644	-0.290832	-0.0940733	0.0891411	0.183214
OCEL1	-0.830589	-0.704459	-0.522202	0.182257
ADAM10	-0.415044	-0.263916	-0.0823628	0.181554
DNAJB5	-1.06291	-0.865387	-0.685253	0.180134
SBF2	-0.760656	-0.745047	-0.565528	0.179519
ZP3	-0.059395	-0.417456	-0.24008	0.177376
UTP23	-0.0560438	0.240952	0.415846	0.174894
C7orf50	-0.239032	-0.47801	-0.30338	0.17463
PBXIP1	-0.741674	-0.557026	-0.382519	0.174507
SLC25A6	-0.881519	-1.03899	-0.865805	0.173181
CASP3	-0.614692	-0.345977	-0.173384	0.172593
PET100	-0.46695	-0.421817	-0.249594	0.172222
FADS1	-0.646794	-1.03713	-0.864926	0.172199
GLRX	-0.355091	0.0824899	0.254495	0.172005
COPS6	-0.0216232	-0.295106	-0.124517	0.170589
KCNK1	-0.658832	-0.358743	-0.189161	0.169583
COMMD1	-0.505133	-0.570665	-0.403163	0.167502
EIF4B	-0.410843	0.057159	0.223615	0.166456
POLK	-0.0706226	-0.162917	0.00306635	0.165984
CUL7	-1.16857	-1.15948	-0.993561	0.165917
EPAS1	-0.139116	-0.268333	-0.103091	0.165242
ZBED4	-0.175998	0.0169464	0.18197	0.165023
PELO	-0.325532	-0.724885	-0.561089	0.163796
PTMS	-0.224287	-0.00624438	0.157373	0.163618
NBPF12	-0.0599839	0.126706	0.290016	0.16331
TMEM230	-0.394691	-0.231805	-0.0696039	0.162201
STRAP	-0.0265902	0.156555	0.315337	0.158783
TNFRSF10C	-0.254791	-0.410826	-0.255449	0.155378
DDR1	-0.840617	-1.01913	-0.864795	0.154333
TTC39A	-0.87073	-0.870895	-0.717366	0.153529
NDUFB3	-0.0224801	0.255295	0.408439	0.153144
CLN5	-0.0312757	-0.0990158	0.0529065	0.151922
MARS	-0.336911	-0.318975	-0.17161	0.147365
KIAA0195	-0.121394	-0.293256	-0.149886	0.14337
UAP1L1	-0.976323	-1.0909	-0.947583	0.143312
CRELD1	-0.44014	-0.566736	-0.423801	0.142935
NIPA1	-0.284962	0.454149	0.59704	0.14289
DNASE2	-0.356852	-0.503907	-0.361139	0.142767
POLD4	-0.779286	-0.971451	-0.829588	0.141863
ZCCHC4	-0.0382493	0.28178	0.422957	0.141177
SLBP	-0.136609	0.333038	0.472411	0.139374
UBE2L6	-0.0345545	-0.166209	-0.0290487	0.13716
CDK2AP1	-0.171046	0.0467131	0.183361	0.136648
C19orf40	-0.221431	-0.246983	-0.11211	0.134873
TXNDC9	-0.332112	-0.592409	-0.457844	0.134565
OTUB1	-0.457976	-0.539277	-0.406315	0.132962
PTPRF	-0.63108	-0.377771	-0.245917	0.131853
PROCR	-0.8105	-0.966927	-0.835184	0.131743
KHNYN	-0.611449	-1.21259	-1.08186	0.130736
CLDN7	-0.870097	-0.955208	-0.824662	0.130545
SMDT1	-0.125452	-0.328588	-0.198834	0.129754
ESRP1	-0.27546	-0.152116	-0.0227284	0.129387
BEND4	-0.348347	-0.725755	-0.596451	0.129305
YARS2	-0.108514	-0.235691	-0.107086	0.128605
FAM134A	-0.108435	-0.415361	-0.286763	0.128598
FBXO24	-0.232304	-0.835549	-0.707327	0.128222
LRRFIP2	-0.25669	0.112538	0.240509	0.127971
ESCO1	-0.933424	-0.535881	-0.407944	0.127936
ARMC1	-0.179906	-0.273599	-0.145828	0.127772
C11orf68	-0.244006	-0.176483	-0.0492494	0.127233
C7orf73	-0.0201233	0.0687366	0.195723	0.126987
TMEM107	-0.887443	-0.745876	-0.619559	0.126317
TACC2	-0.471817	-0.237259	-0.113386	0.123873
P4HA1	-1.16982	-1.36203	-1.23831	0.123724
KLHL21	-0.0807169	0.200973	0.324401	0.123428
ZNF610	-0.292394	-0.659014	-0.536277	0.122737
GPR160	-0.805877	-1.02057	-0.898405	0.122164
SBNO1	-0.283154	-0.183595	-0.0614349	0.122161
IGHMBP2	-0.215036	-0.868096	-0.747774	0.120322
NUDT2	-0.532089	-0.251316	-0.131122	0.120193
FBXO42	-0.384716	-0.658894	-0.539772	0.119122
RPL29	-0.186389	-0.307312	-0.188932	0.11838
SZT2	-0.375734	-1.00595	-0.888141	0.117807
MOB3C	-0.0482306	-0.174213	-0.0566342	0.117579
NARS2	-0.120913	0.193406	0.310909	0.117503
DPAGT1	-0.0275751	-0.0946386	0.0209591	0.115598
UBN2	-0.436575	-0.417718	-0.30402	0.113698
CDK9	-0.326397	-0.552408	-0.440024	0.112384
AGAP1	-0.306398	0.0872908	0.199574	0.112283
TBL2	-0.157085	0.0471864	0.15765	0.110463
DEDD2	-0.529952	-0.567798	-0.458717	0.109081
GNA13	-0.595739	-0.612049	-0.50575	0.106299
CREBZF	-0.734996	-0.631469	-0.525776	0.105692
SPINT2	-0.182722	0.0594235	0.161312	0.101889
FBXO2	-0.466595	-1.12125	-1.02036	0.100884
ING2	-0.0172215	-0.260354	-0.160465	0.0998887
CMTM8	-0.492707	-0.0247687	0.0748391	0.0996078
HDLBP	-0.0675493	0.446236	0.545727	0.0994906
DTWD2	-0.0323081	-0.408239	-0.309513	0.098726
CPSF3L	-0.158916	-0.548025	-0.450634	0.0973917
ZNF445	-0.134277	-0.0421553	0.0548548	0.0970101
PLA2G16	-1.7788	-1.29076	-1.19408	0.0966752
FAAH	-0.273884	-0.622259	-0.525639	0.0966197
SCNM1	-0.208716	0.213287	0.308527	0.0952392
ZKSCAN8	-0.0672016	-0.329937	-0.238852	0.0910848
EEF2K	-0.240868	-0.0945149	-0.00427471	0.0902402
TSC22D3	-2.31809	-2.18146	-2.09137	0.0900872
CDC20	-1.20574	-1.22782	-1.13809	0.089725
ZNF433	-0.418788	-0.506797	-0.418884	0.0879137
RAB6C	-0.0611725	-0.141973	-0.0546438	0.0873288
LGALS3BP	-0.105259	-0.0657631	0.0211684	0.0869315
BRAF	-0.0220358	0.266322	0.351596	0.0852744
ABHD4	-0.655539	-0.627572	-0.543526	0.0840455
C2orf68	-0.0565655	-0.384438	-0.300752	0.0836861
KNSTRN	-0.416866	-0.720535	-0.63844	0.0820956
LRTOMT	-0.361747	-0.565821	-0.485609	0.0802119
SGSM2	-0.61454	-0.750588	-0.671406	0.0791817
GNB1	-0.101226	-0.0146178	0.0614416	0.0760594
ABHD10	-0.0180934	0.0261539	0.101382	0.0752279
FAM127A	-0.689047	-0.392886	-0.318559	0.0743267
EME1	-0.465976	-0.26691	-0.193452	0.0734581
ASAH2	-0.285848	0.93411	1.00497	0.0708639
FPGS	-0.0501594	-0.402396	-0.332282	0.0701141
OPLAH	-0.589489	-0.923771	-0.856608	0.0671629
TMEM223	-0.39295	-0.452523	-0.386927	0.0655966
TSKU	-0.476502	-0.745139	-0.68111	0.06403
EML1	-0.147658	-0.447142	-0.386443	0.0606986
HIST1H4H	-0.296859	-0.349187	-0.291272	0.0579146
THAP4	-0.0126943	-0.167202	-0.11212	0.0550817
TFB1M	-0.0892705	-0.0932826	-0.0438513	0.0494313
GMPR2	-0.400144	-0.29194	-0.244865	0.0470759
SPSB1	-0.305143	-0.490594	-0.444195	0.0463994
ZDHHC24	-0.157889	-0.211059	-0.165775	0.0452845
STX8	-0.0075052	-0.173295	-0.128119	0.0451758
PNISR	-0.408339	-0.0836056	-0.0389304	0.0446753
PNRC1	-1.17481	-0.326741	-0.284512	0.042229
TMEM134	-0.321566	-0.369758	-0.327557	0.0422013
PHB2	-0.0835856	-0.191501	-0.149403	0.0420986
NFRKB	-0.377834	-0.406472	-0.364497	0.0419745
SIAH1	-0.90049	-0.748109	-0.706891	0.0412176
ATXN7	-0.27542	-0.277616	-0.236439	0.0411768
CEP63	-0.127116	-0.256416	-0.215531	0.0408854
ZNF609	-0.158408	-0.0992563	-0.0583891	0.0408672
FBRS	-0.28066	-0.178601	-0.14097	0.0376303
LPHN2	-0.0241821	-0.32842	-0.29118	0.0372405
GGCX	-0.425315	0.00918518	0.0447949	0.0356097
ENO3	-0.577168	-0.243278	-0.208138	0.03514
GGA3	-0.205794	-0.201749	-0.167873	0.0338756
MRPS15	-0.0978599	-0.141917	-0.109777	0.0321403
G6PC3	-0.347659	-0.44909	-0.418037	0.0310528
SLC35E1	-0.62661	-0.729109	-0.702797	0.0263127
C7orf13	-0.387581	-0.185898	-0.160196	0.0257019
KDM4B	-0.487231	-0.491019	-0.473019	0.0180001
NFYA	-0.168842	-0.205844	-0.188618	0.0172254
SPRYD3	-0.295809	-0.43003	-0.414259	0.0157707
MEPCE	-0.120807	-0.00343358	0.0119794	0.015413
NT5DC3	-0.357753	-0.460626	-0.447466	0.0131595
SNIP1	-0.591092	-0.490155	-0.477905	0.0122507
STK4	-0.0178066	0.365909	0.376736	0.0108272
MCTS1	-0.255226	-0.305746	-0.295246	0.0104993
CERS4	-0.248975	-0.624874	-0.614478	0.0103962
COG5	-0.207087	0.271665	0.280749	0.00908407
PHKA2	-0.262859	-0.645457	-0.636472	0.00898435
C20orf96	-0.414508	-0.426801	-0.421474	0.00532679
PRKCI	-0.150014	-0.202374	-0.199012	0.00336121
AKR7A2	-0.528834	-0.756422	-0.753649	0.00277241

## Sheet: LNCaP95 10kb 1207 QII genes
LNCaP95 10kb QII genes
Gene ID	logFC_Exons_RNAcounts_LNCaP95	logFC_ThreePrimeUTR_PACcounts_LNCaP95	logFC_TenKb3pNoExons_PACcounts_LNCaP95	PAC-score
MYC	0.0612193	0.0627889	5.13026	5.06747
TXNIP	1.13942	1.19907	5.6937	4.49463
ZNF519	0.457319	-0.0981454	3.96253	4.06067
RNPC3	0.780403	-1.17331	2.86291	4.03622
RECQL	0.168139	-0.0657958	3.83846	3.90426
TOP1	0.172917	0.411378	4.30435	3.89298
TMED3	0.00848114	-0.173339	3.55611	3.72945
NSUN2	0.408755	0.38912	4.11632	3.7272
PARP4	0.099397	0.0654382	3.72854	3.6631
TIMM21	0.458371	0.43768	4.0835	3.64582
CBX6	0.459394	0.546339	4.17639	3.63005
SYT4	1.87273	2.11468	5.74128	3.6266
DPF2	0.00598517	-0.269075	3.35695	3.62603
ZNF32	0.192966	0.235041	3.85746	3.62242
HNRNPDL	0.423154	0.580242	4.1731	3.59286
ITGB1	0.025945	0.0267575	3.57168	3.54493
AIMP1	0.0189722	-0.0934065	3.439	3.5324
BANF1	0.0561732	0.0669313	3.58368	3.51675
EID1	0.133766	0.325559	3.81562	3.49006
PEX11B	0.0356667	-0.61651	2.85225	3.46876
SMIM20	0.247324	0.155704	3.59714	3.44144
C7orf49	0.537284	0.225062	3.60116	3.3761
WDR43	0.255796	0.39225	3.7014	3.30915
LDHB	0.192647	0.128409	3.41652	3.28811
C11orf84	0.0707593	-0.0923608	3.11488	3.20724
SLC30A5	0.0334229	-0.247666	2.95479	3.20245
GLE1	0.279653	0.157716	3.33151	3.1738
UCK2	0.215921	0.364727	3.48851	3.12379
HSPA8	0.755538	1.07924	4.13667	3.05742
TMEM126B	0.251134	0.261149	3.29744	3.03629
NOTCH2	0.0867493	-0.587515	2.42385	3.01136
ZWINT	0.130538	0.359403	3.35999	3.00059
CDV3	0.122319	-0.0762553	2.91828	2.99454
MRPS33	0.0115283	-0.11835	2.86166	2.98001
RNF145	0.170665	0.405154	3.38431	2.97916
TUSC3	0.142863	-0.0436919	2.91635	2.96004
OXNAD1	0.0523594	-0.901247	2.04285	2.9441
VPS8	0.129347	-0.188239	2.74465	2.93289
CTD-2228K2.5	0.292359	0.162629	3.09352	2.93089
BCAP29	0.0562819	-0.220726	2.65748	2.87821
PIGK	0.269992	0.149296	3.00791	2.85861
DSG2	0.0933634	0.0085793	2.85352	2.84495
HSD17B11	0.187955	-0.165992	2.66446	2.83045
RNF2	0.0365475	0.0953602	2.92411	2.82875
SLC38A1	0.336951	0.680197	3.50837	2.82817
VCL	0.152891	0.483679	3.30589	2.82222
PDHA1	0.0695196	-0.338233	2.46292	2.80116
PPIL1	0.5204	0.411854	3.21005	2.7982
C6orf57	0.193589	0.540618	3.29368	2.75307
DHX9	0.710025	1.28086	4.02761	2.74675
BCOR	0.343835	0.880357	3.59226	2.71191
KLHL42	0.343922	0.803205	3.49007	2.68687
KPNB1	0.196516	0.0893678	2.76216	2.67279
MAP2K4	0.0943335	-0.0752674	2.57504	2.65031
HNRNPK	0.113383	0.307606	2.93118	2.62357
PSMC1	0.0510062	-0.287027	2.33239	2.61942
ACSL3	0.0477385	-0.0925253	2.5195	2.61202
ASXL2	0.122976	0.209752	2.79659	2.58684
NFIC	0.288274	0.739239	3.31736	2.57812
ABHD13	0.00339183	-0.0497712	2.48083	2.53061
SRSF7	0.17098	0.114822	2.63505	2.52023
PSMG2	0.0690439	0.275199	2.78362	2.50842
FAM171A1	0.290239	0.155518	2.63775	2.48223
EIF4E2	0.149089	-0.707535	1.76152	2.46905
S100A11	0.180047	0.260663	2.72594	2.46528
HSPA9	0.0911534	0.168796	2.63206	2.46326
CNOT7	0.035675	0.12174	2.57625	2.45451
HMGB1	0.495711	0.346028	2.79172	2.44569
RNASEH2B	0.503835	0.680955	3.10028	2.41933
ME2	0.409401	0.647877	3.06184	2.41396
SLC16A9	0.74111	0.412644	2.82568	2.41304
C5orf28	0.324391	0.255868	2.66002	2.40415
PTAR1	0.164189	0.491747	2.88983	2.39808
NGFRAP1	0.0344912	-0.0547728	2.33947	2.39424
RAD1	0.0641877	-0.444732	1.93196	2.37669
NDC1	0.254987	0.295425	2.67166	2.37623
GLUL	0.170577	0.328712	2.69848	2.36976
OLA1	0.138201	0.19353	2.54517	2.35164
NOP16	0.325127	0.352481	2.70406	2.35158
SLC25A24	0.348649	0.296022	2.64616	2.35014
LRCH1	0.00278812	0.0555932	2.39614	2.34055
FBXO36	0.156205	-0.872849	1.46768	2.34053
THRB	0.37802	0.493607	2.8199	2.32629
CDK4	0.437779	0.22231	2.54796	2.32565
TXN	0.0599328	0.255469	2.58045	2.32498
TMEM248	0.212345	0.273959	2.5955	2.32154
ERCC8	0.519944	-0.254028	2.06396	2.31799
CCDC17	0.359544	-0.176732	2.14112	2.31785
NAA50	0.155586	0.11315	2.42527	2.31212
ALDH18A1	0.0128993	0.302171	2.59392	2.29175
USP15	0.167657	0.340449	2.62872	2.28827
SETMAR	0.455089	0.0433459	2.33121	2.28786
NSA2	0.136168	-0.0159428	2.26122	2.27716
UXS1	0.464748	0.546339	2.82251	2.27617
C2CD3	0.29626	-0.113159	2.15885	2.27201
PIGN	0.0928382	-0.114636	2.15618	2.27081
DYNLL2	0.387845	-0.226871	2.03606	2.26293
RHOV	0.00390819	-0.25758	1.99592	2.2535
KIAA0368	0.169067	0.00895492	2.26212	2.25316
FAM210B	0.0608908	-0.0366082	2.18818	2.22479
MKI67	0.0407697	-0.4655	1.75542	2.22092
WDR75	0.142704	0.27691	2.48657	2.20966
FEM1A	0.144274	-0.0668064	2.14247	2.20928
GALNT10	1.16309	1.19681	3.39791	2.20111
RIOK2	0.0731373	0.688136	2.87682	2.18868
GAK	0.0508111	0.100286	2.28018	2.17989
MAOA	0.514425	0.810339	2.98455	2.17421
INPP4A	0.0449848	-0.0659232	2.10677	2.17269
HSPD1	0.112424	-0.00041289	2.15312	2.15353
HNRNPA1	0.191236	0.256354	2.40782	2.15146
RPS6KC1	0.118431	-0.164796	1.98533	2.15012
SMARCC1	0.0352731	0.0412247	2.19086	2.14963
FAM208B	0.572856	0.469751	2.61917	2.14942
SRSF3	0.144617	0.254848	2.3877	2.13285
NOB1	0.0340095	0.0904479	2.22176	2.13131
SRBD1	0.384755	0.196366	2.31019	2.11382
ESYT2	0.0276055	0.283111	2.39508	2.11197
TUBA1B	0.106529	0.123373	2.23256	2.10919
MRS2	0.192251	0.297832	2.40533	2.1075
CHST3	0.544481	0.494259	2.60148	2.10722
ERH	0.355285	0.557984	2.6648	2.10682
NOMO2	0.128726	-0.133991	1.9726	2.10659
PHC2	0.05886	-0.10462	1.99758	2.1022
FKBP5	0.000674069	-0.117271	1.97958	2.09685
TUBA1C	0.00852676	0.102881	2.19356	2.09068
PDRG1	0.424073	0.658661	2.74808	2.08942
TXNL1	0.369479	0.463881	2.54038	2.0765
PNPT1	0.580839	0.99742	3.0622	2.06478
MAGT1	0.267025	0.176883	2.23799	2.0611
MKL2	0.587131	0.534021	2.59395	2.05993
NAP1L1	0.249238	0.143393	2.19806	2.05467
GTF3C1	0.20421	0.24483	2.29825	2.05342
SERBP1	0.0729442	-0.133658	1.9164	2.05006
SPRY1	0.21428	-0.424783	1.62166	2.04644
UQCRH	0.0593904	0.0510962	2.09494	2.04384
SLC39A3	0.61275	0.325011	2.36086	2.03585
DYRK2	0.0285806	-0.0474287	1.98332	2.03075
SPA17	1.39888	-0.110703	1.916	2.0267
ZYG11B	0.0785535	-0.0778174	1.94612	2.02394
MFSD8	0.0333655	0.0428314	2.0563	2.01347
TRIM25	0.392863	0.64897	2.659	2.01003
ARPP19	0.228273	0.27709	2.28233	2.00524
EEF1B2	0.179865	0.170883	2.17079	1.99991
PRPF40A	0.165043	0.0183118	2.00745	1.98914
CTSC	0.911786	0.599382	2.58356	1.98418
PTPRN2	0.218443	0.337282	2.31833	1.98105
CPPED1	1.00513	1.43933	3.41717	1.97784
SLAIN2	0.177649	0.0856819	2.05891	1.97323
ARHGEF11	0.0753591	-0.0686982	1.89291	1.96161
SPATS2	0.011515	-0.157121	1.80315	1.96027
UTP15	0.119341	-0.518765	1.4414	1.96016
DNAJC22	0.0449863	-0.121675	1.83751	1.95919
SERAC1	0.242914	0.281237	2.23902	1.95778
TBC1D9	0.488697	0.222329	2.17695	1.95462
ANKEF1	0.504596	0.585269	2.53927	1.954
RPL7L1	0.45248	0.459352	2.41026	1.9509
WBP11	0.0294786	0.0323524	1.9803	1.94794
TUB	0.361003	0.42114	2.34711	1.92597
ELP4	0.347935	0.564927	2.47889	1.91396
PPP2R5C	0.224954	-0.515166	1.38843	1.9036
FAM21A	0.121716	0.29126	2.19375	1.9025
TMEM238	0.110408	-0.415932	1.48569	1.90162
RFC1	0.147656	0.245268	2.13972	1.89445
DGUOK	0.17614	0.0391303	1.93271	1.89358
SESN1	0.445153	0.415169	2.30331	1.88814
PXN	0.000476074	0.0660688	1.93214	1.86607
ATP2B1	0.731483	1.0224	2.8873	1.8649
FAM188A	0.300526	0.787552	2.63838	1.85082
MNS1	0.423539	-0.104084	1.74182	1.8459
OGFOD1	0.190509	-0.106742	1.72934	1.83608
KHSRP	0.0969821	0.649868	2.47766	1.82779
SEPHS1	0.0863078	-0.00530524	1.82024	1.82554
SLC39A6	0.506217	0.359162	2.18157	1.82241
ZNF800	0.288081	-0.0584739	1.75519	1.81366
PPP1R21	0.0016112	-0.529269	1.27707	1.80634
SP1	0.00251276	0.144199	1.94578	1.80158
MME	0.292687	0.56268	2.36239	1.79971
SYAP1	0.0658088	0.0627654	1.86084	1.79807
RNF7	0.040092	-0.229669	1.54844	1.77811
PITPNB	0.127868	-0.000568334	1.77464	1.77521
C9orf69	0.0221081	-0.0278928	1.74064	1.76853
CCNE2	1.38156	1.52248	3.29009	1.76761
ZC3H7B	0.139324	-0.157692	1.60863	1.76632
SLC39A10	0.183044	0.310994	2.07205	1.76106
MFF	0.0678124	-0.264812	1.48648	1.75129
TOMM22	0.116384	0.120179	1.87076	1.75058
HMGN3	0.729278	0.610753	2.36117	1.75041
JAGN1	0.495321	0.368618	2.11804	1.74942
PSKH1	0.13445	0.477652	2.22484	1.74719
ADCY1	0.60371	0.133122	1.87942	1.74629
STK33	0.401285	0.727771	2.47379	1.74602
MRPS28	0.091543	0.0494517	1.7941	1.74465
ARV1	0.521719	0.995667	2.73483	1.73916
SEPP1	0.369695	0.526683	2.26341	1.73673
TGS1	0.194252	0.43427	2.1694	1.73513
ANKRD54	0.403163	0.497198	2.23136	1.73416
NUDT3	0.197991	0.110846	1.83877	1.72793
PRAME	0.265111	0.00129663	1.72635	1.72505
TRAPPC13	0.420274	0.206386	1.92788	1.7215
BBX	0.0217925	-0.090732	1.62905	1.71978
TMEM19	0.557891	0.375298	2.09456	1.71927
ANAPC13	0.0256743	0.489977	2.20828	1.71831
SLC9B2	0.142025	0.39489	2.11126	1.71637
DCUN1D4	0.119044	-0.346536	1.3668	1.71334
PSMG1	0.533887	0.386594	2.09746	1.71086
DDAH1	0.0247377	-0.150404	1.55951	1.70991
MICU2	0.192392	0.871213	2.58063	1.70942
MDH1	0.0953043	0.140741	1.84588	1.70514
CENPP	0.691498	0.767958	2.46787	1.69991
GDI2	0.0492833	0.107733	1.80749	1.69976
ALG6	0.412353	0.292612	1.99195	1.69934
FANCI	0.0825813	-0.182194	1.51613	1.69832
HMGCR	0.132428	-0.385346	1.31227	1.69762
SGK223	0.0638203	1.26005	2.95068	1.69063
PPP3CA	0.0958667	0.070835	1.75811	1.68727
ZNF671	0.0564278	-0.511498	1.17452	1.68602
EMC6	0.124481	0.180793	1.86079	1.67999
PDCD2	0.52993	0.59104	2.26744	1.67641
TXNDC12	0.0200454	-0.112925	1.5632	1.67613
LUC7L3	0.0256122	0.655277	2.32849	1.67321
C9orf156	0.0268569	-0.0570218	1.60924	1.66627
WDHD1	0.25995	0.20963	1.86221	1.65258
BFAR	0.348414	0.199576	1.85002	1.65044
C4orf27	0.0380694	-0.179671	1.46937	1.64905
DNAJC21	0.189824	0.415908	2.06398	1.64808
CLPB	0.0946587	-0.897908	0.748663	1.64657
MARC1	0.992389	0.778054	2.42355	1.64549
DTWD1	0.119185	0.206645	1.85209	1.64545
PON2	0.308386	0.429822	2.07347	1.64365
SNRNP40	0.0617756	0.0302106	1.67107	1.64086
BARX2	0.430027	0.511186	2.15191	1.64072
AP1S1	0.0437362	0.148676	1.78533	1.63665
TXNL4A	0.175126	-0.0196386	1.61431	1.63395
GART	0.480446	-0.0548402	1.57752	1.63236
DYRK4	0.0365898	-0.263407	1.36738	1.63078
ARID5B	0.840756	1.41665	3.04486	1.62821
KIAA0196	0.678069	1.23527	2.85909	1.62382
CUTC	0.129905	0.300501	1.91959	1.61909
CBX3	0.256054	0.779134	2.39614	1.61701
FAM229B	0.102293	-0.261862	1.35182	1.61368
PSMC4	0.0187742	0.118467	1.72812	1.60966
THUMPD3	0.0533635	-0.239987	1.36748	1.60747
AP1M1	0.104675	0.266246	1.86339	1.59714
CYB561	0.101557	0.033074	1.62751	1.59444
SPRED1	0.295443	0.240391	1.83158	1.59119
GIN1	0.247589	0.357678	1.94632	1.58865
PHAX	0.276182	0.27507	1.86292	1.58785
ASCC2	0.0168925	0.100847	1.68778	1.58693
E2F3	0.663867	0.552196	2.13647	1.58427
MMAA	0.481399	0.436608	2.01261	1.576
MRPS22	0.034843	0.133564	1.70443	1.57087
RNF138	0.113679	0.380962	1.9488	1.56783
CHMP3	0.703529	0.289583	1.854	1.56442
UTP20	0.603677	0.657461	2.22123	1.56377
C12orf45	0.613603	0.410131	1.97251	1.56238
SSR3	0.468408	0.269255	1.82959	1.56033
DNAJB4	0.100668	0.167711	1.72585	1.55814
RAB35	0.23623	0.643696	2.19835	1.55465
NCBP2	0.00378649	0.0863229	1.64089	1.55456
POLR1A	0.661379	0.801126	2.35316	1.55204
MANBAL	0.0465648	0.0415844	1.59243	1.55085
KIAA0226	0.0119375	0.0487353	1.59942	1.55068
CHMP2B	0.124409	0.253809	1.79782	1.54402
REPS2	0.397771	0.415571	1.95563	1.54006
CYB5B	0.263587	0.0851858	1.62305	1.53786
AP1B1	0.253401	0.0349311	1.57195	1.53702
PTGES2	0.0375325	-0.42591	1.1107	1.53661
NAPG	0.060518	-0.0854474	1.44981	1.53526
RTKN2	0.28496	-0.118646	1.41472	1.53337
MTPAP	0.370164	0.206244	1.73875	1.53251
H3F3A	0.0700902	0.281757	1.81232	1.53056
ZNF652	0.0796509	-0.119284	1.41013	1.52942
SMCHD1	0.0243333	0.00161502	1.531	1.52938
ROCK1	0.118069	-0.0329268	1.49633	1.52926
C20orf27	0.469995	0.235454	1.76414	1.52868
MOCS3	0.0862263	-0.422055	1.10203	1.52409
CRTAP	0.301996	-0.259172	1.25681	1.51598
HYOU1	0.35407	0.486083	1.99902	1.51293
GNPNAT1	0.230612	0.0731181	1.58198	1.50886
GTF2H2C	0.163442	-0.257366	1.24838	1.50574
TOR1AIP2	0.0657821	0.769402	2.26511	1.49571
DCTN5	0.153742	-0.590467	0.904454	1.49492
SCAP	0.11941	0.0705193	1.56309	1.49257
ADK	0.024743	-0.0716727	1.41983	1.4915
LACTB2	0.474627	0.704951	2.19589	1.49094
ADPRM	0.177966	0.593634	2.08238	1.48875
CDC123	0.205355	0.110002	1.59873	1.48873
NUP155	0.157874	0.44172	1.92951	1.48779
NIPA2	0.445286	0.681086	2.16811	1.48703
GDPD1	0.0371959	-0.139502	1.34507	1.48458
PRKX	0.243063	0.430258	1.90248	1.47222
DOHH	0.269418	-0.0130676	1.4589	1.47197
RAB22A	0.353621	0.144662	1.61392	1.46925
ANKS1A	0.0689939	0.224747	1.69265	1.46791
BOP1	0.587615	0.0756084	1.54347	1.46786
CCDC18	0.51166	0.660111	2.12598	1.46587
PPIF	0.550883	0.745173	2.20734	1.46217
IFNGR1	0.0751583	0.466067	1.92408	1.45802
RBM8A	0.313559	-0.11726	1.33183	1.44909
LACE1	0.792673	0.519486	1.96617	1.44668
TRIM5	0.322609	0.396359	1.84263	1.44627
CNOT6	0.049326	0.212981	1.65548	1.4425
SPCS3	0.172153	0.000654852	1.44294	1.44228
DNAJC2	0.265053	0.218397	1.65936	1.44096
UGGT2	0.451973	-0.19707	1.24081	1.43788
DCUN1D5	0.214895	0.14613	1.58389	1.43776
RTCA	0.0534437	-0.11987	1.31787	1.43774
PELP1	0.0492559	0.484029	1.92157	1.43754
MYO10	0.265969	-0.224281	1.21032	1.4346
LRP3	0.5697	0.24553	1.67223	1.4267
NDUFA9	0.043002	0.0662103	1.49003	1.42382
DTL	0.630605	0.635365	2.05862	1.42326
CISD1	0.552206	0.184881	1.60199	1.41711
PAK2	0.118064	0.456542	1.87325	1.41671
PMPCA	0.273672	0.170983	1.58571	1.41473
PLEC	0.12317	-0.412354	1.00197	1.41433
BRAP	0.153476	0.242821	1.65534	1.41252
MAN2B2	0.0387269	-0.334878	1.07631	1.41119
TRMU	0.24836	0.0114175	1.4213	1.40988
FAM120B	0.0249516	-0.204496	1.20067	1.40516
YTHDF2	0.0788742	0.20646	1.60976	1.4033
RIMS3	0.662791	0.0889363	1.49215	1.40322
PRCP	0.0906154	-0.116921	1.28006	1.39698
PTGFRN	0.376906	0.202473	1.59494	1.39247
LYPLA1	0.0270245	-0.199391	1.19056	1.38995
PLA1A	0.938289	0.5764	1.96343	1.38703
C14orf2	0.0549914	-0.0872242	1.29724	1.38446
RPRML	1.92028	1.75214	3.13519	1.38306
RPRD1A	0.871051	0.999856	2.38189	1.38204
RSL1D1	0.0985058	0.150581	1.53242	1.38184
LPCAT1	0.345603	0.403953	1.78564	1.38169
PHIP	0.0827763	-0.0861282	1.29295	1.37908
UBB	0.396787	0.548005	1.92667	1.37866
MTMR12	0.228601	0.390962	1.76798	1.37702
HIATL1	0.39564	0.473475	1.84945	1.37598
CXorf23	0.1682	0.0700065	1.44404	1.37404
FUBP1	0.130062	-0.557533	0.81186	1.36939
SON	0.253361	0.407706	1.77402	1.36631
SLC35B1	0.142044	0.306742	1.66587	1.35913
FAM32A	0.155257	0.0964203	1.45478	1.35836
ZC3H14	0.604031	0.930514	2.28586	1.35535
C11orf49	0.114036	-0.171524	1.17914	1.35066
HS6ST1	0.32618	0.271327	1.6219	1.35057
NUDT8	0.281635	-0.0914479	1.25871	1.35016
XRCC6BP1	0.533865	0.638006	1.98793	1.34993
APLP2	0.200628	0.265306	1.61177	1.34647
CBX5	0.655211	1.30688	2.6532	1.34632
ATP1B3	0.50177	0.512699	1.85863	1.34593
SLC16A6	0.783226	1.14157	2.48633	1.34476
GYG1	0.328259	0.327873	1.67103	1.34316
BTF3L4	0.000626547	-0.00496522	1.33591	1.34088
ZNF239	0.455313	0.25445	1.59194	1.33749
ACTR2	0.143675	0.0749534	1.40921	1.33426
QRSL1	0.393905	0.206688	1.54018	1.33349
NCAPD3	0.166596	0.265235	1.59752	1.33228
ATG12	0.215278	0.239501	1.5711	1.3316
CHCHD3	0.200667	0.929832	2.26047	1.33064
PHLPP1	0.20846	0.0925979	1.42175	1.32915
HOXB13	0.266039	0.047572	1.37567	1.3281
DUT	0.530303	0.84948	2.176	1.32652
RHOF	0.00778482	-0.802646	0.522462	1.32511
FAM219A	0.280802	0.00801466	1.33207	1.32406
SEC61A1	0.17552	0.0675498	1.38393	1.31638
GTF2H2	0.208712	-0.185177	1.13111	1.31629
EPCAM	0.169616	0.590989	1.90198	1.31099
NAA38	0.0229352	-0.0021332	1.30884	1.31097
ENOPH1	0.17618	-0.0298542	1.28005	1.30991
PYGB	0.052421	0.22253	1.53109	1.30856
ERCC2	0.0336672	-0.482809	0.825499	1.30831
SRM	0.597045	0.598492	1.90402	1.30553
CISD2	0.220557	0.305305	1.61047	1.30516
FLVCR1	0.444867	0.360568	1.66401	1.30344
PHB	0.279228	0.259484	1.56106	1.30157
PTPN1	0.118433	0.0805862	1.37847	1.29788
MYO19	0.509567	0.267501	1.56501	1.29751
SCAF4	0.138433	0.448657	1.74235	1.2937
NCL	0.516912	0.774101	2.06444	1.29033
TAOK3	0.0904763	0.0212036	1.30984	1.28863
C18orf25	0.0371118	-0.124409	1.16191	1.28631
SPOCK1	0.265504	0.0440242	1.32623	1.28221
UBE2K	0.139527	0.315015	1.59303	1.27802
GOT2	0.447763	0.286193	1.55296	1.26677
STT3B	0.300053	0.332357	1.59363	1.26127
GLCCI1	0.23548	0.0617751	1.32099	1.25922
PRPF19	0.294952	0.429746	1.68466	1.25492
DUSP12	0.261798	0.51286	1.76395	1.25109
ZDHHC2	0.17012	-0.444954	0.804359	1.24931
PPP2R5A	0.0832741	0.265437	1.51356	1.24812
CSK	0.458628	0.158636	1.40635	1.24771
C12orf4	0.87957	1.0382	2.28533	1.24713
MSRB2	0.0419178	0.324918	1.57151	1.2466
NAIP	0.572705	-0.42863	0.815637	1.24427
YWHAZ	0.0738748	0.146776	1.38862	1.24185
C12orf66	0.404658	0.480856	1.71918	1.23832
CBWD5	0.0380923	-0.305676	0.930169	1.23584
PSMA7	0.0689325	0.502923	1.73406	1.23114
TMEM18	0.114427	-0.0269978	1.20243	1.22943
STUB1	0.515759	0.373272	1.6025	1.22923
PRRC2C	0.0548158	0.452842	1.68191	1.22907
GAMT	0.0898416	-0.197799	1.03084	1.22864
ZNF107	0.258213	0.429693	1.65811	1.22842
ZNF829	0.0564966	0.398758	1.61876	1.22
MRPS23	0.243395	0.443879	1.65953	1.21565
RFXAP	0.295833	0.176526	1.39077	1.21424
EXOSC3	0.16975	0.226821	1.43977	1.21295
PTP4A2	0.176041	0.118517	1.33136	1.21284
TMED5	0.010342	0.0698851	1.28268	1.21279
HSDL2	0.0432937	-0.222822	0.984276	1.2071
UCHL5	0.340707	0.535845	1.74092	1.20507
SHMT1	0.170123	0.413295	1.61663	1.20333
WBSCR22	0.0189183	0.0997732	1.29926	1.19949
IARS	0.0619387	0.267023	1.45301	1.18598
ALG2	0.0929349	0.276476	1.46111	1.18464
USP33	0.176971	-0.146834	1.03153	1.17836
MDH2	0.00326363	-0.177992	0.999536	1.17753
PLXNA1	0.501963	0.31453	1.48999	1.17546
TBRG4	0.270576	0.193337	1.36776	1.17442
TYW1	0.100546	0.386335	1.5597	1.17337
PRUNE2	0.157585	0.151269	1.32443	1.17316
FOCAD	0.279976	0.381083	1.54796	1.16688
TYRO3	0.357869	0.087145	1.25289	1.16574
FAM83H	0.0188777	-0.0955027	1.06922	1.16472
MRPS30	0.103237	-0.0874809	1.06761	1.15509
CCDC149	0.865955	0.842801	1.99712	1.15432
ZNF777	0.217068	0.141984	1.29141	1.14943
RNF114	0.0118319	0.146913	1.2944	1.14748
CCDC90B	0.215495	0.145668	1.29043	1.14476
KIAA0319L	0.030244	-0.12915	1.01362	1.14277
PNN	0.19825	0.31672	1.45891	1.14219
NUP210	0.546482	0.495948	1.63791	1.14196
TACO1	0.00971133	-0.487765	0.653975	1.14174
PAICS	0.0581803	0.0818086	1.22197	1.14016
RPS19	0.270704	-0.00915396	1.13076	1.13991
PGLYRP2	0.936792	1.06132	2.20039	1.13907
AIFM1	0.316386	-0.0508415	1.08445	1.13529
FER	0.389472	0.694719	1.82963	1.13492
CS	0.256996	0.212798	1.34513	1.13233
MAT2A	0.203565	0.669655	1.80086	1.13121
SNRNP200	0.0584891	0.0397999	1.1654	1.1256
PRMT3	0.643937	0.840976	1.96565	1.12467
NUP107	0.198444	0.0705599	1.19487	1.12431
HEATR2	0.236889	0.319436	1.44297	1.12353
DCP1B	0.647043	0.716133	1.83906	1.12293
SMC1A	0.127381	0.229355	1.35222	1.12287
MAL2	0.061307	0.0362853	1.15725	1.12097
CALD1	0.168795	0.406458	1.52709	1.12063
DPYSL5	0.667597	0.330812	1.45061	1.11979
CAPRIN1	0.0811275	-0.0583281	1.05576	1.11408
POGK	0.183172	0.280453	1.39441	1.11396
ZNF518B	0.0824451	0.17071	1.2839	1.11319
UGT2B15	0.0375043	0.764412	1.87743	1.11302
RBM3	0.118822	0.00341843	1.11619	1.11277
SMARCA4	0.198906	-0.0479681	1.05855	1.10652
WWP1	0.102875	0.212829	1.31779	1.10496
M6PR	0.344947	0.453475	1.55661	1.10313
LAS1L	0.196102	0.171244	1.27075	1.0995
CAT	0.0870378	0.0773168	1.17515	1.09784
RBBP4	0.489012	0.685908	1.78002	1.09411
RBBP9	0.47017	0.657681	1.7514	1.09372
EXO5	0.251134	0.5887	1.68051	1.09181
PCDH1	0.175279	0.0518838	1.14005	1.08817
FAM58A	0.381091	0.598672	1.68562	1.08695
VPS41	0.163493	0.19316	1.27717	1.08401
FAM207A	0.382432	-0.32901	0.754688	1.0837
FBXO4	0.852617	0.898467	1.98049	1.08202
SESN3	0.524912	0.467105	1.54881	1.0817
POFUT1	0.433114	0.375946	1.4502	1.07425
REPIN1	0.0249329	0.134649	1.20806	1.07342
SCAF11	0.0798692	-0.0371841	1.03095	1.06813
FBXO9	0.511678	0.486448	1.55303	1.06658
ZNF600	0.0237945	-0.235919	0.830081	1.066
SEC63	0.053157	0.00796122	1.07215	1.06419
GRPEL1	0.0824333	-0.156872	0.907244	1.06412
ANAPC5	0.329918	0.392498	1.45628	1.06379
CPSF2	0.0916407	0.092551	1.15073	1.05818
USP10	0.246592	0.130727	1.18834	1.05762
TOPBP1	0.294326	0.00821225	1.06558	1.05737
AGAP3	0.0308743	-0.209835	0.847442	1.05728
ORC2	0.236942	0.408843	1.46529	1.05645
ACTR8	0.0698192	-1.05585	-0.000599639	1.05525
DDX20	0.0163853	-0.0750647	0.97398	1.04904
MRPL36	0.307676	0.72297	1.77133	1.04836
RPL22L1	0.470617	0.588848	1.62765	1.0388
SNX4	0.135022	0.14174	1.17935	1.03761
MSI2	0.388325	0.754474	1.79182	1.03734
DPY19L1	0.729608	0.551661	1.58321	1.03155
MCM7	0.467836	0.392521	1.42331	1.03079
ZNF33B	0.6051	0.408952	1.4342	1.02525
ST3GAL1	0.228442	0.22542	1.25044	1.02502
DCLRE1B	0.384941	0.648847	1.6738	1.02495
DIDO1	0.176617	0.451599	1.46971	1.01811
GULP1	0.671256	1.14464	2.16268	1.01804
EIF1AX	0.414705	0.311999	1.32923	1.01723
RNF146	0.303539	0.306445	1.32145	1.015
FGD4	0.103876	0.0918001	1.10657	1.01477
ST6GALNAC1	0.0300268	-0.604359	0.410197	1.01456
AUNIP	0.208092	0.0903934	1.10193	1.01154
PHF8	0.190285	0.175447	1.18266	1.00722
AP001816.1	0.290056	0.17209	1.1776	1.00551
FLOT2	0.338544	-0.143462	0.858644	1.00211
PCNP	0.114602	-0.0424554	0.95945	1.00191
FARSB	0.489778	0.219489	1.21895	0.999466
SLC25A13	1.21036	0.972862	1.97085	0.997987
ZNF33A	0.146043	-0.00271155	0.992804	0.995516
MARVELD1	0.504789	0.493378	1.48778	0.994399
SLC30A4	0.836523	1.09215	2.08507	0.992913
C18orf56	0.151901	-0.152821	0.839536	0.992356
PIP4K2A	0.778116	0.746602	1.7354	0.988798
PTPN4	0.365495	0.0215159	1.01006	0.988544
MPDZ	0.333355	0.353854	1.33219	0.978332
PYGO1	0.397465	0.397879	1.37451	0.976631
TMEM179B	0.0472112	0.297201	1.27361	0.976412
SSH1	0.177749	-0.0540467	0.922354	0.9764
LARP4	0.573548	0.805314	1.77969	0.974371
SFPQ	0.373013	0.473271	1.44695	0.973678
MEST	0.23834	0.555819	1.51919	0.963367
PTGER4	0.628929	1.10507	2.06736	0.962284
KIAA1328	0.371938	-0.921243	0.0405027	0.961746
STPG1	0.204385	-0.0892067	0.87143	0.960637
STARD7	0.690696	0.753	1.71362	0.96062
MINA	0.460103	0.740461	1.69731	0.95685
WDR59	0.224031	0.628375	1.58469	0.956315
TBC1D30	0.209744	-0.0845374	0.871534	0.956071
BID	0.10566	-0.0361068	0.918004	0.954111
TDG	0.179418	0.0303183	0.982856	0.952537
PPP4R1	0.462349	0.870595	1.82129	0.950693
CDC27	0.0350468	-0.0427313	0.907748	0.950479
ATP5G1	0.0616288	-0.486218	0.463455	0.949673
MRP63	0.168567	0.116889	1.06585	0.948958
KIAA2018	0.331802	0.322636	1.26777	0.945133
PTBP2	0.0158695	0.171889	1.11518	0.943291
MAP2K2	0.150145	-0.0873135	0.854631	0.941945
PHF6	0.125276	0.333763	1.27424	0.940482
GUF1	0.314648	0.210578	1.14812	0.937538
MRPS21	0.187733	0.267087	1.20446	0.937376
DBI	0.129213	0.169099	1.10558	0.936484
RAB8A	0.443	0.50287	1.43764	0.934766
DCAF17	0.144236	0.116896	1.04821	0.931311
MRPS27	0.119648	0.210146	1.14134	0.931189
B4GALT1	0.0147692	0.0592319	0.989387	0.930155
MTG2	0.121075	-0.520408	0.409063	0.929472
RXRA	0.104234	0.28935	1.21775	0.928395
UBE2D3	0.015612	0.140285	1.06732	0.927036
CACYBP	0.332194	0.649281	1.57361	0.924334
IMPA2	0.114895	-0.136523	0.78701	0.923533
TIGD6	0.0540637	0.180022	1.10319	0.923165
ACPP	0.271352	0.00917334	0.931827	0.922653
GUCY1A3	0.864089	0.445104	1.36747	0.922368
SLC33A1	0.317747	0.516581	1.43539	0.918812
RHBDF2	0.33172	0.464731	1.38284	0.918112
GPC4	0.146786	-0.00437501	0.909205	0.91358
XXYLT1	0.721814	0.203087	1.11655	0.913459
BRI3BP	0.200175	0.199975	1.11336	0.913387
SNAPC5	0.0508207	-0.291307	0.620049	0.911356
DLG1	0.166607	0.604785	1.51358	0.908795
LCMT2	0.364063	0.603151	1.51157	0.90842
CCAR1	0.147256	0.410203	1.31595	0.905747
EIF4G2	0.348768	0.785473	1.68985	0.904377
DNAJC5	0.0468644	-0.0113252	0.892913	0.904238
PARG	0.163626	0.243657	1.14354	0.899883
TENC1	0.203911	0.314977	1.21453	0.899552
YDJC	0.483309	0.23195	1.12907	0.897121
PKP2	0.465968	1.17899	2.07271	0.893727
THEM4	0.759423	0.680712	1.57197	0.891262
RWDD1	0.197246	0.338453	1.22968	0.891231
HNRNPA2B1	0.0760572	0.127199	1.0173	0.8901
NSMAF	0.0997633	-0.313441	0.575151	0.888592
METTL2B	0.252782	0.284336	1.17281	0.888476
LARP1	0.153142	0.332913	1.21905	0.886135
ZFAND2A	0.0102534	0.119617	1.00454	0.884925
NACC1	0.312	0.331851	1.21472	0.882867
NAA11	0.46489	0.349509	1.23049	0.88098
ICMT	0.993896	0.893856	1.77448	0.880626
DNAJA3	0.358977	0.567746	1.44663	0.878887
NXPE3	0.251617	0.336034	1.21077	0.874734
OXCT1	0.184264	0.076915	0.951358	0.874443
NEK9	0.242763	0.145341	1.01968	0.87434
CENPU	0.0655625	-0.0883735	0.783732	0.872105
PYROXD2	0.21919	0.290605	1.15776	0.867157
CLOCK	0.0916164	-0.156155	0.710899	0.867054
ZBTB2	0.0281442	0.288678	1.15307	0.864394
RAMP1	0.832035	0.751392	1.61553	0.864135
ZNF746	0.0938985	0.53468	1.3986	0.86392
DEXI	0.458206	0.780882	1.64435	0.863466
DEPDC5	0.139523	-0.359593	0.502843	0.862437
YWHAQ	0.078647	0.0181175	0.877917	0.859799
LRRCC1	0.422333	0.65461	1.50927	0.854662
DUSP14	0.563757	0.737673	1.59023	0.852559
HSPA4L	0.559751	0.590204	1.44041	0.850204
PSMD5	0.270537	0.0332434	0.883293	0.850049
KLHL20	0.120685	0.316826	1.16434	0.84751
ZNF138	0.0313964	-0.580486	0.266427	0.846913
UCHL3	0.126117	0.133389	0.97731	0.843922
TIMM23	0.339126	0.181123	1.02358	0.842454
NIP7	0.409648	0.656046	1.49734	0.841294
TMEM97	0.645339	0.52238	1.35928	0.836902
PRPF38A	0.0101874	0.242557	1.07898	0.836424
PDE8A	0.344229	0.687188	1.52337	0.836181
ZNF260	0.0988302	0.402217	1.23685	0.834628
MAP4K5	0.0503506	0.177485	1.01135	0.833863
ATP5C1	0.013696	0.049567	0.882426	0.832859
GPN2	0.166685	0.0644103	0.896381	0.831971
ZNF30	0.507438	0.778806	1.6107	0.831894
PFN1	0.161394	0.250829	1.07968	0.828855
ZNF721	0.28524	0.299019	1.12716	0.82814
PRPF4	0.262726	0.0680127	0.893121	0.825109
HLCS	0.278112	0.38381	1.2068	0.822993
GTF2A2	0.029896	0.165488	0.987024	0.821536
PSMD3	0.18004	0.183779	1.00377	0.819994
MRPL45	0.185367	0.183414	0.997975	0.814562
ORC6	0.263207	0.48127	1.29434	0.813074
PROSER1	0.0870794	0.15347	0.965475	0.812006
TMEM87B	0.011437	-0.0652029	0.746783	0.811986
NOL11	0.564262	0.646687	1.45473	0.80804
KIF1B	0.314446	0.137845	0.944053	0.806208
BAK1	0.127006	0.422251	1.22795	0.805695
PTBP3	0.0912953	0.0791052	0.883895	0.80479
LMF1	0.133834	-0.450029	0.350589	0.800618
PPP1CC	0.0424772	-0.212117	0.588219	0.800337
C19orf43	0.410103	0.682162	1.48179	0.799625
USP1	0.221518	0.222659	1.01811	0.795453
RRS1	0.468507	0.724924	1.5189	0.793975
BRIX1	0.285144	0.319625	1.11114	0.791518
RPS26	0.0714799	0.118089	0.907619	0.78953
COPS7B	0.118324	0.346704	1.13586	0.789155
LPXN	0.329836	0.191522	0.98016	0.788637
GSPT1	0.214529	-0.00378825	0.784104	0.787892
DESI1	0.25312	0.175855	0.963399	0.787545
HNRNPL	0.14397	0.459886	1.24455	0.784665
ZZZ3	0.263967	0.102531	0.886838	0.784307
MRFAP1L1	0.0441792	0.115865	0.898311	0.782446
SCYL2	0.142369	0.148345	0.926715	0.77837
NCS1	0.336982	0.586142	1.36413	0.777986
TATDN1	0.0978763	0.320159	1.09734	0.777177
PLXNB1	0.211827	-0.224548	0.552609	0.777156
THNSL1	0.876762	0.946188	1.72111	0.774921
RPUSD2	0.00513973	0.272182	1.04516	0.772979
RNF135	0.187506	0.150153	0.920096	0.769943
GMPS	0.0614734	0.0299072	0.799778	0.769871
PANX1	0.294214	-0.198859	0.568074	0.766933
C11orf58	0.249577	0.0314433	0.796663	0.76522
EPC2	0.122152	-0.800737	-0.035905	0.764832
WRB	0.00793712	0.18765	0.951927	0.764277
H2AFV	0.209837	-0.050397	0.712682	0.763079
NANS	0.0157099	-0.0391712	0.723608	0.762779
NDST1	0.650236	1.2474	2.00545	0.758047
DOCK7	0.258658	0.8721	1.62923	0.757125
UBQLN4	0.537039	0.417262	1.17325	0.755988
CNTLN	0.205026	0.160784	0.915263	0.75448
CGREF1	0.948835	0.643343	1.39328	0.749934
TIMM8A	0.486129	0.33284	1.08161	0.748772
POLR3E	0.305055	0.506057	1.25222	0.74616
FUCA1	0.00496305	0.286466	1.02789	0.741428
TFAM	0.467543	0.432699	1.1741	0.741402
DSTYK	0.0423007	0.210115	0.951187	0.741071
RFK	0.398875	0.50415	1.24142	0.737273
CCDC125	0.0845601	-0.195747	0.541247	0.736994
KIF9	0.184709	-0.442027	0.290159	0.732186
YWHAG	0.155384	0.350514	1.08166	0.731149
MOB3A	0.108147	-0.114112	0.616185	0.730296
UBP1	0.240764	0.239324	0.967619	0.728295
SERPINH1	0.148865	0.084844	0.812872	0.728028
LRIG3	0.341949	0.00394678	0.726621	0.722674
FAM204A	0.324236	0.324771	1.04679	0.722017
TNRC6A	0.238811	0.429598	1.15146	0.721867
CWC15	0.411006	0.500345	1.22171	0.721367
AC104667.3	0.48524	0.307139	1.02628	0.719138
CREBL2	0.189547	0.118325	0.836769	0.718444
USP39	0.516219	0.778159	1.49441	0.716251
SMC3	0.127509	0.462782	1.17623	0.71345
PFDN2	0.116793	0.545097	1.25787	0.712777
MRPL15	0.249718	0.354541	1.06433	0.709789
PSIP1	0.0896634	-0.12565	0.582253	0.707903
NOP56	0.822835	1.13957	1.84726	0.707696
ZBTB47	0.0519553	-0.23663	0.469386	0.706016
PTP4A1	0.144722	-0.0671105	0.638699	0.70581
STEAP3	1.50199	1.135	1.84025	0.705249
WAPAL	0.202385	-0.0104685	0.694638	0.705106
IPO7	0.211018	0.302435	1.00642	0.703989
BTBD9	0.015145	0.393259	1.09711	0.703851
DGAT2	0.347796	0.209776	0.913567	0.703791
SMAD2	0.0347007	0.303899	1.00615	0.702251
SMEK1	0.0241027	0.0567837	0.758672	0.701889
AFG3L2	0.166441	0.228478	0.927352	0.698874
ELAC2	0.358847	-0.0262645	0.671494	0.697759
ZNF736	0.228475	0.432274	1.12997	0.697692
ALPK3	0.442044	0.86493	1.56061	0.695676
SYMPK	0.417815	0.300096	0.993571	0.693475
CDC42SE2	0.0705467	0.099742	0.790325	0.690583
SNAP29	0.470418	0.327862	1.01711	0.689251
FH	0.012227	-0.0338039	0.655434	0.689238
GPALPP1	0.187926	0.26272	0.948083	0.685363
ZNF259	0.305478	0.273853	0.958896	0.685043
APOL2	0.117616	0.0754877	0.758289	0.682802
NCAPH	0.183831	0.185567	0.868152	0.682586
DHCR24	0.0764868	-0.248558	0.433481	0.682039
DNAJC17	0.0458737	0.0356872	0.71021	0.674523
RPAP3	0.0526462	-0.184579	0.48794	0.672519
ZNF25	0.849609	1.0713	1.74317	0.671875
C11orf82	0.367512	0.723386	1.39375	0.670364
CBWD6	0.0879985	-0.238069	0.4321	0.670169
ZNF354A	0.223932	0.267039	0.936469	0.66943
UBE2N	0.00362985	0.0530543	0.722275	0.669221
SPINT1	0.0307373	0.0181675	0.684298	0.666131
SLMAP	0.05211	0.0250778	0.690305	0.665227
AK1	0.620601	0.224973	0.886073	0.6611
CRLS1	0.261756	0.238488	0.898579	0.660091
ATP2A2	0.291101	0.284284	0.941722	0.657438
PAFAH1B1	0.568419	0.627387	1.28199	0.654598
MFAP1	0.0941364	0.155147	0.809504	0.654356
ZMYM4	0.88409	0.827956	1.48178	0.653825
MRPS25	0.408615	0.03957	0.692013	0.652443
CDC16	0.0935735	0.254583	0.905998	0.651415
DROSHA	0.154729	0.101556	0.749792	0.648236
GALNT1	0.548446	0.426064	1.07313	0.647064
ZNF565	0.109236	-0.242611	0.404397	0.647008
SPIDR	0.0776637	-0.0418014	0.605129	0.64693
LSM2	0.374567	0.170908	0.817616	0.646708
ELK1	0.105695	0.416356	1.06186	0.645501
RNASEH2A	0.385888	0.148212	0.792508	0.644296
NEK4	0.020523	0.431955	1.07556	0.643605
DCLRE1C	0.674844	0.516536	1.15923	0.642698
SLIRP	0.102009	0.25191	0.894069	0.642159
ZDHHC6	0.442924	0.773998	1.41602	0.642024
MDM2	0.116571	0.464142	1.10553	0.64139
ZNF140	0.241379	0.0963996	0.737014	0.640614
SCMH1	0.0744052	0.12377	0.756142	0.632373
SLPI	0.116274	0.161481	0.792243	0.630762
DDX5	0.190475	0.242781	0.872573	0.629791
PSPH	0.457148	0.24094	0.869506	0.628566
SLC23A2	0.286804	-0.00563072	0.622833	0.628463
GTF2H1	0.011481	0.711539	1.33963	0.628092
ACP6	0.0120949	0.0946741	0.722479	0.627805
ZMIZ2	0.0509899	0.244993	0.87041	0.625418
KRI1	0.547913	0.610681	1.23468	0.623996
CD3EAP	0.700515	0.843388	1.46498	0.621589
GINS2	0.345533	0.269427	0.889651	0.620224
NOP2	0.549169	0.614343	1.23345	0.619111
AGTPBP1	0.321087	0.107362	0.726051	0.618689
FANCC	0.42574	0.618313	1.23692	0.61861
TRA2B	0.224404	0.183423	0.800719	0.617296
C11orf74	0.809538	0.793791	1.41008	0.616292
DHX34	0.173702	-0.106641	0.509314	0.615955
FCHSD2	0.304272	-0.116495	0.493925	0.61042
EPDR1	0.487967	1.28185	1.89184	0.609993
PARP11	0.297801	0.716273	1.3256	0.609324
NDUFB1	0.0870558	-0.0461702	0.550874	0.597044
PWP1	0.270891	0.397922	0.994771	0.59685
AIMP2	0.13971	0.237783	0.832396	0.594613
SLC39A8	0.290144	0.379201	0.973775	0.594573
CDYL	0.0246307	0.389047	0.983385	0.594339
MCM6	0.720036	1.31131	1.90533	0.594015
PGAP3	0.323338	0.102988	0.696862	0.593874
E2F6	0.347991	0.72662	1.32009	0.593468
CCDC93	0.22651	0.370304	0.96245	0.592146
TMEM164	0.135007	0.646906	1.23555	0.588647
TRMT10C	0.393051	0.420251	1.00822	0.587974
SEL1L	0.000468271	0.193436	0.78089	0.587453
ABCF3	0.119027	-0.296234	0.28997	0.586204
CDKN2C	0.276105	0.101228	0.685148	0.583921
CTU1	0.26234	-0.16178	0.421546	0.583326
SLC22A5	0.351941	0.889918	1.46927	0.579354
ZNF780A	0.159816	0.472913	1.04852	0.575607
PPP6R2	0.0137685	-0.206237	0.368585	0.574822
SLC25A17	0.28844	0.180233	0.752423	0.57219
EEFSEC	0.192696	-0.0833053	0.488395	0.5717
RPN1	0.154062	0.166647	0.735977	0.56933
SYNCRIP	0.0973913	0.292892	0.860844	0.567952
RPS6KA1	0.259999	0.194827	0.762059	0.567233
AP1S3	0.114375	0.640333	1.20737	0.567039
PUS7L	0.527015	0.0416796	0.608453	0.566773
VPS53	0.0713591	0.0528916	0.618008	0.565116
GTPBP4	0.0933912	0.573229	1.13525	0.562022
ZNF282	0.0377135	0.0210786	0.581022	0.559944
TMC6	0.0944834	-0.404518	0.154621	0.559139
DUSP28	0.0106995	-0.411644	0.144063	0.555707
PNO1	0.425483	0.622007	1.17761	0.555606
NIFK	0.700483	0.612658	1.16772	0.555059
GTPBP10	0.332736	0.593811	1.14852	0.554709
ACN9	0.343231	0.313466	0.866552	0.553086
CDC5L	0.276727	1.26685	1.81953	0.552676
TRAIP	0.215416	0.182882	0.733418	0.550535
ZMAT3	0.0361966	0.111809	0.662333	0.550524
ABCE1	0.253038	0.516279	1.06595	0.549674
GATAD2A	0.532594	0.622602	1.17141	0.548807
TMEM33	0.30443	0.588651	1.13425	0.545601
RSPH3	0.155355	0.326618	0.872082	0.545464
PEX14	0.282256	0.524494	1.06758	0.543086
APC	0.433346	0.307609	0.847705	0.540096
INO80	0.0572454	0.817603	1.35591	0.538308
TK1	0.160577	0.0629502	0.593245	0.530295
HOMEZ	0.506083	1.04282	1.57112	0.5283
CUL1	0.335975	0.555696	1.08388	0.528186
PARP3	0.388922	0.145201	0.671033	0.525832
SEPT7	0.0234529	0.0239578	0.547394	0.523436
CAPN13	0.277232	0.213267	0.736135	0.522869
MRPL21	0.201488	0.223354	0.745997	0.522642
DBR1	0.113887	1.0851	1.60706	0.521966
RNF115	0.316806	0.363244	0.882737	0.519494
SLC2A4RG	0.0923616	-0.237408	0.281039	0.518447
CDC42SE1	0.342576	0.902049	1.42044	0.518396
TATDN2	0.0230438	-0.115642	0.400408	0.51605
TP53BP1	0.0276852	-0.200949	0.314544	0.515493
EIF3B	0.15074	-0.00959313	0.505649	0.515242
GLYATL2	1.17156	0.866272	1.3784	0.512129
ZFP36L2	0.587908	0.871699	1.38278	0.51108
TIMM9	0.362861	0.14017	0.651195	0.511025
CLCN7	0.112657	0.317796	0.828281	0.510485
DLD	0.0682897	0.0722707	0.578679	0.506408
CNST	0.0019839	-0.0602339	0.443149	0.503383
EHD4	0.247729	-0.23775	0.263599	0.501348
LSM1	0.113561	0.221746	0.722125	0.500379
MYBBP1A	0.306309	0.360135	0.859445	0.499311
TBL1XR1	0.0986644	0.290544	0.789688	0.499144
CLUH	0.585956	0.629652	1.12843	0.498775
DCAF10	0.0846338	0.157425	0.655882	0.498457
PDIA6	0.121483	0.23253	0.730317	0.497787
CPSF6	0.382367	0.324222	0.821782	0.49756
DSC2	0.312421	0.113081	0.609137	0.496056
INTS9	0.43286	0.652754	1.14849	0.495737
IQCB1	0.629787	0.673313	1.16769	0.494379
NXT2	0.0915085	0.326449	0.815956	0.489507
SHISA5	0.0690168	-0.106113	0.382763	0.488876
WLS	0.295845	0.547988	1.03546	0.487469
HNRNPA0	0.0950633	-0.0607896	0.425486	0.486275
CTNNBIP1	0.311386	0.216083	0.699987	0.483904
RMI2	0.206553	0.421649	0.904003	0.482354
ZNF461	0.108734	-0.36152	0.120436	0.481956
RAB10	0.180117	0.434987	0.916476	0.481489
ACOT2	0.361794	0.332289	0.813657	0.481369
PLEKHJ1	0.156259	0.0435781	0.523367	0.479789
SCO1	0.0397446	-0.150378	0.329356	0.479734
APOA1BP	0.0751768	0.076812	0.555935	0.479123
DMXL1	0.148356	0.251991	0.730412	0.478421
NIPAL3	0.253685	-0.229738	0.24865	0.478387
CPD	0.0762056	-0.054615	0.42321	0.477825
PSMD1	0.367614	0.380888	0.858049	0.47716
TUBGCP5	0.591494	0.249844	0.726915	0.47707
PPP3R1	0.00107518	0.0161015	0.492917	0.476815
TMEM260	0.620322	0.868124	1.34403	0.475906
GEMIN5	0.345962	0.310982	0.785364	0.474383
ADSS	0.574776	0.891959	1.36628	0.47432
C9orf114	0.35151	0.244734	0.718911	0.474177
SLC25A28	0.243116	0.506546	0.979633	0.473087
RAP1A	0.0550794	0.19653	0.667987	0.471456
LRRC47	0.327621	0.227941	0.696607	0.468666
BMPR1B	0.344909	0.432137	0.90031	0.468173
SRSF2	0.329724	0.633704	1.10062	0.466916
RIPK1	0.509659	0.598589	1.06528	0.466695
PHKB	0.109393	0.276297	0.74234	0.466044
KIF1C	0.31941	0.410509	0.875894	0.465385
WDR82	0.215605	0.217375	0.682646	0.465271
TNRC18	0.322051	0.462253	0.927507	0.465254
ZNF577	0.250187	-0.174473	0.290077	0.464549
AP2M1	0.380291	0.414014	0.876614	0.4626
SRPK1	1.08166	0.805534	1.26533	0.459794
COMMD2	0.108929	0.050961	0.508732	0.457771
PLS1	0.354205	0.391975	0.848602	0.456628
LAMTOR1	0.146976	0.176408	0.631828	0.45542
PGLS	0.430897	0.467552	0.922452	0.4549
MLH3	0.0398339	-0.317425	0.136441	0.453865
SMYD4	0.259675	-0.18585	0.26532	0.45117
SENP1	0.601527	0.457096	0.907649	0.450553
TCEB2	0.0737788	-0.0598709	0.390309	0.45018
SRPRB	0.504116	0.519843	0.969603	0.44976
TBCD	0.286311	-0.0470185	0.402113	0.449131
TARDBP	0.205317	0.407983	0.856661	0.448678
NOP58	0.184791	0.693062	1.13989	0.446828
KHDC1	0.542967	0.335962	0.779859	0.443897
FBXO41	0.0236589	-0.0699815	0.373758	0.443739
NUP205	0.247042	0.526308	0.969992	0.443685
MIS12	0.124012	0.152229	0.594076	0.441847
FASTKD2	0.000358768	-0.467505	-0.026351	0.441154
EED	0.182495	0.426671	0.86768	0.441009
TMEM115	0.0555082	-0.325916	0.112269	0.438185
SLC52A2	0.0727253	-0.143122	0.294986	0.438108
PILRB	0.163086	-0.261244	0.175168	0.436413
CNKSR3	0.218829	1.15362	1.58873	0.435109
HSD17B1	0.521144	0.300935	0.733554	0.432619
ZNF770	0.0444305	-0.121315	0.311184	0.432498
ADSL	0.396166	0.491497	0.923431	0.431934
MRPL42	0.119345	0.184822	0.616699	0.431877
TMEM79	0.708292	0.316477	0.746995	0.430518
NBPF15	0.0362035	0.169501	0.599769	0.430269
FAM89A	0.396029	0.415714	0.843241	0.427527
COX15	0.0117714	0.00969273	0.436862	0.427169
CHAMP1	0.294102	0.724017	1.15051	0.42649
GNAZ	0.538095	0.366515	0.792191	0.425676
NQO2	0.246274	0.0392325	0.463392	0.424159
NIN	0.473901	0.672513	1.09375	0.421233
ZWILCH	0.385121	0.138176	0.557956	0.41978
APTX	0.54139	0.394626	0.812174	0.417548
ZFP90	0.272403	0.390121	0.804693	0.414572
TMEM9	0.00733004	0.0340319	0.447541	0.413509
RABIF	0.445991	0.310622	0.723953	0.413331
ST6GALNAC4	0.475789	-0.109977	0.301686	0.411663
UGT2B10	1.43046	0.60603	1.01676	0.41073
WDR76	1.03138	0.698327	1.10777	0.40944
EXOC3	0.0498747	0.000426752	0.409243	0.408816
PRR5	0.428451	0.421134	0.828496	0.407362
ERMARD	0.0255144	-0.45629	-0.0520728	0.404217
CASP8	0.241397	0.505189	0.908673	0.403484
ASH2L	0.190835	0.220042	0.622974	0.402932
TPCN2	0.672796	0.198709	0.600826	0.402117
MCUR1	0.256591	0.0153797	0.415272	0.399892
NSL1	0.421846	0.678378	1.07799	0.399612
PRDX2	0.252537	0.103185	0.499813	0.396628
ACTR5	0.729673	0.760728	1.15659	0.395862
SEMA4A	0.0368046	0.164777	0.559321	0.394543
B4GALT3	0.0323318	-0.108009	0.286053	0.394063
SAP18	0.0740118	0.197692	0.591063	0.393371
PPT1	0.297472	0.298708	0.691563	0.392855
SUPT16H	0.227423	0.285894	0.676155	0.390261
CDKN1A	0.225995	0.408836	0.798102	0.389266
PPIC	0.301549	0.032467	0.421449	0.388982
WDR12	0.325988	0.59429	0.981024	0.386734
ZNF142	0.347634	-0.362343	0.0220095	0.384352
SMAD1	0.310819	-0.384474	-0.00118989	0.383285
PDCD11	0.66093	0.762029	1.14217	0.380141
CLCC1	0.0890981	-0.15545	0.222447	0.377897
ANKRD11	0.187088	0.324674	0.700788	0.376114
MARVELD2	0.155314	0.403391	0.777753	0.374363
OSTF1	0.157359	0.451366	0.823431	0.372065
RAP2B	0.305943	0.507872	0.878345	0.370473
ZNF326	0.908306	1.52959	1.89596	0.366363
CDCA4	0.0293578	-0.0084766	0.353074	0.361551
HNRNPH3	0.0578646	0.284322	0.645444	0.361122
LRCH3	0.27798	0.43333	0.79372	0.36039
OAS1	0.232578	-0.225487	0.132395	0.357882
HMGN5	0.575223	0.565736	0.923531	0.357795
CCDC58	0.0169358	0.491557	0.848371	0.356814
TRMT13	0.248797	0.140694	0.495646	0.354952
IPO8	0.247869	0.0702604	0.425064	0.354804
EXOSC4	0.333866	0.429124	0.783323	0.354199
NSFL1C	0.244485	0.331643	0.685422	0.353779
NAT1	0.792661	0.977414	1.33103	0.353621
LLGL2	0.209751	-0.143922	0.207813	0.351734
POLR2A	0.0820372	0.0752469	0.423792	0.348545
ZNF708	0.352262	0.0149839	0.362882	0.347898
FBXL5	0.137936	0.263592	0.609978	0.346386
VRK2	0.105172	0.401455	0.745825	0.34437
PCYT2	0.211322	0.278298	0.621518	0.34322
DLL3	0.171899	0.168505	0.510557	0.342052
FEZ2	0.350379	0.295816	0.637791	0.341974
MGST3	0.0215439	0.36141	0.701997	0.340587
TEAD1	0.693388	0.974697	1.31318	0.338486
PML	0.169742	0.157742	0.494501	0.336759
DPM2	0.255598	0.117217	0.453616	0.336399
ZNF595	0.116607	0.296966	0.630468	0.333502
SYNGR2	0.111703	0.0868132	0.418506	0.331693
LAMA5	0.344014	-0.0904137	0.239268	0.329681
NANP	0.0481487	0.197682	0.525637	0.327955
MFN1	0.00191646	0.0385537	0.364785	0.326232
SMG9	0.0908197	-0.515611	-0.190328	0.325283
TMEM218	0.0813399	0.0727412	0.396971	0.32423
NSRP1	0.196758	0.719757	1.04179	0.322028
VAMP4	0.0543937	-0.508648	-0.187207	0.321441
ZNF607	0.233509	0.59772	0.918211	0.320492
CREBBP	0.252457	0.419853	0.739823	0.31997
MTAP	0.356251	0.42454	0.744442	0.319901
COPS3	0.348725	0.629144	0.947653	0.318508
SRP68	0.0901358	-0.0979457	0.220121	0.318067
REEP5	0.185996	-0.00684915	0.310809	0.317658
KIAA1161	0.204744	0.164655	0.482144	0.317488
PAPOLA	0.466019	-0.0542295	0.263162	0.317392
CMTM6	0.0410528	-0.035302	0.281424	0.316726
ADAT2	0.175191	0.0745782	0.391152	0.316574
MBD2	0.193243	0.545773	0.860541	0.314767
MRPS5	0.196562	0.1445	0.459038	0.314538
VARS2	0.164115	0.031685	0.344927	0.313242
ZXDC	0.212775	0.747417	1.06029	0.312875
CCT3	0.424043	0.523132	0.834437	0.311305
RANBP3	0.135443	0.0558331	0.36347	0.307637
DCTD	0.141505	0.314925	0.622301	0.307376
TERF2	0.153927	0.000604487	0.306346	0.305741
BANP	0.229814	0.115119	0.420239	0.30512
SETDB1	0.144464	0.366921	0.671272	0.304351
PTPMT1	0.133639	-0.204447	0.0996875	0.304135
PPARGC1B	1.44556	1.28879	1.59185	0.303061
HADHB	0.248328	0.0130089	0.315735	0.302726
NLE1	0.332674	0.11108	0.413272	0.302191
DHRS11	0.0937889	-0.121484	0.180034	0.301518
LARS2	0.342319	0.497703	0.799074	0.301371
CENPL	0.272876	0.55931	0.858746	0.299436
TIMM10	0.228068	0.381525	0.676888	0.295363
RILPL2	0.164448	0.0591166	0.353456	0.29434
TRIM26	0.688667	0.886602	1.1806	0.293995
EMP2	0.346668	0.304282	0.59678	0.292498
ORC1	0.51761	0.458571	0.749301	0.29073
C11orf1	0.296939	0.124582	0.415122	0.29054
SHB	0.464067	0.234267	0.523927	0.28966
VAV2	0.321953	0.15559	0.445126	0.289536
SMN2	0.69714	-0.13751	0.14919	0.2867
DNPEP	0.019686	-0.0583557	0.227232	0.285588
KANSL2	0.199446	0.78061	1.06434	0.283734
RPS27L	0.066262	0.225428	0.508423	0.282995
FARP1	0.0247572	0.853703	1.13531	0.281603
ZNF428	0.484764	0.393698	0.674144	0.280446
SH3RF1	0.259781	0.236281	0.516558	0.280277
CHD6	0.0163712	-0.389351	-0.110406	0.278945
KIAA0586	0.234877	0.556603	0.828244	0.271641
DNA2	0.479279	0.571193	0.842685	0.271492
SCRIB	0.41169	0.438944	0.709244	0.2703
DNAJC10	0.650505	0.651852	0.92164	0.269787
GPATCH4	0.659349	0.992871	1.26153	0.268663
FAM185A	0.0165838	0.0823871	0.349508	0.267121
TRIAP1	0.0958731	-0.11684	0.148896	0.265735
NUP214	0.341055	0.589448	0.855117	0.265669
COA6	0.0811809	0.322363	0.586013	0.26365
WDR11	0.0668188	0.250658	0.513761	0.263103
SMEK2	0.0739683	0.266835	0.529875	0.26304
BTN3A2	0.0907858	-0.120224	0.142405	0.262629
FXN	0.426059	0.506773	0.7685	0.261726
FBXO7	0.133216	0.115575	0.376958	0.261383
TRAM1L1	0.480655	0.569692	0.828211	0.258519
NDFIP2	0.0467964	0.376459	0.634847	0.258388
VWA1	0.873683	0.547694	0.805448	0.257755
NBPF16	0.168826	0.170398	0.426496	0.256098
SLC43A1	0.0422413	-0.088169	0.166683	0.254852
AES	0.174242	0.185224	0.43906	0.253836
AKAP1	0.528958	0.482303	0.73143	0.249127
CDKN2AIPNL	0.457661	0.842874	1.09032	0.24745
GXYLT1	0.104722	0.38485	0.632132	0.247281
ZNF367	0.355659	0.591299	0.837546	0.246247
FAM3C	0.20858	0.0491497	0.294799	0.245649
HEATR1	0.37304	-0.20974	0.0337855	0.243525
RRP8	0.181959	0.232266	0.475396	0.24313
ZNF195	0.309511	0.267276	0.507819	0.240542
NDUFA11	0.010979	-0.0949978	0.145518	0.240516
IRF2BP1	0.00168652	0.52968	0.769305	0.239625
COX5A	0.0657884	0.04765	0.287202	0.239552
FAM84B	0.0997164	0.309193	0.548235	0.239042
COMTD1	0.743925	0.233897	0.47042	0.236523
WDR1	0.101041	0.170988	0.407294	0.236306
HNRNPA3	0.688614	0.564418	0.799037	0.234619
FANCA	0.444973	0.213101	0.4467	0.233598
TMEM209	0.0833359	0.286527	0.517885	0.231358
AGO1	0.0248132	-0.198263	0.031838	0.230101
C6orf62	0.230733	0.693043	0.922091	0.229048
SH2D4A	0.426965	0.526749	0.753899	0.22715
ARHGEF35	0.0317425	0.185075	0.41125	0.226175
IRAK1	0.37493	0.302443	0.528427	0.225984
NUDT19	0.224729	0.438402	0.66413	0.225728
URM1	0.569268	0.325071	0.550656	0.225585
ALYREF	0.344918	0.464526	0.690053	0.225527
PQBP1	0.622326	0.348394	0.573084	0.22469
PTDSS1	0.85854	0.779384	1.00406	0.224679
TBL1X	0.362058	0.580099	0.803805	0.223706
RABEP2	0.193856	0.0707716	0.294144	0.223372
CCDC112	0.278902	-0.0965915	0.12422	0.220811
SREK1IP1	0.323267	0.620666	0.841291	0.220625
TRNT1	0.279576	-0.148598	0.0709161	0.219515
NUDT5	0.629678	0.469038	0.688144	0.219106
YAF2	0.246861	0.240225	0.457904	0.217679
PPP2R2C	0.835428	0.640384	0.85739	0.217006
PBRM1	0.240242	0.321004	0.537083	0.216079
KDM1B	0.219318	0.630324	0.846082	0.215758
ZNF398	0.520395	0.191734	0.406273	0.214539
IMP3	0.0516615	0.492094	0.706493	0.214399
ZNF276	0.770177	0.641622	0.85596	0.214338
MYEF2	0.499571	0.584145	0.797112	0.212967
EPT1	0.709291	0.956285	1.16881	0.212526
PRKRA	0.101305	-0.13439	0.077713	0.212103
MND1	0.434726	0.062469	0.273091	0.210622
SPTSSA	0.0991942	0.539236	0.748425	0.209189
SLC30A6	0.0384732	0.179132	0.384386	0.205254
CDCA5	0.137907	-0.0258938	0.178494	0.204388
PUSL1	0.0192803	-0.235047	-0.0310513	0.203996
RHOD	0.748654	0.600175	0.803796	0.203621
CSTF2T	0.321986	0.585597	0.78767	0.202073
TCP1	0.322073	0.61546	0.817085	0.201625
APOO	0.171503	0.296108	0.496273	0.200165
EXT2	0.182482	0.197346	0.394622	0.197275
C16orf80	0.113534	0.383974	0.57988	0.195907
TCTN3	0.221868	0.00394686	0.198406	0.194459
MAPK1	0.0644642	0.268407	0.462729	0.194322
SLC45A4	0.252234	0.128835	0.319805	0.19097
GAREML	0.231053	-0.177235	0.0130001	0.190235
ITGB1BP1	0.257911	0.735346	0.924336	0.188989
PDSS1	1.09774	1.4901	1.67626	0.186156
MAN2A2	0.292089	0.0794358	0.262628	0.183193
TSPAN6	0.193156	0.195536	0.377637	0.182101
TJP2	0.093018	0.0502659	0.230394	0.180128
MRPL47	0.345	0.57001	0.750056	0.180046
MCM8	0.317619	0.12352	0.295855	0.172336
AKIRIN1	0.163995	0.367624	0.537723	0.170099
ZNHIT6	0.276187	0.289066	0.457969	0.168904
ZCCHC11	0.0335402	-0.125067	0.0434868	0.168553
NDUFA6	0.0119991	-0.134838	0.0332659	0.168104
CDC6	0.896973	0.98175	1.14946	0.167709
MAP3K7	0.187423	0.327275	0.494021	0.166746
TUBG1	0.435832	0.446347	0.612559	0.166212
NOSIP	0.163893	-0.153054	0.0123598	0.165413
EXOSC5	0.356947	0.218004	0.383111	0.165106
ZBED3	0.43084	0.628925	0.791265	0.16234
LRFN3	0.153787	-0.256634	-0.0948118	0.161822
NMNAT1	0.683001	0.299234	0.459307	0.160074
MOCS2	0.508066	0.430729	0.589837	0.159108
ZFR	0.359391	0.594657	0.7439	0.149243
POLA2	0.339735	0.277823	0.426894	0.149071
TMEM38A	1.40468	1.51393	1.65959	0.145656
EPHB3	0.0101077	-0.163982	-0.021015	0.142967
WDR53	0.310998	-0.00694897	0.135593	0.142542
HAUS8	0.252788	0.0281704	0.168622	0.140452
ZNF557	0.164254	-0.546913	-0.409773	0.137141
UGT2B11	0.150844	0.599306	0.735714	0.136407
LLGL1	0.205445	0.0790011	0.215315	0.136314
STXBP4	0.3081	0.358924	0.494837	0.135913
F12	0.0469803	-0.369244	-0.233815	0.135429
TTF2	0.555164	0.733133	0.868401	0.135269
ANGEL2	0.501262	0.967885	1.10065	0.132763
COX7B	0.0146521	0.0762497	0.208128	0.131878
CASP6	0.128556	0.156177	0.286302	0.130125
IGF2R	0.258592	0.271196	0.400033	0.128837
FOXRED2	0.633332	0.442022	0.568307	0.126284
FIGNL1	0.0903822	0.044844	0.16617	0.121326
GPR89A	0.253542	-0.369793	-0.250283	0.11951
UBAC1	0.174626	0.0313521	0.149467	0.118115
DERL1	0.122041	0.631498	0.749423	0.117924
SLC25A32	0.228613	0.307203	0.422304	0.115101
SP2	0.107298	0.563294	0.676727	0.113433
DDX58	0.21968	0.33051	0.443135	0.112624
DBNDD1	0.0342626	-0.137224	-0.024953	0.112271
FAM134B	0.405935	0.48989	0.601968	0.112077
GSR	0.331506	0.630484	0.742015	0.111531
ZNF485	0.370581	-0.501304	-0.389995	0.111309
PDS5A	0.133231	0.186059	0.297247	0.111188
DYM	0.1041	-0.299473	-0.189877	0.109596
FBXW2	0.43649	0.294066	0.400422	0.106356
KIAA0391	0.254785	-0.376393	-0.271782	0.104611
MAP9	0.135663	0.437686	0.540083	0.102397
TRIM35	0.392811	0.4059	0.505271	0.0993705
NBPF9	0.489582	0.151096	0.250336	0.0992401
SPATA13	0.322064	0.348772	0.447842	0.0990695
ROCK2	0.352478	0.501155	0.600076	0.098921
FANCL	0.735469	1.00757	1.10487	0.0973006
DNAAF2	0.544858	1.09634	1.19283	0.0964976
SLC25A39	0.0341653	-0.281164	-0.185412	0.0957514
TRAPPC10	0.511297	0.200455	0.295312	0.0948567
TRMT6	0.571544	0.807804	0.900869	0.0930654
RUSC1	0.376013	0.555174	0.647987	0.0928137
TRUB2	0.0078918	-0.199515	-0.108188	0.0913269
MTOR	0.144667	0.0414084	0.130953	0.0895448
GSC	0.0616948	-0.4135	-0.329383	0.0841176
ELP6	0.266805	-0.0399623	0.0358953	0.0758576
MFAP3	0.146439	0.487985	0.563353	0.0753686
TJP1	0.0168468	0.120674	0.193094	0.0724205
LARP6	0.325731	-0.825065	-0.755305	0.06976
ISY1	0.0691546	-0.133412	-0.0648781	0.0685341
BDH1	0.135061	0.107906	0.174273	0.0663669
PRPS2	0.324543	0.320186	0.386504	0.0663179
COMMD5	0.311756	0.0523722	0.116662	0.0642896
SLMO2	0.0561273	0.182759	0.245469	0.06271
GADD45GIP1	0.0935654	-0.0782642	-0.0170648	0.0611993
EXOC7	0.221912	0.217481	0.277811	0.0603302
HIRA	0.656782	0.720894	0.780259	0.0593645
KIN	0.159173	0.0822313	0.141149	0.0589176
POLR1C	0.0912856	0.740583	0.799015	0.0584314
FAM133B	0.00294913	0.160313	0.21809	0.0577766
TRMT61A	0.401768	0.274057	0.33107	0.0570137
NOL6	0.336219	0.581782	0.638191	0.0564089
TTI1	0.0699596	0.0526864	0.108696	0.0560094
WDR34	0.594617	0.319078	0.372441	0.0533632
PRICKLE3	0.00596546	0.607343	0.660504	0.0531605
KIAA1549	0.851232	0.939524	0.992576	0.0530516
ACAD9	0.0601541	-0.145263	-0.0940293	0.0512338
AP1M2	0.00755225	0.124466	0.17404	0.0495742
AP3M1	0.0420939	0.301656	0.344807	0.0431509
CENPBD1	0.0306142	-0.030975	0.0112113	0.0421863
PSD3	0.202486	0.15422	0.195272	0.0410522
N4BP2	0.130819	0.150741	0.189964	0.0392225
BAZ1A	0.781488	1.23622	1.27253	0.0363183
ITPR2	0.556344	0.53056	0.565354	0.0347936
GNS	0.079331	0.29881	0.333459	0.0346489
PEA15	0.312918	0.00779755	0.0407763	0.0329788
XRCC3	0.354661	0.0897825	0.122411	0.0326281
CCNE1	1.20568	1.07627	1.10851	0.0322402
MRPL18	0.0997682	0.165769	0.197587	0.0318184
ENGASE	0.243488	0.380251	0.411869	0.031618
C9orf41	0.0366584	0.276453	0.304594	0.0281416
NAA25	0.12003	0.269531	0.296647	0.0271155
PARN	0.214295	0.0481247	0.0739243	0.0257996
CYCS	0.0866678	0.0358214	0.0605879	0.0247665
MCM3AP	0.0758202	-0.174271	-0.149579	0.0246915
UMPS	0.406635	0.0614018	0.0851298	0.023728
FRG1	0.0233228	0.228822	0.251312	0.0224903
AGAP4	0.0518163	-0.320557	-0.298778	0.021779
IFNAR1	0.260935	-0.297461	-0.277316	0.0201446
SH3BGRL	0.0419119	0.246469	0.263717	0.0172482
SURF2	0.810927	0.665152	0.681711	0.0165596
GPR63	0.710672	0.774442	0.790929	0.0164868
TEX261	0.490251	0.723685	0.738706	0.0150202
AGAP6	0.289228	-0.184759	-0.169811	0.0149476
MEGF9	0.170109	0.279658	0.293048	0.0133902
TSPAN15	0.311434	0.146163	0.15739	0.0112277
MUTYH	0.47688	0.51293	0.523573	0.0106423
ANO10	0.00884057	-0.270142	-0.259797	0.0103452
HOXC13	0.485225	0.59456	0.604025	0.00946552
SUZ12	0.142945	0.235628	0.244229	0.00860013
PTMA	0.1541	0.30337	0.311846	0.00847596
CLPP	0.0446036	-0.146127	-0.138015	0.00811191
PYCR2	0.156743	0.38037	0.388369	0.00799824
PARP1	0.305711	0.442437	0.448015	0.0055786
RCC1	0.89243	0.932012	0.933601	0.00158912
SLC35F6	0.536011	0.802352	0.803191	0.000838862
CBWD1	0.118156	-0.0635671	-0.0630612	0.00050596
FADD	0.262458	0.0407455	0.0412457	0.000500204

## Sheet: LNCaP95 10kb 1379 QIII genes
LNCaP95 10kb QIII genes
Gene ID	logFC_Exons_RNAcounts_LNCaP95	logFC_ThreePrimeUTR_PACcounts_LNCaP95	logFC_TenKb3pNoExons_PACcounts_LNCaP95	PAC-score
DDR2	3.70782	3.70375	-0.682741	-4.38649
ST5	0.900864	0.8545	-3.10945	-3.96395
KIAA0922	1.12717	1.9421	-1.80391	-3.74601
CDKL3	1.09938	2.00248	-1.53731	-3.53979
ARMC7	0.149967	0.0816091	-3.36522	-3.44683
SLC25A19	1.00203	1.13772	-2.24684	-3.38456
TTL	1.12281	1.49512	-1.80057	-3.2957
RNPEP	0.176501	0.29739	-2.88161	-3.179
EP400	0.158376	0.215911	-2.95702	-3.17293
TMEM86B	1.36011	1.07787	-2.03652	-3.11439
CPT1A	0.700991	0.625599	-2.4667	-3.0923
PPP1R3F	2.42633	2.65035	-0.390695	-3.04104
RAB40B	0.0706674	0.545823	-2.48268	-3.0285
RP11-159D12.5	0.682066	1.19304	-1.82089	-3.01393
ARHGDIA	0.412862	0.662581	-2.28839	-2.95097
MRPL34	0.531873	0.671632	-2.17993	-2.85156
C1orf233	0.684108	0.486821	-2.34353	-2.83035
TCF4	1.36439	1.36986	-1.45222	-2.82208
ZNF585B	0.695745	1.08418	-1.73622	-2.8204
CD68	1.58941	1.44715	-1.36447	-2.81162
TIGD5	0.615872	0.76192	-2.0288	-2.79072
ESRRA	0.628451	1.0454	-1.71942	-2.76481
GNA12	0.22101	0.771414	-1.98147	-2.75289
C6orf203	0.736862	1.20088	-1.53522	-2.7361
PSMA5	0.239765	0.293656	-2.44021	-2.73386
TSEN54	0.939545	0.949996	-1.78255	-2.73254
SOCS4	0.448971	0.98152	-1.69134	-2.67286
TMEM129	0.652356	0.815749	-1.82925	-2.645
MICALL1	0.338711	0.977672	-1.59688	-2.57456
MTA2	0.544325	0.580741	-1.98968	-2.57042
FAM136A	0.716831	1.25017	-1.27761	-2.52778
TRERF1	0.136496	0.315615	-2.19172	-2.50734
DYX1C1	0.837463	0.993731	-1.50962	-2.50335
LRRC37A3	2.90261	2.43816	-0.063056	-2.50121
MAGOH	0.203955	0.200287	-2.30087	-2.50115
NT5DC1	0.223052	0.447293	-2.0502	-2.49749
SDC1	1.02801	1.06859	-1.42771	-2.49629
POU5F1	0.231175	0.551238	-1.92081	-2.47205
GNL1	0.231111	0.982804	-1.48504	-2.46785
NFU1	0.120535	1.04536	-1.42022	-2.46558
PEX6	1.321	1.13217	-1.33026	-2.46243
TCTEX1D2	1.02284	1.1543	-1.30591	-2.46021
MAX	0.142593	0.820643	-1.62155	-2.44219
DRG1	0.0600701	-0.187326	-2.61177	-2.42445
UEVLD	0.440372	0.427387	-1.96791	-2.3953
THAP2	1.27559	1.15086	-1.24339	-2.39425
POLD3	0.25559	1.19244	-1.18804	-2.38048
RAB3IL1	0.115877	-0.190196	-2.57025	-2.38005
ILF2	0.094554	0.39742	-1.96506	-2.36248
SH3BP2	0.312095	0.609824	-1.74726	-2.35709
AHI1	1.02968	1.48237	-0.86191	-2.34428
CCT6A	0.658364	0.803953	-1.53447	-2.33842
N4BP3	0.247232	0.831096	-1.49055	-2.32164
BCL2	0.512676	0.843948	-1.47312	-2.31707
WDR74	0.4097	0.508228	-1.7862	-2.29443
TTC13	0.747873	1.00865	-1.28458	-2.29323
MRPL23	0.442178	0.425226	-1.85564	-2.28086
ADCY9	0.779079	1.11516	-1.16469	-2.27985
CXXC1	0.212934	0.202623	-2.06588	-2.2685
HRAS	0.658882	0.47841	-1.77568	-2.2541
F2R	0.227592	-0.112312	-2.35985	-2.24754
TNK1	0.60682	1.11717	-1.13012	-2.24729
CAMK1	0.247956	0.631004	-1.61557	-2.24657
LDLRAP1	0.427994	0.353317	-1.89042	-2.24374
LSM10	0.22679	0.797698	-1.44098	-2.23868
BAIAP2	0.17134	0.59206	-1.64073	-2.23279
ELMO2	0.445672	0.293691	-1.92749	-2.22118
ACOX1	0.158164	0.532787	-1.68812	-2.2209
ERVMER34-1	1.03332	1.07613	-1.14347	-2.2196
PSMC3IP	0.285914	0.439031	-1.77859	-2.21762
PPCDC	0.0755577	-0.26504	-2.48239	-2.21735
SLC9A1	0.612496	0.829504	-1.38784	-2.21734
DDX52	0.535704	1.04832	-1.1671	-2.21542
TTPAL	0.195068	0.430687	-1.7816	-2.21229
PASK	0.667006	1.00884	-1.20016	-2.20899
ATP6V0A1	0.808256	0.876039	-1.32041	-2.19645
SLC25A44	0.425204	0.733378	-1.46154	-2.19492
FOXK2	0.25636	0.706179	-1.479	-2.18518
ZNF555	0.121006	0.543241	-1.63586	-2.1791
ALG12	0.155533	0.365388	-1.81056	-2.17595
VSIG10	0.180988	0.47375	-1.69927	-2.17302
PHKG2	0.382637	0.57377	-1.59551	-2.16928
MCM10	0.947678	1.31058	-0.849756	-2.16034
YWHAB	0.57113	0.568589	-1.58792	-2.15651
TMEM5	1.55021	2.3749	0.220071	-2.15483
ASF1B	0.612334	0.378525	-1.76834	-2.14686
CTXN1	0.701165	0.846539	-1.29723	-2.14377
CTNS	1.01577	1.01488	-1.12343	-2.13831
ERLIN2	0.301035	0.525774	-1.60567	-2.13144
GNB4	0.163064	0.595138	-1.53508	-2.13022
CHMP6	0.404193	-0.359484	-2.48747	-2.12799
PPFIA3	0.21827	0.0577971	-2.06738	-2.12518
PDE7A	0.00238358	0.330237	-1.78522	-2.11545
ZDHHC21	0.637442	0.787035	-1.31975	-2.10678
FHOD1	0.345363	0.67343	-1.43334	-2.10677
TANGO6	0.423496	0.546521	-1.55528	-2.1018
MRPL20	0.195401	0.208981	-1.88739	-2.09637
ZNF525	0.357289	0.640101	-1.45584	-2.09595
KCNJ14	0.445089	-0.175498	-2.26827	-2.09277
NOL3	0.529252	0.121328	-1.96429	-2.08561
ECE2	0.618683	0.626274	-1.45451	-2.08079
LMF2	0.0202189	0.0459894	-2.0296	-2.07559
FRMD8	0.235756	0.657112	-1.41144	-2.06855
PHF10	0.0333151	0.399502	-1.66886	-2.06836
RNF4	0.0993301	0.287724	-1.78061	-2.06833
SENP3	0.341271	0.668179	-1.39866	-2.06684
SLC2A6	0.573458	0.666027	-1.39841	-2.06444
RHNO1	0.218273	0.559472	-1.49592	-2.05539
DENND2C	0.0714896	-0.131691	-2.17706	-2.04537
RNF130	0.398499	0.888144	-1.15722	-2.04536
TAF6L	0.356462	0.195296	-1.84655	-2.04185
USP31	0.00382125	0.532191	-1.5085	-2.04069
SLC25A23	0.348217	0.344795	-1.69364	-2.03844
NFX1	0.195015	0.228784	-1.8003	-2.02908
CIRH1A	0.690523	0.749396	-1.27868	-2.02807
WWC3	0.671142	0.695225	-1.33051	-2.02573
BCAT1	1.48539	1.1176	-0.905913	-2.02351
PHACTR4	0.169505	0.114378	-1.90744	-2.02182
C8orf44	0.00858893	0.587802	-1.42815	-2.01595
NCDN	1.05423	1.54146	-0.473167	-2.01463
SEPT2	0.359472	0.712108	-1.29707	-2.00918
MRPS18B	0.192377	0.138338	-1.86918	-2.00752
NOL9	0.744005	0.835499	-1.16598	-2.00148
GNAI2	0.223883	0.615409	-1.38561	-2.00102
DSCC1	1.0715	0.453534	-1.5464	-1.99994
MED1	0.146623	0.246354	-1.75205	-1.9984
ACOT7	0.666665	0.495836	-1.47093	-1.96677
FAM189B	0.102203	0.437279	-1.52748	-1.96476
FAM227A	0.361248	0.292271	-1.67241	-1.96468
PPM1F	0.641451	0.304538	-1.65865	-1.96319
TSPAN17	0.495226	0.483318	-1.47511	-1.95843
PDCD2L	0.396507	0.575444	-1.38177	-1.95722
B4GALT2	0.354548	0.31545	-1.64014	-1.95559
PRMT5	0.384122	0.389705	-1.5654	-1.95511
MEGF8	0.407222	0.556661	-1.39099	-1.94765
PTRH1	0.434934	0.590572	-1.35258	-1.94316
SLC43A2	0.73419	0.800672	-1.14073	-1.9414
CSNK1G2	0.19174	0.274046	-1.66546	-1.93951
USP49	0.46568	0.615537	-1.31947	-1.93501
ZNF10	0.437974	0.415117	-1.51748	-1.9326
CCDC51	0.441697	0.568419	-1.36163	-1.93005
TUBA1A	0.300718	0.967964	-0.954074	-1.92204
CHRNA5	0.96486	1.67157	-0.241141	-1.91271
PCMTD2	0.218024	0.24555	-1.66437	-1.90992
RPS6KA3	0.470069	0.464746	-1.43596	-1.90071
FGD1	0.164921	0.620208	-1.27662	-1.89683
NADK	0.241175	0.328684	-1.56791	-1.89659
ADAT3	0.865429	1.07001	-0.826349	-1.89636
SET	0.320826	0.229771	-1.66452	-1.89429
FAM118B	0.250105	0.12023	-1.77231	-1.89254
C3orf62	0.438384	1.19185	-0.699822	-1.89167
IFI6	0.361052	-0.101074	-1.9911	-1.89002
MPV17L2	0.432141	0.189724	-1.69087	-1.88059
TBCB	0.286314	0.700457	-1.17733	-1.87779
GINS4	0.240395	0.571609	-1.28785	-1.85945
FAM120C	1.99787	1.70813	-0.149764	-1.85789
MBOAT7	0.12221	0.0107258	-1.8456	-1.85633
LINGO1	0.65179	0.422456	-1.4254	-1.84786
SYNGR1	0.266295	-0.40957	-2.25498	-1.84541
TRABD	0.210231	0.381614	-1.4621	-1.84371
ANXA4	0.345061	0.517595	-1.326	-1.8436
ECSIT	0.364332	-0.106052	-1.94756	-1.84151
LDLRAD3	0.154098	0.366544	-1.47345	-1.83999
TMEM9B	0.409776	0.874935	-0.957746	-1.83268
NDUFAF2	0.241033	0.518297	-1.30979	-1.82809
C11orf48	0.127014	0.221735	-1.59853	-1.82027
KLHL17	0.280789	0.0207585	-1.79908	-1.81983
CLN6	0.977566	0.902947	-0.916288	-1.81924
PITPNA	0.170398	0.136069	-1.68111	-1.81718
ZFP41	0.531039	0.562675	-1.24435	-1.80702
CEBPZ	0.146357	0.409315	-1.39747	-1.80679
CPT2	0.42482	0.439525	-1.36706	-1.80659
KLC2	0.252949	0.244222	-1.55902	-1.80324
ZNF614	0.10529	0.155064	-1.648	-1.80306
WRAP73	0.21392	0.270711	-1.53053	-1.80124
NME1	0.506285	0.776495	-1.01824	-1.79473
ZFYVE9	0.181857	0.930955	-0.855071	-1.78603
C15orf40	0.307321	0.179416	-1.60618	-1.7856
SLC29A1	0.595741	0.812398	-0.965989	-1.77839
ATP6V1E2	0.895238	1.33299	-0.443758	-1.77675
C17orf97	0.502157	0.328563	-1.43947	-1.76804
EFCAB14	0.105846	0.265298	-1.50251	-1.7678
INTS12	0.0427542	0.287283	-1.47742	-1.76471
CHD8	0.333894	0.639411	-1.12095	-1.76036
APPBP2	0.386929	0.255857	-1.50239	-1.75825
UBAP2L	0.0157327	0.165669	-1.59141	-1.75708
XRCC6	0.202955	0.300415	-1.45587	-1.75629
DDHD1	0.388796	0.224681	-1.5298	-1.75448
DPP9	0.318518	0.415855	-1.33445	-1.7503
TCF3	0.0471574	0.245684	-1.50382	-1.7495
RANBP6	0.0455453	-0.0406017	-1.78808	-1.74747
RAB2B	0.0297523	0.0590123	-1.68599	-1.745
ATP13A1	0.321221	0.438921	-1.30257	-1.74149
PIGW	0.695003	0.901336	-0.837911	-1.73925
EIF5A	0.401029	0.687443	-1.05067	-1.73812
DRG2	0.20869	0.906147	-0.831447	-1.73759
HKR1	0.0691925	0.861393	-0.86984	-1.73123
RAP1GAP2	0.0963347	0.0294614	-1.69531	-1.72477
CHP1	0.0528132	0.0642714	-1.65903	-1.7233
SLC35E2	0.130761	0.584991	-1.13577	-1.72076
DNAJC6	0.338192	0.659322	-1.05665	-1.71597
AC027763.2	0.566378	0.554852	-1.16086	-1.71571
GMDS	0.380912	0.519375	-1.19581	-1.71519
SUOX	0.0645688	-0.00439505	-1.71842	-1.71403
NFS1	0.129978	0.2233	-1.48042	-1.70372
ADCK4	0.120847	0.485407	-1.21465	-1.70005
XPNPEP3	0.0472934	0.0365629	-1.66348	-1.70005
NINJ1	0.430143	0.529248	-1.16924	-1.69849
CCDC157	0.0111116	-0.148852	-1.84614	-1.69728
TRIM28	0.318926	0.431113	-1.26326	-1.69437
UPF2	0.0490225	0.231873	-1.45954	-1.69142
SS18	0.0757375	0.673345	-1.01686	-1.6902
HMGB3	0.522032	0.597624	-1.09126	-1.68888
BCL2L12	0.187073	-0.0794294	-1.76211	-1.68268
TMEM86A	0.0451635	-0.0928229	-1.76963	-1.67681
HPS6	0.0952216	0.406149	-1.27002	-1.67617
PI4KA	0.447368	0.635306	-1.03987	-1.67518
GNA11	0.22867	0.549026	-1.12472	-1.67374
FUT10	0.551888	0.478231	-1.19349	-1.67172
SEMA6C	0.827385	0.43152	-1.23913	-1.67065
ITGB5	0.100754	0.199239	-1.47109	-1.67033
MRRF	0.240604	0.552424	-1.11331	-1.66573
ZNF765	0.45188	0.494057	-1.16779	-1.66185
ZCCHC10	0.602866	-0.185092	-1.84139	-1.6563
RAB3GAP2	0.0604054	0.125616	-1.5256	-1.65122
REXO4	0.665408	0.701059	-0.949707	-1.65077
CCDC120	0.0550973	0.156972	-1.49282	-1.64979
MGAT4B	0.198462	0.407667	-1.23982	-1.64749
CCDC47	0.119829	0.210747	-1.42344	-1.63419
RBBP8NL	0.504824	0.472613	-1.16035	-1.63296
FASTKD5	0.275789	0.679092	-0.95376	-1.63285
PIK3AP1	1.20573	1.31078	-0.317955	-1.62873
SDAD1	0.545027	0.684302	-0.944219	-1.62852
ARMC5	0.0650667	-0.154817	-1.78285	-1.62803
PFDN6	0.0717027	0.0395886	-1.58299	-1.62258
TMEM62	0.612824	0.174957	-1.44172	-1.61668
AP1G2	0.0768951	0.106361	-1.50939	-1.61575
CES2	0.191005	0.700107	-0.912178	-1.61228
CUX1	0.257644	0.523954	-1.08725	-1.61121
SIPA1L3	0.20019	0.563568	-1.04728	-1.61085
PDE4A	0.855619	0.739073	-0.871656	-1.61073
NXF1	0.136088	0.253413	-1.35627	-1.60968
TOP3B	0.12637	0.511011	-1.09684	-1.60785
NPIPA8	0.118412	0.119426	-1.48825	-1.60767
CARD8	1.07583	0.204489	-1.39887	-1.60336
CDC45	0.595395	0.575914	-1.0223	-1.59822
OGG1	0.643927	1.2252	-0.369389	-1.59459
DNAJC18	0.2231	-0.260971	-1.85455	-1.59357
NAA10	0.416027	0.482397	-1.11046	-1.59286
INTS8	0.344421	0.473687	-1.11364	-1.58733
PDE3B	0.72388	0.883721	-0.700288	-1.58401
RAPH1	0.0543402	0.700563	-0.88266	-1.58322
CRY1	0.250944	0.821557	-0.761523	-1.58308
C17orf59	0.0471869	0.248569	-1.33445	-1.58302
CSRP2BP	1.47823	1.28605	-0.29671	-1.58276
ARMC6	0.87382	0.593816	-0.986657	-1.58047
FAM126A	0.69131	0.544222	-1.03478	-1.579
ICK	0.0218508	0.303823	-1.27502	-1.57884
MRPS17	0.503264	1.02285	-0.553327	-1.57618
ZNF391	0.172902	0.105807	-1.46672	-1.57253
ELAC1	0.556679	0.241455	-1.32926	-1.57072
TAOK2	0.355292	0.489705	-1.07977	-1.56947
KIAA1462	0.506374	0.843572	-0.717945	-1.56152
CTC1	0.00231552	-0.19603	-1.75669	-1.56066
ATG4C	0.516967	0.809771	-0.746025	-1.5558
SDCCAG3	0.694476	0.688581	-0.865593	-1.55417
BRAT1	0.591301	0.652969	-0.897402	-1.55037
ATG10	0.428472	0.107556	-1.43882	-1.54638
AP1G1	0.0706232	0.433086	-1.11167	-1.54476
RAD51D	0.40634	0.781798	-0.756115	-1.53791
MSTO1	0.160516	0.341165	-1.18701	-1.52817
CABP4	0.0104867	0.427797	-1.09992	-1.52772
UGGT1	0.687177	0.419872	-1.10205	-1.52192
ZNF789	0.775042	0.671918	-0.848393	-1.52031
SARM1	0.0897284	-0.0283474	-1.53415	-1.5058
NCOA6	0.00900071	0.479276	-1.02632	-1.50559
PYGO2	0.193684	-0.00229948	-1.49478	-1.49248
FANCG	0.178081	0.402665	-1.08517	-1.48783
RUFY3	0.0386529	0.349613	-1.13819	-1.4878
TSPYL2	0.0225048	0.291931	-1.19138	-1.48331
FUS	0.807905	1.11788	-0.362562	-1.48044
NOL8	0.115218	0.557624	-0.914364	-1.47199
ZNF48	0.0693312	-0.0295098	-1.50067	-1.47116
RBM6	0.179275	0.688608	-0.780609	-1.46922
ZNF19	0.217048	-0.0143112	-1.47114	-1.45683
FYTTD1	0.28772	0.6239	-0.828587	-1.45249
IFRD2	0.430736	0.60768	-0.839143	-1.44682
TMEM70	0.390904	0.391086	-1.05528	-1.44637
HDAC7	0.144541	0.0646852	-1.38084	-1.44553
CFL1	0.23238	0.142099	-1.30279	-1.44489
MAP2K3	0.263625	0.440903	-1.00038	-1.44129
TXNDC15	0.296393	0.228597	-1.2117	-1.4403
U2AF2	0.212165	0.233043	-1.20317	-1.43622
RPS6KA5	0.179704	0.785431	-0.649775	-1.43521
SGPL1	0.284968	0.727293	-0.705019	-1.43231
TARBP1	0.442621	1.07503	-0.352138	-1.42717
NAGA	0.0841334	0.0761317	-1.3498	-1.42594
PPP1R14B	0.251374	0.230656	-1.19423	-1.42489
RAI14	0.294695	0.0133268	-1.41122	-1.42454
FAM175A	0.36289	-0.034373	-1.45816	-1.42378
SRSF1	0.292474	0.747983	-0.675598	-1.42358
WDR89	0.0112423	0.302109	-1.11843	-1.42054
RBM4B	0.0207813	0.435153	-0.982904	-1.41806
AKAP5	0.404132	0.324352	-1.09295	-1.41731
MUM1	0.415212	0.511197	-0.903344	-1.41454
HMGA1	0.152418	-0.0293551	-1.44088	-1.41152
BROX	0.18625	0.393056	-1.01723	-1.41029
TAF13	0.0310345	0.235517	-1.16725	-1.40276
GCSH	0.195636	0.0689099	-1.33041	-1.39932
HDGF	0.00154308	0.148965	-1.24795	-1.39691
DKFZP761J1410	0.22634	0.359779	-1.03639	-1.39617
MARC2	0.758992	1.07009	-0.324564	-1.39466
EIF2AK4	0.316282	0.555673	-0.833112	-1.38878
PFAS	0.60739	0.604391	-0.780253	-1.38464
GTF2I	0.463351	0.371454	-1.01088	-1.38233
SRCAP	0.170577	-0.0557525	-1.43808	-1.38233
ADD1	0.102569	0.13357	-1.24747	-1.38104
CLUAP1	0.0289675	0.390008	-0.989353	-1.37936
SF3A3	0.420596	0.496114	-0.882589	-1.3787
POLR3H	0.55204	0.547434	-0.829705	-1.37714
NACC2	0.44733	0.676694	-0.699407	-1.3761
CSNK1G1	0.219112	0.1343	-1.24128	-1.37558
INO80D	0.282221	0.512541	-0.862446	-1.37499
ZNF75A	0.569694	0.366883	-1.00543	-1.37231
CDC42BPG	0.202364	1.01334	-0.356748	-1.37009
ARL2	0.464371	0.450708	-0.918137	-1.36885
GIT1	0.147043	0.114637	-1.25251	-1.36715
INPP5B	0.138492	0.158058	-1.20685	-1.36491
RANBP2	0.442767	0.664073	-0.700502	-1.36458
FAM120A	0.269534	0.365155	-0.996828	-1.36198
CLTB	0.648834	0.439348	-0.920611	-1.35996
ALG10	0.0113695	0.570464	-0.784366	-1.35483
AKT1S1	0.256015	0.29881	-1.05545	-1.35426
NABP1	0.396457	0.404866	-0.947264	-1.35213
SFXN2	0.182834	0.306763	-1.04533	-1.3521
PKMYT1	0.652679	0.54788	-0.803482	-1.35136
CDC42EP2	0.376104	0.648049	-0.701881	-1.34993
GPKOW	0.054049	0.176238	-1.17329	-1.34953
TRIM56	0.237064	0.391793	-0.951404	-1.3432
BLOC1S2	0.162266	0.227954	-1.11396	-1.34191
SUPT6H	0.0941801	0.517039	-0.81936	-1.3364
RBL1	0.994836	1.1817	-0.154245	-1.33594
G6PD	0.0406461	-0.104105	-1.43877	-1.33467
LEPROTL1	0.266937	0.329281	-1.00436	-1.33364
SAMD10	0.559771	0.92672	-0.40641	-1.33313
C19orf47	0.0850878	0.169532	-1.16256	-1.33209
NHP2L1	0.274552	0.38681	-0.944733	-1.33154
C11orf57	0.20032	0.495085	-0.834163	-1.32925
ENOX2	1.47611	2.16309	0.834775	-1.32831
RBPMS2	0.573021	0.375521	-0.952712	-1.32823
PPRC1	0.176063	-0.222533	-1.55032	-1.32778
BRIP1	0.323422	0.584125	-0.743015	-1.32714
ATAD3B	0.485511	0.614428	-0.709674	-1.3241
AP1S2	0.86979	1.293	-0.0301919	-1.32319
RAD51	0.648903	0.170075	-1.15252	-1.32259
PPP6C	0.238245	0.255476	-1.06561	-1.32108
PHF5A	0.212714	0.527357	-0.791597	-1.31895
TTC31	0.11279	0.353909	-0.963666	-1.31758
SRRT	0.0332203	0.213411	-1.10342	-1.31683
CNNM3	0.302105	0.382732	-0.93243	-1.31516
ABCA3	0.660617	0.498749	-0.814282	-1.31303
H2AFZ	0.13643	0.329306	-0.981542	-1.31085
SPRYD4	0.254136	0.125541	-1.18481	-1.31035
TANGO2	0.20852	0.00169178	-1.30677	-1.30847
AP5S1	0.392171	0.108476	-1.19849	-1.30696
KIAA0101	0.0206985	0.553141	-0.750196	-1.30334
DHRS1	0.185205	0.0694735	-1.23278	-1.30226
PPP2CA	0.0511904	0.301924	-0.999373	-1.3013
SFT2D2	0.0328002	0.199094	-1.09537	-1.29446
SS18L1	0.447591	0.21946	-1.06537	-1.28483
AAED1	0.62416	0.757928	-0.526018	-1.28395
LDOC1L	0.251981	0.318127	-0.96359	-1.28172
MYL5	0.129276	-0.140456	-1.42182	-1.28136
CDR2L	0.018595	0.405819	-0.873235	-1.27905
IDUA	0.0816019	0.154746	-1.12362	-1.27836
TP53I3	0.198605	0.101357	-1.17473	-1.27609
ABHD14A	0.180332	0.157255	-1.11872	-1.27598
MLLT11	0.745128	0.662862	-0.610469	-1.27333
NME5	0.71015	0.851545	-0.419686	-1.27123
CAPNS1	0.13964	0.405309	-0.865087	-1.2704
ATP6AP1	0.130961	-0.298657	-1.5625	-1.26385
ZNF641	0.625266	0.334474	-0.925662	-1.26014
DNASE1L1	0.0348747	0.177966	-1.08125	-1.25922
ICOSLG	0.757838	0.712682	-0.544573	-1.25725
SGTA	0.0606099	-0.131097	-1.38829	-1.25719
MAP2K6	0.988175	0.660576	-0.595805	-1.25638
IGSF3	0.186308	0.666805	-0.586805	-1.25361
RTKN	0.457656	0.272791	-0.980193	-1.25298
KLHL8	0.395253	0.334487	-0.917485	-1.25197
PVR	0.0441013	0.374646	-0.877009	-1.25165
ADCK2	0.291636	0.165585	-1.08538	-1.25096
MIB1	0.0242802	-0.00335782	-1.2474	-1.24404
CHD4	0.431565	0.40397	-0.839567	-1.24354
OVOL2	0.0287805	0.306742	-0.934941	-1.24168
SMOC1	1.2795	2.15546	0.916608	-1.23885
DDX39A	0.46072	0.73396	-0.501986	-1.23595
TRIM44	0.143809	0.417337	-0.818125	-1.23546
HNRNPUL1	0.135858	0.0732628	-1.16086	-1.23412
IFT88	0.617409	1.20915	-0.0232694	-1.23242
SNX33	0.0446286	0.317638	-0.914608	-1.23225
NAA40	0.107889	0.124161	-1.10609	-1.23025
LIMK2	0.790308	0.904546	-0.324052	-1.2286
PTRF	1.23751	0.748155	-0.480257	-1.22841
SPIRE2	0.115306	0.187188	-1.03064	-1.21783
POMT2	0.129428	-0.0680792	-1.28558	-1.2175
SEC23B	0.0728552	0.0177813	-1.1991	-1.21688
CISD3	0.570229	0.180987	-1.03445	-1.21543
SIM2	0.0203637	0.0261261	-1.1821	-1.20823
CDK11A	0.0466869	0.528934	-0.67292	-1.20185
NFIA	0.549061	0.875721	-0.325178	-1.2009
SARNP	0.0288943	-0.298531	-1.49883	-1.2003
SAR1B	0.155929	0.324223	-0.875698	-1.19992
EMC8	0.397097	0.984785	-0.211575	-1.19636
LZTR1	0.0756441	0.149544	-1.0447	-1.19424
ORAI1	0.814369	0.427878	-0.764357	-1.19224
QARS	0.164166	-0.207071	-1.39825	-1.19118
PPP1CA	0.153719	0.00984821	-1.17951	-1.18936
BAG1	0.737537	0.963616	-0.225371	-1.18899
FBXO30	0.107669	0.285498	-0.901549	-1.18705
FOXRED1	0.123042	0.13202	-1.05471	-1.18673
PDPK1	0.183944	-0.0771989	-1.2616	-1.1844
ZDHHC13	0.281069	0.964874	-0.217788	-1.18266
EIF2B3	0.25525	-0.0949182	-1.27755	-1.18263
SPHK2	0.32326	0.0169375	-1.16003	-1.17697
PIGX	0.270226	0.313435	-0.863033	-1.17647
TMA16	0.157127	0.171427	-1.00353	-1.17496
ZNF232	0.404111	0.687947	-0.484309	-1.17226
TFDP1	0.458181	1.27333	0.103618	-1.16972
TIPRL	0.038681	0.0800808	-1.0895	-1.16958
PAGR1	0.139086	0.356136	-0.811493	-1.16763
SKP2	0.350026	0.681113	-0.485042	-1.16616
GPATCH3	0.210987	0.0559982	-1.10906	-1.16506
NTMT1	0.490556	-0.131994	-1.29657	-1.16458
BCL7B	0.345317	0.604646	-0.558882	-1.16353
TMEM199	0.416857	0.0804576	-1.08204	-1.16249
TEX2	0.411356	0.649532	-0.512912	-1.16244
IMP4	0.536403	0.250904	-0.910697	-1.1616
DENR	0.0589386	0.196212	-0.962714	-1.15893
RAD52	0.0728921	0.344309	-0.813284	-1.15759
RWDD2B	0.40043	0.644129	-0.511507	-1.15564
TYW5	0.0522579	0.0410315	-1.11246	-1.15349
COQ4	0.292083	0.274001	-0.879049	-1.15305
PTPN2	0.265916	0.491663	-0.660495	-1.15216
FTSJ3	0.578424	0.744214	-0.407578	-1.15179
ULK3	0.198642	-0.0904914	-1.24143	-1.15094
PURA	0.417646	0.562832	-0.587845	-1.15068
ZNF551	0.26953	0.356735	-0.793844	-1.15058
SLC9A8	0.926809	0.932352	-0.214879	-1.14723
POLR2D	0.189224	0.205265	-0.938496	-1.14376
SELM	0.112171	0.35519	-0.788509	-1.1437
CDK5RAP1	0.0638708	0.506777	-0.636524	-1.1433
CCDC88A	0.430599	0.500524	-0.642379	-1.1429
HMHA1	0.0356044	0.100748	-1.03984	-1.14059
NRN1	0.00182461	0.223292	-0.916132	-1.13942
NAA60	0.572155	0.475948	-0.663057	-1.139
SLC25A30	0.00100434	0.214427	-0.924403	-1.13883
RDH13	0.884392	0.806572	-0.33179	-1.13836
COA3	0.0781914	-0.218015	-1.35634	-1.13832
ADAP2	0.197972	0.0168395	-1.11982	-1.13666
CYB561D2	0.135525	0.137933	-0.995236	-1.13317
FKBPL	0.0992483	-0.103751	-1.23536	-1.13161
TMEM185B	0.423771	0.670184	-0.458421	-1.1286
TMPO	0.154214	0.511317	-0.617049	-1.12837
DGCR14	0.200464	-0.077161	-1.20295	-1.12579
DPM1	0.0274906	0.000843371	-1.12487	-1.12572
ZBTB42	0.287796	0.203541	-0.920618	-1.12416
JOSD1	0.323928	0.718704	-0.404375	-1.12308
RFC2	0.467509	0.451847	-0.668167	-1.12001
RHOQ	0.322092	0.295095	-0.822704	-1.1178
MCM5	0.815723	0.359755	-0.757682	-1.11744
SAE1	0.488545	0.605962	-0.511119	-1.11708
VHL	0.208424	0.270727	-0.846001	-1.11673
TMEM177	0.27035	0.562453	-0.553544	-1.116
SPATA2L	0.0502959	-0.230319	-1.34592	-1.1156
C1orf35	0.0749146	0.195201	-0.919093	-1.11429
POM121	0.240003	0.292569	-0.820583	-1.11315
C2orf76	0.0726062	0.801314	-0.311526	-1.11284
TMEM222	0.23558	0.0362854	-1.07408	-1.11036
SLC7A6	0.443593	0.729643	-0.378379	-1.10802
CCND3	1.04543	1.03055	-0.0759715	-1.10652
CBX2	0.0657522	0.0996029	-1.00648	-1.10609
ATG4B	0.0314218	-0.00261437	-1.10853	-1.10592
AP5B1	0.0615115	0.38031	-0.724937	-1.10525
PGD	0.537291	0.446406	-0.658766	-1.10517
PYCRL	0.708779	0.520909	-0.583042	-1.10395
MUC20	0.887293	0.750904	-0.350832	-1.10174
SUFU	0.288957	-0.278638	-1.38019	-1.10155
CARM1	0.25886	0.38601	-0.713421	-1.09943
SPPL2A	0.0730835	0.732251	-0.366228	-1.09848
GBA	0.311548	0.133501	-0.964674	-1.09817
JTB	0.182081	0.288885	-0.807333	-1.09622
OSBPL5	0.23687	0.485042	-0.610197	-1.09524
ZNF814	0.358276	0.505621	-0.589059	-1.09468
PLA2G2A	0.361034	0.820957	-0.272597	-1.09355
AOC3	1.24325	1.58409	0.490966	-1.09313
RUVBL1	0.515352	0.64016	-0.452475	-1.09264
HSDL1	0.0344477	0.107162	-0.984887	-1.09205
CYB561A3	0.717513	0.559951	-0.530726	-1.09068
AARS2	0.263509	0.0442704	-1.04234	-1.08661
C6orf132	0.523563	0.315528	-0.769661	-1.08519
POLE	0.331794	0.478885	-0.600033	-1.07892
IQCD	0.485155	0.121273	-0.952995	-1.07427
ARHGEF16	0.233489	0.138754	-0.934544	-1.0733
SPG7	0.111845	0.216081	-0.85639	-1.07247
YY2	0.366396	-0.485801	-1.5573	-1.0715
RRP12	0.617131	1.07722	0.00716338	-1.07006
ACP2	0.467791	0.606899	-0.461194	-1.06809
MAMDC4	1.46865	1.07332	0.00592186	-1.06739
MOK	0.380443	0.266909	-0.799388	-1.0663
STX18	0.439638	0.630956	-0.433612	-1.06457
ZNF432	0.154119	-0.0938602	-1.15692	-1.06306
EARS2	0.0176552	0.132008	-0.930065	-1.06207
SLC52A3	0.00292514	-0.0674872	-1.1292	-1.06172
SDHAF1	0.0389966	0.080085	-0.980044	-1.06013
CCDC78	0.743085	1.02391	-0.0346977	-1.05861
DCAKD	0.0825097	-0.124757	-1.18155	-1.05679
DPP3	0.271651	0.0554271	-1.00029	-1.05571
NSUN6	0.346004	0.429715	-0.622078	-1.05179
MRTO4	0.413132	0.676613	-0.374458	-1.05107
C5orf55	0.518247	0.789079	-0.260402	-1.04948
DDX56	0.539286	0.448014	-0.598647	-1.04666
LRFN1	0.508399	0.847418	-0.198925	-1.04634
C17orf62	0.277955	0.123274	-0.922608	-1.04588
MEF2BNB	0.240518	0.136058	-0.90862	-1.04468
EIF2B4	0.0250248	0.39377	-0.650877	-1.04465
RBMXL1	0.031295	0.266305	-0.777811	-1.04412
SMG1	0.0580683	-0.152789	-1.19673	-1.04394
VPS26B	0.118408	-0.217994	-1.26153	-1.04354
FARSA	0.508995	0.598902	-0.443284	-1.04219
PREPL	0.464214	0.705698	-0.335141	-1.04084
ACOX2	0.708846	0.912994	-0.125798	-1.03879
SAMD11	0.192269	-0.427854	-1.46642	-1.03856
EAF2	0.690961	0.532395	-0.505921	-1.03832
RAPGEFL1	1.09519	0.294747	-0.743413	-1.03816
HEXDC	0.120952	-0.0217065	-1.05673	-1.03502
EPHA10	0.848905	0.956365	-0.0779916	-1.03436
CCDC23	0.080636	0.101404	-0.932641	-1.03404
PQLC2	0.103772	-0.047407	-1.08122	-1.03381
FAM86B1	0.796136	0.87822	-0.153747	-1.03197
POLR1E	0.713949	0.723822	-0.30638	-1.0302
TAF1B	0.205307	0.812777	-0.216322	-1.0291
YY1	0.0485525	-0.067923	-1.0968	-1.02887
FBF1	0.0403059	-0.203255	-1.2315	-1.02825
NUP160	0.141502	0.371952	-0.656295	-1.02825
QRICH2	1.09188	0.553259	-0.474535	-1.02779
POLR2G	0.190339	0.101444	-0.923978	-1.02542
ZMYND19	0.343678	0.149461	-0.875598	-1.02506
ZNF440	0.32902	0.15569	-0.869044	-1.02473
BRCA2	0.632724	0.802444	-0.220976	-1.02342
PAXIP1-AS2	0.432151	0.418294	-0.602393	-1.02069
AGRN	0.138835	-0.301781	-1.3184	-1.01661
KMT2D	0.121529	0.0722423	-0.943771	-1.01601
HSP90AA1	0.0787348	0.336428	-0.67861	-1.01504
PTCD3	0.240667	0.385267	-0.628157	-1.01342
POLR3C	0.522801	0.733072	-0.279384	-1.01246
FZD8	0.221769	0.555458	-0.453289	-1.00875
CDK20	0.0836215	0.197302	-0.8101	-1.0074
RAB23	0.651623	0.971907	-0.0306249	-1.00253
PIGM	0.222642	0.19476	-0.805045	-0.999804
SCRN3	0.402678	0.44182	-0.55767	-0.999491
FRAT2	0.329579	0.742691	-0.254938	-0.99763
SEC62	0.107144	0.444822	-0.552439	-0.997261
SKA2	0.244541	-0.0876754	-1.08334	-0.995665
ZNF131	0.163876	0.405248	-0.589464	-0.994712
EPHX4	0.833862	0.910491	-0.0839604	-0.994452
EPB41L1	0.103804	-0.171171	-1.16406	-0.992892
TBX1	0.020964	-0.0013591	-0.99201	-0.990651
SCAND1	0.133162	-0.0818988	-1.07178	-0.98988
POM121C	0.124655	0.250028	-0.739565	-0.989593
PRKCD	0.00447714	-0.0652953	-1.05316	-0.987866
VPS33A	0.636996	0.398943	-0.587929	-0.986872
EXOSC2	0.394023	0.467492	-0.517161	-0.984653
RALY	0.0282284	-0.0997438	-1.08415	-0.984409
KHK	0.278498	-0.188026	-1.17111	-0.98308
ADARB1	0.912213	0.727908	-0.254616	-0.982524
C15orf38	0.0245138	-0.371548	-1.35282	-0.981275
CDC37	0.259141	0.348447	-0.632308	-0.980755
EVI5	0.131549	0.175115	-0.804418	-0.979533
NLRP2	0.075351	-0.150142	-1.1268	-0.976657
GCFC2	0.19611	0.731778	-0.241706	-0.973484
SCCPDH	0.158474	0.326671	-0.646476	-0.973147
OGDH	0.586016	0.526502	-0.443953	-0.970456
BIN1	0.561064	0.546924	-0.422249	-0.969174
SSRP1	0.0232497	-0.103796	-1.07143	-0.967634
ZFP30	0.625865	0.531211	-0.436297	-0.967509
BIVM	0.569215	0.525846	-0.441396	-0.967242
KRCC1	1.69206	2.30568	1.3393	-0.966381
ZNF320	0.189997	0.0988326	-0.867423	-0.966256
MEMO1	0.497448	0.0548131	-0.910932	-0.965745
ZDHHC16	0.191443	0.143035	-0.822137	-0.965172
FAM83F	0.22997	0.354189	-0.610677	-0.964866
CCDC137	0.669831	0.612368	-0.352336	-0.964704
SLC26A2	0.464164	0.495177	-0.467749	-0.962925
FAM86C1	0.947419	0.938638	-0.0231209	-0.961758
PCSK6	0.25007	0.357311	-0.598875	-0.956186
ADPGK	0.129146	0.438352	-0.517177	-0.955529
KDELR2	0.0819243	0.0988449	-0.855188	-0.954033
C15orf57	0.0940455	-0.0992422	-1.05294	-0.953695
PDE4DIP	0.245513	1.18553	0.231955	-0.953573
SELENBP1	0.535991	0.817615	-0.13557	-0.953185
URB2	0.531627	0.684974	-0.266707	-0.951682
DERL2	0.175746	0.161711	-0.789842	-0.951553
MDC1	0.0711075	0.489125	-0.460013	-0.949138
ZNF234	0.303334	-0.0342884	-0.982819	-0.948531
ERCC6L	0.0835488	-0.258575	-1.20473	-0.946158
METTL2A	0.428129	0.338828	-0.60685	-0.945678
CCDC94	0.15568	0.612387	-0.332352	-0.944739
CMPK1	0.0558877	0.461004	-0.483621	-0.944625
ZSCAN32	0.0115591	0.363333	-0.580441	-0.943774
RARS2	0.0450793	0.274322	-0.669392	-0.943714
CXCL16	0.0504816	0.175274	-0.767737	-0.94301
SAAL1	0.230806	-0.00578598	-0.945441	-0.939655
EPHB4	0.260405	0.371174	-0.567878	-0.939052
ZNF200	0.418474	1.0996	0.163169	-0.936434
IRX5	0.931486	1.03806	0.103573	-0.93449
GTF3C2	0.106403	-0.235991	-1.16821	-0.932219
BCS1L	0.172081	0.0542294	-0.876051	-0.930281
APBB1	0.397284	0.12192	-0.807696	-0.929616
NCLN	0.419481	0.1921	-0.737045	-0.929145
BOLA1	0.096323	-0.0760239	-1.00427	-0.928243
SLC25A12	0.59223	0.674873	-0.253286	-0.928159
MAPKAPK3	0.134634	0.0208121	-0.904948	-0.92576
ZHX1	0.575655	0.355165	-0.570299	-0.925465
PSMB5	0.174507	0.408483	-0.515762	-0.924245
HNRNPU	0.471656	0.59731	-0.326388	-0.923698
ZNF598	0.292243	0.636722	-0.285856	-0.922578
ALG1	0.82442	0.55964	-0.362928	-0.922568
MANEAL	0.662855	0.674132	-0.246427	-0.920559
SLC27A4	1.03364	0.831358	-0.0877277	-0.919086
HIP1R	0.0197144	0.386911	-0.532005	-0.918916
CBY1	0.340302	0.524581	-0.392515	-0.917095
INTS7	0.668088	1.17504	0.259854	-0.915184
PRKACB	0.0677209	0.00999372	-0.904385	-0.914379
NOC2L	0.355498	0.632715	-0.280159	-0.912874
CABLES2	0.0805274	-0.244046	-1.15567	-0.911629
CYHR1	0.164531	-0.0860272	-0.994269	-0.908242
GEN1	0.250021	0.507642	-0.395698	-0.90334
UFD1L	0.560747	0.501059	-0.400157	-0.901217
FDX1	0.571504	0.627616	-0.273459	-0.901075
STX4	0.136137	-0.225259	-1.12566	-0.900396
SFMBT1	0.75688	0.723972	-0.173974	-0.897947
EEF1E1	0.136431	0.538556	-0.359279	-0.897835
TMEM170A	0.357534	0.277837	-0.61962	-0.897457
UBR1	0.082176	0.293789	-0.602025	-0.895815
UBTD2	0.0813064	0.330141	-0.564736	-0.894878
FKBP4	0.476792	0.398953	-0.49369	-0.892643
PACRGL	0.168654	0.397035	-0.494058	-0.891093
TTC38	0.041838	0.123883	-0.766405	-0.890288
XIAP	0.0741115	0.113605	-0.775215	-0.88882
MELK	0.329708	0.579247	-0.309179	-0.888426
TMEM120B	0.0272568	0.219795	-0.668424	-0.888219
LEF1	0.644758	1.2267	0.33878	-0.887916
TMEM116	1.05157	1.08539	0.197761	-0.887632
WDR4	0.952405	0.743038	-0.142631	-0.885669
FAM173B	0.430969	0.586508	-0.298733	-0.885241
VTI1A	0.0565657	0.707174	-0.17395	-0.881124
C2ORF15	0.072503	-0.272174	-1.15182	-0.879649
RFWD3	0.524167	0.703803	-0.174636	-0.878439
GRWD1	0.592617	0.485463	-0.392422	-0.877885
EWSR1	0.398623	0.190091	-0.687453	-0.877543
THTPA	0.386935	0.198433	-0.678287	-0.87672
CCDC124	0.0319415	-0.243082	-1.11909	-0.876011
LPCAT3	0.138865	0.0775883	-0.797578	-0.875166
VPS16	0.186151	-0.266158	-1.1407	-0.874543
CSPG5	0.74417	0.610482	-0.263237	-0.87372
NOL10	0.259135	0.863948	-0.00919481	-0.873143
DEF8	0.0988251	-0.188304	-1.05713	-0.868831
UBE2G1	0.325674	0.129337	-0.735511	-0.864848
DNAJC11	0.590241	0.82963	-0.0346247	-0.864254
SUV39H2	0.201245	0.0449207	-0.819147	-0.864068
NFATC2IP	0.467467	0.0775267	-0.785153	-0.862679
NUDT18	0.384567	0.0792469	-0.780911	-0.860158
GPHN	0.571638	0.871479	0.0114924	-0.859987
SPECC1	0.415418	0.0540091	-0.804788	-0.858798
KIAA1598	0.272591	0.592635	-0.26187	-0.854505
DNMT1	0.653465	0.862848	0.00944288	-0.853405
ZNF415	0.33364	0.105992	-0.747207	-0.853199
PCNXL2	0.323285	0.54085	-0.312083	-0.852933
EIF4G1	0.413234	0.506385	-0.344481	-0.850866
DAK	0.285113	0.0799138	-0.76904	-0.848954
ZSCAN18	0.244632	0.69054	-0.155318	-0.845859
TMEM44	0.119203	0.157046	-0.685126	-0.842172
TMEM184B	0.0150501	0.281924	-0.559744	-0.841668
RANBP1	0.505034	0.816538	-0.0215874	-0.838126
PROM2	0.618883	0.83383	-0.00414916	-0.837979
AGAP5	0.823172	-0.126736	-0.964656	-0.83792
YWHAH	0.211667	0.314709	-0.520403	-0.835112
BMI1	0.234213	0.309588	-0.522696	-0.832284
AHSA1	0.528292	0.53958	-0.290309	-0.829888
PCNA	0.732015	0.8707	0.0420665	-0.828634
POLR1B	0.736017	0.67407	-0.151871	-0.825941
SYNJ2BP	0.507183	0.270809	-0.554044	-0.824853
ODF2L	0.264062	0.375262	-0.44848	-0.823742
TBC1D24	0.664672	0.783076	-0.0405393	-0.823615
FCGBP	1.2171	0.59474	-0.228729	-0.82347
BBS7	0.00891861	0.531744	-0.288607	-0.820352
PPP1R35	0.218631	0.227506	-0.591399	-0.818905
THAP11	0.247038	0.579412	-0.238588	-0.818
ACAD8	0.0538793	0.430443	-0.387494	-0.817937
HIF1AN	0.124133	0.0684648	-0.749251	-0.817715
AC005003.1	1.41767	0.982752	0.166238	-0.816514
TIMP2	0.0608484	-0.198917	-1.01389	-0.814977
ACER3	0.196991	0.121416	-0.687727	-0.809143
ICT1	0.26038	0.049309	-0.759489	-0.808798
PPP1R12B	0.00320359	0.3165	-0.48937	-0.80587
ASB6	0.0996803	-0.0625236	-0.866965	-0.804442
SNRPD1	0.261465	0.191994	-0.610949	-0.802943
CDKN2A	0.632145	1.38666	0.584547	-0.802113
GLMN	0.384727	0.323842	-0.475588	-0.79943
TPD52L2	0.0978055	-0.00602785	-0.804441	-0.798413
CYB5R1	0.0632425	0.172923	-0.624338	-0.797261
ZNF593	0.227569	-0.0510292	-0.845999	-0.79497
RILPL1	0.0663369	0.430461	-0.363574	-0.794035
LPHN1	0.92074	0.951743	0.157894	-0.793848
PPIL2	0.316481	0.529016	-0.26443	-0.793445
TCOF1	0.75	0.866486	0.0733323	-0.793154
ARIH2	0.400558	0.274739	-0.516439	-0.791179
KIAA1524	0.503806	0.600629	-0.189118	-0.789747
PIAS1	0.0540176	0.0328859	-0.755538	-0.788424
ATRX	0.292798	0.319456	-0.468623	-0.788079
MAGI3	0.601526	0.798841	0.0120821	-0.786759
MTIF2	0.0156554	0.0648195	-0.720304	-0.785124
GATA6	0.42021	0.357065	-0.427355	-0.78442
RPF1	0.224814	0.396801	-0.38338	-0.780181
GINS3	0.96347	1.13796	0.359607	-0.778357
SEPT10	0.257192	0.654413	-0.123218	-0.777631
ST13	0.00526937	0.0582075	-0.714511	-0.772718
PYROXD1	0.0867228	0.592966	-0.179384	-0.77235
ESRP2	0.219528	0.145156	-0.627108	-0.772264
KIDINS220	0.349372	0.495226	-0.276166	-0.771392
RABEPK	0.422676	0.439522	-0.329102	-0.768624
TAF1C	0.100269	-0.00607099	-0.771208	-0.765137
EIF3C	0.40174	-0.285808	-1.0483	-0.762487
NCR3LG1	0.411124	0.0540526	-0.708315	-0.762367
SH3KBP1	0.159348	0.124525	-0.636185	-0.760711
REV3L	0.662514	0.833393	0.0749747	-0.758419
RBM14	0.0496712	0.290453	-0.467451	-0.757904
MYO5A	0.364433	0.435579	-0.31961	-0.755189
RRM2	0.480223	0.380868	-0.373724	-0.754593
TSPAN33	0.18625	-0.062293	-0.816272	-0.753979
EIF3A	0.382271	0.442173	-0.311137	-0.75331
FAHD2A	0.0499314	0.0825507	-0.670594	-0.753145
PACSIN3	0.100491	0.0568944	-0.695006	-0.7519
TRAF3IP1	0.427198	0.903134	0.152583	-0.750551
PAQR6	0.840015	0.814281	0.0666185	-0.747662
TBC1D16	0.0245817	0.267685	-0.478855	-0.74654
NAGK	0.288688	0.449216	-0.295048	-0.744264
DDX18	0.0329835	0.235125	-0.506419	-0.741544
TSR1	0.223065	0.554609	-0.186321	-0.740931
HSPBP1	0.285763	-0.0637114	-0.804615	-0.740904
CHAF1A	0.557723	1.23208	0.49142	-0.740657
ZNF493	1.2784	0.176187	-0.564296	-0.740483
CCDC25	0.16927	0.415699	-0.323413	-0.739112
RRP7A	0.448531	0.270836	-0.467742	-0.738578
AP4B1	0.542505	0.672817	-0.0622641	-0.735081
RWDD4	0.28351	0.218785	-0.515025	-0.73381
ZSCAN22	0.0238391	0.149109	-0.584535	-0.733644
MPZL2	0.0192993	-0.120355	-0.85393	-0.733575
ZNF696	0.1291	-0.153553	-0.886026	-0.732473
C5orf63	0.437604	0.862066	0.133855	-0.728212
ST3GAL2	0.450585	0.345654	-0.379472	-0.725126
ZNF589	0.399953	0.066904	-0.657477	-0.724381
COG8	0.218689	-0.0349794	-0.757284	-0.722305
DHRS4	0.289712	0.368048	-0.353057	-0.721105
CNTNAP2	1.24515	0.313966	-0.406689	-0.720655
RMDN3	0.0948595	0.241082	-0.477887	-0.718969
FBXL18	0.163811	0.00818445	-0.709296	-0.71748
WDR77	0.511508	0.644911	-0.0711925	-0.716103
TM7SF3	0.223935	0.106983	-0.607928	-0.714911
ZNF529	0.223584	0.0729977	-0.641293	-0.714291
C19orf25	0.781348	0.501844	-0.210127	-0.711972
ZBTB7A	0.195161	0.389474	-0.322174	-0.711648
THOP1	0.456486	0.580991	-0.126709	-0.7077
AGO2	0.0358165	0.0548727	-0.650152	-0.705025
MAK16	0.722873	0.830487	0.127017	-0.70347
HDDC3	0.0776461	-0.0517757	-0.751813	-0.700037
ZNF251	0.36391	0.115706	-0.583605	-0.699311
TRPM4	0.237784	0.107797	-0.587555	-0.695352
TOR1A	0.403776	0.66402	-0.0308223	-0.694842
EXOSC6	0.503021	-0.0602525	-0.754772	-0.694519
NPLOC4	0.352558	0.283391	-0.409842	-0.693233
PKIB	0.472199	0.535383	-0.156004	-0.691387
PCBP2	0.0602823	0.117042	-0.573762	-0.690805
PSMD2	0.218893	-0.131966	-0.822613	-0.690647
TIMELESS	0.268437	-0.0899999	-0.777477	-0.687477
FEN1	0.626143	0.571252	-0.116223	-0.687475
PRMT7	0.0552073	0.364186	-0.323097	-0.687283
FRS2	0.0491496	0.125365	-0.561544	-0.686909
PURB	0.255682	0.365305	-0.316281	-0.681586
MANSC1	0.179554	0.432513	-0.247439	-0.679952
C19orf12	0.2979	0.410925	-0.268111	-0.679036
URI1	0.214513	0.173498	-0.5023	-0.675798
RBM17	0.302939	0.456543	-0.217597	-0.67414
TRIM27	0.109159	-0.308006	-0.981503	-0.673497
DNAJB12	0.212526	0.13894	-0.527323	-0.666263
METTL5	0.0258396	0.202487	-0.463674	-0.666161
E2F8	0.426786	0.781017	0.115896	-0.665122
BCDIN3D	0.0897615	0.336565	-0.32725	-0.663815
MECP2	0.42092	0.220065	-0.441737	-0.661802
SLC5A3	0.176436	0.530858	-0.128359	-0.659217
GMEB1	0.000529058	0.142258	-0.516684	-0.658942
SNURF	0.964485	0.370045	-0.288721	-0.658766
AATK	0.144039	0.223967	-0.434085	-0.658052
PRPS1	0.359041	0.574807	-0.0812871	-0.656094
ZSCAN25	0.151712	0.307258	-0.348801	-0.656059
PRIM1	0.314176	0.00547631	-0.650136	-0.655612
POLR2E	0.0250454	-0.101323	-0.755829	-0.654506
CTDSP1	0.1506	0.350374	-0.302685	-0.653059
SNTB2	0.35042	0.490709	-0.161891	-0.6526
DNAJC30	0.0736544	-0.00428045	-0.654644	-0.650364
DBNL	0.08629	0.205729	-0.443647	-0.649376
ETV6	0.878745	1.23341	0.587897	-0.645518
SULT1A3	0.551743	0.33068	-0.314721	-0.645401
GCLM	0.0268411	0.0638384	-0.581426	-0.645264
POLDIP2	0.209847	0.340455	-0.30349	-0.643945
PITHD1	0.0930822	0.405449	-0.237711	-0.64316
TCF20	0.050734	0.284401	-0.357544	-0.641945
EXD2	0.293064	0.221838	-0.418908	-0.640745
MPHOSPH9	0.198618	0.465957	-0.174418	-0.640375
TNFRSF10A	0.470673	0.39553	-0.244706	-0.640236
POGLUT1	0.655509	1.14087	0.501266	-0.639605
GCN1L1	0.163952	0.156417	-0.48315	-0.639567
C19orf66	0.888356	0.316295	-0.32241	-0.638705
[truncated: 556 more rows]

## Sheet: LNCaP95 10kb 1104 QIV genes
LNCaP95 10kb QIV genes
[truncated: 1,105 more rows]

[truncated: 4 more sheets: 22Rv1 10kb 1720 QI genes, 22Rv1 10kb 1169 QII genes, 22Rv1 10kb 1336 QIII genes, 22Rv1 10kb 1201 QIV genes]
