# Supplementary material for: CPSF1 inhibition promotes widespread use of intergenic polyadenylation sites and impairs glycolysis in prostate cancer cells
Source: Cell Rep. Author manuscript; Available in PMC 2025 Feb 17. (PMC11831233; doi:10.1016/j.celrep.2024.115211)
Supplement: 6 [file NIHMS2052781-supplement-6.xlsx]

## Sheet: LNCaP Intron 1742 QI genes 
LNCaP Intronic QI genes
Gene ID	logFC_Exons_RNAcounts_LNCaP	logFC_ThreePrimeUTR_PACcounts_LNCaP	logFC_Introns_PACcounts_LNCaP	PAC-score
MARC1	-0.378435	-0.311661	-0.0432174	0.268443
MARCH9	-0.158208	-0.241946	0.316471	0.558417
SEPT1	-0.672549	-0.761121	0.240962	1.00208
SEPT11	-0.353453	-0.453509	-0.193422	0.260086
AAMDC	-0.328009	-0.15239	0.201226	0.353615
AARS	-0.280821	-0.520895	0.134732	0.655628
ABCB7	-0.332041	-0.379541	-0.30373	0.0758112
ABHD14B	-0.325196	-0.49742	-0.00114891	0.496271
ABHD17C	-0.188806	-0.495367	-0.237144	0.258223
ABI2	-0.577194	-0.824812	-0.153439	0.671374
ABL1	-0.120579	-0.428143	-0.125759	0.302384
ACAD9	-0.0868399	-0.20568	-0.0553064	0.150373
ACAT1	-0.112813	0.0470667	0.155831	0.108764
ACAT2	-0.116642	-0.279098	-0.189154	0.0899442
ACBD6	-1.23868	-1.00658	-0.0137296	0.992853
ACLY	-0.168786	-0.346347	-0.143126	0.203221
ACOT13	-0.0724961	-0.215529	-0.111522	0.104007
ACOX3	-0.382082	-1.56319	-0.316748	1.24644
ACP6	-0.436242	-0.480187	-0.306606	0.173582
ACPP	-0.022233	-0.244428	0.0493324	0.293761
ACTR3C	-0.0269493	-0.449378	-0.101707	0.347672
ACTR6	-0.311097	0.0750654	0.888264	0.813198
ACVR2B	-0.661894	-0.833539	-0.564876	0.268663
ADAM22	-0.571273	-0.791989	0.0752925	0.867281
ADAMTS13	-0.600833	-0.995454	0.43051	1.42596
ADAR	-0.0574095	-0.0684515	0.161469	0.22992
ADAT2	-0.528927	-0.50897	-0.161873	0.347098
ADCY1	-0.702333	-0.812135	-0.273149	0.538987
ADD3	-0.62259	-0.559451	-0.140669	0.418782
ADNP2	-0.151215	-0.395903	0.420052	0.815955
AEBP2	-0.182206	-0.369268	0.550963	0.920231
AFTPH	-0.102554	-0.563542	-0.126453	0.437089
AGAP1	-0.233458	-0.417625	-0.161095	0.25653
AGBL5	-0.664313	-1.01684	0.32606	1.3429
AGO1	-0.0843807	-0.471815	-0.434386	0.037429
AGO3	-0.523275	-0.59968	-0.0355537	0.564126
AGO4	-0.832193	-0.980429	-0.760521	0.219908
AHCY	-0.023904	-0.0416339	0.0672759	0.10891
AHDC1	-0.088452	-0.291592	-0.232061	0.0595308
AHI1	-0.317144	-0.204983	-0.122744	0.082239
AHNAK	-0.241255	-0.00703327	1.50062	1.50766
AIG1	-0.854737	-0.55902	-0.510838	0.0481819
AIMP1	-0.000355239	-0.00805434	0.204503	0.212557
AK2	-0.111866	-0.0950374	-0.0807713	0.0142661
AKAP17A	-0.0983866	-0.0405684	0.281789	0.322357
AKNA	-0.527832	-0.522206	-0.258141	0.264065
ALCAM	-0.289073	-0.294963	-0.223205	0.071758
ALDH2	-1.21016	-0.734225	-0.680092	0.0541334
ALDH3B2	-0.573422	-0.795003	-0.587115	0.207888
ALG11	-0.473374	-0.339073	0.0919662	0.431039
ALG13	-0.178579	0.0501362	0.0765854	0.0264491
ALG6	-0.0219155	-0.2184	-0.0371243	0.181276
ALKBH3	-0.208027	-0.262015	-0.166852	0.0951624
ALKBH4	-0.0660004	-0.144878	0.508269	0.653147
ALKBH5	-0.0314648	-0.125993	-0.0961176	0.0298757
ALPK1	-0.60537	-0.741013	-0.334513	0.4065
ALS2	-0.0375071	-0.103415	-0.0432657	0.0601498
AMMECR1L	-0.0179386	-0.142139	0.316236	0.458375
AMZ2	-0.228083	-0.214846	-0.0366576	0.178188
ANAPC16	-0.171172	-0.0989454	-0.0656799	0.0332656
ANGEL1	-0.530973	-0.831308	-0.111646	0.719662
ANKH	-0.181273	-0.188279	-0.146742	0.0415376
ANKIB1	-0.268034	-0.310869	-0.305355	0.00551385
ANKRA2	-0.197603	0.0412114	0.16284	0.121628
ANKRD10	-0.216367	-0.73357	-0.0271995	0.706371
ANKRD12	-0.0741601	-0.150001	0.0771444	0.227145
ANKRD16	-0.422399	-0.699491	-0.167931	0.53156
ANKRD42	-0.118741	-0.0392805	0.904134	0.943414
ANKS3	-0.0451107	-0.434986	0.0507179	0.485704
ANO10	-0.200753	-0.474172	0.205656	0.679828
AP2B1	-0.0816049	-0.332291	-0.0923941	0.239897
AP3B1	-0.171429	-0.00182361	0.0952525	0.0970761
AP4M1	-0.119734	-0.507439	0.301955	0.809394
APBB1	-0.550183	-0.904004	-0.389132	0.514872
APMAP	-0.00194835	0.0908874	0.508823	0.417935
APP	-0.161583	-0.248621	-0.226092	0.022529
AR	-0.395015	-0.424682	-0.371273	0.0534082
ARAP1	-0.211225	0.0367614	0.417321	0.38056
AREL1	-0.154514	-0.231453	0.153338	0.384791
ARFGAP3	-0.343505	-0.218102	0.353303	0.571405
ARHGAP11A	-0.227586	-0.251446	-0.171958	0.0794878
ARHGAP21	-0.122518	-0.199367	0.0162628	0.215629
ARHGAP26	-0.182764	-0.438262	-0.165806	0.272456
ARHGAP29	-0.152018	0.0497853	0.105771	0.055986
ARHGAP44	-0.329463	-0.715127	-0.526414	0.188712
ARHGEF26	-0.616581	-0.391109	0.202297	0.593406
ARHGEF35	-0.420873	-0.0734814	0.0319948	0.105476
ARHGEF5	-0.304521	-0.403797	-0.363147	0.0406493
ARHGEF9	-0.460626	-0.357212	-0.163569	0.193643
ARID3A	-0.294133	-0.472744	-0.38438	0.0883642
ARIH1	-0.310574	-0.394068	-0.25503	0.139038
ARL13B	-0.0433791	-0.349214	0.0148213	0.364035
ARL6IP5	-0.155851	-0.191532	0.0560937	0.247626
ARMC9	-0.388255	-0.19795	0.0556847	0.253635
ARMCX3	-0.236744	-0.164827	0.0200528	0.18488
ARNT	-0.533512	-0.696338	-0.256692	0.439645
ARPC5	-0.0911472	0.196559	0.963942	0.767383
ARRB2	-0.270397	-0.393196	-0.165097	0.228099
ARSA	-0.402788	-0.361792	-0.0695673	0.292225
ARSG	-0.458324	-0.882176	-0.0889034	0.793273
ASAH2B	-0.0851998	0.130738	1.47895	1.34821
ASH1L	-0.222305	-0.254175	-0.198185	0.0559899
ASMTL	-0.46092	-0.787526	-0.424237	0.363289
ASNS	-0.291041	-0.4917	0.22665	0.718349
ASPH	-0.936947	-0.940588	-0.455754	0.484834
ASS1	-1.0399	-1.30276	-1.13872	0.164042
ASTN2	-0.146391	-0.117824	-0.110548	0.00727627
ASXL2	-0.0599843	-0.0881023	-0.0206553	0.0674471
ATAD1	-0.0925798	-0.485333	-0.172415	0.312918
ATF2	-0.180595	-0.0586776	-0.0202271	0.0384505
ATG10	-0.262339	-0.527361	-0.249123	0.278238
ATG16L2	-1.80564	-1.89879	-0.91832	0.980474
ATM	-0.30909	-0.0169943	0.157455	0.174449
ATP11B	-0.0140303	0.162125	0.198736	0.0366102
ATP13A2	-0.261935	-0.876265	0.233012	1.10928
ATP1A1	-0.278822	-0.459917	-0.429721	0.0301958
ATP2C1	-0.0291308	-0.305095	-0.0996745	0.20542
ATP2C2	-0.843526	-1.02993	-0.995292	0.0346371
ATP5G2	-0.273534	-0.649044	1.2426	1.89164
ATP5H	-0.017355	-0.0309177	1.92135	1.95226
ATP5S	-0.254876	-0.344358	0.143391	0.487749
ATP6V1D	-0.0131629	0.0577437	0.403604	0.34586
ATPAF2	-0.195886	-0.204964	-0.0534268	0.151537
ATRX	-0.277359	-0.388872	-0.204214	0.184658
ATXN10	-0.0552802	-0.109641	-0.0827995	0.0268418
ATXN3	-0.446589	-0.30663	-0.239617	0.0670135
AUH	-0.196917	-0.106517	0.143615	0.250133
AUNIP	-0.328944	-0.252917	0.280893	0.53381
AURKB	-0.388496	-0.732178	-0.320514	0.411664
AVEN	-0.644445	-0.807714	0.428345	1.23606
AZI1	-0.0538464	-0.329017	-0.0382132	0.290804
AZI2	-0.0949203	0.204567	0.329464	0.124898
B3GNTL1	-0.0659369	-0.194191	0.13942	0.333611
B9D1	-0.81075	-0.962739	-0.853306	0.109433
BACH1	-0.455098	-0.10756	0.627226	0.734786
BAG4	-0.0599023	-0.24099	-0.178767	0.0622229
BAZ2A	-0.115194	-0.122974	-0.122875	9.85702e-05
BAZ2B	-0.369188	-0.464331	0.234026	0.698357
BBS2	-0.647865	-0.129425	0.514621	0.644046
BCAM	-0.749703	-1.08511	-0.813018	0.272093
BCAS2	-0.0743769	-0.0533685	0.343136	0.396505
BCAS3	-0.149532	-0.113297	-0.00613147	0.107166
BCAS4	-0.139363	-0.89244	0.220041	1.11248
BCHE	-3.16722	-3.33652	-3.04465	0.291871
BCL2L2	-0.284717	0.0965741	0.138583	0.0420086
BCL6	-0.34689	-0.16542	0.00142247	0.166843
BCL7A	-0.0596924	-0.0979439	-0.0911144	0.00682952
BCOR	-0.211997	-0.256016	0.932931	1.18895
BET1	-0.26415	-0.292366	0.924437	1.2168
BID	-0.694765	-0.712334	-0.359767	0.352568
BIN3	-0.248384	-0.0597923	0.0774054	0.137198
BIRC2	-0.134943	0.259515	0.413292	0.153776
BLVRA	-0.268846	-0.458033	-0.428903	0.02913
BLZF1	-0.448773	-0.518564	-0.0794139	0.43915
BNIP2	-0.0575638	0.226665	0.436751	0.210086
BNIP3	-0.995743	-1.29296	-0.859078	0.433879
BNIP3L	-1.15678	-0.983986	0.619401	1.60339
BRD9	-0.328173	-0.760908	-0.216767	0.544141
BRI3	-0.179816	-0.544544	0.109093	0.653637
BTBD2	-0.290394	-0.491608	-0.118691	0.372917
BTBD9	-0.0676015	-0.221386	0.0341052	0.255491
BTF3	-0.0220326	0.00992726	0.440223	0.430296
BTN2A1	-0.0478806	0.269678	0.480014	0.210336
BUB1	-0.315284	-0.0919262	0.503127	0.595053
BUB1B	-0.0654229	-0.147452	0.221368	0.36882
C10orf88	-0.0681022	0.178987	0.210362	0.0313751
C11orf30	-0.0975745	-0.474814	-0.334506	0.140308
C11orf73	-0.206491	-0.0950837	-0.0022112	0.0928725
C12orf73	-0.44335	-0.269224	0.163581	0.432805
C12orf75	-0.447972	-0.154474	-0.0546506	0.0998238
C12orf76	-0.233367	0.246115	0.716431	0.470316
C14orf1	-0.0872022	-0.0919233	0.421009	0.512932
C14orf159	-0.410607	-0.445997	-0.165668	0.280329
C14orf79	-0.282104	-0.627044	1.10588	1.73292
C14orf93	-0.655018	-0.54282	0.114482	0.657302
C15orf65	-0.246658	0.0789779	0.255552	0.176574
C16orf45	-0.36888	0.0318935	0.212207	0.180313
C16orf58	-0.130559	-0.322823	-0.217367	0.105456
C16orf87	-0.0573029	-0.236333	0.381516	0.617849
C17orf75	-0.0994114	0.0967057	0.652917	0.556211
C17orf85	-0.231229	-0.139677	0.170976	0.310653
C1orf112	-0.17187	-0.355256	0.239245	0.594501
C1orf123	-0.0253222	0.0739364	0.51631	0.442373
C1orf172	-0.0595181	-0.0300733	0.238751	0.268825
C1orf27	-0.801847	-0.591988	-0.457649	0.134339
C1orf50	-0.124409	-0.0725481	1.02977	1.10231
C1orf63	-0.384135	-0.0806752	0.330516	0.411191
C21orf58	-0.345312	-0.888427	0.0342483	0.922675
C2CD3	-0.0672436	0.0259134	0.0931845	0.0672711
C2CD5	-0.120179	-0.315248	-0.113099	0.20215
C3orf17	-0.163424	-0.307549	0.57254	0.880089
C4orf21	-0.488235	-0.711153	0.155025	0.866177
C4orf27	-0.207661	0.0526118	0.270944	0.218332
C5orf15	-0.109818	-0.22396	-0.144298	0.0796619
C5orf45	-0.380404	-0.954071	-0.297634	0.656437
C5orf66	-0.467824	-0.687959	0.429793	1.11775
C6orf106	-0.0468558	-0.112721	-0.03638	0.0763406
C6orf57	-0.457565	-0.333005	-0.0997638	0.233242
C7orf50	-0.0902847	-0.234202	0.0408411	0.275043
C7orf63	-0.687465	-0.0336508	0.0636182	0.097269
C7orf73	-0.175928	0.0790843	0.465418	0.386334
C9orf152	-0.510581	-0.223584	-0.105524	0.11806
C9orf91	-0.436276	-0.748448	-0.532774	0.215674
CA12	-0.744384	-0.755506	-0.600386	0.15512
CAB39L	-0.323438	-0.344071	-0.0846958	0.259376
CABIN1	-0.170491	-0.199915	-0.172447	0.0274682
CACNB3	-0.241493	-0.452335	0.315418	0.767753
CADM1	-0.391808	-0.648482	-0.435711	0.21277
CADM4	-0.340938	-0.752518	-0.72902	0.0234974
CALCOCO2	-0.300242	-0.202435	-0.107152	0.0952834
CAMK2D	-0.571773	-1.34194	0.0300058	1.37194
CAMKK1	-0.291215	-0.30763	-0.276643	0.0309868
CAMKK2	-0.458463	-0.674865	-0.656998	0.0178673
CAMLG	-0.37503	-0.558678	-0.367132	0.191546
CANT1	-0.428705	-0.703661	-0.514533	0.189127
CARHSP1	-0.685594	-0.732078	-0.233866	0.498212
CASC5	-0.153174	-0.490731	-0.304755	0.185976
CASKIN1	-0.727908	-1.35788	-0.965978	0.391902
CASP4	-0.426974	-0.616866	-0.0095659	0.607301
CASP6	-0.148386	-0.0177992	0.574775	0.592574
CBR4	-0.125883	-0.126776	-0.0709527	0.0558237
CBS	-0.332488	-0.298395	-0.184664	0.113731
CBWD2	-0.365684	0.0239033	0.269928	0.246025
CBX4	-0.443326	-0.391633	-0.308526	0.0831066
CCBL2	-0.757513	-0.661278	-0.578347	0.0829307
CCDC102A	-0.424884	-0.644071	-0.0732421	0.570829
CCDC110	-0.11949	-0.270939	0.501615	0.772555
CCDC125	-0.144398	-0.296709	0.244115	0.540824
CCDC149	-0.0560057	-0.380974	-0.36668	0.0142937
CCDC18	-0.0613946	-0.0344702	-0.0276225	0.00684773
CCDC24	-0.140292	-0.379814	-0.248948	0.130865
CCDC34	-0.0277887	0.0522348	0.441601	0.389367
CCDC50	-0.0858594	0.0458168	0.13204	0.0862233
CCDC57	-0.981015	-1.06461	-0.524572	0.540038
CCDC59	-0.230598	-0.0785596	0.810049	0.888608
CCDC77	-0.192591	-0.725484	-0.137732	0.587752
CCDC88A	-0.0611691	-0.270476	-0.0254495	0.245026
CCDC91	-0.2734	-0.215052	-0.0789964	0.136055
CCDC93	-0.240887	-0.680276	-0.113009	0.567268
CCNB1IP1	-0.419857	-0.739908	0.590725	1.33063
CCNB2	-0.482973	-0.39323	0.338081	0.731312
CCNC	-0.159511	-0.226535	-0.167536	0.0589983
CCNG1	-0.5121	-0.596028	0.992858	1.58889
CCNG2	-0.695395	-0.120155	0.850012	0.970167
CCNH	-0.352689	0.215581	0.6143	0.398719
CCNI	-0.902898	-1.0917	-0.575616	0.516087
CCNL1	-0.385541	-0.300567	0.289906	0.590473
CCNL2	-0.759418	-0.639654	0.0797809	0.719435
CCNY	-0.289637	-0.135826	-0.112522	0.0233042
CCP110	-0.31435	-0.601569	-0.080321	0.521248
CCPG1	-0.33121	-0.40988	-0.155937	0.253943
CD59	-0.0603754	0.016339	0.611248	0.594909
CDC25C	-0.209345	-0.381839	-0.158075	0.223763
CDC26	-0.121655	0.141111	0.940652	0.799541
CDC42EP4	-0.297087	-0.596952	-0.564368	0.0325838
CDC45	-0.0109646	0.11963	0.154537	0.0349063
CDC73	-0.124757	-0.250201	-0.249516	0.000685475
CDCA4	-0.247286	-0.0175574	0.63271	0.650268
CDH26	-1.09774	-0.895088	-0.681149	0.21394
CDK12	-0.254335	-0.133331	-0.0818379	0.0514932
CDK14	-0.330728	-0.341093	-0.119236	0.221857
CDK5RAP2	-0.0617275	-0.258994	-0.0871048	0.171889
CDKAL1	-0.309548	-0.284307	-0.215557	0.0687494
CEBPZ-AS1	-0.0699236	0.0318125	0.542231	0.510418
CECR5	-0.148502	-0.122842	0.090018	0.21286
CENPA	-0.29175	-0.316988	1.41906	1.73605
CENPC	-0.617257	-0.14815	1.69516	1.84331
CENPE	-0.462755	-0.556411	0.294566	0.850977
CENPF	-0.454813	-0.278748	0.0807646	0.359513
CENPH	-0.428242	-0.604918	0.120091	0.725009
CENPP	-0.143258	-0.196599	0.165458	0.362057
CENPV	-0.698698	-0.908502	-0.595076	0.313426
CEP128	-0.438478	-0.112606	0.136979	0.249585
CEP152	-0.281967	-0.153604	0.275571	0.429175
CEP170	-0.506575	-0.328668	-0.222854	0.105815
CEP57	-0.443662	-0.444493	-0.368686	0.0758071
CEP57L1	-0.329497	-0.486566	-0.0974969	0.389069
CEP89	-0.373454	-0.533376	-0.196671	0.336705
CEP95	-0.241017	-0.370088	-0.197136	0.172953
CEPT1	-0.0347309	0.0319284	0.0354769	0.00354857
CETN2	-0.0908672	0.0144511	0.197105	0.182654
CETN3	-0.165437	0.132509	0.359664	0.227154
CFDP1	-0.425662	-0.092754	-0.076869	0.015885
CHCHD6	-0.0502748	-0.340737	0.035747	0.376484
CHD1L	-0.190446	-0.429864	-0.153965	0.275898
CHD2	-0.317282	-0.328901	0.140396	0.469297
CHD3	-0.0546944	-0.162715	0.104486	0.267201
CHEK1	-0.243905	-0.245945	0.122769	0.368714
CHFR	-0.106936	-0.151259	0.238098	0.389357
CHID1	-0.138249	-0.564781	0.766235	1.33102
CHMP2A	-0.551042	-0.74455	-0.432914	0.311636
CHRNA5	-0.18849	0.00622662	0.440189	0.433962
CIR1	-0.292812	-0.355618	0.00387761	0.359496
CIRBP	-0.565323	-0.57679	0.322471	0.899261
CIT	-0.202894	-0.512951	-0.171188	0.341763
CIZ1	-0.224791	-0.336519	-0.329124	0.00739532
CKAP5	-0.00627238	0.0618745	0.0623469	0.000472364
CKMT1B	-0.453686	-0.365707	0.461612	0.827319
CLCN4	-0.214673	0.230363	0.374056	0.143693
CLDN12	-1.00395	-0.803266	0.934238	1.7375
CLDN4	-0.461104	-0.542696	0.200225	0.742921
CLEC16A	-0.118544	-0.096855	-0.0174312	0.0794237
CLIC4	-0.593399	-0.595838	-0.346972	0.248865
CLK2	-0.526342	-0.864395	-0.292145	0.57225
CLK3	-0.483441	-0.525336	-0.270187	0.255149
CLNS1A	-0.378594	-0.234501	1.13718	1.37168
CLOCK	-0.26711	-0.216178	-0.154124	0.0620545
CLSTN1	-0.599947	-0.520404	-0.320031	0.200373
CLSTN3	-1.09527	-1.53251	-0.813967	0.718546
CLUAP1	-0.482265	-0.389264	0.15039	0.539653
CLYBL	-0.47673	-0.64042	-0.491985	0.148435
CNNM2	-0.471584	-0.612661	-0.0616273	0.551034
CNOT6L	-0.179247	-0.368772	-0.274806	0.0939662
CNTROB	-0.12496	-0.391663	-0.231139	0.160524
COG5	-0.227481	-0.175198	-0.0742463	0.100952
COG6	-0.501978	-0.588953	0.673981	1.26293
COIL	-0.118404	-0.485535	-0.212068	0.273468
COL18A1	-0.614378	-0.823936	0.639422	1.46336
COLCA1	-1.00415	-0.677619	0.385439	1.06306
COMMD1	-0.605347	-0.59448	-0.101181	0.493299
COMMD10	-0.664168	-0.944668	0.245042	1.18971
COPB1	-0.29344	-0.491386	0.113811	0.605197
COPZ1	-0.0231318	-0.256608	-0.217257	0.0393512
COQ2	-0.180701	-0.308855	-0.0246663	0.284189
COQ9	-0.0988779	-0.119726	0.0803124	0.200038
COX11	-0.0700925	-0.173408	0.63906	0.812468
COX7A2L	-0.0155298	0.236866	0.560054	0.323189
CPNE3	-0.326622	0.0538853	0.698576	0.644691
CPOX	-0.153166	0.0737116	0.90234	0.828629
CPQ	-0.922451	-0.941702	-0.176417	0.765286
CPSF1	-0.651422	-1.18377	0.321744	1.50552
CRBN	-0.508525	-0.510134	0.422394	0.932529
CREB1	-0.103397	-0.22973	-0.0546745	0.175055
CREB3L4	-0.232857	-0.274541	0.283735	0.558277
CREBRF	-0.304823	-0.236929	-0.231129	0.00579974
CREG1	-0.0858571	-0.0154713	0.404389	0.41986
CRISPLD2	-0.149298	-0.167099	-0.140798	0.0263005
CRLF3	-0.314123	-0.166087	-0.12286	0.0432268
CRTAP	-0.283149	-0.778103	-0.160904	0.617199
CRTC1	-0.125675	-0.298873	-0.287756	0.0111167
CSAD	-0.50638	-0.126839	0.110222	0.237061
CSNK1G2	-0.123705	-0.0448548	0.110162	0.155016
CSNK2A2	-0.0322622	0.0473068	0.18939	0.142083
CSTF1	-0.07174	-0.129854	0.151676	0.28153
CTBP1	-0.269824	-0.436875	-0.213758	0.223117
CTC1	-0.522005	-0.110633	0.355115	0.465748
CTDSP1	-0.0302879	-0.359002	-0.251906	0.107096
CTIF	-0.570687	-0.532497	-0.327626	0.204871
CTNNAL1	-0.561779	-0.305829	-0.0431108	0.262719
CTNND1	-0.320783	-0.368609	-0.272356	0.0962524
CTPS2	-0.525156	-0.601172	-0.257879	0.343293
CTSH	-0.203472	-0.560666	-0.0651497	0.495517
CUEDC1	-0.777243	-1.24808	-0.643065	0.605015
CUEDC2	-0.115854	-0.510509	0.452116	0.962625
CUL4A	-0.0769771	-0.1833	0.00245258	0.185753
CUL7	-0.546344	-1.09114	-0.293484	0.797654
CUL9	-0.463016	-1.28985	-0.154487	1.13537
CWF19L1	-0.0732811	-0.0144559	0.184677	0.199133
CWF19L2	-0.0704596	-0.0828368	-0.0582274	0.0246094
CXADR	-0.271329	-0.340651	-0.236007	0.104644
CXorf38	-0.199605	-0.26965	-0.234955	0.034695
CYFIP1	-0.102501	-0.0164165	0.109217	0.125634
CYP2R1	-0.189558	-0.318054	-0.00742748	0.310627
CYSTM1	-0.0607052	0.0189224	0.506902	0.48798
CYTH3	-0.558548	-0.646887	-0.587592	0.0592952
D2HGDH	-0.367258	-0.610879	-0.35883	0.252049
DAAM1	-0.200782	-0.160855	0.269607	0.430462
DALRD3	-0.361026	-0.624133	0.378524	1.00266
DARS2	-0.923671	-1.22365	-0.526661	0.696986
DAZAP2	-0.0685759	0.135963	1.52965	1.39369
DCAF10	-0.181178	-0.270999	-0.261457	0.00954194
DCAF16	-0.816025	-0.732304	-0.0979946	0.63431
DCAKD	-0.229831	-0.495327	-0.0942697	0.401057
DCPS	-0.243717	-0.402542	-0.0879138	0.314628
DCTN6	-0.295516	-0.353963	-0.173006	0.180957
DDAH1	-0.181375	-0.139924	-0.013339	0.126585
DDC	-0.849512	-0.674936	0.314892	0.989827
DDHD2	-0.752703	-0.935832	0.482734	1.41857
DDOST	-0.0212365	-0.0910742	0.228104	0.319178
DDX11	-0.135651	-0.547222	0.248586	0.795808
DDX17	-0.207504	-0.194332	-0.06671	0.127622
DDX18	-0.22422	-0.160254	0.101126	0.26138
DDX50	-0.265069	-0.563273	0.00109257	0.564365
DDX55	-0.00926844	0.0911514	0.135665	0.0445138
DDX6	-0.229727	-0.389659	-0.158827	0.230832
DEAF1	-0.19506	-0.570902	-0.129764	0.441138
DECR1	-0.198448	-0.477692	0.120361	0.598053
DEF6	-0.196847	-0.568301	0.344005	0.912306
DEK	-0.243792	-0.345991	-0.222136	0.123855
DENND1A	-0.420018	-0.496078	-0.241124	0.254953
DENND4B	-0.559844	-0.989582	-0.544195	0.445388
DEPDC1B	-0.141253	-0.13906	0.07714	0.2162
DEPDC5	-0.22128	-0.34389	-0.0863408	0.257549
DEPTOR	-0.128674	-0.278558	-0.0319458	0.246613
DERA	-0.750866	-0.644861	-0.156125	0.488736
DESI1	-0.147225	-0.469161	-0.180573	0.288588
DFNB31	-0.230758	-0.253898	-0.167353	0.086545
DGCR2	-0.0491741	-0.0098122	0.0199499	0.0297621
DGKD	-0.372546	-0.280156	0.0712291	0.351385
DGKH	-0.29585	-0.328067	0.126304	0.454371
DHRS3	-1.28567	-1.60554	-0.923784	0.681752
DHTKD1	-0.314974	-0.710607	-0.705313	0.00529372
DHX32	-0.151283	-0.0492943	-0.0444166	0.00487769
DHX8	-0.119346	-0.319651	0.0233303	0.342981
DIAPH2	-0.230984	-0.235601	0.0442311	0.279832
DIAPH3	-0.399231	-0.917225	-0.213404	0.703821
DIS3L	-0.237468	-0.43143	-0.361053	0.070377
DIXDC1	-0.741529	-0.933284	-0.684293	0.248991
DLG4	-0.909583	-1.0848	-0.0938283	0.990972
DLG5	-0.0112681	-0.0395938	0.000641389	0.0402352
DLGAP5	-0.506349	-0.692455	-0.327608	0.364846
DNAH14	-0.517843	-1.43092	-0.0207549	1.41017
DNAJC1	-0.0256836	-0.141868	0.177349	0.319217
DNAJC17	-0.177818	-0.596759	0.124635	0.721394
DNAJC22	-0.730794	-0.674045	-0.261599	0.412446
DNAJC24	-0.30541	-0.753773	-0.271062	0.482711
DNASE1	-0.594071	-1.05057	-0.331544	0.719029
DNASE2	-0.238913	-0.502717	0.0499873	0.552705
DNMT3B	-0.381207	-0.433088	-0.237966	0.195122
DOCK5	-0.0432318	-0.168542	0.21371	0.382252
DPCD	-0.506922	-0.578878	-0.413115	0.165763
DPH5	-0.169185	-0.0723488	0.794225	0.866574
DPH6	-0.371934	-0.357308	0.266664	0.623973
DPH7	-0.236609	-0.0308091	0.23464	0.265449
DPY30	-0.390994	-0.340099	1.2252	1.5653
DRG1	-0.0659134	0.00876827	0.269621	0.260852
DSCR3	-0.0715153	0.0716226	0.411323	0.3397
DSEL	-0.131955	-0.0698707	-0.0564873	0.0133834
DSP	-0.398349	-0.467305	-0.349482	0.117824
DTD1	-0.332989	-0.177254	0.039776	0.21703
DTL	-0.230524	-0.372471	-0.272066	0.100405
DTNA	-0.273076	-0.787505	-0.593005	0.1945
DUSP22	-0.12416	0.0463139	0.07602	0.029706
DUSP4	-0.765238	-1.04395	-0.461842	0.582111
DYM	-0.289083	-0.374499	-0.328613	0.045886
DYNC1I2	-0.021859	-0.0307473	0.0214549	0.0522022
DYX1C1	-0.0872385	-0.344931	-0.0282571	0.316674
EBPL	-0.312515	-0.50641	-0.4652	0.0412107
ECD	-0.633766	-0.575564	-0.429035	0.146529
ECE1	-0.172649	-0.527549	0.033859	0.561408
ECI1	-0.0876241	-0.250346	-0.186305	0.0640402
ECT2	-0.320811	0.0300433	0.242545	0.212502
EDC3	-0.0168262	-0.221571	-0.132478	0.0890933
EEFSEC	-0.0697056	-0.373261	0.0985684	0.471829
EFCAB2	-0.178515	-0.542429	0.30665	0.849079
EFHC1	-0.730085	-0.840444	-0.333573	0.50687
EFNA5	-0.740119	-0.727226	-0.622061	0.105165
EGFR	-1.0202	-1.36813	-0.704538	0.663589
EGLN1	-0.416538	-0.480475	-0.442035	0.0384393
EGLN3	-0.944088	-1.11838	0.699395	1.81777
EHF	-0.514147	-0.65471	-0.599963	0.0547465
EIF2A	-0.37548	-0.543604	0.0627605	0.606364
EIF2AK1	-0.408821	-0.544762	-0.376751	0.168011
EIF2AK2	-0.221955	-0.229657	-0.19931	0.0303465
EIF2B1	-0.0205443	-0.0583997	-0.0255532	0.0328464
EIF2D	-0.296692	-0.266114	0.335174	0.601288
EIF2S2	-0.04354	-0.176913	0.15435	0.331263
EIF2S3	-0.0503859	-0.394889	0.198071	0.59296
EIF3C	-0.157442	-0.572172	0.139284	0.711457
EIF3D	-0.056179	0.0359411	0.474316	0.438375
EIF3E	-0.264474	-0.1556	0.0210385	0.176638
EIF3F	-0.284702	0.0537479	0.413531	0.359783
EIF3H	-0.112837	0.00345957	0.620426	0.616966
EIF4E3	-0.84721	-1.02977	-0.240855	0.788913
EIF4EBP1	-0.600793	-1.03931	-0.665341	0.373968
EIF4ENIF1	-0.416727	-0.709258	-0.683945	0.0253129
EIF4G3	-0.281232	-0.426446	-0.333741	0.0927045
ELF2	-0.0904201	0.25038	0.313707	0.063327
ELMOD3	-0.0455785	-0.554446	-0.249781	0.304665
ELOVL6	-0.628551	-0.925999	-0.36323	0.562769
EML1	-0.161763	-0.43833	0.0535394	0.49187
EML2	-0.0935615	-0.434173	0.131267	0.565441
ENO1	-0.239067	-0.383525	-0.265362	0.118163
ENTPD4	-0.60702	-0.785219	-0.677719	0.1075
ENTPD6	-0.0971433	-0.397154	-0.0566578	0.340497
EPB41L1	-0.124292	-0.324502	0.155218	0.47972
EPB41L4B	-0.154756	0.228137	0.584608	0.356471
EPB41L5	-0.400617	-0.539086	-0.136659	0.402427
EPC2	-0.051001	-0.592109	-0.0980977	0.494011
EPG5	-0.377796	-0.637259	-0.348924	0.288335
EPHA10	-0.180764	-0.0714745	0.0579525	0.129427
EPHB4	-0.531443	-0.838893	0.0236134	0.862507
EPRS	-0.0574683	-0.181862	-0.0969955	0.0848666
ERAP1	-0.473906	-0.132966	0.145306	0.278272
ERBB2	-0.656589	-1.14297	-0.473049	0.669923
ERBB3	-0.433448	-0.75213	-0.393826	0.358305
ERCC1	-0.415101	-0.7917	-0.269262	0.522438
ERCC2	-0.107682	-0.190409	0.00807308	0.198483
ERCC6L2	-0.0874313	-0.348099	-0.0582178	0.289881
ERCC8	-0.338134	-0.286403	-0.257178	0.029225
ERI2	-0.0613416	-0.0305693	1.69007	1.72064
ERLEC1	-0.26973	0.0170519	0.0975188	0.0804669
ERMARD	-0.0821712	-0.35611	0.541209	0.897319
ERMP1	-0.879262	-1.18177	0.283807	1.46558
ERO1L	-0.894506	-1.01599	0.503416	1.51941
ESCO1	-0.0629771	-0.158072	0.21735	0.375423
ETHE1	-0.536274	-0.550402	0.252966	0.803368
EVC	-0.895514	-0.933114	-0.749288	0.183825
EVL	-0.337288	-0.236273	-0.230576	0.00569637
EXO1	-0.371279	-0.479868	0.319481	0.799349
EXOC1	-0.0575798	0.0144955	0.355121	0.340626
EXOC4	-0.949453	-1.42794	-0.227815	1.20013
EXOG	-0.26442	-0.364503	0.175099	0.539602
EXOSC7	-0.497564	-0.725121	-0.609687	0.115434
EXOSC8	-0.168395	0.0937267	1.04128	0.947558
EXT1	-0.160133	-0.938438	0.144456	1.08289
FADS1	-0.810159	-1.05655	-0.704204	0.352346
FADS3	-0.0500057	-0.155301	0.105166	0.260468
FAF1	-0.0700041	-0.220763	-0.0587696	0.161994
FAM104A	-0.0218882	0.117278	0.247806	0.130528
FAM118A	-0.896625	-1.06231	-0.50911	0.553196
FAM120AOS	-0.203613	-0.201376	-0.098389	0.102987
FAM134B	-0.207967	-0.160459	-0.0720472	0.0884118
FAM13A	-0.860432	-1.01493	-0.219548	0.795384
FAM149B1	-0.747892	-0.511534	-0.244151	0.267384
FAM172A	-0.331001	-0.359449	0.358114	0.717563
FAM173B	-0.031623	0.10024	0.103637	0.00339651
FAM174B	-0.104781	-0.176418	0.164107	0.340525
FAM185A	-0.332478	-0.301766	0.392438	0.694204
FAM189B	-0.39028	-0.478371	0.219308	0.697679
FAM193A	-0.127695	-0.51368	-0.146434	0.367247
FAM206A	-0.288795	-0.108732	0.268783	0.377514
FAM208A	-0.295355	-0.154328	-0.106134	0.0481939
FAM20B	-0.371096	-0.304381	-0.302902	0.00147942
FAM221A	-0.666506	-0.566022	0.130286	0.696308
FAM227A	-0.503467	-0.742263	-0.333907	0.408356
FAM47E	-0.102981	-0.475348	0.396164	0.871513
FAM65B	-3.21301	-3.03304	-1.88927	1.14377
FAM72A	-0.184309	0.0881456	0.111705	0.0235595
FAM72D	-0.137266	0.114626	0.430927	0.3163
FAM73A	-0.187208	-0.395948	0.0244027	0.420351
FANCA	-0.0629221	-0.647557	-0.180141	0.467416
FANCC	-0.0827882	-0.201504	-0.131286	0.0702173
FANCI	-0.239802	-0.430393	-0.246409	0.183984
FARP1	-0.754159	-0.972428	-0.589557	0.382871
FARP2	-0.0146234	-0.0367353	0.320147	0.356883
FBXL5	-0.016269	0.0125384	0.0372525	0.0247141
FBXO11	-0.478577	-0.324908	-0.158752	0.166156
FBXO25	-0.203956	-0.281632	0.148644	0.430277
FBXO32	-0.156101	-1.01459	0.0775291	1.09212
FBXO36	-0.214286	0.184634	0.415904	0.23127
FBXW7	-0.261291	-0.206782	-0.13709	0.0696917
FBXW9	-0.358426	-0.739114	0.476778	1.21589
FER	-0.144928	-0.224861	-0.000402209	0.224459
FGD1	-1.27923	-1.63822	-0.454613	1.18361
FGFR1	-0.537109	-0.857684	-0.240899	0.616786
FGGY	-0.63324	-0.376056	-0.222067	0.153989
FIS1	-0.115004	-0.750497	-0.549495	0.201002
FKBP10	-0.59053	-0.818761	-0.068948	0.749813
FKBP14	-0.467934	-0.386112	-0.296362	0.0897499
FKBP3	-0.0653037	-0.0714083	0.137836	0.209244
FKBP8	-0.0101971	-0.405841	-0.304033	0.101808
FKRP	-0.0968125	0.474733	0.911291	0.436558
FLJ27365	-0.0765475	-0.435372	0.0509312	0.486304
FLOT1	-0.656069	-0.919142	-0.473205	0.445937
FNBP4	-0.24925	-0.249164	-0.143882	0.105282
FNDC3A	-0.0942423	-0.00500465	0.1102	0.115205
FNIP2	-0.246237	-0.217811	-0.203701	0.0141099
FOXA1	-0.479309	-0.274543	0.370855	0.645398
FOXM1	-0.0548213	-0.296812	0.167538	0.464351
FOXO3	-0.199701	-0.316117	-0.136382	0.179735
FOXP1	-0.0963105	-0.423647	-0.306614	0.117034
FPGS	-0.0418184	-0.253867	0.752043	1.00591
FRG1B	-0.238211	-0.3855	-0.161456	0.224043
FTCDNL1	-0.271945	-1.29533	-0.253346	1.04198
FTH1	-0.304785	-0.496728	0.951448	1.44818
FUBP1	-0.044353	-0.153991	0.625275	0.779266
FXR1	-0.15126	-0.0385418	0.150577	0.189119
GABPB2	-0.0208406	-0.255772	-0.220935	0.0348375
GALK2	-0.127418	0.0794298	0.402807	0.323377
GALNT3	-0.220235	-0.1524	0.189798	0.342198
GALT	-0.225548	-0.27946	0.0988247	0.378284
GAREML	-1.02509	-1.28918	-0.588295	0.700889
GAS8	-0.0311762	-0.279531	-0.266813	0.0127179
GCA	-0.0276889	0.193353	1.05943	0.866073
GCDH	-0.127153	-0.577532	0.0629035	0.640435
GCFC2	-0.142405	0.0625487	1.1792	1.11665
GCLC	-0.201421	-0.331964	0.4374	0.769364
GCNT1	-0.560098	-0.458681	-0.24696	0.211721
GDAP1	-0.0328971	-0.0981376	2.38489	2.48303
GDF11	-0.306604	-0.362463	-0.161613	0.20085
GDF15	-0.759382	-1.01675	-0.699961	0.316788
GDPD1	-0.74558	-0.979698	-0.436744	0.542954
GEMIN8	-0.900983	-0.776915	-0.308763	0.468152
GEN1	-0.0246691	-0.133198	0.180637	0.313835
GFPT1	-0.484679	-0.317296	0.264842	0.582138
GGA2	-0.0458276	0.249622	0.377868	0.128246
GGCX	-0.299877	-0.374952	-0.15823	0.216722
GGT1	-0.31934	-0.890293	-0.228353	0.66194
GGT7	-0.550316	-0.97245	-0.617441	0.35501
GIT2	-0.144059	-0.343044	-0.113191	0.229853
GK	-0.100071	-0.399633	0.133972	0.533604
GK5	-0.16613	-0.25573	0.378613	0.634343
GLA	-0.0264622	0.0971964	0.332259	0.235063
GLB1	-0.307865	-0.450662	0.0964384	0.547101
GLCE	-0.503575	-0.278557	-0.12889	0.149667
GLG1	-0.149534	-0.297727	-0.234669	0.0630581
GLYATL2	-0.603969	-1.28201	-0.0321861	1.24983
GMIP	-0.249644	-0.326284	-0.294683	0.0316018
GNAS	-0.0638937	-0.116216	-0.0970751	0.0191411
GNB5	-0.712666	-0.832304	-0.500223	0.332081
GNG7	-0.491543	-0.429717	-0.207067	0.22265
GNL3	-0.12855	-0.19786	0.707814	0.905674
GNPDA2	-0.209692	-0.0224984	0.550141	0.57264
GNPTAB	-0.166998	-0.29469	0.302285	0.596975
GOLM1	-0.332418	-0.133762	0.0519046	0.185666
GOLT1A	-0.208122	-0.483857	-0.209362	0.274495
GON4L	-0.29368	-0.285046	0.0865943	0.37164
GPALPP1	-0.272741	-0.456104	-0.199767	0.256337
GPATCH2	-0.246889	-0.198589	0.0652666	0.263856
GPATCH2L	-0.271943	-0.206475	0.852044	1.05852
GPATCH8	-0.154983	-0.408026	-0.0991273	0.308899
GPBP1	-0.0985251	-0.197342	-0.102536	0.0948064
GPC4	-0.432862	-0.466641	-0.125501	0.34114
GPI	-0.443574	-0.76957	-0.590932	0.178638
GPR135	-0.242077	-0.0624006	1.01138	1.07378
GPR137B	-0.80942	-0.615776	-0.570733	0.045043
GPR155	-0.342458	-0.0924959	-0.0680876	0.0244083
GPR160	-1.34931	-1.04792	-0.624405	0.423511
GPSM2	-0.763642	-0.539029	-0.469798	0.069231
GPT2	-0.276452	-0.424453	-0.394274	0.0301792
GRAMD1A	-0.476462	-0.890769	-0.265278	0.625491
GRHL1	-0.0978639	0.282334	0.46728	0.184946
GSN	-0.631027	-0.561421	5.27742e-05	0.561474
GSTK1	-0.521974	-0.491849	-0.358318	0.133531
GSTT1	-0.251915	-0.489423	-0.271743	0.217679
GTF3C3	-0.259566	-0.108288	0.147859	0.256147
GUSB	-0.437027	-0.873934	0.0248276	0.898762
GXYLT1	-0.0460661	-0.266873	0.259915	0.526788
H6PD	-0.384822	-0.812356	-0.775667	0.0366894
HARS2	-0.310712	-0.538189	-0.396375	0.141813
HDAC5	-0.355678	-0.802944	-0.558931	0.244012
HDAC8	-0.280025	-0.384513	-0.291092	0.0934209
HDGF	-0.415408	-0.573276	0.00708246	0.580358
HDGFRP3	-0.963344	-1.00247	-0.498052	0.504418
HDHD2	-0.308783	-0.396747	-0.302725	0.094022
HEBP1	-0.330484	-0.347255	-0.324632	0.0226225
HECTD1	-0.0215187	0.215543	0.296806	0.0812623
HECTD4	-0.256852	-0.303096	0.108625	0.411721
HERPUD2	-0.172606	-0.125326	-0.0513791	0.0739472
HEXA	-0.121299	-0.376443	-0.103668	0.272774
HEXB	-0.242077	-0.467386	0.0188826	0.486268
HINT3	-0.32101	-0.397868	-0.281003	0.116865
HIP1R	-0.0712794	-0.451504	0.253433	0.704937
HLTF	-0.35907	-0.0943917	0.155712	0.250104
HMBOX1	-0.376929	-0.295965	-0.213484	0.0824803
HMG20A	-0.24929	-0.256874	0.0469498	0.303824
HMGN1	-0.0768748	0.0663711	0.459849	0.393478
HMGXB4	-0.394674	-0.29372	0.506952	0.800671
HMMR	-0.231758	-0.151621	0.318818	0.47044
HNRNPUL1	-0.00260093	-0.0978897	-0.0852186	0.0126711
HOMER1	-0.349363	-0.270899	-0.0903045	0.180594
HOOK1	-0.221914	-0.385313	-0.0265539	0.35876
HOOK2	-0.221378	-0.302219	0.0747302	0.376949
HOXB13	-0.291407	-0.48086	-0.478234	0.0026258
HOXC4	-0.368227	-0.560855	-0.189476	0.371379
HP1BP3	-0.189403	0.167438	0.307698	0.14026
HPRT1	-0.34704	-0.252346	0.328475	0.580822
HPS4	-0.334415	-0.235564	0.305994	0.541559
HSD11B2	-0.43865	-0.61234	-0.431484	0.180856
HSD17B11	-0.257078	-0.148974	0.335139	0.484113
HSF4	-0.552806	-0.786126	-0.253007	0.53312
HSH2D	-0.527538	-1.08158	-0.447468	0.634113
HSP90B1	-0.0193533	-0.0878582	1.25262	1.34048
HSPB11	-0.37573	0.0495953	0.0518369	0.00224153
HSPG2	-0.756928	-0.391806	-0.337264	0.0545426
HUS1	-0.130096	-0.608392	1.166	1.77439
IAH1	-0.858304	-1.06254	0.0385129	1.10105
IDUA	-0.850234	-0.510043	-0.00513187	0.504912
IFI27L1	-0.155498	-0.14477	-0.00293438	0.141836
IFT122	-0.0478661	-0.537645	0.31189	0.849535
IFT52	-0.501381	-0.42055	-0.0879837	0.332566
IFT74	-0.312897	-0.130323	0.201399	0.331721
IFT81	-0.857707	-0.995019	-0.723411	0.271608
IGBP1	-0.405355	-0.533185	0.0759661	0.609151
IGF2BP3	-0.571078	-0.498231	-0.208029	0.290202
IGF2R	-0.0761963	-0.0927518	-0.00797537	0.0847764
IKZF5	-0.0167386	0.0698277	0.277329	0.207501
IL1R1	-0.33706	-0.17901	1.15991	1.33892
ILK	-0.20805	-0.246039	-0.125038	0.121002
IMPA1	-0.167614	0.267121	2.04262	1.7755
IMPACT	-0.580868	-0.00327091	0.0423563	0.0456273
IMPAD1	-0.240029	-0.0492605	0.697381	0.746641
IMPDH2	-0.0250087	-0.202919	0.286581	0.4895
INADL	-0.219584	-0.38054	-0.141997	0.238543
ING4	-0.800372	-0.995918	-0.0775429	0.918375
ING5	-0.15617	-0.149414	0.0338563	0.183271
INSIG2	-1.15551	-0.97991	0.27491	1.25482
INSR	-0.371938	-0.621625	-0.47427	0.147355
INTS3	-0.276988	-0.51244	-0.416362	0.0960783
INTS4	-0.375117	-0.307951	-0.0179486	0.290002
INTS6	-0.641769	-0.597009	-0.348135	0.248874
IPP	-0.434583	-0.711886	-0.272357	0.43953
IQGAP3	-0.578859	-0.873457	-0.0235344	0.849922
ISG20	-0.839488	-0.613408	0.075952	0.68936
ITCH	-0.264167	-0.357521	-0.149084	0.208437
ITGB3BP	-0.426263	-0.339259	0.110985	0.450244
ITPR3	-1.13852	-1.30343	-0.547569	0.755859
IWS1	-0.0513478	0.322955	0.483043	0.160088
JADE1	-0.0973497	-0.374946	0.0759409	0.450886
JDP2	-1.18043	-1.20576	-0.985528	0.220233
JMJD1C	-0.542109	-0.79765	-0.382822	0.414828
JMY	-0.087544	0.0367769	0.185781	0.149004
KAT7	-0.386582	-0.177894	0.513473	0.691367
KATNBL1	-0.264267	-0.327461	-0.302626	0.0248348
KCNAB2	-0.163586	-0.146007	-0.0465459	0.099461
KCNK1	-1.35139	-1.70851	-1.38702	0.321486
KCTD15	-0.26941	-0.336531	-0.0709012	0.26563
KCTD18	-0.139508	-0.198535	-0.10378	0.0947549
KCTD7	-0.256119	-0.298109	0.013795	0.311904
KDM1A	-0.131689	-0.107103	0.0830313	0.190134
KDM3A	-0.858997	-1.02553	0.231035	1.25657
KDM4A	-0.0540892	-0.271388	-0.00858476	0.262803
KDM4C	-0.439946	-0.367632	0.498219	0.86585
KDM5A	-0.620643	-0.711884	-0.256993	0.454891
KDM5B	-0.55887	-0.550929	-0.452881	0.0980484
KDM7A	-0.342413	-0.43004	-0.222001	0.208039
KIAA0141	-0.441915	-0.320926	0.0312244	0.352151
KIAA0195	-0.325217	-0.650234	-0.360667	0.289567
KIAA0247	-0.192931	-0.18784	-0.0301168	0.157723
KIAA0368	-0.021942	-0.280683	-0.0141493	0.266534
KIAA0391	-0.14901	-0.560649	0.120964	0.681613
KIAA0753	-0.388446	-0.0967927	-0.0418628	0.0549299
KIAA0947	-0.048401	-0.237515	-0.0385589	0.198956
KIAA1143	-0.0361125	0.0714785	0.536081	0.464602
KIAA1324L	-0.0782107	-0.201398	0.0690375	0.270436
KIAA1407	-0.638909	-0.596784	-0.520222	0.0765619
KIAA1430	-0.320871	0.0114124	0.261384	0.249971
KIAA1432	-0.300963	-0.680656	-0.198974	0.481682
KIAA1715	-0.497463	-0.781765	0.258307	1.04007
KIAA1958	-0.449146	-0.464912	-0.0410868	0.423826
KIAA2013	-0.238881	-0.198965	0.393748	0.592712
KIAA2026	-0.602811	-0.527056	0.777954	1.30501
KIF11	-0.225518	-0.117228	-0.100574	0.0166536
KIF14	-0.67997	-0.808357	-0.386658	0.421699
KIF15	-0.3715	-0.63233	0.391542	1.02387
KIF1B	-0.088201	-0.248333	-0.147699	0.100634
KIF20B	-0.170579	-0.410026	-0.183835	0.226191
KIF3B	-0.29729	-0.262563	-0.111249	0.151314
KIF4A	-0.0709748	-0.121039	0.0456686	0.166707
KIF5B	-0.0840781	-0.276003	-0.175938	0.100065
KIF9	-0.100684	-0.477009	0.0205267	0.497536
KIFC1	-0.259476	-0.422664	-0.17078	0.251884
KLC1	-0.257743	0.00974646	0.89262	0.882874
KLF13	-0.808354	-0.713261	0.783956	1.49722
KLF15	-0.211152	0.175539	0.201002	0.0254634
KLF9	-0.312676	-0.402423	0.265296	0.667718
KLHDC2	-0.297064	-0.239337	0.169342	0.408679
KLHDC4	-0.198033	-0.451555	-0.319587	0.131967
KLHL23	-0.337993	-0.498013	0.241525	0.739538
KLHL24	-0.136302	-0.424489	1.70443	2.12892
KLHL28	-0.305307	-0.355298	-0.0991911	0.256107
KLHL5	-0.775112	-0.477638	-0.0934865	0.384151
KLK2	-0.175542	-0.215436	0.404609	0.620045
KLK4	-0.340226	-0.71732	-0.416506	0.300813
KMT2D	-0.0246038	-0.310307	-0.00671723	0.30359
KMT2E	-0.550355	-0.588892	-0.569641	0.0192508
KNTC1	-0.228106	0.0684135	0.263747	0.195333
KPNA5	-0.415309	-0.769334	0.00157096	0.770905
KRBOX4	-0.3049	0.358086	0.469441	0.111355
KREMEN1	-0.436797	-0.318318	-0.273892	0.0444262
KTN1	-0.267585	-0.345398	-0.0291106	0.316287
LAMA5	-0.405365	-0.658446	-0.223626	0.43482
LAMP2	-0.114583	-0.167293	-0.134658	0.0326359
LAPTM4B	-1.29714	-1.1111	-0.529053	0.582047
LARP7	-0.117252	-0.135414	0.194482	0.329896
LCORL	-0.513195	-0.426733	-0.413625	0.0131072
LDHA	-0.444193	-0.436965	0.213061	0.650026
LDHB	-0.136038	-0.108556	0.232884	0.34144
LEMD2	-0.00245333	-0.292821	0.168952	0.461773
LGALS8	-1.50917	-1.71622	-1.23168	0.484541
LHPP	-0.342125	-0.471601	-0.113867	0.357734
LIG1	-0.0237078	-0.223783	-0.114619	0.109164
LIG3	-0.0460547	-0.0408309	-0.00145994	0.0393709
LINS	-0.219634	0.389177	1.03782	0.648643
LITAF	-0.706337	-0.906641	-0.776831	0.12981
LMBR1	-0.399396	-0.32157	-0.221857	0.0997124
LMBRD1	-0.140152	0.134056	0.442777	0.308721
LMLN	-0.257621	-0.12381	0.114583	0.238392
LMO4	-0.0784801	-0.0123369	0.160948	0.173285
LMTK3	-0.400963	-0.491132	0.0198874	0.51102
LNPEP	-0.134822	-0.226644	0.638288	0.864931
LPIN2	-0.449749	-0.662076	0.840578	1.50265
LPP	-0.279814	-0.287468	-0.0642509	0.223217
LRFN3	-0.258881	-0.512483	-0.36522	0.147263
LRP1	-0.877094	-1.32994	-0.626338	0.703601
LRP12	-0.107884	-0.107452	0.0214381	0.12889
LRP6	-0.221441	-0.207742	0.276248	0.483989
LRP8	-0.131492	-0.0351261	0.275846	0.310972
LRRC23	-0.136828	-0.0265694	0.691651	0.71822
LRRC28	-0.260596	-0.257364	0.300816	0.55818
LRRC37A2	-0.38835	-0.413696	-0.323688	0.0900081
LRRC37B	-0.405863	-0.148031	0.162115	0.310146
LRRC42	-0.199518	-0.269991	0.236503	0.506493
LRRC56	-0.615206	-0.792323	0.0257728	0.818096
LRRCC1	-0.167654	-0.409521	0.0712927	0.480814
LRTOMT	-0.329443	-0.56706	-0.487494	0.0795666
LSM6	-0.249077	0.261758	0.866055	0.604297
LTBP3	-0.561689	-0.231641	-0.151883	0.0797578
LTBP4	-0.44895	-0.564297	-0.524597	0.0396992
LTBR	-0.731331	-1.03339	-0.279227	0.754165
LUC7L3	-0.305601	-0.258506	-0.112379	0.146126
LUZP2	-1.55018	-1.78067	-1.17263	0.60804
LYPLAL1	-0.458746	-0.349603	-0.125246	0.224357
LYRM4	-0.0372801	-0.138681	0.195631	0.334312
LZTFL1	-0.446046	-0.592479	0.610482	1.20296
MACROD1	-0.873324	-1.38852	0.112859	1.50138
MAGED1	-0.315242	-0.358389	-0.300599	0.05779
MAGI2	-0.152374	-0.376846	0.364251	0.741098
MAGOHB	-0.0974735	-0.510695	0.0780221	0.588717
MAML1	-0.271047	-0.194566	0.0502622	0.244829
MAML3	-0.276082	-0.339774	-0.277115	0.0626583
MAN1B1	-0.0734069	-0.147258	0.456251	0.603509
MAN2C1	-0.6311	-0.900691	0.060445	0.961136
MAP2K5	-0.21228	-0.666112	-0.345924	0.320188
MAP3K10	-0.366939	-0.829108	-0.589576	0.239532
MAP3K13	-0.311271	-0.359656	0.441174	0.80083
MAP3K8	-0.0595257	-0.847634	0.076753	0.924387
MAP4K2	-0.342159	-0.854376	-0.140193	0.714183
MAPK8IP3	-0.189635	-0.518573	-0.319239	0.199334
MAPKAPK3	-0.226258	-0.384414	-0.130556	0.253858
MAPKAPK5	-0.249984	-0.477171	-0.429044	0.0481266
MAPKBP1	-0.0596778	-0.709672	0.787694	1.49737
MAPRE1	-0.0288297	0.109983	0.322171	0.212188
MAPT	-0.790694	-0.729119	-0.664178	0.0649412
MARK4	-0.410912	-0.806066	-0.242413	0.563654
MARS	-0.129215	-0.415373	-0.376698	0.0386754
MARVELD3	-0.113665	-0.5283	-0.166518	0.361783
MAST1	-0.59677	-1.28082	-0.956736	0.324085
MAST2	-0.535365	-0.728428	-0.320845	0.407583
MAST3	-0.0156798	-0.568564	-0.351161	0.217403
MBIP	-0.307122	0.0399264	0.0892043	0.049278
MBTD1	-0.387317	-0.584949	-0.203553	0.381396
MBTPS2	-0.266865	0.00935645	0.158602	0.149245
MCM9	-0.182663	-0.159083	-0.153877	0.00520612
MCOLN2	-0.228063	-0.220508	0.0125643	0.233072
MCPH1	-0.00491979	0.0724506	0.450072	0.377621
MCTS1	-0.0137286	-0.0510529	0.278928	0.329981
MDM1	-0.0344983	-0.26226	0.261648	0.523907
MDM4	-0.412901	-0.541392	-0.178217	0.363175
ME1	-0.0375979	-0.16736	-0.157246	0.0101139
MECR	-0.287661	-0.25762	-0.109732	0.147888
MED21	-0.477217	-0.295898	0.716616	1.01251
MED4	-0.204925	-0.245775	0.130379	0.376154
MED6	-0.111678	0.32374	0.588742	0.265003
METTL15	-0.357289	-0.0455762	0.180463	0.226039
METTL16	-0.049095	-0.181616	-0.0212135	0.160402
METTL21A	-0.297545	-0.462232	0.0381328	0.500364
METTL22	-0.282754	-0.299195	0.0286746	0.327869
METTL23	-0.664709	-0.649477	-0.429768	0.219709
METTL3	-0.0841081	0.25361	0.814896	0.561286
METTL4	-0.339312	-0.0685173	0.117037	0.185554
METTL6	-0.126016	-0.786776	0.972628	1.7594
MGEA5	-0.215945	-0.221881	-0.211632	0.0102489
MGMT	-0.907641	-1.29254	-0.325936	0.966604
MGST1	-0.241253	-0.361703	1.98285	2.34455
MGST2	-0.401238	-0.491031	-0.0813503	0.409681
MIB1	-0.263383	-0.126534	0.122268	0.248802
MICAL2	-0.201343	-0.356184	0.0390444	0.395228
MICAL3	-0.270698	-0.413386	-0.268786	0.1446
MIDN	-0.0173409	-0.327433	0.211127	0.53856
MIS12	-0.0625472	0.479731	0.506158	0.026427
MIS18A	-0.0423321	-0.0888624	0.903741	0.992604
MITD1	-0.318751	-0.411604	0.800443	1.21205
MKL1	-0.164868	-0.364825	-0.0211311	0.343694
MKS1	-0.238224	-0.152834	0.151291	0.304126
MLF1	-0.441907	-0.0206426	0.260803	0.281446
MLLT6	-0.544111	-0.698311	-0.345158	0.353152
MLPH	-0.260127	-0.445395	-0.0760054	0.36939
MLTK	-0.060343	-0.156706	0.524702	0.681408
MLXIPL	-1.30253	-2.17454	-0.744512	1.43002
MMP16	-1.32692	-1.38375	-1.25933	0.124418
MNS1	-0.576474	-0.475326	0.13264	0.607966
MNT	-0.278766	-0.360765	-0.0423007	0.318465
MNX1	-1.06745	-0.470962	0.0394358	0.510397
MOB3A	-0.176739	-0.643746	0.0207741	0.66452
MORC2	-0.0985233	-0.76964	-0.568384	0.201256
MORC4	-0.394369	-0.292725	0.492827	0.785552
MORN4	-0.00233179	-0.565109	-0.0855841	0.479524
MOSPD2	-0.0570988	-0.0138974	0.193038	0.206935
MPDZ	-0.286255	-0.41183	-0.211369	0.200462
MPHOSPH8	-0.113608	-0.318418	-0.22723	0.091188
MPP3	-0.256392	-0.354152	-0.207269	0.146883
MPZL3	-0.268844	-0.373055	-0.33993	0.0331251
MRE11A	-0.119138	-0.210955	0.0500899	0.261044
MROH1	-0.181195	-0.692505	-0.195065	0.497439
MRPL13	-0.372484	-0.219392	0.668875	0.888267
MRPL19	-0.033749	0.197995	0.429067	0.231072
MRPL24	-0.048535	-0.130949	0.763712	0.894661
MRPS14	-0.406446	-0.221442	0.238491	0.459933
MSH3	-0.145148	-0.433312	-0.110947	0.322365
MSH6	-0.026992	-0.224653	0.297481	0.522134
MTA3	-0.280688	-0.314918	-0.135315	0.179604
MTERFD3	-0.299636	-0.173523	0.150147	0.323669
MTFR1	-0.430002	-0.388303	0.529162	0.917465
MUT	-0.0925906	-0.0282207	-0.00941153	0.0188091
MXI1	-1.15096	-1.25854	-0.695674	0.562866
MYNN	-0.0950012	-0.0213725	0.287693	0.309066
MYO10	-0.121999	-0.650967	-0.0365742	0.614392
MYO1C	-0.0970259	-0.262614	0.120602	0.383216
MYO9A	-0.259621	-0.415785	-0.0887136	0.327071
MYSM1	-0.423012	-0.242135	-0.146189	0.0959458
MZF1	-0.357035	-0.718558	-0.554367	0.16419
MZT2A	-0.0959013	-0.405694	0.114926	0.52062
N4BP2L2	-0.824445	-1.27445	0.246238	1.52068
NACA	-0.0833906	0.13089	0.199093	0.0682028
NADSYN1	-0.0117525	-0.208061	0.259951	0.468013
NAIP	-0.592911	-1.08774	0.183118	1.27086
NAPB	-0.177424	-0.358842	-0.302574	0.0562682
NAPEPLD	-0.0329511	0.16747	0.321206	0.153736
NARF	-0.291812	-0.666256	-0.408549	0.257707
NAV1	-0.667195	-0.833586	-0.768223	0.0653625
NBR1	-0.05486	-0.0369439	0.129253	0.166197
NCK1	-0.0818724	0.00364409	0.322432	0.318788
NCK2	-0.0973339	0.185736	0.320199	0.134463
NCKIPSD	-0.268517	-0.194973	-0.0102505	0.184722
NCOA3	-0.0995596	-0.314083	-0.116846	0.197237
NCOA7	-0.0334124	0.274457	0.483356	0.208898
NCOR2	-0.247852	-0.259197	-0.213036	0.0461607
NDEL1	-0.211009	-0.148281	0.542171	0.690452
NDRG1	-0.220114	-0.347027	0.846296	1.19332
NDRG2	-0.218086	-0.255226	0.786357	1.04158
NDUFAF7	-0.207679	-0.103778	0.305665	0.409442
NDUFS4	-0.167551	-0.0993017	-0.025995	0.0733067
NDUFS5	-0.498584	-0.711865	-0.475189	0.236676
NDUFS6	-0.191694	-0.519604	0.105205	0.624809
NEBL	-0.539803	-0.418752	-0.110356	0.308396
NECAB3	-0.193906	-0.356664	0.286964	0.643628
NEDD9	-0.102255	-0.0468718	0.400189	0.447061
NEK2	-0.650135	-0.925073	-0.346153	0.57892
NEK4	-0.279963	-0.38445	-0.105678	0.278772
NEK8	-0.0451444	0.0305595	0.0887767	0.0582173
NELFB	-0.123494	-0.352032	-0.231989	0.120043
NEMF	-0.249349	-0.319187	-0.292627	0.0265599
NEO1	-0.158845	-0.412829	-0.209338	0.203491
NET1	-0.694016	-0.602431	-0.220284	0.382147
NF1	-0.218045	-0.291315	-0.118412	0.172903
NFATC1	-0.328991	0.293442	0.381794	0.0883523
NFE2L2	-0.157859	-0.0753211	0.0799579	0.155279
NFE2L3	-1.35427	-0.934048	-0.784245	0.149802
NFIA	-0.291236	-0.305017	-0.107897	0.19712
NFIX	-0.384587	-0.784453	-0.467593	0.31686
NFU1	-0.0911732	0.312305	0.725111	0.412806
NGFRAP1	-0.290621	-0.336416	-0.0992507	0.237165
NHLRC3	-0.542562	-0.452514	-0.363535	0.0889785
NIF3L1	-0.265655	0.340012	0.423564	0.083552
NIPAL1	-0.438564	-0.25036	0.524505	0.774866
NIPAL3	-0.291803	-0.692999	-0.607304	0.085695
NIPSNAP1	-0.287944	-0.519199	-0.436182	0.0830171
NIT2	-0.217063	-0.056971	0.44698	0.503951
NKTR	-0.292911	-0.386264	-0.290902	0.0953629
NLGN4X	-0.14642	-0.55088	0.511522	1.0624
NLK	-0.0752541	-0.310365	0.0898963	0.400261
NMRAL1	-0.0308776	-0.256463	-0.229012	0.0274511
NMT2	-0.130122	-0.294132	0.278757	0.572889
NMU	-1.14631	-1.07692	-1.0377	0.0392245
NOA1	-0.193144	-0.325008	-0.033338	0.29167
NOSTRIN	-0.677243	-0.311706	0.478748	0.790454
NOTCH2	-0.36565	-0.620239	-0.32182	0.298419
NOTCH3	-1.34751	-1.40782	-0.00969295	1.39813
NOXA1	-0.515021	-0.957557	-0.716441	0.241117
NPDC1	-0.144316	-0.28619	0.410567	0.696757
NPEPPS	-0.200592	-0.153959	-0.0193878	0.134571
NPHP1	-0.485679	-0.776532	-0.385981	0.390551
NPHP3	-0.780321	-0.469092	0.406808	0.8759
NPIPA1	-0.41131	-0.624733	-0.324519	0.300214
NPIPA7	-0.37737	-0.645662	-0.460895	0.184766
NQO1	-0.925125	-0.982307	-0.888458	0.0938491
NQO2	-0.0336873	-0.375992	-0.172332	0.20366
NR2C2	-0.479836	-0.280511	-0.0951023	0.185409
NR2F2	-0.134924	-0.0321749	0.34538	0.377555
NR4A1	-0.529348	-0.186551	0.151421	0.337972
NREP	-0.610674	-0.637991	1.31303	1.95103
NRN1	-0.0025324	-0.101352	0.342665	0.444017
NRSN2	-0.548795	-0.591144	0.451571	1.04272
NSA2	-0.0370787	-0.140652	0.102084	0.242736
NSL1	-0.264882	-0.220178	0.455443	0.675621
NSMCE1	-0.362519	-0.434262	-0.157277	0.276985
NSMCE4A	-0.429285	-0.224749	0.626228	0.850977
NSRP1	-0.131488	-0.255607	0.215744	0.471351
NSUN4	-0.0272599	-0.214875	-0.102942	0.111934
NUB1	-0.100988	-0.32937	0.113495	0.442864
NUBPL	-0.298723	-0.405549	0.0350489	0.440598
NUCB2	-0.0121179	-0.382341	-0.247243	0.135098
NUDCD1	-0.117765	0.0734857	0.243715	0.170229
NUDT2	-0.287336	-0.265645	0.270217	0.535862
NUDT21	-0.492128	-0.404156	-0.26376	0.140396
NUDT6	-0.22031	-0.536039	0.482411	1.01845
NUF2	-0.429458	-0.150516	0.183386	0.333902
NUMA1	-0.113436	-0.364207	-0.000399565	0.363807
NUP35	-0.0101597	-0.155473	-0.114153	0.0413199
NUP88	-0.0024375	-0.0756202	0.538156	0.613777
OAF	-0.681133	-0.836672	-0.571032	0.26564
OARD1	-0.325804	-0.187411	0.957507	1.14492
OBFC1	-0.0661379	-0.347886	0.00623856	0.354125
OBSCN	-1.03206	-1.36868	-0.944564	0.424118
OGFOD3	-0.408356	-0.606191	-0.300365	0.305825
OGT	-0.319505	-0.341282	-0.303494	0.037788
OSBPL9	-0.10204	-0.0164777	0.201689	0.218167
OSCP1	-0.391628	-0.566053	0.19025	0.756303
OSTC	-0.490052	0.0225401	0.196094	0.173554
OTUB1	-0.154738	-0.285604	0.148399	0.434003
OVOL2	-0.425209	-0.903078	0.511684	1.41476
OXCT1	-0.409688	-0.309471	-0.264973	0.0444982
OXNAD1	-0.163314	0.0880653	0.468576	0.38051
OXR1	-0.216049	-0.0891942	0.234138	0.323333
P4HA1	-1.36275	-1.37459	-0.448819	0.925772
P4HA2	-0.750401	-0.800613	-0.305484	0.495129
P4HTM	-0.775556	-0.96543	-0.283262	0.682168
PAAF1	-0.16359	-0.511538	-0.105731	0.405807
PABPC1L	-0.76921	-0.76944	0.053028	0.822468
PACRGL	-0.170954	0.0786288	0.326374	0.247746
PACS2	-0.20066	-0.178516	-0.176834	0.00168233
PADI2	-0.378477	-0.31525	-0.0211757	0.294074
PALB2	-0.270105	-0.158192	-0.102352	0.05584
PALLD	-0.219471	-0.105529	0.0216897	0.127218
PARK7	-0.103819	-0.089582	-0.073813	0.015769
PARL	-0.133579	-0.395958	-0.252051	0.143907
PARP16	-0.515237	-0.213072	0.343956	0.557028
PAWR	-0.307436	-0.40112	-0.143459	0.257661
PBRM1	-0.264626	-0.33854	-0.0407885	0.297752
PCBD2	-0.359839	0.217283	0.614017	0.396734
PCGF2	-0.762611	-0.850219	-0.0491987	0.80102
PCIF1	-0.56686	-1.42905	0.391664	1.82072
PCK2	-0.836724	-0.743295	0.0931435	0.836438
PCM1	-0.179414	-0.243176	-0.121267	0.121909
PCMTD2	-0.272851	-0.165861	0.391083	0.556944
PDCD7	-0.245644	-0.0771856	0.125347	0.202533
PDE4D	-0.0745011	-0.279461	-0.00100103	0.27846
PDIA5	-0.187748	-0.0397802	0.416817	0.456597
PDK1	-1.39901	-1.44178	-0.315558	1.12622
PDK3	-0.669491	-0.848688	-0.398192	0.450495
PDS5A	-0.0803264	-0.0319887	-0.0211015	0.0108872
PEBP4	-0.684173	-1.23388	0.987971	2.22185
PECR	-0.776689	-0.788226	-0.758939	0.0292861
PEX11A	-0.4974	-0.610986	0.212362	0.823348
PEX11G	-0.659462	-0.616765	-0.237937	0.378828
PEX5	-0.096759	-0.0019154	2.00447	2.00639
PFKFB3	-0.72386	-0.500655	-0.300343	0.200312
PFKFB4	-1.91498	-1.91157	-1.28284	0.628738
PFKL	-0.222007	-0.493049	-0.454972	0.0380773
PFKP	-1.27216	-1.24421	-0.819614	0.424597
PFN2	-0.414309	0.062213	0.222548	0.160335
PGAM1	-0.013139	0.116816	0.212239	0.0954233
PGK1	-0.83096	-1.18966	-0.837023	0.352632
PGM1	-0.57573	-0.828192	-0.551158	0.277034
PGM2L1	-0.389031	0.21398	0.771418	0.557439
PHF2	-0.170886	0.0822499	0.165299	0.0830495
PHF20	-0.0453375	-0.202842	-0.177636	0.0252059
PHF20L1	-0.0864295	0.0543875	0.156162	0.101774
PHF21A	-0.411353	-0.494295	-0.473707	0.0205878
PHF3	-0.611574	-0.654568	0.51846	1.17303
PHF6	-0.0419438	0.493786	0.700496	0.20671
PHGDH	-0.579465	-0.940521	-0.781524	0.158997
PHIP	-0.226572	-0.338295	-0.245823	0.0924712
PHKA2	-0.183199	-0.613599	-0.555271	0.0583279
PHPT1	-0.343542	-0.555955	0.361144	0.917099
PHYH	-0.319526	-0.160267	0.0318779	0.192145
PHYKPL	-0.742686	-1.04126	-0.443805	0.597459
PI4KB	-0.19301	-0.406324	-0.126477	0.279847
PIAS2	-0.809865	-0.702467	-0.340836	0.361632
PIEZO1	-0.11346	-0.33585	0.296158	0.632008
PIF1	-0.180222	-0.0733753	0.0506052	0.12398
PIGC	-0.557632	-0.745959	0.910584	1.65654
PIGX	-0.12602	-0.158843	-0.0634562	0.0953872
PIH1D1	-0.357527	-0.513549	0.0948066	0.608356
PIN4	-0.158341	-0.351561	0.304069	0.655629
PJA2	-0.0330091	-0.142539	0.379015	0.521554
PKD1	-0.702484	-0.999667	-0.268074	0.731593
PKIB	-0.787378	-0.494962	-0.333811	0.161151
PKIG	-0.275234	-0.703361	-0.629477	0.0738843
PKM	-0.145237	-0.527691	-0.120672	0.407018
PKN2	-0.0557611	-0.177452	-0.163113	0.0143391
PKP2	-0.115644	-0.212286	0.0831297	0.295416
PLA2G12A	-0.18473	-0.221874	0.109987	0.331861
PLA2G6	-0.555167	-0.958054	0.0785184	1.03657
PLCB4	-1.06114	-1.16124	-0.702822	0.458419
PLCD1	-0.44113	-0.00844622	0.869984	0.87843
PLCG1	-0.230793	-0.0211364	0.00550481	0.0266412
PLEKHA6	-0.340924	-0.268292	-0.0793074	0.188984
PLEKHH1	-0.609797	-0.81445	-0.49465	0.3198
PLEKHO1	-1.38506	-1.45468	-1.16658	0.288094
PMPCB	-0.446098	-0.372033	-0.129321	0.242712
PMS1	-0.323328	-0.263797	0.256775	0.520572
PMVK	-0.136634	-0.404787	-0.0323998	0.372387
PNISR	-0.556002	-0.524894	-0.177577	0.347317
POC1B	-0.487858	-0.616978	-0.451862	0.165116
PODXL	-0.453883	-0.245888	-0.124679	0.121208
POGZ	-0.462714	-0.540638	-0.468938	0.0716998
POLD3	-0.344871	0.190823	0.717719	0.526896
POLL	-0.297478	-0.826959	-0.121149	0.70581
POLR1C	-0.00724687	0.0423721	0.144533	0.102161
POLR1D	-0.155449	0.20586	0.209817	0.00395746
POLR3GL	-0.299382	-0.413788	-0.107218	0.306571
POLR3H	-0.0270088	-0.142393	-0.0615388	0.0808544
POMT2	-0.194403	-0.10102	0.359927	0.460947
POMZP3	-0.104433	-0.582901	0.113353	0.696253
POU2F1	-0.218697	-0.465182	-0.261551	0.20363
PPA2	-0.339894	-0.297938	-0.0641271	0.233811
PPARA	-0.629479	-0.795617	-0.511905	0.283711
PPL	-0.393535	-0.462979	0.557122	1.0201
PPOX	-0.401464	-0.700328	0.356702	1.05703
PPP1CC	-0.125099	-0.249581	0.224632	0.474213
PPP1R16A	-0.472362	-0.694068	-0.0487904	0.645277
PPP1R3B	-0.725847	-1.14907	0.319861	1.46893
PPP2R1B	-0.338748	-0.158685	-0.155424	0.0032603
PPP2R3B	-0.194836	-0.672529	0.0131794	0.685709
PPP3CB	-0.451832	-0.634316	1.52724	2.16155
PQLC3	-0.197599	-0.0325589	0.154417	0.186976
PRKAA1	-0.369914	-0.402251	0.246431	0.648682
PRKCI	-0.0815878	-0.00508919	0.0336757	0.0387649
PRKCSH	-0.0989993	-0.288964	-0.0573736	0.231591
PRKD2	-0.128836	-0.480753	-0.0735696	0.407184
PRPF40B	-0.324894	-0.274682	0.405751	0.680432
PRR11	-0.501692	-0.654453	0.0257308	0.680183
PRR7	-0.0691462	-0.762054	-0.152965	0.609089
PRRC1	-0.0736017	0.0763299	0.186069	0.109739
PRRC2A	-0.0671042	-0.185824	0.101571	0.287395
PSEN1	-0.0551993	-0.197269	-0.16287	0.0343993
PSIP1	-0.64565	-0.553927	0.0283692	0.582296
PSME1	-0.61886	-0.86212	-0.632113	0.230008
PSMG2	-0.0130281	-0.0808507	0.0405582	0.121409
PSMG4	-0.246025	-0.45561	0.140509	0.59612
PTAR1	-0.0375862	-0.371081	-0.336095	0.0349864
PTCD2	-0.496137	-0.60017	-0.0329876	0.567182
PTEN	-0.206044	-0.309529	0.0226831	0.332212
PTK7	-0.642435	-0.789493	-0.699306	0.090187
PTMA	-0.0558567	-0.257591	0.214339	0.47193
PTPDC1	-0.349101	-0.325919	0.383042	0.708961
PTPN12	-0.712613	-0.989639	-0.723276	0.266363
PTPN14	-0.719626	-0.49425	0.0788856	0.573136
PTPN18	-0.172865	-0.276713	0.0676735	0.344386
PTPN23	-0.202142	-0.326241	-0.14964	0.176602
PTPN3	-0.196339	-0.256594	-0.113295	0.1433
PTPN4	-0.217441	-0.338604	-0.232207	0.106397
PTPN6	-0.208729	-0.556333	0.0630361	0.619369
PTPN9	-0.106213	0.088643	0.68188	0.593237
PTPRA	-0.393231	-0.746348	-0.0702994	0.676049
PTPRU	-0.225182	-0.535842	0.0435735	0.579416
PURA	-0.0420743	-0.339328	-0.166953	0.172375
PWWP2A	-0.33506	-0.503598	0.105336	0.608934
PXDN	-1.2608	-1.45648	-0.579044	0.877431
PYCR1	-0.0762448	-0.183284	0.0453713	0.228655
PYGL	-0.43615	-0.43626	0.576056	1.01232
QDPR	-0.176585	-0.263521	0.0796866	0.343208
R3HDM2	-0.148921	-0.192861	-0.182655	0.0102063
RAB11FIP3	-0.0555032	-0.299253	-0.228223	0.0710299
RAB20	-0.26406	-0.312251	0.0161961	0.328447
RAB26	-1.37952	-1.53495	-0.3798	1.15515
RAB2B	-0.162938	-0.365214	-0.338847	0.0263669
RAB31	-1.50673	-1.30091	-0.195436	1.10547
RAB3GAP1	-0.260291	-0.32089	-0.116007	0.204883
RAB40B	-0.0192652	-0.28634	-0.0191048	0.267235
RAB4A	-0.11683	-0.0200834	0.142154	0.162238
RAB5A	-0.0128133	-0.183187	-0.0523857	0.130802
RAB6B	-0.69593	-0.442898	0.256475	0.699373
RAB7A	-0.0937281	-0.458888	-0.168945	0.289943
RAB7L1	-0.387921	-0.412685	0.983613	1.3963
RABGAP1L	-0.528532	-0.643896	-0.309286	0.33461
RABL3	-0.178769	-0.0674375	0.0771913	0.144629
RABL5	-0.297327	-0.445232	0.401886	0.847118
RAD18	-0.215779	-0.252302	0.292797	0.545099
RAD23A	-0.0329802	-0.234296	0.420067	0.654364
RAD51AP1	-0.272077	-0.346299	-0.171719	0.17458
RAD54B	-0.074263	0.193194	0.434929	0.241735
RAD54L	-0.549903	-0.728769	-0.225094	0.503676
RAD54L2	-0.0621854	-0.380262	0.0969726	0.477235
RALGAPA1	-0.0513684	-0.072986	-0.00786893	0.0651171
RALGAPA2	-0.594871	-0.850711	-0.643977	0.206734
RAP2A	-0.017024	0.508797	0.560332	0.0515351
RAPH1	-0.070428	0.15831	0.334708	0.176398
RASA1	-0.443728	-0.507339	-0.334955	0.172384
RASEF	-0.369937	-0.0951184	0.214814	0.309932
RBCK1	-0.0734246	-0.251585	0.742317	0.993902
RBFOX2	-0.413382	-0.302397	0.181108	0.483505
RBM33	-0.0301532	-0.256285	0.150974	0.407259
RBM4	-0.223998	-0.167194	0.274027	0.441221
RBM41	-0.105549	-0.237418	-0.223715	0.0137031
RBM4B	-0.274819	-0.0965502	0.521234	0.617784
RBMX2	-0.256237	-0.427013	-0.199615	0.227398
RBPMS	-1.44565	-1.77328	-1.24214	0.531136
RCAN3	-0.865862	-0.917591	-0.752979	0.164612
RCCD1	-1.07999	-1.16759	-0.47611	0.691481
RCL1	-0.259088	-0.232086	0.386195	0.618282
RCN1	-0.337945	-0.541934	-0.170646	0.371288
REV1	-0.351257	-0.569436	0.147047	0.716483
RFC3	-0.342155	-0.313554	1.00699	1.32055
RGS10	-0.993356	-0.934622	-0.551306	0.383316
RHOBTB3	-1.38965	-0.998294	-0.328417	0.669877
RHOF	-0.0918486	-1.0685	0.582277	1.65078
RHOT1	-0.0652799	-0.113864	0.315946	0.42981
RICTOR	-0.237249	-0.381508	-0.246774	0.134734
RIF1	-0.0509139	-0.00158637	0.0578891	0.0594755
RIMS1	-1.01458	-1.02975	-0.596614	0.433137
RINL	-0.285583	-0.497608	0.119718	0.617326
RLF	-0.449338	-0.586689	-0.349891	0.236798
RLIM	-0.0392458	0.179239	0.674455	0.495216
RMND1	-0.503675	-0.493364	0.0694779	0.562842
RMND5B	-0.0511478	-0.16477	-0.164409	0.000360672
RNF121	-0.215642	-0.446809	-0.328187	0.118621
RNF123	-0.157234	-0.161328	0.61386	0.775188
RNF125	-0.377826	-0.69841	-0.243135	0.455275
RNF13	-0.019085	0.115833	0.433627	0.317793
RNF149	-0.179288	-0.41619	-0.0856917	0.330498
RNF157	-0.523505	-0.782312	-0.121739	0.660573
RNF165	-1.12783	-1.65697	-0.980382	0.676585
RNF169	-0.293333	-0.54974	-0.26895	0.28079
RNF20	-0.0405311	-0.240626	0.0161439	0.25677
RNF215	-0.266127	-1.1705	0.206319	1.37682
RNF220	-0.177337	-0.151907	0.0180481	0.169955
RNF24	-0.800151	-0.560349	-0.548934	0.0114151
RNF41	-0.198773	-0.406313	-0.237449	0.168864
RNF43	-0.551462	-0.987461	-0.974177	0.0132837
RNF6	-0.0851785	-0.0469246	0.440266	0.487191
RNPEP	-0.245268	-0.314813	-0.270324	0.0444891
ROBO1	-0.000475274	0.072885	0.219965	0.14708
RP11-1055B8.7	-0.562801	-0.467264	-0.167836	0.299427
RP11-1407O15.2	-0.334065	-0.916305	0.0576397	0.973945
RPA3	-0.0843283	-0.0943476	0.620775	0.715122
RPGRIP1L	-0.384199	-0.632244	-0.13957	0.492674
RPL12	-0.270623	-0.51236	0.0541957	0.566556
RPL13A	-0.222187	-0.284967	0.201766	0.486733
RPL14	-0.255459	-0.561803	0.24492	0.806724
RPL22	-0.402884	-0.0226103	0.317415	0.340025
RPL27	-0.055989	-0.264754	0.0223791	0.287133
RPL3	-0.215588	-0.494331	-0.208677	0.285654
RPL30	-0.0370031	-0.144253	0.015287	0.15954
RPL31	-0.21748	-0.366363	1.72037	2.08674
RPL34	-0.255031	-0.567128	-0.21717	0.349959
RPL4	-0.189032	-0.340359	0.683984	1.02434
RPL41	-0.0516241	-0.0751173	0.600419	0.675536
RPL5	-0.0656068	-0.20945	0.679453	0.888902
RPL6	-0.0579759	-0.0554919	-0.0533261	0.00216574
RPLP0	-0.138048	-0.298477	0.411374	0.709851
RPLP1	-0.0801851	-0.362373	0.342567	0.70494
RPRD2	-0.55705	-0.896105	-0.52997	0.366135
RPS12	-0.0500972	-0.141928	0.0555008	0.197429
RPS13	-0.0406651	0.118492	0.396936	0.278444
RPS20	-0.167443	-0.224897	2.78607	3.01096
RPS24	-0.202081	-0.342742	1.00389	1.34663
RPS29	-0.00573194	-0.614665	0.758477	1.37314
RPS3	-0.131038	-0.159368	0.409605	0.568974
RPS4Y1	-0.1534	-0.215444	0.236972	0.452416
RPS6	-0.119841	-0.423131	0.488772	0.911904
RPS6KA2	-0.278816	-0.204094	0.00199322	0.206087
RPS6KB1	-0.213875	-0.212928	-0.172132	0.0407952
RPS7	-0.165316	-0.348955	-0.335274	0.0136806
RPS8	-0.106594	-0.246879	-0.159284	0.0875942
RPS9	-0.0570906	-0.243208	2.67434	2.91755
RPSA	-0.282901	-0.650945	-0.187848	0.463097
RPSAP58	-0.306576	-0.631299	-0.0183324	0.612966
RRAS2	-0.246599	-0.0270708	0.188452	0.215523
RRM1	-0.163694	-0.2944	-0.292114	0.00228596
RRM2	-0.054807	-0.102634	-0.0459887	0.0566448
RRNAD1	-0.596162	-0.402464	-0.308686	0.0937783
RSF1	-0.252796	-0.326895	-0.00465325	0.322242
RSPH3	-0.461936	-0.673321	-0.291385	0.381936
RSRC2	-0.128336	-0.0561706	0.131855	0.188026
RTKN2	-0.0137905	-0.0340638	0.541254	0.575318
RTN4	-0.325112	-0.0883411	0.314516	0.402857
RTTN	-0.149751	-0.468782	0.0111526	0.479935
RUFY1	-0.415163	-0.307221	0.0455731	0.352794
RUFY3	-0.210501	-0.48739	-0.37279	0.1146
RYK	-0.290721	-0.144297	1.81346	1.95776
SAMD11	-0.445452	-0.647777	0.510516	1.15829
SAMD13	-0.93407	-1.19004	0.0678595	1.2579
SARS	-0.031227	-0.322808	0.0161267	0.338934
SAV1	-0.379362	-0.46769	-0.0789776	0.388712
SBF2	-0.504038	-0.523947	0.132481	0.656428
SCAF8	-0.282682	-0.54885	-0.517922	0.0309277
SCAMP1	-0.311911	-0.291117	-0.136855	0.154263
SCAMP4	-0.15183	-0.158284	-0.0205592	0.137725
SCAPER	-0.4361	-0.612726	-0.196036	0.41669
SCD	-0.582209	-0.649864	0.106237	0.756101
SCD5	-1.73346	-1.43622	-0.872379	0.563845
SCFD2	-0.0845451	-0.382145	0.281775	0.66392
SCML1	-0.168825	0.509642	0.513959	0.004317
SCNN1A	-1.05009	-1.36765	-1.13731	0.230339
SDCBP	-0.193474	0.0782189	0.111542	0.0333236
SDHC	-0.222527	-0.0982504	-0.0424135	0.0558369
SDHD	-0.0368642	0.0468741	1.62116	1.57429
SEC13	-0.121692	-0.0193841	0.00336536	0.0227494
SEC22A	-0.037115	-0.687864	-0.131092	0.556771
SEC23A	-0.334138	-0.0446514	0.0912212	0.135873
SEC63	-0.0729703	-0.00287796	0.0877771	0.090655
SECISBP2	-0.428615	-0.230163	0.184885	0.415048
SECISBP2L	-0.375692	-0.424519	-0.37766	0.0468581
SENP1	-0.0121154	-0.130016	-0.0102466	0.119769
SERF2	-0.0699482	-0.501536	0.937287	1.43882
SERGEF	-0.286316	-0.465648	-0.280317	0.185331
SERINC2	-0.188248	-0.262745	-0.195721	0.0670238
SERPINB6	-0.388724	-0.595071	0.0755886	0.67066
SERTAD2	-0.0606922	-0.287148	-0.261056	0.0260916
SESTD1	-0.0116146	0.122821	0.658996	0.536175
SETD2	-0.0556906	-0.244096	-0.212322	0.031774
SETD4	-0.105086	-0.523939	2.15325	2.67719
SFI1	-0.576097	-0.950073	-0.0281649	0.921908
SFPQ	-0.0570219	-0.129562	0.126705	0.256267
SGSM2	-0.684751	-0.99053	-0.623252	0.367278
SH2B1	-0.339689	-0.569934	-0.164726	0.405209
SH2D4A	-0.396258	-0.930489	-0.414903	0.515586
SH3BP1	-0.788673	-1.30266	-0.380804	0.921854
SHARPIN	-0.0636164	-0.680337	-0.434412	0.245926
SHFM1	-0.0451388	-0.0155679	1.37669	1.39226
SHPK	-0.03342	-0.414999	0.0232038	0.438203
SHPRH	-0.186249	-0.110707	0.204589	0.315296
SIAE	-0.145227	-0.116336	0.0287161	0.145052
SIAH1	-0.606314	-0.507919	-0.35675	0.151169
SIAH2	-0.0798971	0.134072	0.142618	0.00854597
SIL1	-0.18899	-0.576475	-0.190692	0.385783
SIMC1	-0.491023	-0.583693	-0.548947	0.0347465
SKAP2	-0.000736412	-0.0718619	0.336545	0.408407
SKIV2L2	-0.5025	-0.397705	-0.294064	0.103641
SKP2	-0.213363	0.128613	0.525189	0.396576
SLC11A2	-0.390078	-0.531436	-0.251406	0.28003
SLC12A8	-0.589746	-0.625327	-0.200566	0.424761
SLC13A3	-0.302943	-0.898467	-0.347374	0.551093
SLC16A10	-0.598787	-0.739164	-0.665018	0.0741467
SLC17A5	-0.238758	-0.19346	-0.138873	0.0545868
SLC19A2	-0.622971	0.269465	0.59604	0.326575
SLC22A23	-0.472769	-0.664071	-0.450215	0.213856
SLC25A17	-0.0608031	0.126426	0.267469	0.141044
SLC25A26	-0.347676	-0.0537707	-0.0155941	0.0381767
SLC25A29	-0.806124	-0.96881	-0.633421	0.335389
SLC25A37	-0.134691	-0.192848	-0.0299763	0.162872
SLC25A40	-0.437715	-0.305733	-0.259742	0.0459909
SLC2A12	-0.429849	-0.485686	-0.330707	0.154979
SLC30A9	-0.181733	-0.214644	-0.0997112	0.114933
SLC31A1	-0.0080835	0.109929	0.129541	0.0196121
SLC35A3	-0.567061	-0.677072	-0.206622	0.470451
SLC35F5	-0.130345	0.359357	0.39439	0.035033
SLC35G1	-0.152336	-0.129616	1.26753	1.39715
SLC36A4	-0.0887651	0.0203874	0.110146	0.0897582
SLC37A3	-0.427582	-0.554331	-0.405599	0.148732
SLC38A10	-0.281537	-0.330024	-0.108774	0.221251
SLC38A2	-0.0831551	-0.102094	-0.0530999	0.0489945
SLC38A6	-0.34469	-0.349338	-0.139418	0.20992
SLC39A4	-0.0306131	-0.266973	0.561815	0.828788
SLC39A8	-0.421399	-0.323165	0.141237	0.464402
SLC43A1	-0.344369	-0.747911	0.0304634	0.778374
SLC4A2	-0.217123	-0.238763	0.299545	0.538307
SLC7A5	-0.0900783	-0.453095	-0.43996	0.0131353
SLC7A6OS	-0.19494	-0.0228521	0.129987	0.152839
SLCO4A1	-0.0269464	-0.188302	0.204108	0.39241
SLCO5A1	-0.0772032	-0.183611	0.363343	0.546954
SLU7	-0.162286	0.135588	0.212912	0.0773243
SMAD2	-0.0467945	-0.00278978	0.281576	0.284366
SMAGP	-0.198071	-0.166866	0.029186	0.196052
SMAP2	-0.33269	-0.247653	0.182613	0.430267
SMARCAD1	-0.114221	-0.125264	0.124982	0.250246
SMARCC2	-0.485114	-0.668943	-0.451043	0.217899
SMARCD1	-0.0822293	-0.0575325	-0.0518598	0.00567267
SMC2	-0.196383	-0.414229	0.117353	0.531582
SMCO4	-0.130043	0.0775035	0.157437	0.079934
SMG1	-0.0109248	-0.274917	0.186536	0.461453
SMG7	-0.100058	-0.00458341	0.31471	0.319294
SMIM11	-0.0595784	0.0856546	0.564531	0.478877
SMKR1	-0.222128	-0.183369	-0.173328	0.0100408
SMO	-1.38993	-1.84391	-0.285613	1.55829
SMUG1	-0.716007	-0.756766	-0.0858684	0.670898
SMYD3	-0.604827	-0.614284	-0.506909	0.107375
SMYD4	-0.0161415	-0.346908	-0.328431	0.0184764
SNAP23	-0.0343422	0.205912	0.691973	0.486062
SNAPC1	-0.221539	-0.0403008	0.101864	0.142165
SNAPC3	-0.286274	-0.269769	-0.0276767	0.242092
SNAPC4	-0.0447453	-0.385005	0.280925	0.66593
SND1	-0.0584106	-0.185027	-0.0910232	0.0940036
SNRNP35	-0.244472	-0.486099	0.0591081	0.545207
SNRPA	-0.151301	-0.204166	0.0191001	0.223266
SNRPD3	-0.102598	-0.294532	0.299757	0.594289
SNUPN	-0.167289	-0.224282	0.00623516	0.230518
SNW1	-0.172571	-0.502327	-0.163182	0.339145
SNX14	-0.447932	-0.498178	0.509043	1.00722
SNX24	-0.571907	-0.637154	-0.453878	0.183276
SNX25	-0.301235	-0.0459595	0.0990294	0.144989
SNX5	-0.182598	-0.243141	0.0680594	0.3112
SNX6	-0.0604285	-0.0528512	0.0329933	0.0858445
SNX8	-0.0175175	0.176137	0.283172	0.107035
SOCS6	-0.112229	-0.00473267	0.19446	0.199193
SOCS7	-0.261396	-0.366251	-0.268427	0.0978248
SOD2	-0.384569	-0.159895	0.345091	0.504987
SORBS3	-0.799151	-1.10163	0.421604	1.52323
SOX13	-0.385422	-0.353734	-0.251845	0.101889
SOX4	-0.519649	-0.838095	-0.72606	0.112036
SP1	-0.135379	-0.118213	0.0664377	0.184651
SP100	-0.546515	-0.207506	0.726071	0.933576
SP3	-0.17643	-0.0586406	-0.0550312	0.0036094
SP4	-0.138874	-0.118291	0.168198	0.28649
SPAG16	-0.935585	-0.915311	0.988531	1.90384
SPATA7	-0.186411	-0.189646	-0.181418	0.00822781
SPC24	-0.0384038	-0.329009	0.198336	0.527345
SPC25	-0.196905	-0.190509	-0.17198	0.0185286
SPDEF	-0.140889	-0.48627	-0.0503513	0.435919
SPDL1	-0.145969	0.0385992	0.468493	0.429893
SPECC1	-0.110289	-0.181175	0.282567	0.463742
SPG11	-0.239372	-0.279816	-0.116057	0.163759
SPG21	-0.376249	-0.256125	-0.170233	0.0858925
SPICE1	-1.02343	-1.08638	-0.684841	0.401543
SPIRE2	-0.339498	-0.484141	-0.17462	0.309522
SPON2	-0.324583	-0.570065	0.105631	0.675696
SPTBN2	-0.183126	-0.233386	-0.0920128	0.141373
SPTLC2	-0.321609	-0.590917	-0.0622555	0.528661
SRD5A3	-0.0588785	-0.0772938	0.0468033	0.124097
SRGAP2	-0.376444	-0.592984	-0.139554	0.453429
SRP72	-0.185338	-0.201968	0.324657	0.526624
SRRM2	-0.29242	-0.292114	-0.0997272	0.192387
SRSF11	-0.236204	-0.055177	0.0191938	0.0743708
SS18L1	-0.0507586	0.0771672	0.0828521	0.00568489
SSBP1	-0.0223187	-0.0568552	0.294791	0.351646
SSBP4	-0.166315	-0.560524	0.669507	1.23003
SSRP1	-0.0836824	-0.222977	-0.129141	0.093836
ST3GAL4	-0.277816	-0.716082	-0.047455	0.668627
ST5	-1.23695	-1.25763	-0.425584	0.832042
ST7	-1.02389	-1.06619	-1.01202	0.0541668
STAM	-0.302168	0.155035	0.178574	0.0235391
STAT5B	-0.312523	-0.663894	-0.402156	0.261738
STAU1	-0.0176361	-0.277146	-0.0711707	0.205976
STAU2	-0.433966	-0.286037	-0.0100366	0.276001
STC2	-0.405814	-0.43878	-0.0176873	0.421093
STEAP2	-0.573136	-0.462148	-0.020602	0.441546
STK3	-0.377044	-0.179568	-0.140774	0.0387942
STK4	-0.195928	-0.697274	-0.0461727	0.651102
STRADB	-0.262153	-0.115585	0.487852	0.603437
STRIP1	-0.198317	-0.00473947	0.536459	0.541198
STRN	-0.347294	-0.330032	-0.206138	0.123894
STX17	-0.407936	-0.422307	0.0902387	0.512545
STX3	-0.0732993	-0.129986	0.198293	0.328278
STX8	-0.215452	-0.206064	0.00315682	0.209221
STYXL1	-0.155504	-0.627245	0.0109334	0.638179
SUCLA2	-0.470465	-0.181342	0.138655	0.319997
SUN1	-0.0244576	0.0311071	0.203972	0.172865
SUN2	-0.209267	-0.375807	0.0798069	0.455614
SUPT3H	-0.51416	-0.461617	-0.0263071	0.43531
SURF1	-0.200227	0.123049	0.745553	0.622503
SVIP	-0.249613	-0.416608	0.369531	0.786139
SYNE2	-0.530028	-0.467584	-0.375572	0.0920118
SYNJ2	-0.279004	-0.535991	-0.23618	0.299811
SYTL1	-0.331279	-0.580126	-0.540561	0.0395641
SYTL4	-0.0037294	-0.00379355	0.0740881	0.0778817
TACC2	-0.210977	-0.0806819	0.00868224	0.0893642
TAF1	-0.182484	-0.333081	0.2146	0.547681
TAF10	-0.0378338	-0.225776	1.85243	2.0782
TAF1B	-0.0475937	-0.124564	0.10716	0.231724
TAF1D	-0.371213	-0.325239	0.31724	0.642479
TAF4	-0.0115375	0.0703766	0.408654	0.338278
TAF6	-0.135177	-0.277324	0.179415	0.456739
TAF9	-0.165421	0.0886659	0.559698	0.471032
TANC2	-0.113808	-0.245967	-0.126918	0.11905
TANGO6	-0.294335	-0.809833	-0.191515	0.618318
TAP2	-0.0589134	-0.00814628	1.64004	1.64819
TAPBP	-0.361961	-0.484015	-0.44566	0.0383549
TAPBPL	-0.29683	-0.601382	0.338518	0.9399
TARS2	-0.339597	-0.487893	0.192229	0.680122
TATDN1	-0.0162811	0.065397	0.0887218	0.0233248
TBC1D20	-0.0526159	0.0498578	0.298466	0.248608
TBC1D22B	-0.111481	-0.47145	0.144849	0.616299
TBC1D32	-0.181242	-0.538706	-0.202416	0.33629
TBC1D5	-0.288217	-0.583198	0.0780842	0.661282
TBC1D7	-0.715553	-0.7559	0.508541	1.26444
TBC1D8B	-0.95403	-0.884624	-0.490738	0.393886
TBCK	-0.733807	-0.950779	0.0420406	0.99282
TCEA3	-0.926574	-0.914026	-0.369444	0.544582
TCEAL3	-0.710884	-0.607843	-0.119359	0.488485
TCEAL8	-0.36345	-0.580944	-0.0810497	0.499894
TCEANC2	-0.129763	0.453141	0.562189	0.109048
TCF12	-0.241943	-0.168547	-0.123399	0.0451474
TCF20	-0.122683	-0.310199	0.0100365	0.320236
TCF25	-0.361582	-0.326999	-0.142109	0.18489
TCFL5	-0.114048	0.0451457	0.217842	0.172696
TCTN1	-0.418644	-0.490312	-0.125754	0.364558
TDRKH	-0.187151	-0.53397	0.280889	0.814859
TEAD4	-0.241307	-0.553863	-0.317636	0.236226
TECPR1	-0.0667913	-0.355495	-0.325711	0.0297837
TECPR2	-0.126633	-0.480715	-0.408671	0.0720433
TECR	-0.0475516	-0.546345	-0.469352	0.0769937
TEF	-0.319563	-0.580805	-0.290417	0.290388
TERT	-1.08349	-1.19204	-0.872519	0.319519
TESC	-0.207925	-0.0501228	0.0443545	0.0944773
TEX2	-0.407504	-0.225763	0.177524	0.403287
TFB1M	-0.115023	-0.186731	0.42116	0.607891
TFDP2	-0.551732	-0.490687	-0.0742807	0.416406
TFPI	-0.678763	-0.371647	-0.365207	0.00644045
TGIF1	-0.628575	-0.712792	0.697332	1.41012
THAP6	-0.23964	-0.0127302	0.554847	0.567577
THAP8	-0.199409	-0.282202	0.350076	0.632278
THOC1	-0.179988	-0.392406	-0.134883	0.257523
THOC2	-0.492121	-0.396007	0.0392263	0.435233
THOC3	-0.308462	-0.25977	1.09654	1.35631
THOC5	-0.000150493	-0.243279	-0.0955147	0.147765
THOC7	-0.285773	-0.387837	-0.381959	0.00587757
THUMPD3	-0.00441796	-0.246596	-0.157345	0.0892503
TIMELESS	-0.00242387	-0.16959	-0.147442	0.0221479
TIMM10B	-0.173337	0.0452039	0.361711	0.316507
TIMM9	-0.021487	-0.243896	0.188608	0.432504
TK2	-0.400823	-0.612372	-0.226331	0.386041
TLE3	-0.735124	-1.19494	-0.96592	0.229025
TLE6	-0.469553	-0.489276	-0.178179	0.311098
TLK1	-0.264735	-0.51408	-0.312514	0.201566
TM2D1	-0.348652	-0.714459	-0.200923	0.513536
TM2D3	-0.219211	0.0657857	1.31056	1.24477
TMA16	-0.236894	-0.12042	0.46206	0.58248
TMC6	-0.633171	-1.08842	-0.610011	0.478409
TMEM120B	-0.386391	-0.186467	-0.0256614	0.160806
TMEM123	-0.964275	-0.94113	-0.664458	0.276672
TMEM144	-0.535636	-0.423976	-0.21528	0.208696
TMEM159	-0.955178	-1.12774	-0.970057	0.157684
TMEM175	-0.0240844	-0.156456	0.372804	0.529259
TMEM181	-0.489104	-0.623017	-0.529156	0.0938609
TMEM184C	-0.222742	0.572186	0.942634	0.370448
TMEM187	-0.037665	-0.46402	1.05665	1.52067
TMEM209	-0.337502	-0.219875	0.521505	0.741381
TMEM219	-0.392508	-0.815974	0.288018	1.10399
TMEM223	-0.147137	-0.32655	0.808614	1.13516
TMEM25	-0.305677	-0.272093	0.896895	1.16899
TMEM258	-0.229651	-0.361023	-0.0858824	0.275141
TMEM261	-0.0484981	0.0524907	0.387835	0.335345
TMEM39A	-0.154507	-0.263304	-0.145793	0.117511
TMEM41A	-0.0893967	-0.254853	0.295361	0.550214
TMEM41B	-0.0237955	0.00840666	0.0743066	0.0659
TMEM44	-0.828431	-1.19085	-0.428343	0.762505
TMEM59	-0.271652	-0.46065	0.045513	0.506163
TMEM68	-0.105435	7.38376e-05	0.942584	0.942511
TMF1	-0.2021	-0.204323	0.435138	0.639462
TMOD3	-0.255228	-0.178521	0.326936	0.505457
TNFRSF10D	-0.404569	-0.519245	-0.166665	0.35258
TNFRSF11A	-0.172954	-0.310075	0.944829	1.2549
TNIP1	-0.496605	-0.385987	0.29957	0.685558
TNIP2	-0.0790919	-0.0840198	0.0772126	0.161232
TOB2	-0.372589	-0.471505	-0.103635	0.367871
TOMM20	-0.537001	-0.397914	-0.245036	0.152878
TOP1MT	-0.169195	-0.548119	0.535413	1.08353
TOP2A	-0.149862	0.240148	0.30427	0.0641217
TOPBP1	-0.0216201	-0.0456563	0.126881	0.172537
TP53BP1	-0.191467	-0.321752	-0.112085	0.209666
TP73	-0.290271	-0.839454	-0.585126	0.254328
TPGS2	-0.251129	-0.328158	-0.157282	0.170876
TPT1	-0.250153	-0.49005	-0.134895	0.355155
TRAF3IP1	-0.0287525	-0.146495	-0.112818	0.033677
TRAK2	-0.326341	-0.285482	0.0456757	0.331157
TRAP1	-0.154603	-0.356331	-0.152835	0.203497
TRAPPC11	-0.142417	-0.128917	0.0878427	0.21676
TRAPPC12	-0.222221	-0.667295	0.149321	0.816615
TRAPPC2	-0.297982	-0.206687	-0.152561	0.0541264
TRAPPC9	-0.193426	-0.39543	0.00412168	0.399552
TRIB3	-0.0450817	-0.26183	0.2731	0.53493
TRIM13	-0.281692	-0.364409	-0.205443	0.158966
TRIM14	-0.570644	-0.272939	-0.125469	0.147469
TRIM38	-0.46593	-0.437846	-0.433209	0.0046364
TRIM41	-0.139904	-0.108224	-0.0805987	0.0276253
TRIM56	-0.0516092	-0.213427	0.456716	0.670143
TRIM62	-0.151374	-0.577278	-0.309868	0.26741
TRIM65	-0.0686374	-0.212426	0.368507	0.580933
TRIM66	-0.377922	-0.266385	0.179926	0.44631
TRIP10	-0.176343	-0.193032	-0.158571	0.0344605
TRIQK	-0.560555	-0.238147	-0.191978	0.0461693
TRMT10B	-0.329368	-0.611943	-0.225838	0.386105
TRMT12	-0.0451525	0.0068929	0.435399	0.428506
TRMT2B	-0.312426	-0.423457	-0.386305	0.0371523
TROAP	-0.328752	-0.602401	-0.0725063	0.529895
TROVE2	-0.15674	-0.121543	0.0322247	0.153767
TRPM4	-0.466674	-1.13575	-0.000146312	1.13561
TRPS1	-0.913099	-1.21549	-0.847193	0.3683
TRRAP	-0.226397	-0.243979	-0.210729	0.0332505
TSC1	-0.109301	-0.348291	-0.302502	0.0457886
TSHZ1	-0.408823	-0.249561	0.0968435	0.346405
TTBK2	-0.0533903	-0.394766	0.346611	0.741377
TTC12	-0.0282488	9.25713e-05	0.00151048	0.00141791
TTC13	-0.149938	0.0577762	0.210198	0.152422
TTC14	-0.580259	-0.0321996	1.16333	1.19553
TTC17	-0.470606	-0.356531	-0.278474	0.0780575
TTC18	-0.0206413	0.0588481	1.13355	1.0747
TTC19	-0.605224	-0.758035	-0.309157	0.448878
TTC23	-0.369549	-0.289798	-0.191941	0.097857
TTC3	-0.277925	-0.552675	0.0217212	0.574397
TTC37	-0.112858	-0.00205769	0.0857357	0.0877934
TTC39A	-0.225995	0.132132	0.2473	0.115169
TTC39C	-0.340342	-0.251317	0.259004	0.510321
TTC5	-0.0824569	-0.110221	1.09334	1.20356
TTC6	-1.59768	-1.38789	-1.27018	0.11771
TTK	-0.141335	-0.382164	-0.173546	0.208618
TTLL7	-0.231397	-0.0179777	0.0645979	0.0825757
TUBE1	-0.400454	-0.202307	-0.143799	0.0585079
TUBGCP3	-0.254568	-0.421846	-0.413011	0.00883523
TUBGCP4	-0.127971	-0.0254043	0.0649841	0.0903884
TULP3	-0.106837	-0.185512	0.364571	0.550084
TULP4	-0.68593	-0.756013	-0.558556	0.197457
TWIST1	-0.173258	-0.0758295	0.999913	1.07574
TXNDC15	-0.422041	-0.164134	0.144772	0.308906
TXNDC9	-0.210687	-0.202482	0.0392558	0.241738
TYRO3	-0.0901168	-0.540571	0.388992	0.929563
TYSND1	-0.313148	-0.492903	-0.0956911	0.397212
UBE2E3	-0.094428	-0.275363	-0.0543891	0.220974
UBE3D	-0.108682	-0.374931	0.149188	0.524119
UBFD1	-0.0185276	0.343504	0.424522	0.0810185
UBN2	-0.183815	-0.355151	0.00620242	0.361353
UBOX5	-0.210676	-0.343085	-0.255734	0.0873507
UBR2	-0.0751958	-0.223312	-0.165345	0.0579667
UBXN7	-0.256514	-0.410751	-0.11581	0.294941
UFM1	-0.0491545	0.357739	0.613699	0.255959
UGGT2	-0.159343	-0.428344	0.177573	0.605917
UHRF1BP1	-0.31107	-0.417515	-0.19445	0.223065
UPF3B	-0.331045	-0.883617	-0.0386431	0.844974
UQCC2	-0.142505	-0.190214	0.155397	0.345612
URB1	-0.112574	-0.503999	0.0604518	0.564451
USP12	-0.0386232	0.03262	0.344338	0.311718
USP25	-0.104703	-0.0715978	0.08009	0.151688
USP28	-0.483696	-0.740826	-0.0261488	0.714677
USP3	-0.200226	-0.472764	-0.369922	0.102842
USP4	-0.164224	-0.126553	-0.0743974	0.0521559
USP40	-0.121529	-0.259723	-0.164405	0.0953186
USP42	-0.115006	-0.36366	-0.133996	0.229664
USP46	-0.332338	-0.126705	0.231364	0.358069
USP49	-0.0545569	-0.0651934	0.0671374	0.132331
USP53	-0.299289	-0.0503444	0.135872	0.186216
UVSSA	-0.131177	-0.276734	-0.0560833	0.220651
VDR	-0.0187832	-0.0923845	0.171528	0.263912
VEGFA	-1.23855	-0.816259	0.247706	1.06397
VGLL4	-0.194279	-0.214898	-0.141764	0.0731341
VIPAS39	-0.971546	-0.295984	0.104671	0.400655
VOPP1	-0.788264	-1.32043	0.232804	1.55324
VPS13B	-0.221158	-0.538041	0.0791718	0.617213
VPS13C	-0.0472024	-0.291017	-0.111563	0.179454
VPS13D	-0.295265	-0.21334	-0.175705	0.0376347
VPS39	-0.332588	-0.488168	-0.262908	0.22526
VPS45	-0.25054	-0.334315	-0.281077	0.0532383
VPS51	-0.138723	-0.404267	-0.178815	0.225452
VPS52	-0.112275	0.0129119	0.33581	0.322898
VPS54	-0.602303	-0.718123	-0.462723	0.255401
VPS8	-0.220844	-0.303547	-0.178006	0.125542
VRK3	-0.107982	-0.353292	-0.186835	0.166457
VSIG10	-0.391832	-0.622205	-0.214329	0.407876
VTI1A	-0.194803	-0.0765988	-0.0711465	0.00545221
VWA8	-0.0766858	0.0110137	0.0822849	0.0712712
WASF2	-0.250164	-0.528232	-0.302613	0.225619
WASL	-0.287031	-0.325698	-0.295313	0.0303846
WBP5	-0.513946	-0.475254	-0.263868	0.211386
WBSCR27	-0.543866	-1.0318	-0.466383	0.565414
WDFY1	-0.868471	-0.769836	0.0833384	0.853174
WDHD1	-0.0892605	-0.359961	-0.227718	0.132243
WDR19	-0.379737	-0.406445	0.0741836	0.480629
WDR31	-1.06231	-1.36374	-1.00592	0.357821
WDR41	-0.187012	-0.480805	-0.220925	0.25988
WDR45	-0.0147558	-0.24555	0.75917	1.00472
WDR7	-0.0797171	-0.137225	0.100496	0.237721
WDR72	-0.333714	-0.153356	0.232849	0.386205
WDR73	-0.104893	-0.262005	-0.245993	0.0160116
WDTC1	-0.533729	-0.981466	-0.625918	0.355548
WEE1	-0.0983221	-0.0484719	0.557921	0.606393
WHSC1	-0.371638	-0.557386	-0.142484	0.414902
WRB	-0.0529392	0.156435	0.777098	0.620663
WTAP	-0.126834	-0.212415	-0.107812	0.104603
WWOX	-0.0425015	-0.651382	-0.0444814	0.606901
XPA	-0.470285	-0.515349	0.431486	0.946835
XRCC1	-0.163673	-0.581841	-0.134234	0.447607
XRCC2	-0.0684525	-0.430863	-0.0234421	0.407421
XRRA1	-0.53828	-1.20143	-0.194122	1.00731
XYLB	-0.0391867	-0.177111	0.138776	0.315887
YIF1B	-0.0633694	-0.321983	-0.216528	0.105455
YLPM1	-0.245532	-0.228474	-0.104314	0.12416
YPEL2	-0.603912	-0.633095	-0.584881	0.0482134
YTHDC1	-0.105245	-0.40091	-0.191863	0.209047
ZBED4	-0.070208	-0.0485312	0.0440225	0.0925537
ZBED5	-0.170651	0.139716	1.9328	1.79308
ZBTB1	-0.166497	0.21478	0.397419	0.182639
ZBTB11	-0.0555935	-0.096205	0.00722068	0.103426
ZBTB3	-0.369365	-0.524071	0.308591	0.832662
ZBTB4	-0.0259642	-0.424224	-0.158206	0.266018
ZBTB44	-0.39027	-0.540173	-0.194947	0.345227
ZBTB6	-0.0959902	-0.0775126	0.0112838	0.0887963
ZC3H11A	-0.477514	-0.474183	-0.327603	0.14658
ZCRB1	-0.0464139	-0.0735167	0.170855	0.244371
ZDHHC17	-0.351479	-0.459298	-0.211976	0.247321
ZDHHC9	-0.289924	-0.57834	0.232689	0.811029
ZER1	-0.00190213	-0.377882	-0.229429	0.148453
ZFAND1	-0.629412	-0.616609	-0.231805	0.384804
ZFHX2	-0.624303	-0.764636	0.0713099	0.835946
ZFP90	-0.323063	-0.407426	-0.159359	0.248067
ZFYVE21	-0.096068	-0.0126901	0.118887	0.131578
ZFYVE28	-0.00249708	-0.275136	0.0635182	0.338654
ZG16B	-0.219292	-0.715125	0.619338	1.33446
ZKSCAN1	-0.481593	-0.584577	-0.332444	0.252133
ZMIZ2	-0.251312	-0.571686	0.499596	1.07128
ZMYND8	-0.108253	-0.241439	-0.166525	0.0749145
ZNF12	-0.233804	-0.193244	0.00142945	0.194673
ZNF138	-0.19857	0.0755551	0.107517	0.031962
ZNF160	-0.528607	-0.249336	-0.112906	0.136429
ZNF165	-0.0507986	-0.558079	0.0106776	0.568757
ZNF197	-0.44268	-0.0994773	0.319696	0.419173
ZNF212	-0.202195	-0.963982	-0.273576	0.690406
ZNF248	-0.49806	-0.554957	0.58588	1.14084
ZNF250	-0.379801	-0.0851693	0.385269	0.470438
ZNF273	-0.281647	-0.0622501	0.260926	0.323176
ZNF276	-0.0691134	-0.241234	1.47026	1.7115
ZNF277	-0.889564	-1.0097	-0.0957761	0.913925
ZNF286A	-0.148553	-0.259942	0.306284	0.566226
ZNF3	-0.232398	-0.53836	-0.103853	0.434507
ZNF318	-0.348644	0.335136	0.527456	0.192321
ZNF33A	-0.0922814	-0.467609	-0.197999	0.269611
ZNF33B	-0.241897	-0.259401	-0.0957139	0.163687
ZNF35	-0.242465	-0.252397	0.47905	0.731447
ZNF362	-0.455993	-0.695032	-0.574895	0.120138
ZNF384	-0.002282	0.10944	0.176648	0.0672079
ZNF414	-0.0225782	-0.305745	0.371818	0.677563
ZNF420	-0.132304	0.0633089	0.111043	0.0477345
ZNF445	-0.129801	-0.275974	0.258049	0.534023
ZNF451	-0.245031	-0.187238	0.292623	0.479861
ZNF496	-0.935126	-1.13335	-0.485266	0.648084
ZNF512	-0.5313	-0.57307	0.187974	0.761044
ZNF525	-0.150851	-0.329366	-0.241785	0.0875809
ZNF549	-0.0278902	0.183532	0.407729	0.224197
ZNF552	-0.145875	-0.139602	0.22136	0.360963
ZNF554	-0.10368	-0.132306	-0.0777875	0.0545183
ZNF558	-0.415155	-0.143463	0.241004	0.384467
ZNF562	-0.00999028	-0.333588	-0.161442	0.172146
ZNF586	-0.110732	-0.313366	0.303785	0.617151
ZNF592	-0.312327	-0.433804	-0.368886	0.0649175
ZNF609	-0.37687	-0.0382595	0.117151	0.15541
ZNF615	-0.132128	-0.0197909	0.197138	0.216929
ZNF616	-0.0525934	-0.102712	0.111317	0.214029
ZNF627	-0.0831457	-0.27016	-0.181399	0.0887604
ZNF678	-0.341512	-0.481738	0.00649818	0.488236
ZNF692	-0.403576	-0.559065	-0.221568	0.337497
ZNF704	-0.475586	-0.232074	0.00183867	0.233912
ZNF71	-0.277894	-0.274411	0.00450928	0.278921
ZNF720	-0.142943	-0.276747	1.51972	1.79646
ZNF765	-0.10663	-0.520118	-0.0105019	0.509616
ZNF766	-0.20277	-0.457364	-0.199799	0.257565
ZNF773	-0.543869	-0.404548	0.0718341	0.476383
ZNF775	-0.899438	-1.23946	1.20008	2.43954
ZNF787	-0.0467419	-0.542112	-0.185985	0.356126
ZNF791	-0.0316845	-0.227652	-0.0283432	0.199309
ZNF813	-0.0621239	-0.0771979	-0.0732	0.00399792
ZNF814	-0.147996	0.1828	0.295697	0.112897
ZNF83	-0.592388	-0.816543	0.0408385	0.857381
ZNF844	-0.281974	-0.67328	-0.644192	0.0290875
ZNF865	-0.251558	-0.704112	-0.125206	0.578906
ZNF880	-0.434822	-0.549462	-0.12667	0.422792
ZNRF2	-0.679378	-0.571084	-0.0943036	0.47678
ZSCAN2	-0.285151	-0.278521	0.0660036	0.344525
ZSWIM7	-0.194547	-0.212992	-0.143571	0.0694207
ZW10	-0.085399	-0.375368	-0.11768	0.257688
ZYG11B	-0.132462	-0.113614	0.430524	0.544138

## Sheet: LNCaP Intron 1011 QII genes
LNCaP Intronic QII genes
Gene ID	logFC_Exons_RNAcounts_LNCaP	logFC_ThreePrimeUTR_PACcounts_LNCaP	logFC_Introns_PACcounts_LNCaP	PAC-score
MARCH2	0.441823	0.213519	0.306755	0.093236
AAK1	0.31159	0.100737	0.247	0.146263
AAMP	0.444586	0.219612	0.31131	0.0916974
AAR2	0.195951	0.159321	0.829795	0.670474
ABCA7	0.231674	-0.334577	0.660837	0.995414
ABCF1	0.128795	-0.264871	0.29163	0.556501
ABCF2	0.468044	0.355296	0.545275	0.189979
ABHD5	0.386725	0.536164	0.673728	0.137564
ABTB2	0.242153	0.0456405	0.0926017	0.0469613
AC027763.2	0.164148	0.215108	0.925694	0.710586
AC104667.3	0.452514	0.356839	0.639885	0.283045
ACAA1	0.550951	0.365767	1.47918	1.11342
ACAD10	0.017078	-0.20163	-0.167648	0.0339825
ACAP3	0.226761	-0.0437993	0.51074	0.55454
ACOT7	0.404498	-0.108406	0.401026	0.509433
ACOT9	0.212963	-0.0423085	0.390799	0.433107
ACTB	0.201305	0.429648	0.641839	0.21219
ACTN1	0.225246	0.160085	0.513943	0.353858
ACTR1A	0.210537	0.0480759	0.270701	0.222625
ACVR1	0.294346	0.438006	0.577427	0.13942
ADAL	0.0619995	-0.0549839	0.278421	0.333405
ADAT1	0.0505059	0.297823	0.797683	0.49986
ADCK3	0.278369	-0.0301039	0.53247	0.562574
ADCK4	0.198189	-0.385909	0.134984	0.520892
ADPRHL1	0.225581	0.33786	0.886382	0.548521
ADRBK2	0.0344183	0.00341174	0.0717256	0.0683139
ADSL	0.00524994	-0.272409	0.250026	0.522435
AEN	0.590552	0.41358	0.788597	0.375017
AGAP3	0.0754417	0.0730749	0.19006	0.116985
AGAP4	0.0489753	-0.0572805	0.0876544	0.144935
AGAP5	0.555286	-0.218159	-0.0507993	0.167359
AGAP6	0.0125831	0.00324093	0.0280241	0.0247831
AGFG2	0.23041	-0.222532	0.0121548	0.234687
AGPAT5	0.00790407	-0.00218426	0.529799	0.531984
AGRN	0.0872944	0.123106	0.454423	0.331316
AGTRAP	0.330076	0.0252746	0.585844	0.560569
AHCYL2	0.0221167	0.031098	0.147222	0.116123
AIFM1	0.397375	0.442372	0.868852	0.42648
AIMP2	0.306822	0.265945	0.326205	0.0602592
AKAP8L	0.192113	0.00649256	0.226916	0.220424
AKT1S1	0.371039	0.138251	0.609905	0.471654
AKT2	0.13303	0.0679407	0.138539	0.0705983
ALG1	0.823264	0.807783	0.858335	0.0505523
ALPK3	0.770743	0.500442	1.4821	0.981658
AMBRA1	0.250775	-0.0816593	0.0781484	0.159808
ANKRD13D	0.0846759	-0.183655	-0.150228	0.0334277
ANKRD32	0.0865146	0.0510096	0.3267	0.27569
ANKRD52	0.152573	-0.0803242	0.174811	0.255135
ANKRD54	0.245188	-0.0254028	0.0778589	0.103262
ANP32A	0.0574777	-0.112925	0.364055	0.47698
AP1B1	0.398448	0.345027	0.569227	0.2242
AP1S3	0.240049	0.155969	0.654128	0.49816
APBA3	0.117978	-0.00915912	0.0196956	0.0288547
APBB2	0.435727	0.076539	0.137444	0.0609049
ARFGEF1	0.0715399	0.0561301	0.60169	0.54556
ARHGAP27	0.0159162	-0.356181	-0.0264938	0.329688
ARHGAP39	0.133313	-0.167284	0.26831	0.435594
ARHGEF2	0.193163	-0.665249	1.88715	2.5524
ARHGEF7	0.0163296	0.0497429	0.28462	0.234877
ARID5B	0.726414	0.299321	0.490154	0.190833
ARL5A	0.0178444	0.164445	0.214268	0.0498237
ARMC6	0.407665	0.319091	0.564726	0.245635
ARRB1	0.196706	-0.296554	-0.295592	0.000962284
ARRDC1	0.177888	-0.111449	-0.0893868	0.0220626
ARSK	0.38822	0.13261	0.870053	0.737443
ASH2L	0.0400388	-0.122953	0.0330349	0.155988
ASPHD1	0.000840377	-0.146565	0.0441792	0.190744
ASPSCR1	0.254638	0.228727	0.494682	0.265956
ASRGL1	1.36864	0.633763	0.72336	0.0895973
ATE1	0.0315652	-0.0440466	-0.0134795	0.0305671
ATF3	0.260933	0.872344	0.947502	0.0751586
ATG12	0.190223	0.140778	0.180582	0.039804
ATG4C	0.0270426	-0.0335022	0.0737518	0.107254
ATG4D	0.268046	-0.0602785	0.00912212	0.0694006
ATOX1	0.129925	0.0885779	0.257744	0.169166
ATP5L	0.0298675	0.114886	0.623744	0.508859
ATP6V1E2	0.00876487	-0.216615	0.0829706	0.299585
ATP9A	0.0782875	0.259911	0.567838	0.307927
ATPAF1	0.0307336	-0.161904	0.0326306	0.194534
B3GAT3	0.122941	-0.07885	0.17046	0.24931
B4GALT2	0.177389	-0.142918	0.13611	0.279028
BAG2	0.17692	0.436411	0.52304	0.0866297
BAIAP2	0.523348	0.444039	0.954708	0.510669
BANP	0.411299	0.225981	0.276035	0.0500548
BAX	0.810856	0.575242	1.02377	0.44853
BCAP31	0.26498	0.126503	0.563042	0.436539
BCL2L13	0.194575	0.102894	0.164736	0.0618429
BECN1	0.370885	0.507523	0.638549	0.131026
BET1L	0.124923	0.150803	1.46681	1.316
BIN1	0.259785	0.124755	0.226405	0.101649
BIRC5	0.283743	0.0590603	0.222018	0.162958
BLCAP	0.0995265	0.290669	1.62124	1.33057
BLM	0.389705	-0.217005	-0.0803356	0.136669
BLMH	0.143184	-0.0606441	0.430012	0.490657
BMP1	0.211897	-0.0924627	0.249612	0.342075
BMPR1B	0.579426	0.73095	0.738363	0.00741294
BOLA3	0.3049	0.565687	0.663064	0.0973767
BRAT1	0.319686	-0.0134369	0.0190279	0.0324648
BRCC3	0.0263814	-0.0940958	0.0614423	0.155538
BRD3	0.0289757	0.016939	0.674545	0.657606
BRD4	0.0385602	-0.255854	0.160086	0.41594
BRD8	0.0281261	-0.0591457	0.729301	0.788447
BTAF1	0.260759	0.128665	0.300365	0.1717
BTBD7	0.245794	-0.0195632	0.273189	0.292752
BTD	0.164252	0.0677555	0.145086	0.0773303
BZW2	0.121689	0.150801	0.156903	0.00610209
C11orf82	0.579174	0.642637	0.908333	0.265696
C11orf83	0.0553947	-0.487925	5.54011	6.02803
C11orf84	0.0474739	-0.0744	0.201757	0.276157
C12orf45	0.287789	0.0144009	0.411885	0.397484
C12orf65	0.253426	0.0779915	0.174195	0.0962033
C12orf66	0.0522694	0.111348	0.514882	0.403534
C15orf57	0.078899	-0.340277	0.334459	0.674736
C16orf52	0.0424939	0.0586249	0.252172	0.193547
C18orf56	0.204536	0.120236	0.685507	0.565271
C18orf8	0.263486	0.306526	0.308444	0.00191824
C19orf43	0.05538	0.0183005	0.0737659	0.0554654
C19orf48	0.0444575	-0.320089	-0.225037	0.0950526
C19orf52	0.0298014	0.0536584	0.227024	0.173366
C1D	0.0564845	0.0534272	0.10017	0.0467426
C1GALT1	0.0549039	-0.0197584	0.158451	0.178209
C1orf109	0.310599	0.287081	0.459076	0.171995
C1orf116	0.655864	0.51639	0.667491	0.151101
C1orf159	0.154831	-0.303062	-0.268235	0.034827
C1orf52	0.248203	0.286037	0.38142	0.0953824
C20orf196	0.309544	-0.331063	0.00154742	0.332611
C21orf67	0.459832	-0.599343	0.205861	0.805204
C22orf46	0.110356	-0.158575	0.572559	0.731133
C2CD2L	0.38122	0.194945	0.726422	0.531477
C2orf47	0.349956	0.358649	2.52208	2.16343
C2orf69	0.0630797	0.21185	1.51976	1.30791
C3orf38	0.0197082	0.196251	0.414796	0.218545
C3orf58	0.518702	0.206162	0.895077	0.688915
C4orf29	0.343413	0.319195	0.677815	0.35862
C5orf34	0.145415	0.0829503	0.222263	0.139313
C6orf89	0.0233461	0.0466321	0.309187	0.262555
C7orf49	0.172691	-0.198948	1.21704	1.41599
C9orf114	0.332141	0.322346	0.609183	0.286837
C9orf156	0.191135	0.115793	0.216801	0.101008
C9orf3	0.0176047	-0.236607	-0.183615	0.0529922
C9orf85	0.0690221	0.0840104	0.152134	0.0681235
CA5B	0.446083	0.46276	0.819507	0.356747
CACUL1	0.175256	-0.0991089	0.245755	0.344864
CALD1	0.152725	0.171385	0.201925	0.0305399
CAPN15	0.312223	0.3286	0.664276	0.335676
CAPRIN1	0.0255836	-0.247943	-0.0843398	0.163603
CAPRIN2	0.31784	-0.0139617	0.0293724	0.043334
CARD8	0.0802966	-0.269623	0.32092	0.590544
CARM1	0.0113523	-0.204419	0.100502	0.304921
CASK	0.312042	0.447106	0.488262	0.0411563
CBL	0.0100244	-0.093469	-0.0240406	0.0694284
CBWD1	0.627029	0.259766	0.399266	0.1395
CBWD5	0.222525	-0.0413861	0.420466	0.461852
CBWD6	0.38323	0.0482233	0.393885	0.345661
CC2D1A	0.253142	-0.289904	-0.00921213	0.280692
CC2D1B	0.216702	-0.106344	-0.0439192	0.0624252
CCDC132	0.0414431	-0.292618	-0.237637	0.054981
CCDC137	0.599822	0.261398	0.599268	0.33787
CCDC138	0.0607064	0.235276	0.436613	0.201337
CCDC43	0.0739004	-0.0447513	0.120534	0.165285
CCDC58	0.193267	0.236712	0.271818	0.0351052
CCDC90B	0.269552	0.171248	0.842286	0.671037
CCDC92	0.268579	-0.104432	0.562911	0.667343
CCDC97	0.311719	0.191622	0.416576	0.224954
CCNF	0.106537	-0.381099	0.105638	0.486738
CCNYL1	0.0896843	0.149279	0.569269	0.419991
CCSER2	0.232377	0.0740326	0.624421	0.550388
CD276	0.533634	0.548494	0.747198	0.198704
CDC37	0.382942	0.42031	0.525816	0.105506
CDC42BPB	0.107183	0.370648	0.396907	0.0262589
CDCA5	0.259331	0.0557364	0.26199	0.206253
CDK11A	0.119336	-0.323356	0.323604	0.64696
CDK11B	0.22109	0.0438193	0.323051	0.279232
CDK5RAP1	0.168893	0.166182	0.196491	0.0303084
CDKL3	1.28399	1.18613	1.26088	0.0747538
CDKN2C	0.0830002	-0.303113	0.415951	0.719064
CDKN3	0.119696	0.403522	0.738005	0.334483
CDNF	1.04295	0.46025	0.492777	0.0325273
CDV3	0.157512	0.0647801	0.812375	0.747595
CENPN	0.14728	-0.456684	0.77021	1.22689
CEP120	0.155089	0.0911143	0.748689	0.657574
CEP55	0.00996191	0.117023	0.413234	0.296211
CEP63	0.0794998	0.107973	0.433458	0.325485
CEP76	0.188857	-0.176987	0.374461	0.551449
CHAF1B	0.00351324	-0.272076	0.0893835	0.36146
CHMP1A	0.229454	-0.0138784	0.321809	0.335687
CHMP4B	0.172001	-0.0274784	0.317016	0.344494
CHMP6	0.149724	-0.183208	0.973689	1.1569
CHTF8	0.104516	-0.127433	0.152625	0.280058
CIAO1	0.104215	0.0723866	0.192215	0.119829
CKAP2	0.0540528	0.0771507	0.330027	0.252877
CLCN7	0.158558	0.111948	0.400421	0.288473
CLN5	0.435006	-0.0871692	0.662542	0.749712
CLPB	0.370717	-0.924766	-0.252218	0.672547
CLPP	0.172358	-0.0886432	0.172837	0.26148
CLTA	0.124999	0.0859944	0.947802	0.861808
CLTCL1	0.000292202	-0.175684	0.119136	0.29482
CMSS1	0.213727	-0.278938	-0.0769648	0.201973
CMTM6	0.368562	0.349135	0.709483	0.360348
CMTM7	0.0416981	0.119051	0.295502	0.176451
CNOT7	0.0721567	0.0251334	0.128565	0.103432
CNPY3	0.0596862	-0.0880988	-0.0730039	0.015095
CNTNAP2	0.129372	-0.888039	0.754232	1.64227
COG8	0.0374521	0.118105	0.401979	0.283875
COL4A3BP	0.317301	0.178207	0.265657	0.087451
COL5A2	0.0804146	-0.121622	-0.102756	0.0188668
COPG2	0.00283439	0.0913199	0.210749	0.119429
COPS4	0.287002	0.111728	0.151379	0.0396514
COPS6	0.1518	-0.262703	-0.24242	0.0202822
COQ4	0.0381179	-0.241437	0.242042	0.483479
COX14	0.257055	0.438515	0.481727	0.0432126
COX16	0.176121	0.200848	0.200665	-0.000182925
COX19	0.4336	0.22425	0.33105	0.106799
COX5A	0.165142	0.2965	0.334614	0.0381136
CPSF3L	0.166053	0.0454152	0.485275	0.43986
CPSF4	0.0991672	0.191149	0.279738	0.0885892
CREBL2	0.0389562	-0.172888	-0.0682341	0.104654
CRELD1	0.00725208	-0.443995	0.198755	0.642751
CRK	0.195353	0.186672	0.492094	0.305422
CSNK1A1	0.0611354	-0.00592592	1.94489e-05	0.00594536
CSNK1G3	0.261989	0.175771	0.21766	0.0418894
CSPP1	0.45653	0.362378	0.47312	0.110742
CTPS1	0.121898	0.0810925	0.263457	0.182364
CTU1	0.448393	-0.431761	0.0471914	0.478952
CWC22	0.417953	0.119029	0.416921	0.297893
CWC25	0.0486647	-0.0690233	0.106127	0.175151
CYCS	0.329748	0.466014	1.16578	0.699767
CYHR1	0.141034	-0.023346	0.339993	0.363339
DAGLB	0.191969	-0.00938703	0.639434	0.648821
DAPK3	0.347839	0.0972876	0.694087	0.596799
DCAF13	0.114922	0.0979887	0.643851	0.545863
DCLRE1C	0.100099	-0.045169	0.037091	0.08226
DCP1B	0.0422768	-0.161577	0.117855	0.279432
DCTN4	0.0167599	-0.149806	0.0193869	0.169193
DCTN5	0.280577	-0.290613	-0.147272	0.14334
DCUN1D1	0.139788	0.318495	0.435493	0.116998
DCUN1D5	0.269877	0.278582	0.302321	0.0237398
DDI2	0.125105	0.0703418	0.254942	0.1846
DDR2	0.991373	1.10652	1.93118	0.824666
DDX27	0.353688	0.139545	0.393054	0.253509
DDX49	0.821539	0.550058	0.608693	0.0586353
DDX54	0.44589	0.10989	0.220227	0.110337
DDX56	0.478082	0.563186	1.24649	0.6833
DDX58	0.0447149	-0.629821	-0.151365	0.478456
DGCR8	0.177602	-0.0553787	0.00495339	0.0603321
DHCR7	0.281463	0.470175	1.31604	0.845863
DHFR	0.0458378	0.00608024	0.870254	0.864174
DHFRL1	0.525899	0.677032	0.870708	0.193675
DHRS4L2	0.111356	-0.0194747	0.120069	0.139544
DICER1	0.0567036	0.0988376	0.116562	0.0177243
DIS3L2	0.051966	-0.219885	0.124529	0.344414
DLD	0.216627	0.256944	0.758292	0.501348
DLEU1	0.288045	0.459013	0.913145	0.454132
DLGAP4	0.0070953	-0.000947545	0.224325	0.225273
DNAJB12	0.212591	-0.0656563	-0.0391072	0.0265491
DNAJC21	0.002905	0.425077	1.28318	0.858103
DNAJC8	0.0296605	-0.00829458	0.0881772	0.0964718
DNAJC9	0.297977	0.0645764	2.35313	2.28856
DNASE1L1	0.100283	-0.180704	0.0578428	0.238547
DPF2	0.0846718	-0.220473	-0.114238	0.106235
DPP9	0.321733	0.138816	0.297679	0.158864
DPYSL2	0.283421	0.0540348	0.432025	0.377991
DSC2	0.295398	0.28689	0.419592	0.132702
DST	0.484464	0.337726	0.396074	0.0583478
DUS3L	0.508106	-0.209284	-0.159069	0.0502151
DYNC1H1	0.161658	-0.194696	-0.00578965	0.188906
DYRK1B	0.0065575	-0.663454	0.202116	0.86557
DZIP3	0.232705	-0.0223993	0.0383816	0.0607809
E2F3	0.111554	-0.0634041	0.189669	0.253073
EDEM2	0.0372076	0.0655955	0.15334	0.0877445
EDF1	0.00875365	-0.376915	0.515319	0.892234
EEA1	0.245571	0.158032	0.195729	0.0376969
EED	0.111652	-0.0729591	0.343244	0.416203
EEF1D	0.102289	-0.181119	0.500138	0.681257
EIF2B3	0.119845	-0.307095	0.117901	0.424996
EIF2B4	0.115157	-0.16777	0.200369	0.368139
EIF2B5	0.361944	0.142559	0.995421	0.852862
EIF4E2	0.140801	-0.12365	0.0844848	0.208135
ELMO2	0.385448	0.0467101	0.351516	0.304806
ELMOD2	0.0372687	0.130916	0.631106	0.50019
ELP4	0.104294	-0.133891	0.122587	0.256478
ELP5	0.130295	-0.0324879	0.392142	0.42463
ELP6	0.0385388	0.0436302	0.23705	0.19342
EML5	0.730245	0.0732724	0.394161	0.320888
ENDOD1	0.191703	0.136508	0.382745	0.246237
EP400	0.04574	-0.236079	0.141631	0.377709
EPHA6	0.0567356	-0.0235754	0.74693	0.770506
EPN1	0.353129	0.146094	1.26101	1.11491
EPS15L1	0.209791	0.118365	0.274219	0.155854
EPS8	0.282139	0.426836	0.848194	0.421359
ERH	0.282603	0.339019	0.357362	0.0183425
ERI1	0.0719902	0.0993642	0.527389	0.428024
ERLIN1	0.134703	0.11708	0.181119	0.0640384
ERP29	0.158714	-0.08787	0.000597071	0.088467
ERP44	0.0692434	0.0212758	0.665187	0.643912
ERRFI1	0.19957	0.547982	0.734428	0.186445
ESCO2	0.00703168	0.505789	1.17915	0.673357
ESYT1	0.194259	-0.16217	-0.044842	0.117328
ETAA1	0.0557559	0.193336	0.310073	0.116737
EVPL	0.0180634	-0.367867	0.235273	0.60314
EXOSC1	0.124026	0.113363	0.116246	0.00288246
EXOSC10	0.119578	0.11961	0.130146	0.0105357
EXTL3	0.159534	0.0602004	0.202682	0.142482
FAM107B	0.148742	0.20683	0.283313	0.0764821
FAM133B	0.111906	-0.0132666	0.382429	0.395696
FAM160B1	0.52124	0.300711	0.650908	0.350198
FAM174A	0.0119476	-0.107234	0.483666	0.5909
FAM177A1	0.143593	-0.0495782	-0.0101485	0.0394297
FAM178A	0.274007	-0.030978	0.120346	0.151324
FAM210A	0.0654353	0.0609802	0.316583	0.255603
FAM212B	0.0965007	0.306054	0.739016	0.432961
FAM21A	0.204242	0.19955	0.233137	0.0335873
FAM222A	0.898044	0.795631	1.09493	0.299302
FAM72B	0.0420902	0.0652295	0.496431	0.431201
FAM73B	0.406347	0.268521	0.735041	0.46652
FAN1	0.0536287	0.16335	0.24522	0.08187
FARSB	0.320979	0.131976	0.25914	0.127163
FBRSL1	0.255768	-0.0362866	0.476934	0.513221
FBXO31	0.244039	-0.546369	-0.0325647	0.513804
FBXO42	0.174652	-0.181411	-0.0385407	0.14287
FBXW11	0.174954	0.269651	0.273172	0.00352122
FBXW2	0.27022	0.652315	0.692964	0.0406487
FCGBP	1.35455	0.860211	1.18581	0.325602
FGD4	0.728467	0.223086	0.299106	0.07602
FIP1L1	0.214836	0.197149	0.322143	0.124994
FNBP1L	0.316875	-0.13909	0.251219	0.390309
FNTA	0.025358	0.00968446	0.188535	0.178851
FOXK1	0.188035	0.247588	0.950762	0.703175
FOXN3	0.244184	0.0704737	0.292687	0.222214
FRY	0.190805	-0.335328	0.40705	0.742378
FTSJ1	0.355894	0.2267	0.291803	0.0651023
FXN	0.108586	0.244684	0.950143	0.705459
FXR2	0.0666156	-0.194152	-0.0642247	0.129927
FYTTD1	0.0868995	0.0183328	0.684071	0.665738
GABPB1	0.24655	0.345356	0.585729	0.240373
GABRB3	0.61372	0.608521	0.689588	0.0810674
GAMT	0.223423	-0.0671205	0.649393	0.716514
GANAB	0.0991004	-0.27887	0.168905	0.447775
GART	0.34042	0.107494	0.262184	0.15469
GBA2	0.155725	-0.0107211	0.31387	0.324592
GCN1L1	0.19174	-0.133344	0.309535	0.442878
GEMIN5	0.192855	-0.157669	0.156313	0.313982
GFOD1	0.582861	0.26493	0.580666	0.315736
GIGYF2	0.0584316	-0.039997	0.0276979	0.0676949
GIT1	0.173539	-0.136632	0.264514	0.401146
GNB1L	0.929874	0.416533	1.01914	0.602607
GOLGA1	0.146966	0.0867527	0.334395	0.247642
GOLGB1	0.0855195	-0.0432463	0.274164	0.31741
GPATCH1	0.118853	-0.260499	0.538594	0.799092
GPATCH4	0.251835	-0.0106102	0.330038	0.340648
GPHN	0.0785478	-0.011518	0.113217	0.124735
GPR137	0.555601	0.4965	0.910467	0.413967
GPR143	0.472017	0.223941	0.364139	0.140198
GRHL2	0.171426	-0.0933099	0.223805	0.317114
GRHPR	0.101629	0.0554346	0.423624	0.368189
GRK4	0.212488	-0.0239543	0.350778	0.374733
GSTCD	0.31778	0.192284	0.424033	0.231749
GTF2F1	0.126938	-0.273481	0.356216	0.629697
GTF3C1	0.269337	-0.010118	0.112773	0.122891
GTF3C5	0.185563	-0.0873447	0.087573	0.174918
GTSE1	0.14976	-0.421211	0.036909	0.45812
H2AFV	0.11571	0.0311089	0.280351	0.249242
HADHA	0.0448744	-0.397768	-0.0674421	0.330326
HAGH	0.180877	0.341071	0.65516	0.31409
HCFC2	0.429714	0.460228	0.720246	0.260019
HDDC2	0.0602967	-0.12878	0.877349	1.00613
HDGFRP2	0.0769376	-0.0246001	0.0132938	0.0378939
HDHD3	0.112709	-0.370236	0.0971465	0.467382
HEATR5B	0.0514624	-0.354263	-0.135564	0.218699
HELLS	0.0935196	-0.130221	-0.0539269	0.0762936
HERC2	0.274935	0.0709638	0.153022	0.0820586
HERPUD1	0.144125	0.0314241	0.101952	0.0705275
HIBCH	0.473111	0.457027	0.633609	0.176583
HIF1AN	0.286084	0.187676	0.640948	0.453272
HIGD1A	0.269083	0.445038	0.739147	0.294109
HIPK2	0.265988	-0.0353446	0.157346	0.19269
HIST1H2BD	0.645073	0.750214	1.3072	0.556989
HIST1H2BN	0.522766	-0.128824	0.376009	0.504833
HLCS	0.0231684	-0.016343	-0.00799584	0.00834713
HMBS	0.0456183	-0.235157	0.0578709	0.293028
HMCES	0.0269562	-0.307856	-0.146781	0.161076
HMGB1	0.188304	-0.0569021	0.271283	0.328185
HNF1B	0.089273	-0.00545799	0.399024	0.404482
HNRNPAB	0.289822	0.458126	0.931974	0.473848
HNRNPL	0.056647	-0.0942253	-0.0553337	0.0388916
HRSP12	0.20446	0.364988	0.44722	0.0822321
HS1BP3	0.239561	-0.164552	0.900379	1.06493
HS6ST1	0.119761	0.0587936	1.47035	1.41156
HSD17B4	0.0127913	0.481967	0.57509	0.0931226
HSP90AB1	0.181681	0.146709	0.327978	0.181269
HSPB8	2.53836	-0.170373	0.123381	0.293753
HSPBP1	0.178656	-0.29652	-0.193803	0.102717
ICA1L	0.226466	-0.0226511	0.351653	0.374304
IFFO2	0.116818	-0.422758	-0.207587	0.215171
IFNAR1	0.325021	0.133796	0.237355	0.103559
IFT57	0.147949	0.494022	0.538718	0.044696
IKBIP	0.494668	0.317232	0.70672	0.389488
IL10RB	0.449554	0.379729	0.595367	0.215638
IL13RA1	0.0639448	-0.152312	0.115184	0.267497
IL6ST	0.150493	0.397782	1.17932	0.781538
ILF3	0.0294063	-0.224819	0.0406214	0.265441
IMMP2L	0.0752168	0.155575	0.300845	0.14527
IMP4	0.434466	0.131875	0.782252	0.650377
IMPA2	0.192987	-0.117665	-0.0824143	0.0352511
IMPDH1	0.50989	0.47443	1.0145	0.54007
INCENP	0.175481	-0.0116441	0.152642	0.164286
INIP	0.399426	0.205825	0.399504	0.193679
INO80	0.0707485	-0.103514	0.149804	0.253318
INPP4B	0.220379	-0.2679	0.0322728	0.300173
INTS1	0.26736	-0.203961	-0.137954	0.0660064
IPO8	0.0102989	-0.0435487	0.445382	0.488931
IQCE	0.148902	-0.0260831	0.102689	0.128772
IQSEC1	0.0665296	-0.0311987	0.0585261	0.0897249
ITPA	0.348329	-0.0370199	0.110913	0.147933
ITPKB	0.0632238	-0.131511	-0.0287249	0.102786
JKAMP	0.163903	0.634237	0.929347	0.29511
JPH1	0.717825	0.139148	0.741476	0.602327
KAT2B	0.296358	0.309414	0.338724	0.0293101
KAZN	0.284441	0.0316659	0.190102	0.158436
KCNMA1	0.421085	0.545694	0.744038	0.198344
KCTD2	0.162479	-0.0332732	0.453507	0.48678
KCTD21	0.343166	0.159132	0.558919	0.399787
KEAP1	0.291902	0.307084	0.35218	0.0450967
KIAA0020	0.0529351	-0.229719	0.748109	0.977828
KIAA1683	1.53314	1.06018	1.18951	0.129333
KIDINS220	0.0675172	0.314064	1.04204	0.727971
KIF1C	0.212737	0.169412	0.380771	0.211359
KIF22	0.345147	0.205452	0.318513	0.113061
KIF24	0.0921857	-0.074614	0.116697	0.19131
KIN	0.260116	0.251256	0.297126	0.0458698
KLHL36	0.135011	-0.0632905	0.418166	0.481456
L3MBTL2	0.298148	-0.177989	0.213045	0.391034
LACTB	0.4813	0.342083	0.649139	0.307056
LAMP1	0.41861	0.310289	0.463073	0.152784
LARP4B	0.216461	0.184345	0.261059	0.0767139
LATS2	0.456464	0.104727	0.440797	0.33607
LCP1	0.357938	0.444021	0.594189	0.150168
LDLR	0.357655	0.0475382	0.0491157	0.00157743
LEPRE1	0.152641	-0.353606	0.392013	0.745619
LEPROTL1	0.083267	0.258559	0.893134	0.634575
LIAS	0.331837	0.400797	0.465277	0.0644805
LIN52	0.338868	0.19481	0.443854	0.249044
LIN54	0.00128582	0.071759	0.0874829	0.0157239
LNX2	0.520864	0.519122	0.623934	0.104812
LPAR3	0.1254	0.134207	0.161826	0.027619
LPIN1	0.576428	0.548677	0.62614	0.0774633
LRRC41	0.151268	0.101619	0.184047	0.0824279
LRRC59	0.605014	0.604324	0.625171	0.0208473
LRSAM1	0.160775	-0.510608	0.0602997	0.570908
LSG1	0.596772	0.464079	0.487036	0.022957
LSM7	0.0860733	-0.179491	0.201882	0.381373
LYAR	0.449967	0.482307	0.80201	0.319703
LZIC	0.164532	0.0374866	0.552735	0.515248
MAD1L1	0.186344	-0.288159	0.158022	0.446181
MAN1A2	0.0692195	-0.201853	0.315603	0.517457
MAN2A1	0.36609	0.274458	0.599576	0.325117
MAP2K7	0.0803988	-0.129714	0.208034	0.337748
MAP3K11	0.168001	-0.000980102	0.249047	0.250028
MAP9	0.360291	0.41987	1.04694	0.627069
MAPRE3	0.434669	0.0628083	0.19052	0.127712
MATR3	0.267042	0.482079	0.767902	0.285823
MAX	0.0174668	0.632971	1.14819	0.515219
MBNL3	0.0962935	0.178117	0.499651	0.321534
MCCC2	0.0939574	-0.218432	0.32475	0.543182
MCM4	0.17213	0.194842	0.403468	0.208626
MCTP2	0.512899	0.472307	0.53577	0.0634632
MCU	0.111509	0.0908454	0.116629	0.0257833
MED1	0.167758	0.306403	0.524165	0.217762
MED14	0.0729053	-0.0521269	0.131194	0.183321
MED17	0.188734	0.231887	0.266433	0.034546
MED29	0.204901	-0.0339221	0.228583	0.262505
MED31	0.0493628	0.010877	0.477931	0.467054
MEGF8	0.212223	-0.286041	0.432428	0.718468
MEGF9	0.232732	0.0358021	0.135213	0.0994108
METTL9	0.0766873	0.349766	0.735102	0.385336
MFAP3	0.0112023	0.125658	0.378777	0.253119
MFSD1	0.284589	0.678888	1.52469	0.8458
MFSD11	0.0872828	0.347728	0.607099	0.25937
MICALL2	0.320914	-0.327522	0.261631	0.589153
MITF	0.493543	0.203076	0.420794	0.217718
MKLN1	0.334125	0.274036	0.665652	0.391616
MKNK1	0.209964	0.0496623	0.167539	0.117876
MLH1	0.431601	0.536863	0.683153	0.14629
MLLT3	0.148729	0.0609495	0.104927	0.0439771
MMAA	0.0836287	0.121804	0.39448	0.272675
MMACHC	0.280896	-0.129572	-0.0926064	0.036966
MON1A	0.675042	0.357471	0.469546	0.112075
MPHOSPH9	0.342465	0.329009	0.533106	0.204097
MPP2	0.216863	0.196579	0.31594	0.119361
MPRIP	0.125111	0.0597157	0.899477	0.839761
MPV17	0.292189	0.164481	0.288398	0.123917
MPZL2	0.00458856	0.044512	0.610917	0.566405
MRPL11	0.131529	0.198969	0.977325	0.778356
MRPL33	0.262769	0.433408	2.18435	1.75095
MRPL37	0.178436	-0.165275	0.612812	0.778087
MRPL47	0.311861	0.284558	0.590896	0.306339
MRPS18C	0.145285	0.220927	0.681697	0.46077
MRPS22	0.184826	0.252712	0.838901	0.586189
MRPS25	0.187423	0.212802	0.353821	0.141019
MRPS28	0.101203	0.280149	1.1353	0.855149
MRPS30	0.120305	0.231269	0.526942	0.295673
MRPS5	0.1317	-0.0651922	0.00704587	0.0722381
MRPS9	0.148376	-0.0458739	0.296864	0.342738
MSL2	0.125345	-0.244882	0.0228983	0.267781
MSTO1	0.109658	0.021542	1.45338	1.43184
MTDH	0.218124	0.162918	0.354964	0.192046
MTERF	0.00766003	0.275384	0.684186	0.408802
MTERFD2	0.631783	0.776452	2.37667	1.60022
MTG2	0.501451	0.107758	0.174932	0.0671732
MTHFD1L	0.104743	-0.523149	0.00148994	0.524639
MTIF2	0.203196	0.209549	0.517354	0.307805
MUC20	0.962121	0.689516	2.08968	1.40016
MUM1	0.0199836	-0.139289	0.752984	0.892273
MUS81	0.0634171	-0.227813	0.758697	0.98651
MUTYH	0.253686	-0.312981	0.202045	0.515026
MVD	0.209599	-0.0739926	0.894983	0.968976
MYCBP2	0.286456	0.186251	0.240813	0.0545623
MYL6	0.17821	0.357983	1.68082	1.32284
MYO18A	0.146086	0.0794587	0.247998	0.16854
MYO5A	0.431517	0.181054	0.268672	0.0876177
MYPOP	0.239297	-0.16166	0.0388377	0.200497
MZT2B	0.018373	-0.386542	-0.0165126	0.370029
N6AMT2	0.462551	0.162583	0.22198	0.0593975
NAA16	0.186264	-0.0519574	0.0128319	0.0647893
NABP2	0.366295	0.256767	0.352666	0.0958991
NACC2	0.770377	0.724067	0.78715	0.063083
NAGA	0.082232	-0.0969808	0.231656	0.328637
NARFL	0.205834	-0.225313	0.00241148	0.227724
NAT10	0.052303	-0.420532	0.483481	0.904013
NAT9	0.365501	0.174211	0.296833	0.122621
NBAS	0.0386502	-0.10878	0.0442682	0.153048
NBEAL1	0.247127	-0.337114	-0.29926	0.0378536
NCAPD2	0.131386	-0.118914	0.00826502	0.127179
NCAPD3	0.0256819	0.159842	0.637057	0.477214
NCOA4	0.281997	0.42643	1.00625	0.579822
NDRG3	0.0577744	0.0371888	0.255242	0.218053
NDUFA10	0.0869046	0.143535	0.872866	0.729331
NDUFA12	0.127944	0.298477	0.724442	0.425965
NDUFB2	0.135267	0.0736917	0.193805	0.120113
NDUFB7	0.19049	-0.176549	0.940832	1.11738
NDUFB9	0.0908469	-0.0508908	0.397164	0.448055
NDUFC1	0.163452	0.159142	0.938746	0.779604
NDUFS3	0.200473	0.383083	0.702095	0.319012
NDUFV1	0.15612	-0.0317485	0.541753	0.573501
NDUFV3	0.169204	-0.0562147	0.104282	0.160496
NEDD4	0.676688	0.241565	0.492127	0.250562
NEK11	1.17895	0.796169	1.12798	0.331811
NFATC2IP	0.128511	-0.197228	0.464964	0.662192
NFE2L1	0.349274	0.190419	0.606797	0.416378
NFIB	0.109252	-0.164703	-0.0682993	0.0964042
NGDN	0.0650475	0.316507	1.06933	0.752824
NGLY1	0.521875	0.386955	0.435055	0.0481
NIFK	0.362966	0.341754	0.59402	0.252266
NLE1	0.162557	-0.280477	0.728711	1.00919
NLRX1	0.0698113	0.25892	0.413729	0.154809
NMD3	0.0453487	0.35229	0.939264	0.586973
NMNAT2	0.552907	0.0817981	0.272249	0.190451
NMT1	0.244968	0.026825	0.0746001	0.0477751
NOL3	0.205575	0.0341393	0.181575	0.147436
NOL7	0.165673	-0.119607	0.331417	0.451024
NOMO1	0.387371	0.0963189	0.142355	0.0460365
NOMO2	0.172089	0.107647	0.112114	0.00446658
NOMO3	0.148755	0.100394	0.135341	0.0349465
NOP56	0.208323	0.273322	0.58434	0.311019
NPC1	1.51935	1.61763	2.71293	1.09531
NPM1	0.0715861	0.0926966	0.257518	0.164822
NRBF2	0.0752827	0.162699	0.502049	0.33935
NRD1	0.104402	-0.0318915	0.226214	0.258105
NUDCD3	0.0630855	-0.210397	0.0721466	0.282544
NUP188	0.238896	0.0949611	0.818581	0.72362
NUP214	0.206843	0.00862556	0.051306	0.0426804
OGFR	0.233759	-0.113376	0.133977	0.247353
OIP5	0.0302146	-0.190567	-0.156104	0.0344622
ORAOV1	0.417518	0.23406	0.612102	0.378042
ORC1	0.259182	-0.00556495	0.250401	0.255966
OSBP	0.24704	-0.0429111	-0.0332362	0.00967486
OSBPL2	0.274837	0.0728483	0.252727	0.179879
PABPC1	0.011304	0.0945377	0.293139	0.198601
PACSIN2	0.00594141	-0.14182	-0.0069221	0.134898
PAG1	0.108694	-0.0752363	0.0845328	0.159769
PAK1IP1	0.495269	0.983721	1.00065	0.0169285
PARP10	0.187903	-0.280648	0.575307	0.855955
PAXIP1-AS2	0.137641	0.024086	0.288295	0.264209
PBLD	0.0893605	-0.107347	-0.0253766	0.0819704
PBX3	0.117272	-0.435813	0.0365014	0.472314
PCBD1	0.179281	0.191088	0.560747	0.369658
PCBP2	0.0132249	-0.174817	-0.00663279	0.168184
PCCB	0.095819	-0.0557481	0.581379	0.637127
PCNT	0.266769	0.314543	0.4361	0.121557
PCNXL2	0.0810467	-0.193071	-0.0337396	0.159332
PCNXL4	0.387153	0.849571	1.71333	0.863757
PCTP	0.302274	0.0271653	0.609262	0.582096
PCYT1A	0.0915908	0.136936	1.7592	1.62226
PDCD11	0.427004	0.301639	0.576481	0.274843
PDE4DIP	0.134523	0.506226	0.743948	0.237722
PDHX	0.216289	0.41464	0.659779	0.245139
PDPK1	0.348007	0.205006	0.233212	0.0282051
PELP1	0.190748	0.0764605	0.34907	0.272609
PEMT	0.0282457	-0.106208	0.31006	0.416268
PER2	0.10297	-0.375406	-0.314958	0.0604479
PES1	0.314319	0.111209	0.223374	0.112165
PEX6	0.508059	0.0965182	0.514152	0.417634
PFDN4	0.0243356	0.119067	0.565572	0.446505
PGM2	0.302155	0.256035	0.654384	0.39835
PHC2	0.113595	-0.468084	0.22915	0.697234
PHF8	0.118933	0.0852281	0.115806	0.0305774
PHLDB3	0.0604957	-0.327919	0.141642	0.469561
PI4K2A	0.485077	0.744634	0.843385	0.0987515
PI4K2B	0.126035	0.32128	0.826166	0.504885
PIAS1	0.221091	0.180045	0.330512	0.150467
PIGH	0.132669	0.0885601	0.382933	0.294373
PIGU	0.010577	0.0168044	0.0203537	0.00354926
PIK3R2	0.0357593	-0.225774	-0.00355285	0.222221
PITRM1	0.192344	0.248769	0.537937	0.289168
PLBD2	0.0650078	-0.412593	-0.0729749	0.339618
PLEC	0.296997	-0.0183713	0.739306	0.757678
PLEKHG3	0.0185977	0.0113662	0.176424	0.165058
PLEKHH3	0.18798	-0.0660232	0.0107253	0.0767486
PLEKHM2	0.185815	-0.176382	-0.0771709	0.0992109
PLIN3	0.0608681	-0.177275	-0.0545961	0.122679
PNKD	0.0924908	-0.072316	0.141321	0.213637
PNO1	0.410468	0.302198	0.552125	0.249927
POC1A	0.0220345	-0.35152	-0.236061	0.115459
POC5	0.440026	0.316023	0.456923	0.140901
PODXL2	0.0787611	-0.235915	-0.101394	0.134521
POFUT1	0.247613	0.218773	0.253159	0.0343859
POLDIP3	0.0118225	-0.143796	-0.0303616	0.113435
POLE	0.0238516	-0.207031	1.31177	1.51881
POLG2	0.0603455	0.274291	0.574308	0.300016
POLH	0.322829	0.162964	0.412983	0.250018
POLI	0.0604975	-0.112512	0.246796	0.359308
POLM	0.0977528	-0.155362	-0.086681	0.0686812
POLR2E	0.300029	0.207231	0.253511	0.04628
POLR2F	0.182697	0.146882	0.208825	0.0619431
POLR3B	0.469386	-0.179702	0.473403	0.653105
POMGNT2	0.120314	-0.586842	-0.370458	0.216384
POP5	0.159242	0.471782	0.963642	0.49186
PPAPDC1B	0.0110554	0.14781	0.202213	0.054403
PPCDC	0.200592	-0.210971	0.0921403	0.303111
PPCS	0.0308591	-0.00954546	0.267777	0.277322
PPFIA1	0.058113	-0.334717	-0.0693899	0.265327
PPFIA3	0.179354	0.197013	0.258049	0.0610367
PPIA	0.0342456	-0.0363418	1.56632	1.60266
PPIE	0.107121	0.285839	0.329097	0.0432581
PPP1CA	0.207964	-0.144975	0.881678	1.02665
PPP1R12C	0.0471841	-0.432593	-0.274982	0.157612
PPP2R3C	0.0949557	0.275133	0.276513	0.00137972
PPP2R5C	0.0797172	-0.402536	-0.0285627	0.373973
PPP3CC	0.0959706	-0.123805	0.168426	0.292231
PPP5C	0.165463	-0.0564654	0.205549	0.262014
PPRC1	0.240209	-0.0467873	0.272454	0.319242
PRDM15	0.137427	0.171392	0.179444	0.00805189
PRDM2	0.0327874	-0.125561	-0.116514	0.00904682
PRDM4	0.621463	0.371224	0.537317	0.166093
PRICKLE3	0.160163	-0.132586	0.3022	0.434785
PRKAG1	0.00578739	-0.226378	0.0588304	0.285208
PRKAR1A	0.0209651	-0.00873682	0.593763	0.6025
PRKCA	0.995566	0.484251	0.554656	0.0704051
PRKCD	0.100019	-0.090525	0.0245008	0.115026
PRKCZ	0.0501996	-0.458061	0.187113	0.645174
PRPF39	0.0169802	0.020565	0.144087	0.123522
PRPF40A	0.117461	0.149398	0.226533	0.0771345
PRRG4	0.601759	0.229316	0.627777	0.398461
PRSS23	0.656943	0.417963	0.863556	0.445593
PSD3	0.0975016	0.261889	0.313354	0.051465
PSMA2	0.132767	0.455514	0.748721	0.293206
PSMB2	0.204989	0.193919	0.33458	0.140661
PSMB5	0.227523	0.476416	0.735806	0.25939
PSMD14	0.0781337	0.146606	0.243052	0.0964461
PSMD7	0.00306118	-0.123797	0.305967	0.429764
PSPH	0.0432219	0.0651614	0.251285	0.186123
PTCH1	0.15623	-0.165679	-0.0473271	0.118351
PTDSS2	0.025082	-0.111205	-0.00889096	0.102314
PTGFR	0.203436	0.362036	0.602814	0.240777
PTGR1	0.721211	0.835357	0.912278	0.0769214
PTPRG	0.412397	0.0926447	0.416606	0.323961
PTPRM	1.06489	0.92587	0.955849	0.0299789
PTTG1IP	0.139541	-0.0247182	0.244579	0.269297
PWP2	0.612773	0.381732	1.12847	0.746734
QSOX2	0.0745197	0.00774067	0.420671	0.41293
R3HCC1	0.0626129	-0.173139	0.8188	0.991939
RAB11A	0.0517108	0.35761	0.669289	0.311679
RAB11FIP5	0.1025	-0.109372	-0.0635563	0.0458158
RAB2A	0.0751107	0.0469034	0.0965489	0.0496455
RAB3B	0.253978	-0.0309097	0.397316	0.428226
RALA	0.099603	0.0885418	0.28709	0.198549
RALBP1	0.23145	-0.152818	0.435756	0.588574
RALGAPB	0.207814	0.0553018	0.217293	0.161991
RALY	0.136029	-0.263673	0.174494	0.438167
RANBP2	0.411437	0.431386	0.444737	0.0133504
RAPGEFL1	0.243829	0.188515	0.897443	0.708927
RARS	0.0963415	0.000601268	0.0767959	0.0761946
RARS2	0.0652398	-0.279067	-0.035217	0.24385
RBMX	0.0870544	0.214004	0.214901	0.000896599
RBPJ	0.0513546	0.0821797	0.092864	0.0106843
RCAN1	0.2401	0.130438	0.420087	0.28965
RDX	0.156978	-0.0630836	-0.0188099	0.0442737
RECQL	0.0346671	-0.147772	0.119529	0.267301
RECQL5	0.0707245	-0.301839	0.0660002	0.367839
RFT1	0.137913	0.0153246	0.518759	0.503435
RGS3	0.178691	-0.0554108	-0.0445367	0.0108741
RHBDD1	0.187022	-0.0912775	-0.0193394	0.0719381
RHBDD2	0.0563696	-0.195077	0.137915	0.332992
RHBDD3	0.53233	0.195591	0.491058	0.295467
RIPK4	0.294275	0.087912	0.548708	0.460796
RMDN3	0.252388	0.171969	0.175815	0.00384575
RNF122	0.330737	-0.132809	0.419018	0.551827
RNF150	0.635774	0.428316	0.688221	0.259905
RNF219	0.130607	-0.299818	0.94209	1.24191
ROCK2	0.0906677	-0.121404	-0.0448165	0.0765873
RPF1	0.116115	0.260243	0.48538	0.225137
RPGR	0.0945822	-0.266628	-0.0520161	0.214612
RPL26L1	0.263855	0.527256	0.846944	0.319688
RPL27A	0.0653428	-0.225537	2.12936	2.35489
RPL35	0.00667095	-0.27063	0.0408972	0.311527
RPL37A	0.0399002	-0.190066	2.92509	3.11515
RPL38	0.0515051	-0.0231673	0.134794	0.157961
RPLP2	0.0183053	-0.132656	0.0716128	0.204269
RPN1	0.214586	0.190386	0.325913	0.135527
RPP30	0.367108	0.303782	0.353357	0.0495755
RPP38	0.0625695	-0.0546665	0.787602	0.842268
RPS19	0.148831	-0.247995	-0.0925088	0.155486
RPS27L	0.289494	0.487584	2.81444	2.32686
RPS6KC1	0.0805104	-0.328475	0.0165941	0.345069
RPS6KL1	0.0808268	-0.467559	0.420031	0.887591
RRP36	0.407244	0.369024	0.694246	0.325222
RTF1	0.0472378	0.012996	0.0743453	0.0613494
RTN4IP1	0.332525	-0.18272	0.29727	0.47999
RUNDC1	0.172708	-0.192499	0.00780413	0.200303
SAMM50	0.156166	0.0269773	0.124533	0.0975558
SAP130	0.23935	-0.00128817	0.389841	0.391129
SAR1B	0.238093	0.667029	0.888306	0.221277
SATB2	0.0619372	-0.0105159	0.410049	0.420565
SBNO2	0.119664	0.0997947	0.391487	0.291692
SCAF11	0.00986279	0.179985	0.268734	0.088749
SCAMP2	0.106842	0.0652546	0.214242	0.148987
SCAMP3	0.102197	-0.21747	-0.118221	0.0992487
SCAP	0.253452	0.136546	0.173153	0.0366075
SCYL1	0.158327	-0.154043	0.0321248	0.186168
SDAD1	0.283661	0.153005	0.329008	0.176003
SDF2	0.250398	0.0969553	0.385493	0.288538
SEC11A	0.0229519	0.0892238	0.0986119	0.00938808
SEC11C	1.10072	1.33488	1.67724	0.34236
SEC14L1	0.232907	0.572669	0.991509	0.418841
SEC22C	0.0800828	0.186067	0.260502	0.0744352
SEC31A	0.10662	0.17386	0.253949	0.0800898
SEC61A2	0.0588734	-0.254505	0.597849	0.852354
SELO	0.102946	-0.239512	-0.203898	0.0356136
SENP2	0.215293	0.0868062	0.148757	0.061951
SESN2	0.436172	0.508076	0.664203	0.156127
SETD1B	0.124462	-0.0942517	0.229458	0.323709
SEZ6L2	0.0278264	-0.111903	-0.0537056	0.0581977
SF3A2	0.0220091	-0.202622	-0.1163	0.0863227
SFMBT1	0.00364115	-0.101017	0.0367891	0.137806
SGTA	0.334911	0.465918	1.05213	0.58621
SGTB	0.10595	-0.279566	1.01683	1.2964
SH3GL1	0.328553	0.115608	0.174855	0.0592469
SHCBP1	0.300005	0.0690144	0.437657	0.368642
SHOC2	0.149613	0.164037	0.197763	0.0337257
SIN3A	0.0400565	-0.137623	-0.104616	0.0330078
SIN3B	0.000480385	0.081904	0.402718	0.320814
SIVA1	0.134942	-0.0342497	0.671985	0.706235
SKA3	0.313973	-0.406639	0.162105	0.568745
SLAIN2	0.255068	0.293106	0.496691	0.203586
SLC19A1	0.337487	0.418323	0.900738	0.482415
SLC22A5	0.364642	0.143492	0.160591	0.0170991
SLC25A10	0.363293	0.158764	0.799509	0.640745
SLC25A46	0.377827	0.242521	0.636122	0.393601
SLC27A4	0.562404	0.479821	0.561601	0.08178
SLC27A5	0.0661884	-0.149255	0.02588	0.175135
SLC35E3	0.160471	0.0153355	0.657155	0.641819
SLC38A7	0.267844	-0.154869	0.236596	0.391465
SLC39A1	0.0405385	-0.169756	0.779933	0.94969
SLC39A10	0.740221	0.927944	1.98358	1.05563
SLC3A2	0.0952381	-0.0879612	0.0896215	0.177583
SLC45A4	0.116856	-0.0735981	0.164072	0.23767
SLC9A7	0.0182262	-0.315794	0.389115	0.704909
SLIRP	0.220725	0.216196	0.830919	0.614723
SMARCAL1	0.234171	-0.24718	0.10075	0.347931
SMARCB1	0.133111	-0.114366	-0.00735811	0.107008
SMIM12	0.326855	0.0363565	1.59168	1.55533
SMIM4	0.100679	-0.0509897	1.01941	1.0704
SMNDC1	0.000163546	0.183016	0.672713	0.489698
SMTN	0.198485	-0.436606	-0.112659	0.323947
SMURF1	0.0892067	-0.466613	-0.330999	0.135614
SNAPC5	0.114154	-0.0824779	1.37379	1.45627
SNRNP200	0.0787233	0.128644	0.383508	0.254863
SNRNP48	0.122168	0.356702	0.722683	0.365981
SNRPF	0.0844376	-0.0201494	0.855421	0.875571
SNURF	0.626857	0.264659	0.337543	0.0728836
SNX13	0.28478	0.180541	0.197877	0.0173363
SNX7	0.164132	0.103454	0.718925	0.615471
SOGA2	0.213813	0.0858994	0.238619	0.15272
SON	0.149497	0.121433	0.202764	0.0813311
SP2	0.219897	-0.34062	0.406042	0.746662
SPEN	0.00824674	0.136928	0.190997	0.054069
SPG7	0.180587	0.133383	0.259361	0.125978
SPHK2	0.513449	0.0907793	0.364415	0.273636
SPINT1	0.198682	-0.0658747	0.192109	0.257983
SQLE	0.107817	0.169759	0.532264	0.362505
SRCAP	0.0117372	-0.562816	0.652935	1.21575
SRFBP1	0.0680209	-0.0714767	0.657942	0.729418
SRSF3	0.122376	0.498626	0.761294	0.262668
SSFA2	0.637271	0.675233	1.22191	0.546676
SSH2	0.361187	-0.279513	0.0324071	0.31192
SSR1	0.0348135	0.149808	0.554285	0.404477
SSR3	0.272046	0.142284	0.995162	0.852878
SSU72	0.247865	0.115032	0.297709	0.182677
ST13	0.285975	0.149334	0.571531	0.422196
ST3GAL2	0.0912332	-0.331227	-0.0802704	0.250956
ST3GAL3	0.272218	-0.335711	0.537449	0.873161
STAG1	0.0171864	-0.143031	-0.0201981	0.122833
STAG2	0.0454488	0.0255846	0.536321	0.510736
STAM2	0.37276	0.226137	0.433269	0.207132
STARD10	0.0620215	-0.348023	0.2756	0.623623
STAT1	0.0138323	0.0679646	0.266548	0.198583
STK11	0.0432447	-0.0208607	0.246578	0.267438
STK19	0.0911243	-0.379939	-0.0716008	0.308338
STK32C	0.139235	-0.0519192	0.610502	0.662421
STK35	0.0450696	0.326272	0.420551	0.0942788
STK39	0.559643	0.507375	0.586231	0.0788559
STPG1	0.15925	-0.343865	-0.249879	0.0939852
STT3A	0.0507633	-0.238368	0.0723471	0.310715
STT3B	0.0677988	-0.0911525	0.123021	0.214174
STX5	0.189309	-0.17922	-0.0516461	0.127574
STYX	0.0840769	0.202376	0.340077	0.137701
SUCLG1	0.25792	0.354463	0.386521	0.0320582
SUPV3L1	0.427205	0.291687	0.51042	0.218733
SYMPK	0.242273	-0.00576947	-0.000681498	0.00508797
SYNE4	0.252414	0.0885142	0.167486	0.0789715
TAB1	0.0980657	-0.0210589	0.194388	0.215447
TASP1	0.0501971	0.13329	0.486201	0.35291
TAX1BP1	0.0923161	-0.142996	1.01464	1.15764
TBC1D1	0.198879	0.00317789	0.281968	0.27879
TBC1D12	0.0745925	-0.23097	-0.00991222	0.221058
TBC1D2	0.188233	-0.301136	-0.271621	0.0295147
TCOF1	0.493999	0.428058	0.429968	0.0019103
TDP1	0.0678594	-0.0376953	0.136122	0.173817
TDRD3	0.133288	-0.163539	-0.0201259	0.143413
TEFM	0.000471132	-0.0861088	0.171775	0.257884
TERF2IP	0.413843	0.549157	0.910816	0.361658
TFRC	0.532496	1.04154	1.41146	0.36992
TGFBRAP1	0.070495	-0.00260767	0.495906	0.498514
THADA	0.183619	-0.242601	0.0795558	0.322157
THAP4	0.0807011	0.0746586	0.374912	0.300253
THEM6	0.126144	-0.0054945	0.575169	0.580663
TIMM50	0.310045	0.143524	0.609989	0.466465
TIMM8A	0.264067	-0.0228931	1.50067	1.52356
TKT	0.0409819	-0.267521	-0.0312723	0.236248
TLN1	0.16152	-0.0488006	0.283928	0.332729
TMBIM6	0.0618287	0.194634	0.476305	0.281671
TMED2	0.082475	0.305348	0.562303	0.256955
TMED3	0.147643	0.0804701	1.27951	1.19904
TMEM11	0.388934	0.322276	0.518847	0.196572
TMEM140	0.520725	0.24731	0.532134	0.284824
TMEM147	0.103063	0.213384	0.670193	0.456809
TMEM201	0.345605	-0.0289836	0.400189	0.429173
TMEM241	0.0466521	0.01022	0.0550557	0.0448357
TMEM33	0.184677	0.424236	0.439493	0.0152579
TMEM43	0.111015	0.0235938	0.37857	0.354976
TMEM50A	0.170044	0.179626	0.778771	0.599145
TNFRSF1A	0.04149	-0.287802	0.399721	0.687524
TNPO2	0.0109903	-0.0972501	0.222443	0.319693
TNRC6B	0.0446144	-0.22969	-0.188318	0.0413717
TNRC6C	0.183026	-0.195344	0.167568	0.362912
TOM1	0.285964	0.188697	0.763758	0.575062
TOP1	0.362949	0.429247	0.770826	0.341578
TOP3B	0.184734	-0.751809	0.072252	0.824061
TOR1B	0.0305949	-0.0233165	0.203921	0.227238
TPD52L2	0.0885028	-0.0120564	0.113625	0.125681
TPP2	0.0397607	-0.0570581	0.232626	0.289685
TPRN	0.173857	-0.033616	2.09426	2.12787
TPX2	0.145679	0.0322239	0.209224	0.177
TRAF2	0.177842	0.107776	0.193545	0.0857691
TRAPPC10	0.112447	-0.277208	-0.162661	0.114548
TRAPPC6A	0.295599	-0.229111	0.66359	0.892701
TRIM16L	0.0452278	-0.0330708	0.132363	0.165434
TRIM25	0.163414	-0.0319239	0.217984	0.249908
TRIM27	0.149504	-0.246401	-0.0720875	0.174314
TRIM3	0.235978	-0.0589692	0.248723	0.307692
TRIM4	0.176794	-0.146763	0.917918	1.06468
TRMT1	0.76478	0.356026	0.448369	0.0923423
TRMT13	0.313942	0.50182	0.508707	0.00688722
TRMT44	0.34764	0.402285	0.595104	0.192819
TRNAU1AP	0.0122303	-0.203974	0.386946	0.590919
TRPM2	0.747476	0.34514	1.09873	0.753589
TRPM7	0.00120442	0.0246066	0.0878498	0.0632432
TSC22D2	0.0698087	0.273874	0.475782	0.201908
TTC33	0.102698	0.160681	1.27873	1.11805
TTF2	0.077334	0.159583	0.389931	0.230347
TUBGCP2	0.163383	-0.099629	0.148944	0.248573
TXLNA	0.228946	0.076201	0.136249	0.0600484
TXNDC16	0.453985	0.389044	0.612428	0.223384
TXNRD2	0.325077	-0.0651698	0.00852578	0.0736955
U2SURP	0.0164351	-0.26798	0.165631	0.433612
UBAC1	0.0432204	0.145908	0.158632	0.0127245
UBE2J1	0.0291605	0.104221	0.306351	0.20213
UBE2S	0.134914	-0.176722	1.27711	1.45384
UBE3B	0.122993	0.194327	0.206106	0.0117781
UBIAD1	0.175331	0.135614	0.165684	0.0300703
UBN1	0.119566	0.0528315	0.159259	0.106427
UBR4	0.00954404	0.304997	0.423038	0.118041
UBTF	0.136696	0.139872	0.436498	0.296626
UGGT1	0.225454	-0.101354	0.0774978	0.178851
UNC45A	0.189035	-0.227505	0.0865663	0.314071
UQCR11	0.178218	-0.092097	0.71824	0.810337
UQCRC1	0.171574	-0.111397	0.0554602	0.166857
URI1	0.0309363	-0.188997	0.579582	0.76858
UROS	0.0732005	-0.0296971	0.387423	0.41712
USP15	0.358311	0.380844	0.414518	0.033674
USP47	0.196059	-0.0374257	0.0927575	0.130183
USP8	0.0250166	-0.0576696	0.180346	0.238016
UTP23	0.172676	0.160511	1.12717	0.966663
UXS1	0.130594	-0.274498	0.0203902	0.294888
VAMP3	0.174653	0.223623	1.37023	1.14661
VAMP7	0.0137794	-0.04634	0.532702	0.579042
VAMP8	0.139781	0.0585907	0.107176	0.0485848
VARS	0.545938	0.102033	0.310749	0.208716
VBP1	0.141807	0.611206	0.970453	0.359247
VDAC2	0.213731	0.393336	0.553463	0.160127
VPS11	0.0662853	-0.270889	-0.0658238	0.205065
VPS16	0.0111958	-0.264	-0.12994	0.134059
VPS26B	0.0150061	-0.157447	-0.0935778	0.0638687
VPS35	0.0655814	-0.0713297	0.110175	0.181505
VRK2	0.0178049	-0.100978	0.153687	0.254665
WARS2	0.0153631	-0.036552	0.0511571	0.0877091
WBP11	0.0925709	-0.0748142	-0.0375042	0.0373099
WBSCR16	0.282014	0.191346	0.325243	0.133897
WBSCR22	0.20705	0.18751	0.582009	0.394499
WDR36	0.199881	0.239957	0.891432	0.651475
WDR4	0.179612	0.138707	0.677729	0.539022
WDR47	0.17171	0.0415994	0.461084	0.419485
WDR62	0.613664	0.244101	0.433667	0.189565
WDR89	0.267585	0.257361	0.356913	0.0995515
WIBG	0.212397	-0.0892971	0.130566	0.219863
WWP1	0.117309	0.140241	0.21192	0.0716791
WWP2	0.0165356	-0.29159	-0.11253	0.179061
XPC	0.24246	0.138881	0.356247	0.217366
XPNPEP3	0.428264	0.045459	0.472389	0.42693
XPO4	0.0708522	-0.085728	0.313176	0.398904
XRCC6BP1	0.121463	0.419491	0.435345	0.0158537
XXYLT1	0.383082	0.08437	0.125294	0.0409238
YAE1D1	0.153528	-0.0164393	1.59698	1.61342
YAF2	0.29516	-0.326604	0.0258378	0.352442
YARS2	0.00745615	0.0565568	0.366489	0.309932
ZBTB10	0.751186	0.69291	0.810872	0.117962
ZBTB24	0.311426	0.141976	0.509255	0.367279
ZBTB5	0.0682677	0.17432	0.438559	0.264239
ZBTB7A	0.0951666	-0.0336196	0.118544	0.152164
ZC3H15	0.214236	0.325348	0.766951	0.441603
ZC3H3	0.033091	-0.634371	-0.169113	0.465258
ZCCHC7	0.14045	0.0151463	0.168046	0.1529
ZDHHC11	0.478654	0.148273	0.809079	0.660805
ZDHHC24	0.16966	0.059791	0.421854	0.362063
ZDHHC3	0.000762442	-0.00593516	0.0746174	0.0805526
ZFAT	0.219659	-0.397846	0.112591	0.510438
ZFHX3	0.271796	0.146827	0.180551	0.0337239
ZFP82	0.0983598	0.037057	0.752658	0.715601
ZFPM1	0.455775	-0.235466	0.468994	0.70446
ZFYVE26	0.041642	-0.0172279	0.306201	0.323429
ZHX3	0.164278	0.0256883	0.235179	0.20949
ZMAT3	0.0105045	0.192806	0.493783	0.300978
ZMYM4	0.0365463	-0.0451869	0.165281	0.210468
ZNF100	0.178087	0.0171023	0.326758	0.309656
ZNF101	0.0837913	-0.73004	-0.337373	0.392667
ZNF107	0.084717	-0.226207	-0.0133925	0.212814
ZNF131	0.0132614	0.0883162	0.133633	0.0453165
ZNF142	0.212525	0.0950986	0.61543	0.520331
ZNF195	0.0415531	-0.294794	1.42289	1.71768
ZNF229	0.27154	0.362704	0.46113	0.0984254
ZNF263	0.050096	0.0189083	0.722581	0.703673
ZNF28	0.0675527	0.00531132	0.658111	0.652799
ZNF286B	0.091664	-0.279899	0.0996218	0.379521
ZNF322	0.0266948	-0.520544	0.245715	0.766259
ZNF350	0.102023	-0.345308	0.095847	0.441155
ZNF385B	1.73403	1.7269	1.73984	0.0129433
ZNF43	0.123965	-0.256316	-0.150651	0.105665
ZNF431	0.166348	-0.630871	0.0947123	0.725583
ZNF432	0.234586	-0.045663	0.322408	0.368071
ZNF44	0.19407	0.158905	0.178108	0.0192026
ZNF441	0.153078	0.28961	0.439454	0.149844
ZNF473	0.0161793	-0.121143	0.244369	0.365512
ZNF48	0.0588318	-0.426613	0.53558	0.962193
ZNF529	0.125404	0.25092	0.310271	0.0593512
ZNF561	0.012308	-0.192766	0.355263	0.548029
ZNF577	0.140574	0.157888	0.198038	0.0401509
ZNF583	0.00772989	0.529545	0.768731	0.239185
ZNF585B	0.232405	0.807225	1.01576	0.208538
ZNF589	0.101044	-0.184133	0.561985	0.746118
ZNF595	0.0457328	0.325872	0.383366	0.0574939
ZNF613	0.258281	0.00563391	0.560568	0.554934
ZNF621	0.132044	-0.155643	0.543976	0.699619
ZNF622	0.290813	0.114552	0.357389	0.242838
ZNF638	0.00879632	-0.166436	-0.149381	0.0170541
ZNF652	0.0675474	-0.161356	-0.0804221	0.0809334
ZNF675	0.0827387	0.183824	0.428455	0.244631
ZNF682	0.0479255	-0.229112	0.0797106	0.308822
ZNF706	0.264607	0.731781	2.3132	1.58142
ZNF714	0.222075	-0.135834	0.0154147	0.151249
ZNF721	0.214063	-0.121153	0.204657	0.32581
ZNF747	0.0795699	0.134441	0.879784	0.745343
ZNF75D	0.621849	0.658173	0.848821	0.190648
ZNF789	0.220196	0.299903	0.423623	0.12372
ZNF800	0.233226	-0.217301	0.424955	0.642256
ZNF823	0.164916	-0.313417	0.100705	0.414122
ZNF837	0.163693	-0.840806	0.681866	1.52267
ZNF91	0.163789	0.0952678	0.268774	0.173506
ZNHIT1	0.218841	0.114046	0.189184	0.0751377
ZNRF3	0.169184	-0.112935	0.0406781	0.153613
ZRSR2	0.167373	0.097073	0.861744	0.764671
ZSWIM8	0.0529475	-0.0881125	0.156756	0.244869

## Sheet: LNCaP Intron 2408 QIII genes
LNCaP Intronic QIII genes
Gene ID	logFC_Exons_RNAcounts_LNCaP	logFC_ThreePrimeUTR_PACcounts_LNCaP	logFC_Introns_PACcounts_LNCaP	PAC-score
MARCH7	0.0204742	0.0117666	-0.145126	-0.156893
MARCH8	0.0392221	0.421254	-0.204121	-0.625375
SEPT2	0.0740063	0.407836	-0.368815	-0.776651
SEPT7	0.08932	-0.0490006	-0.39707	-0.348069
SEPT9	0.309147	0.404631	-0.113872	-0.518502
SEPT10	0.0604096	0.494153	-0.106745	-0.600898
SEP15	0.345551	0.623688	-0.0172474	-0.640935
AAAS	0.110624	-0.0672059	-0.0877878	-0.0205819
AACS	0.0394369	0.086616	-0.284682	-0.371298
AAGAB	0.294459	0.17137	0.0186811	-0.152689
AARS2	0.208653	0.254295	-0.370466	-0.624761
AATF	0.495682	0.403767	-0.391689	-0.795456
ABAT	0.0789448	0.3375	-0.442656	-0.780155
ABCA3	0.292322	0.197553	-0.22687	-0.424423
ABCB10	0.0133543	0.257504	-0.66597	-0.923474
ABCB8	0.19865	0.138355	-0.240825	-0.37918
ABCC1	0.14945	0.0932742	-0.0946557	-0.18793
ABCC4	0.00868882	0.336045	-0.296327	-0.632372
ABCC5	0.0998788	-0.0820533	-0.330465	-0.248412
ABCD1	0.385212	0.080611	-0.285317	-0.365928
ABCD3	0.339322	0.878787	0.156711	-0.722076
ABCE1	0.0981188	0.258126	-0.388563	-0.646689
ABHD10	0.269096	0.2856	-0.0340615	-0.319662
ABHD12	0.181129	0.145923	-0.0956093	-0.241533
ABHD17B	0.0156672	0.668484	-0.158009	-0.826494
ABHD6	0.327601	0.537287	-0.172905	-0.710192
ABI1	0.0218138	0.313997	-0.0461264	-0.360123
AC004381.6	0.265815	0.362355	-0.0499556	-0.412311
ACADM	0.271001	0.362097	0.18468	-0.177416
ACBD3	0.0222414	0.10317	-0.389133	-0.492302
ACBD5	0.184185	0.397856	-0.0171589	-0.415015
ACER3	0.200439	0.540296	-0.181482	-0.721778
ACO2	0.283156	0.399352	0.284978	-0.114373
ACOT8	0.141809	0.0334101	-0.140965	-0.174375
ACOX1	0.278633	0.450208	0.022981	-0.427227
ACSF3	0.137056	-0.275714	-0.50537	-0.229656
ACSL3	1.01144	1.11934	0.87618	-0.243161
ACSM3	0.128116	0.251117	0.0394936	-0.211623
ACTN4	0.369157	0.351574	0.0121068	-0.339467
ACTR10	0.136742	0.32661	-0.212523	-0.539134
ACTR1B	0.0469629	-0.179632	-1.16501	-0.98538
ACTR2	0.195656	0.195236	-0.0348458	-0.230082
ACTR3	0.512591	0.784761	0.431426	-0.353334
ACTR3B	0.176293	0.454632	0.138298	-0.316334
ACVR2A	0.53775	0.84121	-0.0512354	-0.892446
ACYP2	0.296147	0.97867	0.151153	-0.827517
ADAM23	0.207011	0.307568	0.251416	-0.0561514
ADAM9	0.0355878	0.591986	0.108594	-0.483392
ADAP2	0.0838591	0.0203531	-0.340384	-0.360737
ADARB1	0.556202	0.587092	0.100095	-0.486996
ADCK1	0.415034	0.27265	0.0819448	-0.190705
ADCY9	0.22998	0.788964	-0.117035	-0.905999
ADD1	0.152892	0.0805391	-0.41919	-0.499729
ADPGK	0.153656	0.299384	-0.0310098	-0.330394
ADPRHL2	0.266057	0.530927	-0.130296	-0.661223
AFF1	0.129469	0.528355	-0.363459	-0.891814
AFF3	0.652256	0.384556	0.35631	-0.0282464
AFG3L2	0.2627	0.396443	-0.0638801	-0.460324
AGFG1	0.327062	0.451186	-0.0962256	-0.547412
AGGF1	0.125992	0.126846	-0.0770784	-0.203924
AGL	0.0303344	0.169759	-0.112815	-0.282574
AGO2	0.17224	-0.132491	-0.469292	-0.336801
AGPAT3	0.0586229	-0.0448899	-0.213807	-0.168917
AGPS	0.377452	0.502984	-0.0272542	-0.530239
AGTPBP1	0.0789338	0.138727	-0.170105	-0.308832
AHSA1	0.4368	0.470439	-0.0230235	-0.493462
AIF1L	0.204805	0.0792536	-0.0837906	-0.163044
AKAP1	0.247357	0.0339007	-0.293388	-0.327288
AKAP10	0.063829	-0.0723912	-0.0850381	-0.0126469
AKAP8	0.419988	0.252648	-0.35916	-0.611807
AKIRIN1	0.192186	0.395544	-0.227135	-0.622679
AKIRIN2	0.00956706	0.295712	-0.221778	-0.51749
AKTIP	0.0944992	0.363502	0.192164	-0.171337
ALDH18A1	0.0580573	0.244181	-0.137853	-0.382034
ALG14	0.0844078	0.540258	0.288154	-0.252104
ALG3	0.233139	0.135329	0.000919449	-0.13441
ALG5	0.0060749	0.408657	-0.311905	-0.720562
ALKBH8	0.683288	0.646376	0.166651	-0.479726
AMFR	0.0467755	0.490085	-0.102278	-0.592363
AMMECR1	0.157128	0.244805	0.160289	-0.0845158
AMN1	0.128366	0.240735	-0.574456	-0.815191
ANAPC1	0.15571	0.317558	0.181228	-0.13633
ANAPC13	0.258091	0.79513	0.65705	-0.138079
ANAPC5	0.0243158	0.274044	-0.0362354	-0.310279
ANAPC7	0.368453	0.464761	0.137477	-0.327284
ANGEL2	0.249199	0.397804	-0.225431	-0.623235
ANK1	1.03233	0.902015	0.705957	-0.196058
ANK3	0.0176921	0.126422	-0.0399635	-0.166386
ANKEF1	0.251353	-0.073218	-0.653522	-0.580304
ANKFY1	0.182756	0.771581	-0.218802	-0.990383
ANKRD11	0.201321	-0.137192	-0.295723	-0.158532
ANKRD13C	0.251089	0.42899	-0.171196	-0.600186
ANKRD17	0.0619779	-0.0413267	-0.190885	-0.149558
ANKRD27	0.149122	0.166674	0.129442	-0.0372323
ANKRD28	0.505911	0.793555	0.128246	-0.665309
ANKS1A	0.0383084	-0.0221806	-0.278616	-0.256435
ANKS6	0.102885	0.464153	0.0196308	-0.444522
ANLN	0.195671	0.230202	-0.0991917	-0.329394
ANXA11	0.0914142	-0.106261	-0.213327	-0.107066
ANXA4	0.329224	0.774105	-0.00698633	-0.781092
ANXA6	0.00239281	-0.111491	-0.389328	-0.277837
AP1AR	0.0977712	0.412709	-0.503532	-0.916242
AP1G1	0.447827	0.64217	0.295751	-0.34642
AP1M1	0.140395	0.0349631	-0.0769413	-0.111904
AP1M2	0.247341	0.280608	0.103064	-0.177544
AP2A1	0.314176	-0.1645	-0.20273	-0.0382299
AP2A2	0.131443	-0.126181	-0.600311	-0.47413
AP2S1	0.247283	0.159261	-0.11411	-0.273371
AP3D1	0.330931	0.43406	0.0962179	-0.337842
AP3S1	0.05156	0.157953	-0.848755	-1.00671
AP5M1	0.48614	1.14141	0.105995	-1.03542
AP5Z1	0.517296	0.119495	0.0914195	-0.028076
APBA2	0.115371	-0.126197	-0.328934	-0.202738
APC	0.554875	0.419791	0.15325	-0.266541
APEX1	0.0780112	0.104295	0.0215145	-0.0827808
API5	0.0344195	0.592647	0.588024	-0.00462334
APLP2	0.344226	0.342075	0.226396	-0.115679
APOO	0.189545	0.64577	0.296102	-0.349667
APOOL	0.0858519	0.369437	-0.382936	-0.752373
APPBP2	0.403437	0.449493	0.0783317	-0.371161
APTX	0.0990503	0.0659114	0.0353331	-0.0305782
ARCN1	0.059979	-0.0394868	-0.196558	-0.157072
ARF1	0.0536907	0.0927658	-0.219707	-0.312472
ARF4	0.171085	0.398212	-0.591943	-0.990155
ARFGEF2	0.241317	0.969032	0.00763569	-0.961396
ARHGAP1	0.542371	0.548746	0.0434332	-0.505313
ARHGAP17	0.458183	0.871194	0.402189	-0.469005
ARHGAP18	0.00298351	0.441354	-0.191817	-0.633172
ARHGAP28	0.346431	0.549755	0.154042	-0.395714
ARHGAP32	0.12483	0.146705	-0.236208	-0.382913
ARHGAP35	0.168669	0.195135	0.0319641	-0.163171
ARHGAP5	0.0761144	0.343698	0.206702	-0.136996
ARHGEF12	0.0634531	0.15521	0.0127963	-0.142414
ARHGEF19	0.00916688	0.752421	0.335847	-0.416574
ARHGEF37	0.300395	0.656178	0.65032	-0.00585796
ARHGEF4	0.285604	-0.0536146	-0.112739	-0.0591246
ARID1A	0.169319	0.129291	-0.298831	-0.428122
ARID2	0.265086	0.230675	0.141903	-0.0887716
ARID4A	0.0285033	0.345082	0.0253909	-0.319691
ARIH2	0.256668	0.360512	0.0347812	-0.32573
ARL15	0.0911595	0.465232	-0.0567839	-0.522016
ARL2BP	0.153974	0.574525	-0.513728	-1.08825
ARL6IP6	0.0570594	0.212745	0.178125	-0.0346195
ARL8B	0.310289	0.265946	-0.0566111	-0.322557
ARMC7	0.253242	-0.0998178	-0.418667	-0.318849
ARMC8	0.0183101	0.605028	0.215884	-0.389144
ARPC1A	1.73068e-05	-0.125489	-0.333012	-0.207523
ARPC2	0.251659	0.47946	-0.00768271	-0.487143
ARPC3	0.0971046	0.134302	-0.131295	-0.265597
ARPC5L	0.314527	0.630991	0.502911	-0.12808
ARPP19	0.208483	0.278927	-0.0475297	-0.326457
ARSD	0.0564143	0.212672	-0.114775	-0.327446
ASAH1	0.713975	1.02685	0.113889	-0.91296
ASB8	0.0509574	0.152308	0.126884	-0.0254237
ASCC2	0.394874	0.317776	-0.0269523	-0.344728
ASCC3	0.842534	0.973911	0.620148	-0.353763
ASF1B	0.202656	0.434962	-0.0339243	-0.468887
ASL	0.376817	-0.0187807	-0.227322	-0.208542
ASNA1	0.560964	0.257299	-0.224548	-0.481847
ATAD2	0.253479	0.324379	0.179913	-0.144466
ATAD3A	0.474718	0.333316	0.210505	-0.122811
ATAD3B	0.670516	0.588442	0.0759854	-0.512457
ATF5	0.658363	0.369585	0.326712	-0.0428727
ATG13	0.271387	0.106057	-0.231053	-0.337111
ATG16L1	0.525182	0.288994	-0.847724	-1.13672
ATG2A	0.415201	0.16852	-0.0475795	-0.216099
ATG4B	0.198372	0.269359	-0.361782	-0.631141
ATG5	0.25875	0.371846	-0.228066	-0.599912
ATL3	0.0338306	-0.0471271	-0.527256	-0.480129
ATN1	0.00121337	0.387498	-0.756408	-1.14391
ATP10A	0.133711	0.433754	-0.21287	-0.646624
ATP1B3	0.379345	0.490441	-0.231398	-0.721839
ATP2A2	0.156714	0.349744	-0.395741	-0.745485
ATP2B1	0.271648	0.239492	-0.208986	-0.448478
ATP2B4	0.0245738	0.2392	-0.138711	-0.377912
ATP5B	0.169159	0.330953	0.0616111	-0.269342
ATP5C1	0.206471	0.267117	0.168241	-0.0988751
ATP5F1	0.075858	0.336672	-0.0275801	-0.364252
ATP5G1	0.0564495	0.248082	-0.0945318	-0.342614
ATP5I	0.0924477	0.0912926	-0.311929	-0.403221
ATP5J	0.0249307	0.219907	0.209005	-0.0109028
ATP5SL	0.1411	0.300873	0.245761	-0.0551121
ATP6AP2	0.219389	0.373884	-0.459466	-0.833351
ATP6V0A1	0.161909	0.21039	-0.277218	-0.487608
ATP6V0A2	0.574988	0.773793	0.475281	-0.298513
ATP6V0D1	0.823889	0.562753	-0.00308098	-0.565834
ATP6V0E1	0.569722	0.633679	0.0045794	-0.6291
ATP6V1A	0.420547	0.565404	0.137653	-0.427751
ATP6V1C1	0.386994	0.824684	-0.29292	-1.1176
ATP6V1E1	0.260334	0.298504	-0.0560629	-0.354567
ATP6V1H	0.472481	0.936748	0.374267	-0.562482
ATP7A	0.204786	0.565884	-0.0717329	-0.637617
ATP8B1	0.0825917	0.273559	-0.449009	-0.722568
ATP9B	0.357876	0.309683	-0.232484	-0.542167
ATRIP	0.393742	0.0468153	0.0400767	-0.0067386
ATXN2	0.280125	0.438542	-0.0404434	-0.478985
ATXN7L1	0.165694	-0.0328358	-0.105629	-0.0727937
AURKA	0.335107	0.317889	0.258742	-0.0591472
AVL9	0.00426613	0.217506	0.108198	-0.109308
AXIN1	0.0660769	-0.00809113	-0.130646	-0.122555
B2M	0.366047	0.706423	-0.0192047	-0.725628
B3GALNT2	0.00981562	-0.37735	-0.385429	-0.00807917
B4GALT1	0.070525	0.219703	-0.00013718	-0.219841
BACE1	0.388758	0.0811734	-0.355068	-0.436242
BAG1	0.428015	0.339532	0.157519	-0.182013
BAG3	0.409814	0.670589	-0.346962	-1.01755
BAHD1	0.28332	0.397285	-0.475449	-0.872734
BAZ1A	0.316081	0.649448	0.121131	-0.528317
BAZ1B	0.1368	0.0222969	0.0195701	-0.00272681
BBS4	0.203405	0.260917	0.040861	-0.220056
BCAR1	0.430854	0.280814	0.0449826	-0.235831
BCAS1	0.342731	0.300527	0.040084	-0.260444
BCCIP	0.501851	0.667902	0.152408	-0.515495
BCKDHB	0.138468	0.533923	0.123598	-0.410325
BCL2L1	0.501125	0.22066	0.185145	-0.0355144
BCLAF1	0.101533	0.0126895	-0.421381	-0.43407
BCR	0.247606	0.428608	0.0136837	-0.414924
BEND3	0.106912	-0.156145	-0.620562	-0.464418
BFAR	0.472342	0.269331	-0.399789	-0.66912
BICD2	0.923537	0.877256	0.183528	-0.693728
BLNK	0.0895372	0.246675	0.18605	-0.0606246
BLVRB	0.049505	-0.154783	-0.667123	-0.51234
BMP2K	0.498239	0.452158	0.309789	-0.142369
BMPR1A	0.241552	0.359762	-0.0185515	-0.378314
BMPR2	0.0455421	0.307301	-0.11503	-0.422331
BMS1	0.27907	0.573397	0.189556	-0.383842
BPGM	0.103683	0.0985274	-0.0465057	-0.145033
BRAP	0.279862	0.124664	-0.123721	-0.248385
BRCA2	0.0636256	-0.133774	-0.288799	-0.155026
BRE	0.188665	0.336351	-0.172856	-0.509207
BRF1	0.144551	-0.0941256	-0.394463	-0.300337
BRIX1	0.342998	0.543999	-0.328486	-0.872485
BRMS1L	0.342397	0.659828	0.136363	-0.523465
BROX	0.109376	0.427311	0.0191523	-0.408159
BSDC1	0.0492208	0.21304	-0.052857	-0.265898
BSG	0.229477	0.160699	-0.0929612	-0.25366
BTBD1	0.184633	1.03062	0.263982	-0.766637
BTBD10	0.368698	0.473026	0.416438	-0.0565877
BTF3L4	0.0924618	0.157923	-0.493037	-0.65096
BZW1	0.300231	0.55466	0.451967	-0.102694
C10orf118	0.0323482	0.13767	0.00677952	-0.13089
C10orf76	0.0835255	-0.0513924	-0.488532	-0.437139
C11orf58	0.216494	0.0241488	-0.279719	-0.303868
C11orf74	0.179992	0.32789	0.293966	-0.0339247
C12orf4	0.513316	0.5511	0.416723	-0.134378
C12orf5	0.542745	1.0727	0.511966	-0.560735
C14orf119	0.0619083	0.236045	0.104373	-0.131672
C14orf142	0.742707	1.21877	0.397829	-0.820946
C14orf2	0.206517	0.162242	-0.345474	-0.507715
C15orf40	0.645677	0.497074	0.337576	-0.159498
C16orf46	0.25076	0.525394	0.458401	-0.0669939
C16orf70	0.0697038	0.348157	-0.408322	-0.756479
C16orf72	0.43952	0.409277	0.17837	-0.230907
C17orf51	0.491151	0.744485	0.571967	-0.172518
C17orf80	0.167588	0.325717	-0.0432736	-0.368991
C17orf89	0.430477	0.50027	0.228734	-0.271536
C19orf10	0.0883538	-0.0685139	-0.0697692	-0.00125529
C19orf12	0.238513	0.45013	-0.312017	-0.762147
C19orf25	0.547156	-0.0208639	-0.105258	-0.0843937
C19orf47	0.356529	-0.0414546	-0.322131	-0.280676
C1orf131	0.299533	0.267564	-0.210786	-0.47835
C1orf21	0.0200944	0.132888	0.077845	-0.0550433
C1orf228	0.607396	0.169789	0.0930674	-0.0767212
C1orf43	0.0173835	-0.00475294	-0.376202	-0.371449
C1QBP	0.262942	0.369549	-0.260669	-0.630219
C3orf62	0.312449	0.797925	-0.18054	-0.978465
C5orf22	0.0164097	0.447832	-0.219012	-0.666844
C5orf28	0.287053	0.545965	0.247796	-0.298168
C5orf42	0.205108	0.674125	0.505075	-0.169051
C5orf51	0.0795037	0.908903	0.0655113	-0.843392
C6orf132	0.264151	0.143387	-0.243044	-0.38643
C6orf203	0.389837	0.501457	-0.148289	-0.649747
C6orf62	0.0804025	0.397096	-0.708395	-1.10549
C7orf26	0.177977	0.316366	0.0385291	-0.277837
C8orf59	0.157236	0.191935	-0.169869	-0.361804
C9orf40	0.389901	0.641741	-0.649667	-1.29141
C9orf41	0.173241	0.463508	-0.413563	-0.877071
C9orf64	0.899868	0.66378	-0.281792	-0.945572
C9orf78	0.360654	0.492782	-0.210889	-0.703671
CAAP1	0.053497	0.0314912	-0.206429	-0.23792
CAB39	0.146207	0.515369	0.146085	-0.369284
CABLES1	0.204701	0.203482	-0.569956	-0.773438
CAD	0.326119	0.433555	0.266462	-0.167093
CADPS2	0.00697382	0.585488	0.16632	-0.419168
CALM1	0.162306	0.155179	-0.52011	-0.675289
CAMK1	0.158451	0.207262	-0.106383	-0.313646
CAMK2B	0.159052	0.275001	-0.270163	-0.545164
CAMSAP1	0.315456	0.594731	0.0939021	-0.500829
CAMSAP2	0.0319603	-0.0542612	-0.0682557	-0.0139945
CAMTA2	0.191216	0.143609	-0.598016	-0.741625
CANX	0.114504	0.267595	-0.491924	-0.759518
CAP2	0.380971	0.514402	-0.268165	-0.782566
CAPN13	0.296984	0.59769	-0.108354	-0.706044
CAPN7	0.0405119	0.167604	-0.0407509	-0.208355
CAPNS1	0.440577	0.376487	0.0139401	-0.362547
CAPZA1	0.172824	0.463827	0.00675888	-0.457068
CAPZB	0.480739	0.54626	0.210519	-0.335741
CARS2	0.520048	0.242296	0.174436	-0.06786
CASP3	0.150362	0.458149	-0.196487	-0.654636
CASZ1	0.0273753	-0.0984324	-0.222499	-0.124067
CAT	0.0653407	0.312495	-0.0398196	-0.352315
CBLB	0.0733505	0.159239	-0.203989	-0.363229
CBX3	0.0745167	0.498175	0.37271	-0.125465
CBY1	0.00306693	-0.101421	-0.302398	-0.200977
CCDC101	0.177027	0.0170692	-0.469873	-0.486942
CCDC113	0.0152293	-0.198656	-0.677502	-0.478846
CCDC12	0.021805	0.221102	-0.0221277	-0.243229
CCDC124	0.353223	0.112752	-0.901933	-1.01468
CCDC130	0.00158756	0.132514	-0.267467	-0.399981
CCDC47	0.308488	0.426931	-0.0720728	-0.499004
CCDC53	0.0489585	0.26161	-0.125352	-0.386961
CCDC6	0.3026	0.782343	0.200587	-0.581756
CCDC64	0.744371	0.439715	0.16467	-0.275044
CCDC71	0.0281613	0.692093	0.149755	-0.542338
CCDC85C	0.0955097	0.233157	0.0676044	-0.165553
CCDC94	0.20102	-0.0686971	-0.526017	-0.45732
CCM2	0.236589	0.146547	-0.235831	-0.382378
CCND3	0.473893	0.502888	-0.227042	-0.72993
CCNE2	0.376827	0.804794	0.08697	-0.717824
CCNT1	0.0175361	-0.0965372	-0.34415	-0.247613
CCNT2	0.0235503	-0.0867306	-0.433242	-0.346511
CCT2	0.345645	0.848023	-0.0166955	-0.864718
CCT3	0.0979564	0.0333064	-0.586021	-0.619327
CCT4	0.21117	0.413069	-0.0123162	-0.425386
CCT5	0.400012	0.557124	0.462989	-0.0941353
CCT6A	0.494689	0.662817	0.213576	-0.449241
CCT8	0.222437	0.49379	-0.294655	-0.788445
CCZ1	0.055789	0.408861	-0.0311118	-0.439973
CD163L1	0.747648	0.645433	0.339774	-0.305659
CD2AP	0.218864	0.513206	-0.25052	-0.763726
CD320	0.774123	0.889075	0.352755	-0.53632
CD97	0.0944447	-0.0585918	-0.604312	-0.54572
CD99	0.0386494	0.131684	0.0230199	-0.108664
CDC123	0.0579076	0.237282	-0.633396	-0.870678
CDC14B	0.641293	0.394744	0.272024	-0.122721
CDC23	0.244175	0.489681	-0.27029	-0.759971
CDC27	0.203552	0.0611117	-0.0889218	-0.150034
CDC37L1	0.224608	0.272107	-0.164076	-0.436183
CDC40	0.0307063	0.363869	0.102635	-0.261233
CDC42	0.311492	0.619985	-0.647446	-1.26743
CDC42BPA	0.357457	0.327858	0.201971	-0.125888
CDC42EP3	2.18955	1.9793	0.86168	-1.11762
CDC6	0.394779	0.224537	0.147014	-0.077523
CDC7	0.207853	0.382371	0.0554289	-0.326942
CDCA8	0.36921	0.646353	0.444121	-0.202232
CDCP1	0.0458086	-0.000826163	-0.593209	-0.592383
CDH1	0.0809811	-0.188316	-0.529617	-0.341301
CDIP1	0.455662	0.392754	-0.0213969	-0.414151
CDK1	0.093961	0.346681	4.62133e-05	-0.346635
CDK19	0.687116	0.73444	0.25557	-0.47887
CDKN2AIPNL	0.319394	0.398507	0.107733	-0.290773
CDR2	0.0369047	0.624842	0.129856	-0.494985
CDS1	0.4961	0.480203	-0.199185	-0.679388
CDYL2	0.0151988	0.203829	0.0097566	-0.194073
CEACAM19	0.638768	0.724322	0.610077	-0.114245
CEBPZ	0.144775	0.2568	0.096782	-0.160018
CENPL	1.35588	1.36418	0.699462	-0.664714
CEP104	0.193706	-0.16712	-0.217088	-0.0499684
CEP164	0.183241	0.0935797	-0.100137	-0.193717
CEP192	0.27608	0.686106	0.374484	-0.311622
CEP350	0.382341	0.355115	0.120716	-0.234399
CERS6	1.15638	1.44265	0.920428	-0.522219
CGGBP1	0.109783	0.478919	-0.0165665	-0.495486
CGN	0.308994	0.795121	0.118124	-0.676996
CHAF1A	0.113507	-0.286119	-0.40516	-0.119041
CHAMP1	0.00172912	0.515294	-0.816716	-1.33201
CHCHD2	0.187437	0.255305	0.0311288	-0.224176
CHCHD3	0.232481	0.784077	-0.191739	-0.975816
CHD4	0.0369131	-0.203292	-0.297044	-0.0937518
CHD7	0.32402	0.312624	0.276661	-0.0359632
CHD8	0.095002	-0.134879	-0.413284	-0.278405
CHIC2	0.136891	0.41015	-0.519555	-0.929704
CHKA	0.504085	0.564056	0.331748	-0.232308
CHM	0.107544	0.549744	-0.0307887	-0.580533
CHMP2B	0.10423	0.829444	0.0396208	-0.789823
CHMP5	0.112761	0.503615	0.229726	-0.27389
CHORDC1	0.456325	0.836651	-0.322744	-1.1594
CHP1	0.240066	0.300206	-0.110299	-0.410505
CHPT1	0.217449	0.305147	0.0517417	-0.253406
CHSY1	0.0667074	-0.036985	-0.268957	-0.231972
CHUK	0.125547	0.0537165	-0.114711	-0.168427
CIAPIN1	0.431906	0.499325	-0.032502	-0.531827
CINP	0.00359776	0.297517	-0.313939	-0.611456
CIRH1A	0.544854	0.372474	0.224826	-0.147647
CISD1	0.259932	0.268529	-0.0596202	-0.328149
CKAP2L	0.051593	-0.213314	-0.267851	-0.054537
CLASP1	0.00347957	-0.0918379	-0.121978	-0.0301399
CLASP2	0.129208	0.14967	-0.0195433	-0.169214
CLCN5	0.331255	-0.0552187	-0.19917	-0.143951
CLINT1	0.181532	0.704357	-0.187043	-0.8914
CLIP1	0.354492	0.265314	0.198775	-0.0665392
CLN3	0.238228	0.450112	-0.223449	-0.673561
CLPX	0.0954707	0.0256019	-0.607216	-0.632818
CLTB	0.546225	0.441559	0.168984	-0.272575
CLTC	0.153053	0.33056	-0.235118	-0.565678
CLUH	0.41927	0.16867	-0.277618	-0.446288
CMAS	0.0473745	0.0889212	-0.396932	-0.485854
CMC1	0.073225	0.3813	-0.361094	-0.742394
CMC2	0.216973	0.422086	0.0214287	-0.400658
CMTR2	0.00334722	0.619464	0.390368	-0.229095
CNBP	0.0978642	0.0231402	-0.273191	-0.296331
CNDP2	0.569295	0.763716	0.532977	-0.230739
CNIH4	0.0417106	0.123325	-0.308502	-0.431827
CNNM4	0.110564	0.0325016	-0.0507045	-0.0832061
CNOT10	0.24373	0.247352	-0.177978	-0.425331
CNOT2	0.0250163	7.65857e-06	-0.294048	-0.294056
CNOT4	0.0714338	0.267651	-0.285077	-0.552728
CNOT6	0.124151	0.310889	-0.353275	-0.664164
CNTLN	0.137736	0.83622	0.0927814	-0.743438
COA4	0.200463	0.396689	-0.132283	-0.528972
COA7	0.259074	-0.0992817	-0.822903	-0.723622
COBLL1	0.85284	1.08021	0.607332	-0.47288
COG4	0.421879	0.465	-0.118959	-0.583959
COL4A5	0.51645	0.759743	0.516429	-0.243314
COLGALT1	0.271501	0.350309	0.240824	-0.109485
COMMD6	0.120877	0.215291	-0.0719336	-0.287224
COMT	0.337485	0.638291	-0.404731	-1.04302
COPG1	0.0609423	-0.128819	-0.738462	-0.609642
COPS2	0.0689072	0.324604	0.217995	-0.106609
COPS3	0.469127	0.629124	0.0220813	-0.607043
COQ10B	0.336316	0.374618	0.0468623	-0.327756
COQ6	0.244974	0.315448	-0.482493	-0.797941
COQ7	0.0200742	0.0281103	-0.298003	-0.326114
COTL1	0.305067	0.49111	-0.21697	-0.708081
COX15	0.108302	-0.12897	-0.291726	-0.162756
COX6C	0.0649607	0.0776496	0.0214075	-0.0562421
CPD	0.00716963	0.507982	-0.314998	-0.822981
CPE	0.0230282	0.000104951	-0.27834	-0.278445
CPEB3	0.28881	0.515565	-0.0202123	-0.535777
CPEB4	0.239846	0.274918	-0.0356609	-0.310579
CPPED1	0.422226	0.69445	0.285655	-0.408795
CPSF3	0.0050029	0.224188	-0.249793	-0.47398
CPSF7	0.0397175	0.337687	-0.193798	-0.531485
CPT1A	0.192936	0.178879	-0.28146	-0.46034
CRADD	0.292385	0.57229	0.312847	-0.259443
CREBBP	0.281652	0.244821	-0.0583531	-0.303174
CREM	0.913925	0.74184	0.256305	-0.485535
CRKL	0.163869	0.331426	-0.081035	-0.412461
CRLS1	0.533425	0.649044	0.164021	-0.485022
CROT	1.21151	0.931488	0.852024	-0.0794634
CRY2	0.20126	0.623107	0.299398	-0.323709
CRYBG3	0.0798532	0.661382	-0.340237	-1.00162
CRYL1	0.082914	0.214435	-0.143649	-0.358084
CS	0.178676	0.222245	0.0267371	-0.195508
CSE1L	0.338908	0.377738	-0.174916	-0.552653
CSGALNACT2	0.0161802	0.181263	-0.557756	-0.739019
CSMD1	0.154328	0.346042	0.210116	-0.135926
CSPG5	0.103968	0.537955	-0.13207	-0.670025
CSRNP2	0.139903	0.27108	-0.0815229	-0.352602
CSRP2BP	0.736661	0.587164	0.494006	-0.0931585
CSTF2	0.123011	0.0540886	-0.0553434	-0.109432
CSTF3	1.07162	0.574892	0.455998	-0.118894
CTBP2	0.175875	-0.110228	-0.196579	-0.0863517
CTNNB1	0.205312	0.307139	0.273472	-0.0336676
CTNNBL1	0.0729933	0.15946	-0.349931	-0.509391
CTNS	0.429968	0.296002	-0.385776	-0.681778
CTR9	0.134552	0.42407	-0.282587	-0.706657
CTTN	0.183371	0.165539	-0.277192	-0.442731
CUL1	0.0036591	0.0107801	-0.375503	-0.386283
CUL2	0.154111	0.507044	0.0143235	-0.492721
CUL3	0.240757	0.0764481	-0.31185	-0.388298
CUTC	0.243258	0.108139	0.0290301	-0.0791089
CUX1	0.17787	0.0921793	-0.10419	-0.196369
CWC15	0.23291	0.560248	0.301079	-0.259169
CYB5A	0.170546	0.7641	-0.154093	-0.918193
CYB5B	0.160398	0.213068	-0.458822	-0.67189
CYB5D2	0.136024	-0.117943	-0.234885	-0.116942
CYB5R3	0.175745	0.162673	-0.0455789	-0.208252
CYB5R4	0.265663	0.699177	-0.41589	-1.11507
CYFIP2	0.144376	0.027523	-0.176142	-0.203665
CYP2U1	0.437596	0.894865	0.341861	-0.553004
CYTH1	0.478778	0.596485	0.269754	-0.326732
DAD1	0.114782	0.315281	0.259654	-0.0556274
DAG1	0.190042	0.324611	-0.342135	-0.666746
DAP	0.187328	0.503446	-0.172507	-0.675953
DBF4	0.20374	0.228684	-0.314168	-0.542851
DBN1	0.229412	0.102185	-1.77336	-1.87555
DBNDD1	0.174805	0.318653	-0.511684	-0.830337
DCAF4	0.194891	0.464928	-0.0401194	-0.505047
DCAF6	0.577872	0.80485	0.100231	-0.704618
DCBLD1	0.35169	0.389733	0.0232138	-0.36652
DCP2	0.16054	0.0343913	-0.168958	-0.20335
DDA1	0.392241	0.426356	0.0212622	-0.405094
DDB1	0.385898	0.289422	-0.0548523	-0.344274
DDB2	0.245282	0.369027	0.0994119	-0.269615
DDHD1	0.23742	0.455013	-0.0584564	-0.513469
DDIT3	0.103707	0.100593	-0.693224	-0.793817
DDRGK1	0.433271	0.684371	0.30077	-0.383602
DDX1	0.418838	0.452593	-0.14903	-0.601623
DDX10	0.205873	0.386607	0.138913	-0.247694
DDX19A	0.0178401	-0.193237	-0.321987	-0.12875
DDX21	0.249251	0.312688	0.0941508	-0.218537
DDX24	0.323392	0.24592	0.143689	-0.102231
DDX31	0.373322	0.878119	-0.275918	-1.15404
DDX39A	0.784163	0.613036	-0.283969	-0.897004
DDX3X	0.249509	0.480706	0.384486	-0.0962195
DDX46	0.0421157	0.0490414	0.0317988	-0.0172426
DDX52	0.333871	0.28894	-0.394617	-0.683556
DENND5B	0.766823	0.579563	0.320067	-0.259496
DENR	0.105775	0.0511653	-0.361034	-0.412199
DEXI	0.310442	0.512551	-0.172822	-0.685373
DFFB	0.106632	0.276277	0.243505	-0.0327724
DGKB	0.739312	1.39248	0.680408	-0.712069
DGKZ	0.437279	0.376834	-0.239067	-0.615901
DGUOK	0.255742	0.252864	-0.190343	-0.443206
DHCR24	0.481323	0.476902	-0.0614349	-0.538336
DHDDS	0.3817	0.496625	-0.158724	-0.655349
DHRS4	0.0843696	-0.0148849	-0.170042	-0.155157
DHRS7	0.753516	0.978573	0.853834	-0.124739
DHRS7B	0.48833	0.448602	-0.090959	-0.539561
DHX15	0.107047	0.35346	-0.179682	-0.533142
DHX29	0.5248	0.549462	0.545343	-0.00411895
DHX30	0.358627	0.473864	-0.453642	-0.927506
DHX33	0.0985254	0.277309	-0.0707629	-0.348072
DHX34	0.265039	0.368626	-0.100622	-0.469248
DHX37	0.368426	0.702451	0.212729	-0.489722
DHX38	0.242942	0.279446	-0.378778	-0.658224
DHX57	0.177204	-0.011199	-0.216745	-0.205546
DHX9	0.284786	0.757834	-0.30923	-1.06706
DIAPH1	0.349405	0.151688	0.0114633	-0.140225
DIDO1	0.252823	0.335215	0.0535103	-0.281704
DIMT1	0.0799495	0.0979647	0.043135	-0.0548297
DIP2B	0.445564	0.614475	0.0437649	-0.57071
DKC1	0.260836	0.203434	0.0344053	-0.169029
DLAT	0.102603	0.22846	0.011297	-0.217163
DMXL1	0.305218	0.546356	0.299034	-0.247323
DNA2	0.0264804	0.141228	0.0370986	-0.10413
DNAAF2	0.175486	0.787234	-0.0523561	-0.83959
DNAJA3	0.484082	0.896087	0.103002	-0.793085
DNAJB1	0.183407	0.463976	-0.664659	-1.12863
DNAJB11	0.288426	0.297612	-0.119018	-0.416629
DNAJB6	0.642917	0.980387	0.111125	-0.869261
DNAJC10	0.193735	0.198248	0.0400786	-0.15817
DNAJC11	0.394843	0.402773	0.0988441	-0.303929
DNAJC13	0.0513148	0.182361	0.156086	-0.0262749
DNAJC16	0.187612	0.228303	-0.0187516	-0.247054
DNAJC2	0.256132	0.376495	-0.207095	-0.583591
DNAJC3	0.235341	0.628391	0.00392473	-0.624466
DNAJC7	0.279263	0.00334691	-0.243069	-0.246416
DNM1L	0.271446	0.257868	0.0369067	-0.220961
DNM2	0.312523	0.0493579	-0.189271	-0.238629
DNMT1	0.253127	0.0880852	0.0366792	-0.0514061
DNTTIP1	0.201142	0.146962	-0.26763	-0.414592
DOCK7	0.456694	1.62195	0.0182178	-1.60374
DOT1L	0.244582	0.0100507	-0.359408	-0.369459
DPM1	0.268692	0.415386	-0.331173	-0.746559
DPM2	0.204003	0.136854	0.100159	-0.0366945
DPP3	0.256272	0.379488	-0.321273	-0.700761
DPP8	0.0952403	0.302162	-0.0430379	-0.3452
DROSHA	0.117971	0.298531	-0.304923	-0.603454
DSCC1	0.192897	0.437937	0.334498	-0.103439
DSG2	0.189439	0.340951	0.259838	-0.0811122
DSTN	0.44658	0.52009	0.396555	-0.123535
DTNBP1	0.126847	0.114855	-0.11557	-0.230425
DTWD2	0.0568519	0.448167	-0.118207	-0.566374
DTX2	0.404533	-0.019001	-0.199707	-0.180706
DUS2	0.146036	0.232897	-0.168593	-0.40149
DUSP14	0.884088	0.816469	0.52886	-0.287609
DYNC1LI1	0.331708	0.530945	-0.0610898	-0.592034
DYNC2H1	0.227715	0.412584	0.0714105	-0.341174
DYNLL1	0.342181	0.659171	0.402724	-0.256447
DYNLRB1	0.199207	0.127522	-0.0175242	-0.145046
EAPP	0.112101	-0.00991935	-0.338786	-0.328867
EARS2	0.231224	0.507091	-0.143803	-0.650894
EBNA1BP2	0.44823	0.504567	-0.102353	-0.60692
ECHDC3	0.13107	0.349587	0.124816	-0.224772
ECSIT	0.409058	0.0444994	-0.0570089	-0.101508
EDA	0.420263	0.64178	0.54254	-0.09924
EDRF1	0.0831367	-0.051736	-0.319863	-0.268128
EEF2K	0.13116	0.133049	0.117443	-0.0156055
EEPD1	0.189697	0.160742	-0.170259	-0.331001
EFCAB11	0.1919	0.527234	0.181568	-0.345666
EFCAB14	0.0686962	0.239152	0.0790097	-0.160142
EFR3A	0.0181699	0.365261	-0.0522853	-0.417546
EFTUD2	0.168133	-0.215898	-0.348824	-0.132926
EHBP1	0.272734	0.996836	-0.0075951	-1.00443
EHD1	0.432948	0.096271	-0.0403876	-0.136659
EHD4	0.358216	0.319879	-0.0322903	-0.35217
EHHADH	0.100855	0.246886	0.231754	-0.0151321
EHMT1	0.171329	0.200692	0.11417	-0.0865221
EI24	0.257529	0.322154	-0.263672	-0.585826
EIF1AX	0.299004	0.493182	0.181797	-0.311386
EIF2AK3	0.127511	0.494196	0.0750735	-0.419122
EIF2S1	0.487233	0.51651	-0.183232	-0.699741
EIF3A	0.0981127	0.232903	-0.196304	-0.429207
EIF3B	0.217342	-0.0420025	-0.262211	-0.220209
EIF3I	0.123591	0.189864	-0.128249	-0.318112
EIF3J	0.0504686	0.0811135	0.0489535	-0.03216
EIF3K	0.116218	0.148671	-0.0890126	-0.237683
EIF3M	0.157421	0.328797	0.0487012	-0.280096
EIF4A1	0.121436	-0.0702672	-0.1124	-0.0421325
EIF4E	0.387826	0.540806	0.0385325	-0.502274
EIF4EBP2	0.12976	0.208457	0.0376048	-0.170852
EIF4G2	0.229214	0.569885	-0.525776	-1.09566
EIF5	0.222783	0.609552	0.319262	-0.29029
ELK1	0.23465	0.100444	-0.396547	-0.496991
ELL	0.0697331	0.0223331	-0.144833	-0.167166
ELL2	1.5223	1.66741	0.520436	-1.14698
ELMSAN1	0.087976	0.327548	-0.209121	-0.536669
ELOVL7	1.27472	1.42048	1.38372	-0.0367608
ELP2	0.133866	0.0137126	-0.241137	-0.25485
ELP3	0.213048	0.0676319	-0.348215	-0.415847
EMC3	0.127216	0.434463	-0.0946864	-0.52915
EMC8	0.291239	0.428553	0.250917	-0.177636
EMG1	0.0180796	0.0244902	-0.520129	-0.544619
ENC1	0.175805	0.354514	-0.583112	-0.937626
ENDOV	1.02753	0.908538	-0.00720136	-0.91574
ENOPH1	0.163909	0.559385	-0.482698	-1.04208
ENOX2	0.647406	0.904702	0.184022	-0.72068
ENTPD7	0.251425	0.671637	-0.0839171	-0.755554
ENY2	0.180625	0.563998	0.247726	-0.316271
EOGT	0.605116	0.720806	-0.253818	-0.974624
EP300	0.0117625	0.420305	-0.418186	-0.838491
EPHB2	1.22744	0.886122	0.483753	-0.402369
EPHX1	0.232079	0.148331	-0.0492678	-0.197599
EPS15	0.238066	0.297668	0.15985	-0.137818
EPT1	0.451164	0.621349	-0.0648644	-0.686213
ERBB2IP	0.0560444	0.315831	0.0877912	-0.22804
ERCC4	0.456363	0.56443	-0.554563	-1.11899
ERICH1	0.355048	0.585849	0.392609	-0.19324
ERLIN2	0.121392	-0.0190218	-0.268276	-0.249254
ERMAP	0.627141	1.24064	0.744389	-0.496248
ERN1	0.41644	0.357338	-0.11355	-0.470889
ESF1	0.0872249	-0.0351998	-0.256059	-0.220859
ESRRA	0.316976	0.350148	0.0914201	-0.258728
ETF1	0.376592	0.315237	-0.0419007	-0.357137
ETFB	0.232998	-0.0951763	-0.482429	-0.387253
ETV6	0.309402	-0.122053	-0.225396	-0.103343
EVI5	0.222881	0.238389	-0.17664	-0.415029
EVI5L	0.382447	0.378616	-0.316131	-0.694747
EWSR1	0.177914	0.114719	-0.250877	-0.365596
EXOC3	0.134101	-0.208413	-0.283399	-0.0749861
EXOC5	0.0312759	0.296028	-0.615848	-0.911876
EXOC7	0.229254	0.0771363	-0.012995	-0.0901313
EXPH5	0.558964	0.147862	-0.0143123	-0.162174
EXT2	0.0088236	0.0244392	0.0197286	-0.00471059
EXTL2	0.200041	0.694765	0.190082	-0.504684
EYA3	0.300443	0.575598	0.040934	-0.534664
EZH2	0.0498716	-0.069483	-0.210128	-0.140645
EZR	0.490878	0.313784	0.227655	-0.0861282
F8	0.240074	0.600453	0.36823	-0.232223
FAF2	0.30261	0.408664	-0.333263	-0.741926
FAH	0.0483836	0.00177983	-0.660164	-0.661944
FAIM	0.333469	0.466775	-0.259056	-0.725831
FAM102A	0.1564	0.354613	-0.232461	-0.587074
FAM111B	0.726839	0.529022	-0.0948573	-0.623879
FAM115A	0.140959	0.0995167	-0.345656	-0.445173
FAM117B	0.0122173	0.0256447	-0.444672	-0.470316
FAM120A	0.337256	0.596935	0.0352214	-0.561713
FAM126A	0.541599	0.606713	0.414102	-0.192612
FAM126B	0.549476	0.770743	0.236787	-0.533955
FAM129B	0.254589	0.421571	-0.220565	-0.642136
FAM134C	0.0809224	0.0280186	-0.373459	-0.401477
FAM135A	1.11723	1.45049	0.750468	-0.700021
FAM13B	0.603377	0.938968	-0.175948	-1.11492
FAM168B	0.0361873	0.58046	-0.288158	-0.868618
FAM169A	0.0860777	0.246278	-0.0114024	-0.25768
FAM175B	0.130424	0.338789	-0.522121	-0.86091
FAM192A	0.0774498	0.0607457	-0.204483	-0.265229
FAM199X	0.00632625	0.312753	0.146925	-0.165829
FAM200B	0.019233	0.840495	0.272971	-0.567524
FAM204A	0.14534	0.464887	0.186377	-0.27851
FAM208B	0.265039	0.279677	0.00394681	-0.27573
FAM214A	0.0389482	0.405414	-0.223668	-0.629083
FAM216A	0.0300392	0.30291	-0.139647	-0.442557
FAM21C	0.249957	0.309029	0.253712	-0.0553168
FAM220A	0.111249	0.314915	-0.545441	-0.860356
FAM229B	0.0594752	0.0533802	-0.47775	-0.53113
FAM35A	0.0502334	0.179225	-0.076027	-0.255252
FAM3C	0.511033	0.289691	-0.0537413	-0.343432
FAM49B	0.0567026	0.543702	0.0585218	-0.48518
FAM63B	0.0445833	-0.110656	-0.245498	-0.134842
FAM71E1	0.211017	0.0151479	-0.0386504	-0.0537982
FAM76A	0.0718763	0.0132398	-0.0619915	-0.0752313
FAM83D	0.178393	0.372264	0.291916	-0.080348
FAM83F	0.303873	0.176973	0.145451	-0.0315215
FAM86A	0.4065	0.0917286	-0.0217285	-0.113457
FAM86B1	0.163366	0.289305	-0.27396	-0.563265
FAM86C1	0.380727	0.129973	0.124716	-0.00525779
FAM91A1	0.222508	0.405603	0.0770176	-0.328585
FAM96A	0.393203	0.813261	-0.102732	-0.915993
FAM98C	0.0203275	0.0774173	-0.380763	-0.458181
FANCL	0.0322225	-0.229445	-0.462631	-0.233185
FAR1	0.18652	0.412833	-0.0198334	-0.432666
FARSA	0.412343	0.274422	-0.0513108	-0.325733
FASTKD1	0.130441	0.139132	-0.111937	-0.251069
FASTKD3	0.424393	0.151989	-0.428449	-0.580438
FAT1	0.930412	1.40118	0.903525	-0.497658
FBF1	0.012645	-0.156509	-0.546948	-0.390438
FBXL17	0.0313396	0.255993	-0.134548	-0.390541
FBXL18	0.137908	0.316065	0.100558	-0.215507
FBXL22	0.244962	-0.150606	-0.213358	-0.0627517
FBXO15	0.414943	0.50265	0.266664	-0.235986
FBXO16	0.0962726	-5.53407e-05	-0.395527	-0.395472
FBXO18	0.252298	0.300645	-0.178896	-0.479541
FBXO22	0.266866	0.199832	-0.10527	-0.305103
FBXO33	0.261373	0.014896	-0.430613	-0.445509
FBXO4	0.00199993	0.440972	0.245299	-0.195673
FBXW8	0.170291	0.0832355	-0.118249	-0.201485
FCF1	0.092297	0.753564	0.0295173	-0.724047
FDFT1	0.146309	0.27977	-0.211905	-0.491675
FDX1	0.232418	0.415733	-0.638323	-1.05406
FECH	0.181904	0.405969	0.152271	-0.253697
FERMT2	0.222242	0.394055	0.229232	-0.164823
FEZ2	0.0314991	0.0871827	-0.428403	-0.515586
FGFR1OP	0.286102	0.359893	-0.320275	-0.680168
FHDC1	0.0483521	0.301524	-0.639069	-0.940593
FHOD1	0.159773	-0.0184917	-0.715666	-0.697175
FKBP15	0.212416	0.306234	0.0884753	-0.217759
FKBP1A	0.513333	0.654933	-0.174581	-0.829514
FKBP5	1.05087	1.04911	0.37445	-0.674659
FLAD1	0.127146	0.16299	-0.652691	-0.815681
FLNB	0.289574	0.15572	0.0663725	-0.0893472
FLYWCH1	0.355699	0.599963	0.155951	-0.444011
FNBP1	0.206996	0.410774	0.116029	-0.294746
FNDC3B	0.37066	0.178919	0.00843483	-0.170484
FOCAD	0.0930442	0.0318267	-0.0852906	-0.117117
FOPNL	0.0669836	0.291681	0.171395	-0.120287
FOXK2	0.154959	0.30821	0.0416068	-0.266603
FOXO1	0.162181	0.0392285	-0.0490366	-0.088265
FOXRED1	0.371378	0.573261	-0.0199887	-0.593249
FOXRED2	0.0835624	-0.103511	-0.83217	-0.728659
FRK	0.62918	0.677368	0.196881	-0.480487
FRMD8	0.19485	0.333321	-0.456107	-0.789429
FRS2	0.326559	0.621117	0.0616975	-0.559419
FRYL	0.612171	0.507519	0.336614	-0.170905
FTSJ3	0.48664	0.368746	0.267925	-0.100821
FUBP3	0.0380409	0.201919	0.0229727	-0.178946
FUCA2	0.195533	0.0414673	-0.595884	-0.637351
FUK	0.227914	0.196577	-0.445202	-0.641779
FUS	0.200235	0.294803	-0.681557	-0.97636
FYCO1	0.276902	0.34406	0.0499857	-0.294075
FZD3	0.179446	0.103864	0.0833423	-0.0205219
G3BP1	0.118962	0.165491	-0.0936671	-0.259158
G3BP2	0.172025	0.580937	0.207191	-0.373747
GAA	0.41521	0.272203	0.0920483	-0.180155
GAK	0.195119	-0.00786323	-0.182165	-0.174302
GALNT1	0.0316184	0.0846487	-0.494332	-0.578981
GALNT10	0.320358	0.582814	0.157456	-0.425358
GALNT2	0.674069	1.04504	0.0737823	-0.971263
GAN	0.257741	0.0592688	-0.184904	-0.244173
GAPVD1	0.077625	0.00904157	-0.19693	-0.205971
GAR1	0.233947	0.194147	-0.200711	-0.394858
GAREM	0.000943437	0.349028	-0.0717654	-0.420794
GATAD2A	0.359919	0.149476	-0.0783672	-0.227844
GATS	1.72346	1.97163	0.258349	-1.71328
GBE1	0.0927395	0.346059	0.0494921	-0.296567
GBF1	0.513269	0.336582	0.0994961	-0.237086
GBP2	0.925946	0.600709	0.415542	-0.185167
GCH1	0.256992	0.40463	-0.189659	-0.594289
GCLM	0.343046	0.489151	-0.114595	-0.603746
GCSH	0.316555	0.462753	-0.0841296	-0.546882
GDI2	0.0755728	-0.0835006	-0.412918	-0.329418
GEMIN2	0.028879	0.0694736	-0.669817	-0.73929
GFM1	0.100412	0.345412	0.134901	-0.210511
GFM2	0.117968	0.285618	-0.0443177	-0.329935
GGA3	0.0931983	0.0793667	-0.182363	-0.26173
GGPS1	0.237883	0.325477	-0.0395941	-0.365072
GHR	0.509628	0.767335	0.219352	-0.547983
GID8	0.120999	0.228987	-0.333782	-0.562769
GINS1	0.0885976	0.630053	0.0528534	-0.577199
GINS3	0.374235	0.938476	0.384001	-0.554475
GIPC1	0.436513	0.338102	-0.67383	-1.01193
GLCCI1	0.35177	0.728315	0.351558	-0.376758
GLE1	0.290828	0.326261	-0.406637	-0.732898
GLIPR2	0.177393	-0.0137692	-0.260512	-0.246743
GLMN	0.360917	0.513071	-0.316681	-0.829752
GLO1	0.164803	0.303404	-0.18391	-0.487314
GLRX3	0.242937	0.371357	0.0675738	-0.303783
GLS	0.0272157	0.187661	-0.480882	-0.668543
GLTSCR1	0.206616	0.547757	0.00900446	-0.538752
GLUD1	0.383851	0.589004	-0.0825349	-0.671539
GLYATL1	0.294035	0.439348	0.110011	-0.329337
GLYR1	0.230105	0.19403	-0.0828813	-0.276911
GMDS	0.151255	-0.00142922	-0.0568068	-0.0553776
GMEB1	0.0954792	0.102434	0.0921203	-0.0103139
GNA11	0.331828	0.154693	-0.646202	-0.800895
GNA12	0.320615	0.634285	0.0786462	-0.555639
GNAI1	0.684696	1.23773	1.02044	-0.217283
GNAI3	0.0576378	0.078627	-0.362273	-0.4409
GNAQ	0.446867	0.515334	0.491588	-0.023746
GNB1	0.11877	0.0833192	-0.154081	-0.2374
GNL2	0.287995	0.317248	-0.0630557	-0.380304
GNL3L	0.258755	-0.0451282	-0.0903964	-0.0452681
GNPDA1	0.10865	0.145678	-0.604743	-0.75042
GNS	0.122134	0.39974	-0.11321	-0.51295
GOLGA2	0.147931	0.0121681	-0.19121	-0.203378
GOLGA3	0.421839	0.339753	-0.225045	-0.564798
GOLIM4	0.451341	0.766007	0.155332	-0.610675
GOLPH3	0.240619	0.327182	0.118642	-0.20854
GOPC	0.13894	0.366559	0.113781	-0.252778
GORASP2	0.0457302	0.303182	-0.31685	-0.620032
GOSR1	0.121937	0.11397	-0.0946297	-0.208599
GOT1	0.270961	0.600107	0.266583	-0.333524
GOT2	0.628757	0.648653	-0.395312	-1.04396
GPATCH11	0.0271019	0.423186	0.370016	-0.0531701
GPC6	1.72166	1.29859	1.16856	-0.13003
GPCPD1	0.035314	-0.103678	-0.192508	-0.0888308
GPD1L	0.57272	0.87767	0.606301	-0.271369
GPD2	0.0799659	0.142666	-0.163216	-0.305882
GPN2	0.235429	0.358671	0.31161	-0.0470605
GPN3	0.087494	0.286519	0.0691786	-0.21734
GPR107	0.0608006	0.155504	-0.0705094	-0.226014
GPR157	0.280522	0.0869332	-0.624166	-0.711099
GPR158	0.732906	0.596406	0.462872	-0.133535
GPR56	0.524406	0.685525	-0.239541	-0.925067
GRAMD3	0.249786	-0.00963649	-0.381577	-0.371941
GRB2	0.123673	0.265714	0.106112	-0.159602
GREB1	0.986381	1.17546	1.04572	-0.129747
GRK6	0.0765037	-0.149955	-0.321522	-0.171567
GRPEL1	0.506076	0.585069	0.326159	-0.25891
GRSF1	0.213216	0.418107	-0.316417	-0.734525
GSK3B	0.0044931	-0.102805	-0.230621	-0.127817
GSKIP	0.235959	0.497603	0.277168	-0.220436
GSPT1	0.37899	0.406313	0.193963	-0.21235
GSR	0.472049	0.974411	-0.0960987	-1.07051
GSS	0.236816	0.100054	-0.160609	-0.260663
GSTA4	0.0977354	0.348539	-0.34718	-0.695719
GTF2A1	0.0937029	0.158525	-0.341829	-0.500354
GTF2A2	0.215298	0.508938	0.164313	-0.344625
GTF2B	0.246683	0.592341	-0.211549	-0.80389
GTF2E1	0.335481	0.549988	0.399482	-0.150505
GTF2E2	0.0081695	0.481465	0.0288023	-0.452663
GTF2H1	0.189818	0.522728	0.135012	-0.387715
GTF3A	0.314764	0.412126	-0.0804896	-0.492616
GTF3C2	0.142872	-0.0424958	-0.24202	-0.199524
GTPBP10	0.114608	0.0976966	-0.269876	-0.367573
GTPBP4	0.133649	0.601573	0.302463	-0.29911
GTPBP6	0.231645	0.325839	-0.21841	-0.544249
GTPBP8	0.25325	0.436772	0.251994	-0.184778
GUCY1A3	0.542451	0.645466	0.00421634	-0.64125
GULP1	0.415586	0.815996	0.212118	-0.603878
GYG1	0.270773	0.365777	0.244963	-0.120814
GYS1	0.374971	0.130681	-0.0393374	-0.170018
H2AFY	0.10037	0.328527	-0.287558	-0.616085
HABP4	0.514093	0.274711	-0.356411	-0.631122
HACL1	0.53453	0.669592	0.373097	-0.296495
HADH	0.0773193	0.426043	-0.0285444	-0.454587
HADHB	0.224988	0.130624	-0.369182	-0.499806
HARBI1	0.187313	-0.0042822	-0.431719	-0.427437
HARS	0.151937	-0.161746	-0.223424	-0.0616773
HAT1	0.139328	0.665607	-0.135338	-0.800946
HAUS1	0.123882	0.352183	-0.407719	-0.759902
HAUS2	0.182812	0.24241	-0.657142	-0.899552
HAUS6	0.135472	0.33607	-0.246636	-0.582706
HAUS8	0.398347	0.343625	-0.212623	-0.556248
HDAC2	0.00989236	0.529044	-0.637576	-1.16662
HDAC3	0.0772413	0.0858725	-0.0236464	-0.109519
HDAC4	0.0104259	0.160859	-0.0588233	-0.219682
HDHD1	0.224647	0.983918	-0.1481	-1.13202
HDLBP	0.139141	0.248046	0.123314	-0.124732
HEATR2	0.244778	0.248259	0.144372	-0.103887
HEATR3	0.347287	0.482531	0.141152	-0.341378
HEATR5A	0.539933	1.19886	0.0229805	-1.17588
HELZ	0.029545	0.221666	-0.178412	-0.400078
HERC1	0.0669661	0.312148	0.146405	-0.165743
HERC3	1.06985	1.44059	1.13695	-0.303632
HERC4	0.319008	0.521549	0.181623	-0.339926
HGS	0.184461	-0.0969134	-0.506048	-0.409135
HGSNAT	0.156345	0.37332	-0.546317	-0.919637
HIATL1	0.123622	0.630803	-0.113836	-0.74464
HIF1A	0.0984256	0.314786	-0.489393	-0.804179
HINFP	0.076115	0.517166	-0.107765	-0.62493
HIPK3	0.181605	0.383829	-0.202125	-0.585953
HIRA	0.237607	0.264212	0.236155	-0.028057
HIST1H2AC	1.02907	1.26934	1.23592	-0.0334194
HIST1H2BK	1.15614	1.05604	0.609944	-0.446091
HK1	0.425536	0.502672	0.039427	-0.463245
HKR1	0.0727722	0.0638711	0.0203833	-0.0434879
HM13	0.352701	0.365569	-0.12251	-0.488079
HMGCR	0.576711	0.581793	0.178121	-0.403672
HMGN3	0.135981	0.497369	-0.404876	-0.902245
HMGN5	0.590597	0.68955	0.346095	-0.343455
HMOX2	0.603453	0.683743	-0.125496	-0.809239
HN1	0.336069	0.496628	0.0292604	-0.467367
HN1L	0.246239	0.315473	-0.061783	-0.377256
HNRNPA0	0.0731988	0.0423778	-0.366534	-0.408911
HNRNPA2B1	0.0265047	-0.00125861	-0.443558	-0.4423
HNRNPA3	0.26326	0.289995	0.269891	-0.0201043
HNRNPC	0.0401383	-0.00596994	-0.328582	-0.322612
HNRNPD	0.150228	0.498233	-0.383548	-0.881781
HNRNPF	0.174834	0.400454	-0.190892	-0.591346
HNRNPK	0.0682011	0.251232	0.240551	-0.0106814
HNRNPLL	0.0988996	0.34218	-0.101805	-0.443985
HNRNPM	0.368634	0.574614	0.185779	-0.388835
HNRNPR	0.0996856	0.188056	-0.516274	-0.70433
HNRNPU	0.0956718	0.372138	-0.0249155	-0.397053
HOMER2	0.587024	0.464776	0.118559	-0.346216
HOMEZ	0.23049	0.0911168	-0.0147513	-0.105868
HPS1	0.377944	0.105545	-0.349159	-0.454704
HPS3	0.0802473	0.259001	0.0206387	-0.238363
HPS5	0.173323	-0.0928437	-0.195929	-0.103085
HS2ST1	0.224279	0.166291	-0.328053	-0.494344
HS3ST1	0.546817	0.702754	0.0241345	-0.678619
HSCB	0.364744	0.298792	-0.356846	-0.655638
HSDL2	0.347039	0.749981	0.409166	-0.340815
HSF1	0.187981	0.100695	-0.200835	-0.30153
HSP90AA1	0.277522	0.402648	0.192487	-0.210161
HSPA14	0.360184	0.629772	0.516568	-0.113204
HSPA4	0.578357	0.70625	0.151113	-0.555137
HSPA4L	0.727855	0.76174	-0.0369608	-0.798701
HSPA9	0.134429	0.230378	0.0490723	-0.181306
HSPD1	0.318324	0.294256	-0.0989191	-0.393175
HTT	0.0635216	-0.124569	-0.271713	-0.147144
HUWE1	0.109313	0.488489	-0.198687	-0.687176
IARS	0.034641	0.331552	-0.0513645	-0.382917
ICT1	0.0191239	0.0769683	-0.331915	-0.408883
ID2	2.25951	2.12336	1.92528	-0.198081
IDE	0.49479	0.251627	0.0642263	-0.187401
IDH1	0.382068	0.861346	0.173845	-0.687502
IDH3A	0.421167	0.392464	0.108459	-0.284005
IDI1	0.09832	0.417365	-0.0143611	-0.431726
IFNAR2	0.086065	-0.0773209	-0.366758	-0.289437
IFRD1	0.237108	0.501745	-0.368737	-0.870482
IFT43	0.0338333	-0.323475	-0.402749	-0.079274
IGF1R	1.66035	1.48771	1.14821	-0.339503
IGHMBP2	0.0360719	0.490817	-0.0745646	-0.565382
IK	0.104792	0.265489	-0.264003	-0.529492
IL17RA	0.447714	0.460232	0.427568	-0.0326644
IL1RAP	0.0304418	0.0129995	-0.141201	-0.154201
IL6R	0.523691	0.38269	-0.23669	-0.61938
ILKAP	0.314363	0.299948	-0.0772829	-0.377231
IMMP1L	0.287348	0.44387	0.437528	-0.00634169
INPP5A	0.162919	0.142334	0.112762	-0.0295721
INPP5K	0.357859	0.0420837	-0.117138	-0.159222
INTS10	0.307762	0.496307	-0.0720862	-0.568394
INTS12	0.160152	0.416593	0.235862	-0.18073
INTS7	0.237747	0.144796	-0.217521	-0.362317
INTS8	0.0870013	0.0131668	-0.085429	-0.0985958
INTS9	0.223989	0.604147	0.00475496	-0.599392
IP6K1	0.332498	0.391845	0.0509642	-0.340881
IP6K2	0.0717456	-0.077466	-0.133339	-0.0558733
IPMK	0.0484151	0.321541	-0.128527	-0.450068
IPO11	0.38399	0.285905	0.0228899	-0.263015
IPO13	0.518588	0.343294	0.156535	-0.186759
IPO5	0.252967	0.13959	0.0991269	-0.0404636
IPO7	0.0617807	0.228709	0.00554731	-0.223161
IPPK	0.524978	0.489617	0.303674	-0.185942
IQCB1	0.256408	0.610124	-0.0966731	-0.706797
IQCG	0.044892	0.283616	-0.156758	-0.440374
IQCK	0.368975	0.0734247	-0.116197	-0.189621
IQGAP2	0.0862535	-0.0974968	-0.168385	-0.0708877
IQSEC2	0.397059	-0.193832	-0.344791	-0.150959
IRAK4	0.195914	0.227584	-0.198361	-0.425945
IREB2	0.139513	0.278616	-0.220945	-0.499561
IRF3	0.12139	0.389009	-0.231508	-0.620518
IRX3	0.44919	0.494829	-0.103613	-0.598442
ITFG1	0.181054	0.442816	0.062997	-0.379819
ITGAE	0.210086	0.454051	0.366425	-0.0876261
ITGAV	0.199012	0.412926	-0.282938	-0.695864
ITGB1BP1	0.159171	0.51927	0.0424372	-0.476833
ITGB5	0.241006	0.333038	-0.217556	-0.550594
ITPK1	0.260282	0.109862	-0.356327	-0.466189
ITPKC	0.50271	0.454697	-0.237872	-0.692569
ITPR1	0.0989749	0.245498	-0.283071	-0.528568
ITSN1	0.126648	0.829356	-0.0635308	-0.892886
ITSN2	0.0710132	0.234225	-0.280437	-0.514662
IVD	0.301442	0.150173	0.089471	-0.0607016
JADE2	0.056654	0.357705	0.145788	-0.211917
JAKMIP1	0.42501	0.40592	-0.295607	-0.701527
JMJD6	0.564196	0.648455	0.0893427	-0.559112
JOSD1	0.0651774	0.11423	-0.88988	-1.00411
JUP	0.185338	0.0306134	-0.0791493	-0.109763
KANK2	0.368596	0.358108	-0.141014	-0.499122
KANSL2	0.262627	0.595556	0.373438	-0.222117
KANSL3	0.0338282	-0.239613	-0.732358	-0.492744
KARS	0.123286	-0.0464474	-0.103229	-0.0567817
KAT5	0.176755	0.269526	-0.888465	-1.15799
KAT6A	0.0287323	0.435155	-0.00575649	-0.440912
KAT6B	0.111682	0.248088	-0.0491582	-0.297246
KAT8	0.19965	0.0794702	-0.400493	-0.479963
KCMF1	0.0819191	0.201371	-0.265111	-0.466482
KCNN2	0.813493	0.840995	0.729814	-0.111181
KCTD1	0.306836	0.338049	0.310604	-0.0274446
KCTD10	0.505002	0.76577	0.509366	-0.256404
KCTD13	0.0553566	0.130451	0.0980176	-0.032433
KDM2A	0.137725	-0.0387611	-0.281178	-0.242417
KDM4B	0.13842	0.200735	0.0221353	-0.1786
KDM5C	0.170594	0.304131	-0.229496	-0.533627
KHDRBS3	0.11321	1.18321	0.429494	-0.753716
KIAA0100	0.270356	0.341418	-0.0588369	-0.400255
KIAA0196	0.164643	1.025	0.239762	-0.785234
KIAA0226	0.202964	0.307763	-0.262553	-0.570316
KIAA0232	0.00128807	-0.199125	-0.364756	-0.165631
KIAA0319L	0.023013	0.0114228	-0.0293586	-0.0407813
KIAA0513	0.564161	0.607347	0.375778	-0.231569
KIAA0586	0.200927	0.340273	0.118641	-0.221632
KIAA0907	0.0479099	0.352067	0.100896	-0.251171
KIAA0922	0.114342	0.596703	-0.189578	-0.786282
KIAA1429	0.205873	0.2038	-0.482616	-0.686416
KIAA1468	0.121744	0.533188	0.339922	-0.193266
KIAA1671	0.0795936	0.297754	-0.203283	-0.501037
KIAA1841	0.0595193	0.286577	0.0571678	-0.229409
KIF13A	0.132395	0.261261	-0.0799927	-0.341253
KIF18B	0.566597	0.340666	0.0817425	-0.258923
KIF1A	0.381632	0.874277	0.226978	-0.647299
KIF21A	0.404394	0.541936	0.472929	-0.069007
KIF5C	0.707578	0.758236	0.336093	-0.422143
KIFAP3	0.117119	0.197511	-0.139119	-0.33663
KLHL1	0.516264	0.809808	0.0357331	-0.774075
KLHL15	0.272086	0.750588	0.161246	-0.589343
KLHL18	0.610572	0.401844	-0.189209	-0.591053
KLHL20	0.21	0.249614	-0.0441439	-0.293758
KLHL42	0.0109912	0.0912207	-0.32856	-0.41978
KLHL8	0.00542156	0.074752	-0.28655	-0.361302
KLK15	0.695025	0.538556	0.246956	-0.291599
KPNA1	0.435721	0.326439	-0.116552	-0.442991
KPNA2	0.509673	1.06271	0.314918	-0.747796
KPNA3	0.387202	0.58268	-0.173207	-0.755886
KPNA4	0.0687379	-0.0327948	-0.0866677	-0.0538729
KPNA6	0.139044	0.00966993	-0.0404238	-0.0500937
KPNB1	0.190901	-0.0189013	-0.116209	-0.0973078
KRCC1	0.562903	0.640508	0.243056	-0.397452
KRI1	0.298614	-0.0171276	-0.254106	-0.236978
KRT8	0.377095	0.273619	0.14864	-0.12498
KXD1	0.219849	0.15569	-0.0421862	-0.197876
L2HGDH	0.137953	0.652189	0.0177464	-0.634442
LACE1	0.395331	0.727827	0.266535	-0.461292
LACTB2	0.478087	0.915518	0.573114	-0.342404
LAD1	0.264226	0.250593	-0.127089	-0.377681
LAMA3	0.711934	1.02387	0.811422	-0.212444
LAMC1	0.38321	0.664695	0.470984	-0.19371
LAMTOR1	0.424996	0.406336	0.0151039	-0.391232
LANCL2	0.446965	0.564118	0.101279	-0.46284
LARP1B	0.22199	0.38055	0.141824	-0.238726
LARP4	0.597792	0.54414	0.225285	-0.318855
LARS2	0.257642	0.463461	0.00288683	-0.460574
LCMT1	0.0670475	0.365476	-0.179865	-0.545341
LCOR	0.00950206	-0.0647943	-0.268303	-0.203509
LDLRAD3	0.220713	0.207268	-0.201819	-0.409087
LEMD3	0.0306368	0.190209	-0.209245	-0.399454
LEPREL4	0.17582	0.190777	-0.312239	-0.503016
LETM1	0.534146	0.533131	-0.0550344	-0.588166
LGR4	0.177347	0.526728	0.356709	-0.170019
LIFR	0.0250718	0.374834	0.241741	-0.133093
LIMCH1	0.412966	0.612744	0.158894	-0.45385
LIMK1	0.163798	0.0463498	-0.384468	-0.430818
LIMK2	0.814681	0.743224	0.0033723	-0.739851
LIMS1	0.0394458	-0.00311262	-0.0471958	-0.0440832
LIPA	0.220781	0.429212	0.175828	-0.253383
LLGL2	0.331278	0.168936	0.120428	-0.0485071
LMAN2L	0.472666	0.338707	-0.321495	-0.660201
LMBRD2	0.188072	0.518356	0.311441	-0.206915
LMF1	0.198685	0.156707	-0.575843	-0.732549
LMNA	0.514205	0.302957	-0.435641	-0.738598
LMNB2	0.128395	0.166882	-0.215068	-0.38195
LMTK2	0.202782	1.14277	-0.145018	-1.28779
LMX1B	0.183466	0.0822073	-0.100239	-0.182447
LNP1	0.569474	0.734389	0.377347	-0.357042
LONRF2	0.0952275	0.616155	-0.257441	-0.873597
LPCAT1	0.0603065	-0.118659	-0.33161	-0.212951
LPCAT3	0.581127	0.496789	0.338918	-0.157871
LPHN1	0.0460344	0.0228583	-0.554883	-0.577741
LPXN	1.25266	0.778831	0.154753	-0.624078
LRP3	0.304645	0.0432024	-0.585053	-0.628256
LRPPRC	0.226293	0.373817	0.188242	-0.185575
LRR1	0.381471	0.231379	0.0167105	-0.214669
LRRC16A	0.391433	0.279793	0.0336478	-0.246145
LRRC20	0.0278795	-0.275551	-0.498954	-0.223403
LRRC47	0.428391	0.325367	-0.239114	-0.564481
LRRC61	0.0157854	-0.0998184	-0.922218	-0.8224
LRRC8A	0.149057	0.00279659	-0.58599	-0.588787
LRRC8B	0.00184761	0.322707	0.259132	-0.0635748
LRRFIP2	0.0716834	0.177762	0.0753245	-0.102437
LRRN1	0.0255867	0.0661361	-0.334455	-0.400591
LSM14B	0.0272481	0.0388595	-0.12717	-0.166029
LSM3	0.177412	0.102941	-0.234204	-0.337145
LSM4	0.353852	-0.0492502	-0.170821	-0.121571
LSM5	0.0933845	0.209268	0.0160278	-0.19324
LSMD1	0.0559324	-0.126347	-0.222695	-0.0963481
LSR	0.102712	0.2505	-0.575394	-0.825894
LSS	0.133167	0.780362	0.0495808	-0.730781
LTN1	0.421839	0.451088	-0.0208104	-0.471899
LTV1	0.451564	1.0879	0.162992	-0.92491
LYN	0.20726	0.363938	-0.0264374	-0.390376
LYPLA1	0.137895	0.227317	0.145555	-0.0817622
LYRM1	0.242356	0.4405	0.325802	-0.114698
LYRM5	0.145771	0.597869	-0.208164	-0.806033
LYRM7	0.273266	0.318681	-0.0323222	-0.351003
LYSMD3	0.185911	0.242481	0.162146	-0.0803356
MAEA	0.365966	0.460842	-0.29267	-0.753512
MAF	2.59638	2.87554	2.42073	-0.454812
MAGI3	0.148081	0.158312	0.0951499	-0.0631619
MAGT1	0.397468	0.409755	0.180119	-0.229636
MAK16	0.554344	0.660883	0.231109	-0.429773
MALSU1	0.179034	0.294203	-0.251031	-0.545233
MALT1	0.0292641	0.433046	-0.18481	-0.617856
MAN2B2	0.0663451	0.0550428	-0.174841	-0.229883
MAOA	0.47396	0.880069	0.395063	-0.485006
MAP1B	0.379701	0.30385	0.126063	-0.177787
MAP1LC3B	0.233327	0.423509	-0.098568	-0.522077
MAP2K1	0.115971	0.415204	-0.231115	-0.646319
MAP2K2	0.142421	-0.0525672	-0.16171	-0.109143
MAP2K3	0.416576	0.195322	-0.62635	-0.821672
MAP2K4	0.330286	0.256403	0.17926	-0.0771438
MAP3K1	0.143898	0.411969	0.350038	-0.0619308
MAP3K3	0.072345	0.154141	0.0955925	-0.0585486
MAP3K4	0.0292825	-0.257541	-0.272305	-0.0147641
MAP3K5	0.0353211	0.116387	-0.16707	-0.283456
MAP3K7	0.0144575	0.353797	-0.269265	-0.623061
MAP3K9	0.0941631	0.571929	-0.421698	-0.993627
MAP4	0.254693	0.219383	-0.0793979	-0.298781
MAP4K4	0.192711	0.100166	-0.0462865	-0.146453
MAP7	0.0483597	0.148281	-0.060392	-0.208673
MAP7D1	0.212678	0.316758	-0.752889	-1.06965
MAPK1	0.0665646	0.349011	-0.0458002	-0.394811
MAPK1IP1L	0.146157	0.431254	-0.0103529	-0.441607
MAPKAP1	0.293306	0.57254	0.0491195	-0.52342
MAPRE2	0.398003	0.301803	0.300826	-0.000976835
MARK2	0.263117	0.321523	-0.547746	-0.869269
MARVELD2	0.203393	0.021684	-0.0318011	-0.0534851
MAST4	0.23319	0.203748	-0.079451	-0.283199
MAU2	0.0557328	-0.111816	-0.498709	-0.386892
MBD2	0.28147	0.493253	-0.0622357	-0.555489
MBNL1	0.269132	0.225164	0.169595	-0.0555685
MBOAT2	0.769522	0.998753	0.618054	-0.380699
MBOAT7	0.313261	0.142146	-0.195347	-0.337493
MBTPS1	0.166409	0.289416	-0.123577	-0.412992
MC1R	1.96777	1.67782	1.51338	-0.164443
MCAT	0.478521	0.387196	0.295242	-0.091954
MCCC1	0.366812	0.486844	-0.0287004	-0.515544
MCM10	0.243786	0.320319	-0.124514	-0.444834
MCM3AP	0.260711	0.241374	-0.45546	-0.696834
MCM5	0.0833568	0.487976	-0.489336	-0.977313
MCM6	0.118815	0.43075	-0.47029	-0.90104
MCM8	0.290954	0.277709	0.10867	-0.169039
MDC1	0.249101	0.43857	0.221577	-0.216993
MDH1	0.209364	0.77279	-0.365473	-1.13826
MDM2	0.797001	1.03078	0.20428	-0.826504
MDN1	0.141441	0.191536	-0.289551	-0.481086
ME2	0.291596	0.496733	0.0953455	-0.401388
MEAF6	0.423904	0.559961	0.274267	-0.285694
MECP2	0.122744	0.0750231	-0.0722597	-0.147283
MED10	0.311737	0.48328	-0.354629	-0.837909
MED13	0.0296306	0.136204	-0.0301448	-0.166349
MED13L	0.158977	0.287374	0.110897	-0.176477
MED15	0.103575	0.0642301	0.0253899	-0.0388402
MED24	0.149929	0.424881	-0.231076	-0.655957
MED27	0.332358	0.488097	0.3812	-0.106897
MED9	0.0708495	0.250711	0.0405516	-0.21016
MEF2A	0.182968	0.271194	-0.173673	-0.444867
MELK	0.0505223	0.546452	-0.438816	-0.985268
METAP1	0.0499193	0.157731	-0.0972698	-0.255001
METAP1D	0.492946	0.540124	0.102143	-0.437981
METAP2	0.133416	0.232909	-0.421923	-0.654832
METTL12	2.32846	1.89715	0.840145	-1.05701
METTL2A	0.0186791	0.0899769	-0.307025	-0.397002
METTL2B	0.0631474	-0.00910421	-0.429777	-0.420673
METTL8	0.160083	0.328893	0.215747	-0.113146
MFAP1	0.0948763	0.0173406	-0.273656	-0.290996
MFAP3L	0.632237	0.302857	-0.197451	-0.500307
MFN1	0.122518	0.322547	-0.250981	-0.573528
MFN2	0.47348	0.453015	0.382641	-0.0703735
MFSD12	0.291299	0.156931	-0.212538	-0.369469
MFSD8	0.324888	0.202153	-0.23175	-0.433903
MGAT1	0.0752846	0.0259029	-0.900725	-0.926628
MGRN1	0.199283	0.351771	0.255406	-0.0963643
MICALL1	0.466428	0.267429	-0.29358	-0.561008
MICU2	0.00923574	0.449006	-0.28665	-0.735656
MIER1	0.0689098	0.327161	-0.100379	-0.427541
MINA	0.278161	0.1442	-0.172514	-0.316714
MINK1	0.122098	-0.103714	-0.42649	-0.322777
MIPEP	0.268718	0.479223	0.104963	-0.374261
MKKS	0.560382	0.190658	0.0936543	-0.0970035
MLEC	0.0107369	0.138599	0.0129212	-0.125678
MLLT4	0.0427221	0.37429	0.146993	-0.227298
MLXIP	0.190584	0.0951875	-0.488017	-0.583204
MLYCD	0.396849	0.415777	-0.0941923	-0.509969
MMAB	0.118909	-0.144126	-0.24093	-0.0968033
MME	0.248389	0.466828	-0.216404	-0.683233
MMGT1	0.0430248	0.218051	-0.627477	-0.845528
MMS19	0.133339	0.160856	-0.285865	-0.446721
MOCOS	0.0364975	0.141077	-0.213738	-0.354815
MOGS	0.109938	0.0817237	-0.141283	-0.223007
MPC1	0.275206	0.653394	0.538406	-0.114988
MPC2	0.521926	0.887038	0.372009	-0.515028
MPHOSPH10	0.446181	0.800995	0.201999	-0.598996
MPHOSPH6	0.0309874	0.152352	0.0931567	-0.0591949
MPP5	0.342991	0.538576	-0.0624112	-0.600988
MPP6	0.0719446	0.212342	-0.417114	-0.629457
MPPE1	0.0697067	0.0660225	-0.168394	-0.234416
MR1	0.0352897	-0.0797471	-1.07556	-0.995818
MRI1	0.0982511	-0.0231402	-0.0939915	-0.0708513
MRPL1	0.3897	0.529737	0.168178	-0.361559
MRPL15	0.162669	0.396808	0.238422	-0.158386
MRPL18	0.26424	0.227724	-0.106293	-0.334017
MRPL20	0.293809	0.342694	-0.456437	-0.799131
MRPL23	0.217312	-0.19636	-0.772493	-0.576133
MRPL4	0.486695	0.449196	-0.351797	-0.800993
MRPL42	0.154233	0.470232	-0.16673	-0.636962
MRPL45	0.0318438	0.260115	-0.403874	-0.663989
MRPL48	0.0631535	0.474521	-0.108541	-0.583062
MRPS11	0.367865	0.0464159	-0.241118	-0.287534
MRPS12	0.369022	0.341215	-0.339378	-0.680593
MRPS15	0.113396	0.0933447	-0.207643	-0.300988
MRPS18B	0.322313	0.349589	-0.639948	-0.989536
MRPS23	0.203904	0.370832	0.0271335	-0.343699
MRPS33	0.0557383	0.209606	-0.169636	-0.379243
MRPS35	0.173173	0.313076	-0.193108	-0.506183
MRPS36	0.113425	0.273431	0.0351489	-0.238282
MRRF	0.153759	0.41114	-0.288496	-0.699636
MRS2	0.0879172	0.355324	-0.502729	-0.858054
MRTO4	0.241616	0.128382	-0.115086	-0.243468
MSMO1	0.0793683	0.514499	0.183298	-0.331201
MSN	0.168444	0.174221	0.0493282	-0.124893
MTCH1	0.0735271	0.230128	0.0656853	-0.164442
MTCH2	0.322618	0.438192	-0.120557	-0.558749
MTERFD1	0.150644	0.625263	-0.17936	-0.804624
MTF1	0.574186	0.451497	0.270137	-0.18136
MTFMT	0.191392	0.39758	-0.161535	-0.559115
MTHFD1	0.111706	0.350713	-0.00197738	-0.352691
MTHFR	0.00782466	-0.0329679	-0.305875	-0.272907
MTL5	0.281424	0.486085	-0.0593592	-0.545444
MTM1	0.398665	0.576726	-0.106701	-0.683427
MTMR1	0.241238	0.607085	-0.283346	-0.890431
MTMR12	0.246079	0.372394	-0.0842594	-0.456653
MTMR14	0.233547	0.0830904	-0.052078	-0.135168
MTMR2	0.340481	0.42992	0.186827	-0.243093
MTMR4	0.00581881	0.0926472	-0.645086	-0.737733
MTMR6	0.0360584	0.270355	0.241831	-0.0285246
MTMR9	0.875122	0.956292	0.506501	-0.449792
MTO1	0.295376	0.56756	-0.0778835	-0.645444
MTOR	0.253208	0.362986	0.0862131	-0.276773
MTPAP	0.13688	0.245418	0.136879	-0.108539
MTPN	0.0157093	0.0403968	-0.396715	-0.437112
MTRF1	0.0526686	0.280371	-0.329123	-0.609494
MTX2	0.135273	0.864128	-0.283072	-1.1472
MVB12B	0.0901018	0.314933	0.0576603	-0.257273
MVK	0.814796	0.441459	-0.0716562	-0.513115
MXD1	0.981793	1.33934	1.07921	-0.260134
MYBL2	0.168526	-0.0995942	-0.352345	-0.252751
MYH14	0.0562192	-0.258573	-0.265817	-0.0072442
MYH9	0.25318	0.33518	-0.195269	-0.530449
MYL12A	0.456927	0.730663	0.339887	-0.390775
MYL12B	0.208445	0.534297	-0.338885	-0.873182
MYLK	0.584774	0.718362	-0.218575	-0.936937
MYO19	0.0809508	0.327933	-0.154171	-0.482104
MYO1B	1.45183	1.80657	1.09018	-0.716387
MYO1D	0.436503	0.624453	0.0824503	-0.542003
MYO5C	0.220207	0.0530756	-0.154741	-0.207817
MYO9B	0.366198	-0.0523646	-0.0808316	-0.028467
MZT1	0.0644718	0.291436	0.241449	-0.0499871
NAA15	0.234345	0.441948	0.255627	-0.186321
NAA20	0.0861807	0.56111	0.0769686	-0.484142
NAA25	0.0930874	0.341067	0.0214284	-0.319638
NAA50	0.0799141	0.179669	-0.276502	-0.456171
NAA60	0.482776	0.408637	0.175533	-0.233104
NACC1	0.421371	0.340239	-0.124203	-0.464442
NADK	0.229949	0.538065	0.0564698	-0.481595
NAGLU	0.307397	-0.127204	-0.471947	-0.344743
NAMPT	0.375347	0.519169	0.0184639	-0.500705
NANS	0.211018	0.280237	-0.182228	-0.462465
NAP1L1	0.120945	0.109401	0.0355611	-0.0738404
NAP1L4	0.254324	0.367841	-0.219756	-0.587597
NAPA	0.25718	0.151558	-0.221911	-0.373469
NARS	0.0643023	-0.0452235	-0.0908392	-0.0456157
NAT1	0.535745	0.545488	0.0785926	-0.466895
NBN	0.154064	0.280916	0.161475	-0.119441
NBPF1	0.184916	-0.0395693	-0.151189	-0.11162
NCAPG	0.0635801	-0.0666562	-0.254218	-0.187562
NCAPH	0.0300421	0.29684	0.0816621	-0.215178
NCBP1	0.154055	0.0957078	-0.586131	-0.681838
NCEH1	0.177259	0.383085	-0.0843979	-0.467483
NCL	0.249427	0.396396	0.307534	-0.0888617
NCLN	0.314932	0.138307	-0.194854	-0.333161
NCOA2	0.218486	0.372935	-0.169541	-0.542477
NCOA5	0.427902	0.322015	-0.218647	-0.540663
NCOR1	0.0927343	0.160099	0.0609447	-0.0991541
NDC1	0.0225807	0.20635	0.0942799	-0.11207
NDC80	0.174606	0.435796	0.291608	-0.144188
NDFIP1	0.233916	0.650607	-0.0855125	-0.736119
NDFIP2	0.485605	0.554765	-0.03767	-0.592435
NDST1	0.156625	0.532845	-0.505858	-1.0387
NDUFA8	0.174373	0.441433	0.433115	-0.00831768
NDUFAB1	0.23158	0.396858	-0.441289	-0.838146
NDUFAF1	0.0814177	0.210758	-0.161983	-0.372741
NDUFAF2	0.359555	0.535248	0.342732	-0.192516
NDUFAF5	0.262243	0.333011	-0.196233	-0.529243
NDUFAF6	0.695126	0.511191	0.411922	-0.0992689
NDUFB1	0.0864128	0.381399	0.0917673	-0.289632
NDUFB3	0.28126	0.729485	-0.392132	-1.12162
NDUFB4	0.173211	0.247075	-0.193698	-0.440773
NDUFB6	0.108939	0.409017	-0.0187077	-0.427724
NDUFS2	0.0927135	0.0896923	-0.119725	-0.209417
NDUFS8	0.348031	0.30817	0.236009	-0.0721605
NDUFV2	0.172783	0.362388	-0.478106	-0.840494
NEDD4L	0.614402	0.828501	0.224101	-0.6044
NEK1	0.365633	0.225466	-0.0406704	-0.266136
NEK6	0.267845	0.21515	-0.242303	-0.457454
NELFA	0.105988	0.0270269	-0.713229	-0.740256
NELFCD	0.0373515	0.00406866	-0.219167	-0.223235
NETO2	0.323028	0.594529	-0.153621	-0.74815
NF2	0.201212	0.0791958	-0.128432	-0.207628
NFATC3	0.0806523	0.0410596	-0.105863	-0.146923
NFIC	0.0306193	0.1203	-0.273993	-0.394293
NFS1	0.0458878	0.163058	-0.347798	-0.510855
NFX1	0.206286	0.123421	-0.140154	-0.263574
NFYA	0.117126	0.0591452	-0.0322326	-0.0913778
NFYC	0.205719	0.273726	-0.300835	-0.574561
NHP2L1	0.308758	0.538657	0.0416486	-0.497008
NHSL1	0.326279	0.198954	-0.157539	-0.356493
NIN	0.0129903	0.243137	-0.301233	-0.54437
NIPA2	0.296432	0.480575	-0.209084	-0.689658
NIPAL2	0.284678	0.398719	0.284248	-0.114471
NIPBL	0.0358123	0.192944	0.0646041	-0.12834
NKIRAS1	0.478639	0.788271	0.218117	-0.570154
NLN	0.0503062	0.186796	0.136537	-0.050259
NLRP2	0.327117	0.344048	0.187271	-0.156776
NMNAT1	0.271262	0.398954	-0.122718	-0.521672
NMRK1	0.248891	0.289826	-0.141865	-0.431691
NOC2L	0.476104	0.408579	-0.19338	-0.60196
NOL10	0.139778	0.173385	-0.26696	-0.440346
NOL11	0.487708	0.513643	-0.00973349	-0.523377
NOL8	0.105216	0.0618882	-0.0469684	-0.108857
NOL9	0.494363	0.490253	-0.106728	-0.596981
NOLC1	0.18226	0.0368137	-0.116859	-0.153672
NOM1	0.0198999	0.234874	-0.254415	-0.489288
NOP16	0.481004	0.650534	-0.380774	-1.03131
NOP2	0.445277	0.349076	-0.000221767	-0.349298
NOP58	0.243428	0.3329	-0.123617	-0.456517
NOSIP	0.44119	0.134919	0.00499784	-0.129921
NOTCH1	0.243276	0.629546	0.131039	-0.498507
NPIPB4	0.0692529	-0.0854724	-0.140594	-0.0551217
NPLOC4	0.241458	0.16147	-0.170803	-0.332272
NPRL3	0.0298785	-0.0443844	-0.407977	-0.363593
NPTN	0.456851	0.850671	0.250091	-0.60058
NR1H2	0.0191851	-0.215127	-0.376175	-0.161049
NR1H3	0.22003	-0.0208183	-0.365421	-0.344602
NRBP1	0.256547	0.0624632	-0.461896	-0.524359
NRIP1	0.247047	0.207078	0.127774	-0.0793042
NRP1	0.102993	-0.108137	-0.369115	-0.260978
NSF	0.400767	0.732906	-0.16453	-0.897435
NSFL1C	0.523544	0.663386	0.514144	-0.149242
NSUN2	0.391212	0.543383	0.480716	-0.0626676
NSUN3	0.157112	-0.38833	-0.468965	-0.0806358
NT5C2	0.11327	0.131608	-0.276479	-0.408088
NT5C3A	0.296276	0.0637361	-0.368976	-0.432712
NT5DC3	0.707789	1.19763	0.385233	-0.812393
NUBP1	0.478422	0.232572	-0.292195	-0.524767
NUDC	0.51571	0.254644	0.194358	-0.0602863
NUDT19	0.0440944	0.530973	-0.456819	-0.987792
NUDT5	0.191931	0.238427	0.215639	-0.0227877
NUFIP1	0.2663	0.619891	-0.0516387	-0.67153
NUP153	0.0350854	0.119782	-0.418002	-0.537784
NUP155	0.212303	0.436294	-0.190343	-0.626636
NUP160	0.0354445	0.356892	-0.271795	-0.628687
NUP205	0.101168	0.542557	0.163303	-0.379254
NUP210	0.0389036	0.064811	-0.374797	-0.439608
NUP43	0.002479	0.0167658	-0.0754503	-0.0922162
NUP54	0.114326	0.158958	-0.318096	-0.477055
NUP85	0.192977	0.27093	-0.332686	-0.603616
NUP98	0.216893	0.417581	0.139472	-0.278109
NUPL1	0.00017552	0.0359765	-0.042226	-0.0782025
NUPL2	0.14876	0.384447	0.129854	-0.254593
NUS1	0.154274	0.452327	-0.267768	-0.720095
NUTF2	0.361279	0.395649	-0.100429	-0.496078
NVL	0.129044	0.18306	-0.33996	-0.52302
NXN	0.57572	0.367428	0.318817	-0.0486109
NXPE3	0.505104	0.521461	0.032725	-0.488736
OCIAD1	0.136053	0.0060983	-0.250047	-0.256146
ODC1	0.103731	0.133373	-0.20692	-0.340294
OGDH	0.269352	0.114388	-0.306554	-0.420942
OGFOD1	0.0722659	0.10497	-0.153559	-0.258529
OGFOD2	0.312215	0.259418	0.135964	-0.123453
OGG1	0.260672	0.30484	-0.297291	-0.602131
OLA1	0.215035	0.282285	0.0183767	-0.263908
OPA1	0.021117	0.164226	0.0577017	-0.106524
OPA3	0.330473	0.291466	0.118342	-0.173124
ORC2	0.284177	0.0243193	-0.104076	-0.128395
ORC4	0.0263916	0.594916	-0.160299	-0.755214
ORC5	0.661745	0.758043	0.539961	-0.218082
OS9	0.0883857	-0.0341545	-0.0386513	-0.0044968
OSBPL11	0.185002	0.559788	0.000168955	-0.559619
OSBPL3	0.262488	0.200582	-0.172175	-0.372758
OSBPL5	0.283282	0.388807	-0.0515348	-0.440342
OSBPL8	0.414789	0.751733	0.490713	-0.26102
OSGEP	0.0964942	0.478914	0.171415	-0.307499
OSTF1	0.257934	0.299451	-0.179645	-0.479096
OSTM1	0.273117	0.483955	0.0552502	-0.428704
OTUD7B	0.331164	0.0333295	-0.100695	-0.134024
OXSM	0.186215	0.362665	-0.138873	-0.501538
P4HB	0.131969	-0.0458623	-0.60251	-0.556647
PA2G4	0.367265	0.237973	-0.00837106	-0.246344
PABPC4	0.114999	0.222354	0.154532	-0.0678212
PACS1	0.273131	0.117431	-0.0417656	-0.159197
PAFAH1B1	0.256955	0.205739	-0.268869	-0.474607
PAFAH1B2	0.294814	0.382018	-0.159355	-0.541373
PAFAH1B3	0.117899	0.0653147	-0.389713	-0.455028
PAFAH2	0.0265287	0.0714986	-0.0396034	-0.111102
PAIP2B	0.0773125	0.434558	-0.0047015	-0.43926
PAK2	0.354185	0.40306	0.270402	-0.132658
PAK4	0.111229	0.23249	-0.202047	-0.434538
PANK2	0.278436	0.0215057	-0.0548014	-0.0763071
PAOX	0.159321	-0.328338	-0.61327	-0.284932
PAPD5	0.476202	0.485471	-0.194403	-0.679874
PAPOLA	0.404884	0.285311	0.114179	-0.171133
PARG	0.175873	0.355829	-0.0742424	-0.430071
PARK2	0.549907	0.48682	0.137903	-0.348917
PARN	0.200709	0.259923	-0.0449984	-0.304921
PARP11	0.196843	0.392867	0.305292	-0.0875747
PARP2	0.158143	0.225522	-0.131422	-0.356944
PARP9	0.0969815	0.503317	-0.361148	-0.864465
PARVA	1.21603	0.999253	0.774623	-0.22463
PARVB	0.251122	0.290675	0.24225	-0.0484258
PASK	0.597631	1.0101	0.266459	-0.743637
PAXIP1	0.0355166	0.103274	-0.056289	-0.159563
PBK	0.133243	0.368072	-0.235991	-0.604064
PC	0.110633	0.0686939	-0.356498	-0.425192
PCDH11Y	0.888002	0.710371	0.348026	-0.362344
PCF11	0.505895	0.761674	0.45775	-0.303924
PCGF6	0.110395	0.759784	-0.235241	-0.995025
PCMT1	0.421211	0.585127	0.373946	-0.211181
PCNA	0.141111	0.489072	-0.189544	-0.678615
PCNP	0.0587798	0.0890307	-0.634003	-0.723033
PCNX	0.302726	0.485508	0.13736	-0.348148
PCSK7	0.249705	0.152295	0.0388335	-0.113462
PDAP1	0.110763	-0.267261	-0.778639	-0.511378
PDCD4	0.0830191	0.0880701	-0.175199	-0.263269
PDCD6	0.188826	0.292885	-0.407226	-0.700111
PDCD6IP	0.130989	0.281365	0.000446703	-0.280918
PDE10A	0.282326	0.49599	0.313529	-0.182461
PDE3B	0.0376688	0.172961	-0.213051	-0.386013
PDE9A	0.0446157	-0.123638	-0.29396	-0.170322
PDIA3	0.0932277	-0.0355969	-0.501416	-0.46582
PDIA6	0.0476086	0.152947	0.0830259	-0.0699212
PDLIM5	0.360681	0.41844	0.286172	-0.132268
PDSS1	0.544835	0.831956	-0.0900669	-0.922023
PDSS2	0.0430515	0.139936	-0.101142	-0.241078
PDXDC1	0.00721269	0.0240342	0.0219324	-0.00210174
PDZD8	0.157713	0.394188	-0.0173543	-0.411542
PEPD	0.284241	0.772347	0.413539	-0.358809
PERP	0.130342	0.295578	0.233279	-0.0622985
PET112	0.156604	-0.0400585	-0.130966	-0.0909075
PEX1	0.030971	-0.6441	-0.76291	-0.118811
PEX10	0.384428	0.721099	-0.0366003	-0.757699
PEX13	0.00364567	0.177267	-0.276231	-0.453498
PEX14	0.278909	0.391055	0.0262505	-0.364804
PEX26	0.312029	0.225454	-0.230508	-0.455962
PEX3	0.25543	0.560536	0.0241376	-0.536399
PFAS	0.0753066	0.191582	0.115528	-0.0760532
PFDN2	0.120967	0.0298848	-0.106708	-0.136593
PFKFB2	0.870666	0.816761	-0.0257912	-0.842552
PGD	0.29095	0.230054	0.19715	-0.0329036
PGLS	0.487319	0.228131	-0.208935	-0.437066
PGS1	0.0958482	0.627783	0.192523	-0.43526
PHACTR2	0.165367	0.521377	0.0684241	-0.452953
PHAX	0.156198	-0.0175012	-0.182564	-0.165063
PHB	0.425239	0.0726541	-0.0649755	-0.13763
PHF14	0.552435	0.544498	0.153002	-0.391496
PHKB	0.0575732	0.338708	-0.141932	-0.48064
PHKG2	0.507757	0.254118	0.250663	-0.00345565
PHLPP2	0.323909	0.365797	0.304072	-0.0617254
PHRF1	0.311107	0.563	0.233808	-0.329192
PHTF2	0.246259	0.0804132	-0.0969217	-0.177335
PI4KA	0.162212	0.117202	-0.113982	-0.231184
PICALM	0.252195	0.550894	-0.109182	-0.660076
PIGG	0.141016	0.372	-0.141935	-0.513934
PIGK	0.301665	0.79479	0.453956	-0.340834
PIGN	0.244487	0.26001	0.111535	-0.148475
PIK3CA	0.0334071	0.0892863	-0.29682	-0.386106
PIK3R3	0.0695842	-0.102927	-0.368165	-0.265238
PIKFYVE	0.0291202	-0.177657	-0.358735	-0.181078
PILRB	0.16266	0.072032	-0.0771923	-0.149224
PIN1	0.105308	0.0249859	-0.262179	-0.287165
PIP4K2A	0.478055	0.890197	-0.236602	-1.1268
PIP5K1C	0.316003	0.195622	0.00578115	-0.189841
PIR	0.0930526	0.331356	0.0953001	-0.236056
PISD	0.246807	0.532176	0.00283384	-0.529342
PITHD1	0.589765	1.13602	-0.083623	-1.21964
PITPNA	0.0968903	0.345	-0.380355	-0.725356
PITPNB	0.148106	0.0965579	-0.313253	-0.409811
PITX1	0.22949	0.212245	0.162887	-0.0493579
PKN1	0.156144	0.461913	-0.284467	-0.74638
PKNOX1	0.399826	0.588	-0.0461045	-0.634105
PLA2G5	0.259733	0.60439	0.172663	-0.431727
PLAA	0.216888	0.136661	0.015127	-0.121534
PLCXD1	0.00329742	-0.274522	-0.390458	-0.115936
PLD3	0.0238371	-0.115773	-0.477685	-0.361912
PLEKHB2	0.927706	0.993072	0.820572	-0.1725
PLOD3	0.227161	0.0054473	-0.0507777	-0.056225
PLXDC2	0.311923	0.296141	-0.0868825	-0.383024
PMEPA1	0.851734	0.889019	0.662534	-0.226485
PML	0.232451	-0.211282	-0.519428	-0.308146
PMM2	0.0349341	-0.149999	-0.151028	-0.00102912
PNN	0.054183	0.0192374	-0.646247	-0.665484
PNPLA6	0.0618	-0.213378	-0.495923	-0.282544
PNPT1	0.310939	0.851065	-0.2102	-1.06126
POGLUT1	0.120396	0.139451	0.0844214	-0.0550296
POLA1	0.399143	0.427973	0.14433	-0.283642
POLA2	0.0502427	-0.351989	-0.479832	-0.127842
POLB	0.0497765	0.150325	-0.3085	-0.458824
POLD2	0.171254	0.114646	0.00422831	-0.110418
POLDIP2	0.381091	0.486832	-0.116024	-0.602856
POLG	0.146202	0.1627	-0.229653	-0.392353
POLR1A	0.405578	0.25893	0.16119	-0.0977403
POLR1B	0.277703	0.336182	-0.558578	-0.89476
POLR2A	0.22515	-0.0943113	-0.544122	-0.449811
POLR2B	0.267428	0.615266	0.14993	-0.465336
POLR2D	0.0913578	0.338304	-0.61702	-0.955325
POLR2G	0.707888	0.906646	-0.707416	-1.61406
POLR3A	0.286065	0.243881	0.192575	-0.0513056
POLR3E	0.298705	0.587564	0.129697	-0.457867
POLR3G	0.878684	0.835654	0.722785	-0.112869
POM121	0.235641	0.242387	-0.492172	-0.734559
POM121C	0.0212697	0.190201	-0.305206	-0.495407
POMP	0.059711	0.186789	-0.260095	-0.446884
PON2	0.0584066	0.21181	-0.182144	-0.393954
POP1	0.864458	1.17506	0.238512	-0.936553
POP4	0.502351	0.200172	0.123713	-0.0764592
POR	0.192036	0.117626	0.0431329	-0.074493
PPA1	0.252815	0.123269	-0.100197	-0.223466
PPARGC1B	0.411357	0.493332	0.270201	-0.223131
PPAT	0.0131824	0.156034	-0.590832	-0.746866
PPFIA2	0.547317	0.654962	0.0547847	-0.600177
PPFIBP1	0.326323	0.33926	-0.153079	-0.49234
PPFIBP2	0.230949	0.395474	0.0939418	-0.301532
PPHLN1	0.195617	0.604323	0.34296	-0.261363
PPIB	0.0987039	0.0576196	-0.219569	-0.277189
PPIL2	0.0705724	0.297384	0.0816362	-0.215748
PPIP5K2	0.137897	0.208171	0.0166057	-0.191565
PPM1A	0.204988	0.412063	0.258328	-0.153735
PPM1B	0.0781562	0.555185	-0.100494	-0.655679
PPM1D	0.772794	0.420826	0.336009	-0.084817
PPM1F	0.329657	0.322817	0.00983606	-0.312981
PPM1G	0.428653	0.272011	-0.167056	-0.439067
PPM1H	0.906073	1.39046	0.430079	-0.960384
PPM1K	0.226708	0.381101	0.270635	-0.110465
PPM1L	0.571158	0.155478	0.0806863	-0.0747916
PPP1R10	0.161872	-0.0771413	-0.281571	-0.204429
PPP1R12A	0.204714	0.35281	0.0823468	-0.270464
PPP1R12B	0.2245	0.0887368	-0.144934	-0.233671
PPP1R13B	0.299566	0.338583	-0.15071	-0.489293
PPP1R3F	1.62252	2.04989	0.355919	-1.69397
PPP1R7	0.590705	0.43132	0.174244	-0.257076
PPP1R8	0.142021	0.572474	-0.57537	-1.14784
PPP2CB	0.333169	0.667974	0.188807	-0.479166
PPP2R1A	0.249585	0.394596	-0.301577	-0.696173
PPP2R2D	0.144391	-0.172913	-0.816235	-0.643322
PPP2R4	0.086694	-0.0649926	-0.168883	-0.103891
PPP2R5A	0.024009	0.0787275	-0.0368736	-0.115601
PPP2R5D	0.0747199	-0.0174114	-0.898059	-0.880648
PPP2R5E	0.2764	0.291079	0.222586	-0.0684932
PPP4R1	0.128893	0.0471363	-0.812385	-0.859522
PPP4R2	0.0528883	-0.0819921	-0.598701	-0.516709
PPP6R1	0.549804	0.567625	-0.507949	-1.07557
PPP6R2	0.100723	-0.0794808	-0.316763	-0.237282
PPP6R3	0.156837	0.212006	-0.235503	-0.447509
PPT1	0.00389075	0.0330825	-0.685559	-0.718641
PPTC7	0.188092	0.420884	-0.0223722	-0.443257
PQLC1	0.206786	0.48044	-0.200767	-0.681207
PRCC	0.177108	-0.0216033	-0.135424	-0.113821
PRDX3	0.10868	0.40158	0.200547	-0.201033
PRDX6	0.348676	0.180921	-0.214191	-0.395112
PREP	0.243204	0.320155	0.141591	-0.178564
PRIM2	0.277012	0.523608	0.205224	-0.318384
PRKACA	0.33923	0.507411	-0.0564411	-0.563852
PRKAG2	0.365871	0.698079	-0.417084	-1.11516
PRKAR2A	0.442031	0.473634	0.250365	-0.223269
PRKCH	0.160354	0.304163	-0.147359	-0.451522
PRKDC	0.321879	-0.00193704	-0.0198532	-0.0179162
PRKRIR	0.12189	0.000335671	-0.141881	-0.142217
PRMT1	0.0313534	-0.150936	-0.563854	-0.412918
PRMT2	0.353598	0.0158942	-0.0342516	-0.0501458
PRMT5	0.208918	0.348538	-0.847611	-1.19615
PRMT7	0.105786	0.0746139	-0.650726	-0.72534
PROSC	0.75146	0.506054	-0.356748	-0.862802
PRPF3	0.0409217	0.0281598	-0.471959	-0.500119
PRPF31	0.283659	0.0215176	-0.839396	-0.860914
PRPF6	0.165965	0.00543214	-0.237152	-0.242584
PRPF8	0.243718	0.334296	-0.0136063	-0.347903
PRPSAP2	0.137983	0.492256	-0.0678689	-0.560125
PRR14L	0.113831	0.243478	0.021286	-0.222192
PRRC2C	0.0428863	0.380212	-0.150478	-0.530691
PSD4	0.055962	-0.0480707	-0.518821	-0.47075
PSMA3	0.11674	0.336262	-0.117469	-0.453731
PSMA5	0.21798	0.536317	-0.110371	-0.646688
PSMA7	0.238635	0.932866	0.411312	-0.521554
PSMB3	0.261162	0.166658	-0.224987	-0.391645
PSMB7	0.0308224	0.11705	0.00384244	-0.113207
PSMC1	0.260318	0.359639	0.123705	-0.235933
PSMC2	0.29185	0.650807	-0.0415432	-0.69235
PSMC6	0.238264	0.47531	-0.336987	-0.812297
PSMD1	0.38345	0.352622	0.0425678	-0.310054
PSMD11	0.30868	0.203089	-0.221356	-0.424446
PSMD12	0.316802	0.598754	0.199306	-0.399449
PSMD13	0.0993922	0.206222	0.116527	-0.0896953
PSMD8	0.419808	0.342367	0.0117645	-0.330602
PSME4	0.211845	0.168101	-0.166245	-0.334346
PSMF1	0.334898	0.433099	0.0896503	-0.343449
PSPC1	0.241095	0.578063	-0.0717059	-0.649769
PSPN	1.19771	0.683564	0.493908	-0.189655
PTBP3	0.0344837	0.0791302	-0.348322	-0.427452
PTCD3	0.0355059	0.239627	0.199608	-0.0400183
PTDSS1	0.231048	0.502046	-0.0861239	-0.588169
PTER	0.147224	0.280359	-0.134836	-0.415195
PTGES3	0.0300305	-0.0261678	-0.0814638	-0.055296
PTK2B	0.364846	0.174429	-0.1006	-0.275029
PTOV1	0.0723075	-0.000131892	-0.241333	-0.241201
PTP4A2	0.124401	0.394189	-0.185345	-0.579534
PTPLAD1	0.0954193	0.142204	-0.453404	-0.595609
PTPLB	0.222863	0.266207	-0.0998496	-0.366056
PTPN1	0.642035	0.583671	0.243688	-0.339983
PTPN2	0.159352	0.395954	0.174286	-0.221667
PTRH1	0.582317	0.432239	0.399474	-0.0327651
PTRH2	0.200272	0.384781	0.0153177	-0.369464
PTS	0.0624608	0.896494	0.796553	-0.0999407
PUS1	0.275395	0.250853	0.126085	-0.124768
PUS7	0.168275	0.604819	-0.182209	-0.787027
PUS7L	0.0242842	-0.323381	-0.482621	-0.15924
PVR	0.0240863	-0.142963	-0.243931	-0.100968
PVRL1	0.395948	0.480829	0.357054	-0.123775
PWP1	0.102114	0.256003	-0.205256	-0.46126
PWWP2B	0.14175	0.081663	-0.0120703	-0.0937332
PXN	0.237075	0.165909	0.15794	-0.00796866
PYGB	0.131984	0.154326	-0.54329	-0.697616
QRICH1	0.233927	0.3956	-0.209259	-0.604859
QRSL1	0.536588	0.251997	-0.580588	-0.832584
QSOX1	0.414972	0.494036	-0.269037	-0.763072
QTRTD1	0.268788	0.592879	0.348823	-0.244056
R3HCC1L	0.046449	0.177751	-0.409187	-0.586938
R3HDM1	0.0708007	0.199807	-0.278834	-0.478641
R3HDM4	0.220856	-0.218731	-0.706367	-0.487635
RAB10	0.0131677	0.244897	-0.294796	-0.539694
RAB11FIP2	0.146048	-0.0402922	-0.464014	-0.423721
RAB14	0.329607	0.586069	0.339642	-0.246427
RAB18	0.0474701	0.364569	-0.105215	-0.469784
RAB1A	0.10727	0.265678	-0.3181	-0.583779
RAB1B	0.104059	-0.0183276	-1.03678	-1.01845
RAB21	0.171816	0.39102	0.119066	-0.271955
RAB22A	0.215965	0.276777	-0.256033	-0.532809
RAB23	0.266679	0.412016	-0.539233	-0.951249
RAB27A	0.435982	0.568347	0.299529	-0.268818
RAB35	0.330667	0.841089	0.323413	-0.517676
RAB3IP	0.308415	0.959872	0.285695	-0.674177
RAB9A	0.0408281	0.222931	-0.466939	-0.689869
RABEP1	0.126259	0.0567381	-0.0185459	-0.075284
RABEPK	0.471633	0.159136	-0.152347	-0.311483
RABIF	0.194013	0.485346	0.121583	-0.363763
RABL6	0.115415	-0.140549	-0.585805	-0.445256
RAC1	0.220761	0.447111	-0.825022	-1.27213
RACGAP1	0.0614737	0.266147	0.163304	-0.102843
RAD51C	0.416694	0.530349	0.52992	-0.000429759
RAE1	0.36403	0.31399	0.226924	-0.0870663
RAF1	0.120454	0.219748	-0.0235272	-0.243275
RALB	0.131045	0.249236	-0.0110509	-0.260287
RAMP1	0.862137	0.766312	-0.173569	-0.939881
RANBP3	0.162366	0.222118	-0.13129	-0.353407
RANBP3L	0.128003	0.307329	0.0305065	-0.276823
RANGAP1	0.334418	0.232705	-0.0834704	-0.316176
RAP1A	0.223392	0.29219	-0.202756	-0.494946
RAP1B	0.412221	0.695197	0.257223	-0.437974
RAP1GDS1	0.130997	0.521536	-0.0650985	-0.586635
RASSF1	0.164174	0.0930643	0.0767694	-0.0162949
RB1	0.141007	0.82197	0.0845613	-0.737409
RBBP4	0.0134695	0.162336	-0.444683	-0.60702
RBBP6	0.182278	0.214833	-0.0178753	-0.232708
RBBP8	0.0339886	0.511734	0.279368	-0.232366
RBL1	0.0572871	0.222478	-0.50579	-0.728268
RBM10	0.197401	-0.129263	-0.203689	-0.0744257
RBM17	0.0241665	-0.00439601	-0.0493251	-0.0449291
RBM18	0.134024	0.0696849	-0.218172	-0.287856
RBM19	0.417525	0.743703	0.207723	-0.535979
RBM23	0.0954288	0.517228	-0.113451	-0.630679
RBM25	0.0109223	0.0216031	-0.4062	-0.427803
RBM28	0.0969675	0.226037	-0.023882	-0.249919
RBM47	0.108327	-0.0553848	-0.336889	-0.281504
RBX1	0.0970208	0.585324	0.496726	-0.0885984
RC3H1	0.24985	-0.0511453	-0.411536	-0.36039
RC3H2	0.0247633	0.0743866	-0.488433	-0.56282
RCC1	1.60811	1.86946	0.765248	-1.10421
RCC2	0.0759554	0.172302	-0.326712	-0.499013
RCN2	0.0222211	0.531008	-0.755371	-1.28638
RDH13	0.354945	0.296121	0.0452081	-0.250912
REEP5	0.240396	0.415508	0.191104	-0.224403
REPS1	0.0203208	0.108408	-0.21134	-0.319748
REST	0.149953	0.568622	-0.735542	-1.30416
RETSAT	0.28381	0.69067	-0.134523	-0.825193
REV3L	0.129692	0.360312	0.0859153	-0.274397
REXO1	0.393414	0.245551	0.126241	-0.11931
REXO4	0.602738	0.191784	0.101756	-0.0900271
RFC2	0.315749	0.0651411	-0.265836	-0.330978
RFWD3	0.330528	0.267011	-0.0934916	-0.360502
RFX7	0.0115052	0.034069	0.0262619	-0.0078071
RGL1	0.0173668	-0.1243	-0.427475	-0.303175
RHBDF2	0.45041	0.62878	-0.0682165	-0.696997
RHEB	0.0516552	0.351317	0.0788978	-0.272419
RHOA	0.1102	0.320384	-0.234847	-0.555232
RHOD	0.553494	0.344921	-0.486206	-0.831127
RHOU	1.76238	1.81718	1.29932	-0.517864
RHPN2	0.0400283	0.0330409	-0.51805	-0.551091
RIMKLB	0.0267928	0.0190812	-0.549419	-0.568501
RINT1	0.268284	0.342299	-0.479787	-0.822086
RIOK1	0.190873	0.211184	-0.420525	-0.631709
RIOK2	0.222665	0.711856	0.153887	-0.557969
RIOK3	0.392795	0.504717	0.244499	-0.260218
RIPK1	0.0998848	-0.129136	-0.607225	-0.47809
RITA1	0.269592	0.380182	-0.484556	-0.864738
RMI1	0.0130442	0.19235	-0.25044	-0.44279
RMND5A	0.0242533	0.30482	-0.316162	-0.620982
RNASEH2A	0.229325	0.0233511	-0.17928	-0.202632
RNF10	0.12892	-0.0129258	-0.325397	-0.312471
RNF11	0.154559	0.449457	-0.753547	-1.203
RNF115	0.0261682	-0.111879	-0.312992	-0.201113
RNF126	0.270997	-0.049978	-0.420866	-0.370888
RNF146	0.432203	0.383374	0.3586	-0.0247745
RNF168	0.148098	-0.232936	-0.253931	-0.0209948
RNF185	0.060983	0.321642	-0.042514	-0.364156
RNF19B	0.0956215	0.769515	0.237125	-0.532389
RNF4	0.257553	0.569539	0.198571	-0.370968
RNF40	0.197316	0.0393478	-0.358517	-0.397865
RNFT1	0.0592985	0.290916	-0.298358	-0.589273
RNFT2	0.222105	-0.124236	-0.128277	-0.00404082
RNGTT	0.0261862	0.142611	-0.28202	-0.424631
RNH1	0.299918	0.117206	-0.0313484	-0.148554
ROR1	1.56385	1.01286	0.738118	-0.274746
RP11-706O15.1	0.123667	-0.322125	-0.327954	-0.00582855
RP2	0.19748	1.07365	-0.22541	-1.29906
RPA1	0.0738433	0.242034	-0.509593	-0.751627
RPA2	0.425606	0.376124	-0.0133281	-0.389452
RPAP1	0.247473	0.029159	-0.352271	-0.38143
RPAP2	0.188073	0.630009	-0.130162	-0.760171
RPAP3	0.160039	0.386826	-0.129123	-0.51595
RPL7L1	0.084673	0.0910054	-0.143552	-0.234558
RPN2	0.170291	0.0117053	-0.121767	-0.133473
RPP14	0.44436	0.233884	0.196193	-0.0376905
RPRD1B	0.0733793	0.014347	-0.180833	-0.19518
RPS6KA3	0.757565	0.701559	-0.131237	-0.832796
RPTOR	0.363735	0.185614	-0.0100227	-0.195637
RQCD1	0.116142	0.158838	-0.239205	-0.398043
RRBP1	0.295371	0.500636	0.179902	-0.320733
RREB1	0.294691	0.372318	0.0129352	-0.359383
RRN3	0.14759	0.273216	0.257681	-0.0155342
RRP12	0.754276	1.33639	0.121727	-1.21466
RRP15	0.552572	0.854877	0.0255392	-0.829337
RRP1B	0.137146	0.0893932	-0.21203	-0.301423
RRP7A	0.189555	0.264909	-0.339675	-0.604584
RSL1D1	0.0769011	-0.0219356	-0.0512284	-0.0292928
RSPRY1	0.0946846	0.0238236	-0.444695	-0.468519
RSU1	0.564634	0.731968	0.286645	-0.445323
RTCA	0.35478	0.484226	-0.568922	-1.05315
RTCB	0.165698	0.172384	-0.494619	-0.667002
RTFDC1	0.0201548	0.0910413	-0.0547642	-0.145805
RTN1	2.83518	2.68762	2.0651	-0.622519
RUVBL1	0.227573	0.432929	-0.220166	-0.653094
RUVBL2	0.17888	-0.113454	-0.191857	-0.0784039
RWDD4	0.063762	0.184114	-0.484091	-0.668205
RXRA	0.373802	0.773519	0.388935	-0.384584
SACM1L	0.164468	0.598422	-0.28029	-0.878713
SACS	0.455778	0.747372	-0.206935	-0.954308
SAE1	0.291943	0.257334	0.0517363	-0.205597
SAFB	0.237861	0.0177441	-0.532745	-0.550489
SAFB2	0.548206	0.572507	-0.0974483	-0.669956
SAMD12	0.257975	-0.0281484	-0.332872	-0.304723
SAMD4B	0.0449047	-0.0318431	-0.342601	-0.310758
SAMHD1	0.0197947	-0.0730124	-0.0998535	-0.026841
SAP30BP	0.183065	-0.107829	-0.22508	-0.117251
SART1	0.349743	0.231916	-0.135493	-0.367408
SART3	0.193487	-0.0299027	-0.381104	-0.351201
SASH1	0.26496	0.205158	-0.137119	-0.342277
SAT1	0.159001	0.489688	0.0556131	-0.434075
SBNO1	0.121033	-0.00501983	-0.26975	-0.26473
SC5D	0.366712	0.890514	-0.0279517	-0.918465
SCAF4	0.183631	0.15111	-0.595736	-0.746846
SCARF2	0.0759031	0.418914	-0.7617	-1.18061
SCML2	0.18831	0.941445	-0.32467	-1.26612
SCP2	0.0716044	0.633169	0.110651	-0.522518
SCPEP1	0.51122	0.981255	0.082363	-0.898892
SCRN3	0.110579	0.668816	0.465683	-0.203133
SCYL2	0.216605	0.376767	-0.216427	-0.593195
SDC2	0.593587	0.391547	0.35015	-0.041397
SDC3	0.0386397	0.0442812	-0.352014	-0.396295
SDCCAG3	0.253453	0.301516	-0.166251	-0.467767
SDHB	0.221417	0.306094	0.00506425	-0.301029
SEC16A	0.139509	-0.0824336	-0.19211	-0.109676
SEC23B	0.287698	0.486413	0.0942036	-0.392209
SEC23IP	0.0454953	0.153491	0.0478513	-0.10564
SEC24B	0.0344353	0.293447	0.161892	-0.131555
SEC24C	0.502355	0.834142	0.399621	-0.434522
SEC61A1	0.299616	0.187653	-0.286563	-0.474216
SEC61B	0.113193	0.238282	-0.239419	-0.477701
SEC62	0.0478056	0.0043445	-0.52266	-0.527004
SEH1L	0.300297	0.620619	-0.0135305	-0.63415
SEL1L	0.0821107	0.446635	-0.266066	-0.712701
SELT	0.444706	0.749196	-0.538499	-1.28769
SEMA3C	1.05101	1.11702	0.668509	-0.448514
SEMA3F	0.0578606	0.10039	-0.105636	-0.206026
SEMA4D	0.0381211	-0.14716	-0.189455	-0.0422953
SEMA6A	0.762672	0.817148	0.34721	-0.469937
SENP5	0.0896382	0.196406	-0.0494999	-0.245906
SEPHS1	0.0800796	0.0816572	-0.336931	-0.418589
SEPP1	0.480494	0.650436	0.038979	-0.611457
SEPSECS	0.0261447	0.235732	-0.367783	-0.603514
SERINC1	0.116454	0.0130694	-0.28923	-0.3023
SESN1	0.157943	0.77769	0.324129	-0.453561
SET	0.113724	0.310322	-0.0940234	-0.404346
SETBP1	0.239717	0.394184	0.291627	-0.102557
SETD1A	0.278716	-0.0367452	-0.145035	-0.10829
SF3A3	0.262947	0.142407	-0.130041	-0.272447
SF3B2	0.143434	0.19901	0.150875	-0.0481348
SFSWAP	0.0894454	-0.0798407	-0.182104	-0.102263
SFT2D1	0.0495479	0.737212	-0.0284367	-0.765648
SFXN2	0.287022	0.162415	-0.0107151	-0.17313
SFXN5	0.744412	0.665011	0.636098	-0.0289133
SGMS1	0.0209557	0.063045	-0.179775	-0.24282
SGPL1	0.0450603	0.209816	0.201829	-0.00798692
SGPP1	0.44055	0.895497	-0.0863238	-0.981821
SH3BGRL	0.247752	0.873836	0.532467	-0.34137
SH3PXD2B	0.0705377	0.138347	-0.216164	-0.354511
SH3RF1	0.638549	0.772451	0.203589	-0.568862
SH3YL1	0.0380884	0.519288	-0.0281628	-0.547451
SHANK2	0.0112083	0.376572	-0.0700388	-0.44661
SHKBP1	0.0230936	-0.127104	-0.247686	-0.120582
SHMT1	0.355276	0.600502	0.366053	-0.234449
SHQ1	0.253102	0.779164	-0.18436	-0.963524
SHROOM2	0.360305	0.38935	-0.0985877	-0.487938
SIDT2	0.0122442	-0.058739	-0.157092	-0.0983525
SIPA1L1	0.151398	0.155021	-0.0824932	-0.237515
SIPA1L2	0.351924	0.596313	-0.0725924	-0.668906
SIPA1L3	0.00268035	0.495463	-0.202233	-0.697697
SIRT1	0.03934	0.971803	-0.456529	-1.42833
SIRT6	0.355428	0.0830809	-0.00665313	-0.0897341
SKI	0.323359	0.35833	0.0370299	-0.3213
SKIL	0.0392824	0.0571414	-0.0269088	-0.0840503
SKP1	0.166649	0.260656	-0.898156	-1.15881
SLBP	0.0280396	0.291078	-0.293324	-0.584402
SLC12A2	0.144897	0.26771	0.145602	-0.122108
SLC12A9	0.0988022	-0.0279997	-0.59654	-0.56854
SLC15A4	0.0830118	0.44381	-0.249283	-0.693093
SLC16A6	0.955538	0.994699	-0.0700744	-1.06477
SLC20A2	0.0153389	0.163076	0.0160338	-0.147042
SLC25A13	0.450454	0.279472	0.101092	-0.178381
SLC25A16	0.284858	0.323144	0.0781492	-0.244994
SLC25A19	0.467261	0.0794204	-0.0737167	-0.153137
SLC25A20	0.677072	0.557588	-0.233283	-0.790871
SLC25A23	0.239973	0.148697	-0.141753	-0.29045
SLC25A25	0.257709	0.506761	-0.226101	-0.732862
SLC25A32	0.320134	0.662117	0.569339	-0.092778
SLC25A33	0.139221	0.328536	-0.459644	-0.78818
SLC25A38	0.421199	0.509908	0.372346	-0.137562
SLC25A42	0.0871634	0.503012	0.00370604	-0.499306
SLC26A11	0.0613113	0.455634	0.0331623	-0.422472
SLC29A2	0.048367	-0.00926251	-0.0243913	-0.0151288
SLC30A5	0.0134098	-0.0536847	-0.206204	-0.152519
SLC30A6	0.112732	0.207746	-0.267341	-0.475087
SLC30A7	0.188929	0.358845	0.0405432	-0.318302
SLC33A1	0.22827	0.0835328	-0.293894	-0.377427
SLC35A5	0.329913	0.812783	0.222869	-0.589913
SLC35B1	0.340659	0.58547	0.496859	-0.0886108
SLC35B3	0.545871	1.26814	0.253079	-1.01506
SLC35B4	0.08549	-0.140461	-0.210594	-0.0701324
SLC35C2	0.0842364	0.0207324	-0.128744	-0.149476
SLC35F2	0.854413	0.870857	0.535618	-0.335239
SLC36A1	0.654922	0.674924	0.474566	-0.200358
SLC37A1	0.0844722	0.451587	0.0544021	-0.397185
SLC39A11	0.42674	0.473686	0.272809	-0.200877
SLC39A14	0.179014	0.289395	-0.25306	-0.542455
SLC39A6	0.258962	0.344383	-0.154696	-0.499079
SLC39A9	0.0033898	0.0562276	-0.156501	-0.212729
SLC43A2	0.827075	0.699848	0.252655	-0.447193
SLC44A2	0.36584	0.48326	-0.30311	-0.78637
SLC46A1	0.114073	-0.0139128	-0.182652	-0.168739
SLC4A1AP	0.0205059	0.152988	-0.17389	-0.326878
SLC4A4	0.114939	0.492707	-0.0256778	-0.518385
SLC4A7	0.22151	0.443628	-0.190018	-0.633645
SLC6A6	0.078292	0.0946425	-0.133314	-0.227957
SLC7A6	0.0683702	0.560077	-0.121297	-0.681374
SLC7A8	0.224432	0.246202	-0.351888	-0.598089
SLC9A1	0.522586	0.384223	0.0409089	-0.343315
SLC9A2	0.0984977	0.0999416	-0.203456	-0.303398
SLC9A8	0.281312	-0.0583961	-0.20233	-0.143934
SLK	0.162738	0.737051	0.306792	-0.430259
SLMAP	0.0634057	0.430317	-0.186115	-0.616433
SLTM	0.30015	0.279318	-0.331085	-0.610404
SMAD1	0.0107475	-0.295955	-0.333244	-0.0372888
SMAD6	0.968623	1.02249	0.624273	-0.398221
SMAD9	0.130654	-0.135371	-0.199946	-0.0645745
SMAP1	0.492756	0.481193	0.36184	-0.119353
SMARCA4	0.0495499	-0.1631	-0.274869	-0.111769
SMARCA5	0.0938692	0.309108	-0.287883	-0.596991
SMC1A	0.0662111	-0.0703625	-0.121628	-0.0512658
SMCHD1	0.0978024	0.0913174	-0.121979	-0.213296
SMEK1	0.245742	0.119475	-0.0193376	-0.138813
SMG5	0.295739	0.196793	-0.179161	-0.375954
SMG6	0.0181994	0.377708	-0.108419	-0.486127
SMIM13	0.0206053	0.404696	-0.691789	-1.09649
SMIM14	0.109791	-0.0973439	-0.124298	-0.0269545
SMIM19	0.166466	0.45363	0.0696489	-0.383981
SMIM20	0.274288	0.479559	0.459889	-0.0196701
SMN2	0.181719	0.155747	-0.36757	-0.523317
SMPD4	0.413028	0.778603	-0.0675013	-0.846104
SMS	0.39734	0.53471	-0.0394344	-0.574144
SMU1	0.0735686	0.320691	-0.196583	-0.517274
SNAP29	0.328744	0.199452	-0.197046	-0.396498
SNRK	0.187406	0.386859	0.201799	-0.18506
SNRNP40	0.235636	0.0905181	-0.0518732	-0.142391
SNRNP70	0.0378889	0.0907557	0.0441232	-0.0466325
SNRPB	0.226817	0.200805	-0.359644	-0.56045
SNRPC	0.163956	0.119541	-0.53169	-0.651231
SNRPD1	0.110567	-0.0676703	-0.217786	-0.150115
SNRPG	0.0626108	0.305755	-0.311989	-0.617744
SNTB2	0.624293	0.653883	0.389499	-0.264383
SNX1	0.163764	0.331095	-0.340159	-0.671254
SNX19	0.225776	0.491308	0.145859	-0.345449
SNX2	0.166677	0.524015	0.351995	-0.17202
SNX29	0.0512775	-0.0768136	-0.112208	-0.0353944
SNX3	0.208957	0.608928	0.192105	-0.416823
SNX30	0.156325	0.438436	0.272961	-0.165475
SNX4	0.0836116	0.493009	-0.286446	-0.779455
SOAT1	0.405338	0.603472	-0.139428	-0.7429
SOBP	0.334953	0.792308	-0.0706768	-0.862985
SOCS4	0.119379	0.347128	0.322103	-0.0250252
SOGA1	0.194113	0.180601	-0.463365	-0.643966
SORD	0.328399	0.361373	-0.0766691	-0.438042
SP110	0.39724	0.0901308	0.0357476	-0.0543832
SPA17	0.338118	0.610428	0.561406	-0.0490221
SPAG7	0.25269	0.22388	-0.000230163	-0.22411
SPAG9	0.146316	0.305413	-0.147233	-0.452647
SPAST	0.0380498	0.247872	-0.101308	-0.34918
SPATA18	1.10699	1.46652	0.745517	-0.721004
SPATA5	0.0444632	0.0340329	-0.0317892	-0.0658221
SPATA5L1	0.142343	0.580251	0.341709	-0.238543
SPATS2L	0.537861	0.661544	0.410209	-0.251335
SPOP	0.227098	0.157704	-0.362082	-0.519787
SPPL2A	0.0984039	0.250495	-0.39182	-0.642315
SPPL3	0.111709	0.0644766	-0.204204	-0.268681
SPRED1	0.209389	0.220627	-0.0905168	-0.311143
SPRTN	0.0263196	0.241252	-0.389725	-0.630977
SPRYD7	0.496254	0.578989	0.370865	-0.208124
SPTAN1	0.0905367	-0.151439	-0.535858	-0.384419
SPTY2D1	0.19132	0.491659	0.218424	-0.273235
SRA1	0.0122109	-0.172627	-0.378818	-0.206191
SRBD1	0.30304	0.431543	0.123153	-0.30839
SREK1IP1	0.0432505	0.33144	-0.341588	-0.673027
SRGAP1	0.210174	0.0469077	-0.0288892	-0.0757969
SRGAP3	0.787507	1.03786	0.784473	-0.253386
SRM	0.549818	0.594138	0.0257871	-0.568351
SRP54	0.0971069	0.074449	-0.735097	-0.809546
SRP68	0.311067	-0.0883909	-0.190356	-0.101965
SRPK1	0.129853	0.390353	-0.560294	-0.950647
SRRT	0.257017	0.0211482	-0.220307	-0.241455
SS18	0.248352	-0.0896605	-0.449332	-0.359672
SS18L2	0.0294614	0.496842	-0.313941	-0.810782
SSB	0.373059	0.695647	0.368061	-0.327586
SSBP3	0.314576	0.174203	0.118106	-0.0560975
SSH1	0.0202728	-0.0712082	-0.68951	-0.618302
SSX2IP	0.0601609	0.365382	0.148904	-0.216478
ST14	0.129297	0.0134583	0.00820408	-0.00525419
ST7L	0.621927	0.980164	0.246078	-0.734086
STARD3	0.0553175	-0.0580091	-0.683658	-0.625649
STARD3NL	0.0559036	0.125521	-0.0699573	-0.195478
STARD7	0.288234	0.301077	-0.18802	-0.489097
STAT3	0.420437	0.439103	-0.262573	-0.701676
STIL	0.186153	0.527126	-0.0470313	-0.574157
STIM2	0.43727	0.384831	0.169208	-0.215623
STIP1	0.456401	0.273118	-0.147124	-0.420242
STK10	1.07468	1.14417	0.133514	-1.01066
STK38	0.202286	0.0683024	-0.11447	-0.182773
STK40	0.243287	0.333565	-0.210727	-0.544292
STOX2	0.443824	0.704098	-0.00891229	-0.71301
STRAP	0.133235	0.185314	-0.224281	-0.409596
STRN3	0.0465419	0.200949	-0.387985	-0.588935
STX18	0.464171	0.39107	-0.39541	-0.786479
STX2	0.0327664	0.41898	-0.0858233	-0.504803
STX4	0.235496	0.058831	-0.748969	-0.8078
STXBP3	0.0903257	0.590328	-0.336995	-0.927323
STXBP4	0.142888	0.852888	0.160491	-0.692396
STXBP5L	0.0330011	0.140888	-0.0565727	-0.197461
SUB1	0.148085	0.350073	0.231736	-0.118338
SUFU	0.251057	0.69767	0.0332424	-0.664428
SUGP1	0.199992	0.548269	-0.156241	-0.70451
SUMF1	0.0411005	0.329561	0.00453371	-0.325027
SUMF2	0.0201951	0.0196155	-0.0744926	-0.0941082
SUPT16H	0.0591732	0.0294206	-0.133003	-0.162424
SUPT20H	0.0535261	0.453354	0.166651	-0.286703
SUPT5H	0.491379	0.436666	0.216303	-0.220363
SUPT6H	0.395896	0.0375769	-0.214074	-0.25165
SUV420H1	0.0725332	-0.399317	-0.44414	-0.0448227
SUZ12	0.014489	0.146577	-0.709195	-0.855772
SWI5	0.293785	0.170274	-0.183346	-0.35362
SYAP1	0.134424	0.250481	-0.366763	-0.617245
SYNCRIP	0.0453992	0.0942441	-0.170417	-0.264661
SYNJ2BP	0.171217	0.267774	-0.402673	-0.670448
SYTL2	1.00034	1.66499	0.665087	-0.999904
SZRD1	0.229678	0.0562874	-0.0243428	-0.0806302
TAB2	0.0327061	-0.119525	-0.147333	-0.0278083
TAB3	0.339122	0.369537	0.313835	-0.0557016
TACC1	0.51157	0.50528	-0.131384	-0.636664
TACC3	0.319165	0.512775	0.0303414	-0.482434
TADA2A	0.0896537	0.167896	0.135118	-0.0327786
TADA3	0.272141	0.384306	0.2155	-0.168807
TAF12	0.151504	0.40218	-0.604783	-1.00696
TAF13	0.41534	0.532338	0.199166	-0.333172
TAF3	0.529743	0.456463	0.208543	-0.24792
TAF6L	0.150025	0.106795	-0.178171	-0.284966
TAF8	0.103667	0.235306	-0.581501	-0.816806
TALDO1	0.262087	0.142281	-0.0849172	-0.227198
TANGO2	0.662478	0.631365	0.276217	-0.355148
TANK	0.0976241	0.507533	0.013334	-0.494199
[truncated: 410 more rows]

## Sheet: LNCaP Intron 1575 QIV genes
LNCaP Intronic QIV genes
Gene ID	logFC_Exons_RNAcounts_LNCaP	logFC_ThreePrimeUTR_PACcounts_LNCaP	logFC_Introns_PACcounts_LNCaP	PAC-score
MARC2	-0.686911	-0.505753	-0.535074	-0.0293209
MARCH5	-0.00482854	0.250933	0.0571302	-0.193803
MARCH6	-0.119396	0.13462	-0.342985	-0.477604
SEPT6	-0.97207	-0.81284	-1.31321	-0.500369
AADAT	-0.287179	-0.0723785	-0.82719	-0.754811
AASDH	-0.333925	-0.133063	-0.147057	-0.0139938
ABCC10	-0.192177	-0.113468	-0.206338	-0.0928702
ABHD2	-0.453546	-0.546904	-0.968276	-0.421372
ABHD3	-0.00503323	0.764366	-0.250467	-1.01483
ABHD8	-0.142758	-0.468332	-0.581912	-0.11358
ABL2	-0.35428	-0.479385	-0.496352	-0.0169668
ABLIM1	-0.0221631	0.243497	-0.0171219	-0.260619
ABR	-0.40552	-0.233718	-0.474888	-0.241171
ACACA	-0.00060915	0.116085	0.0239292	-0.0921558
ACADSB	-0.111879	-0.248408	-0.557556	-0.309148
ACAP2	-0.0786605	-0.0208567	-0.2093	-0.188444
ACIN1	-0.0615845	-0.116777	-0.475738	-0.358962
ACO1	-0.39608	-0.375018	-0.524202	-0.149184
ACOT11	-0.455591	-0.128469	-0.357413	-0.228945
ACSL1	-0.526191	-0.471881	-0.900005	-0.428123
ACSS2	-0.0160053	-0.40519	-0.565825	-0.160635
ACTL6A	-0.0663937	0.597384	-0.0353628	-0.632747
ACVR1B	-0.299412	-0.0106533	-0.437391	-0.426738
ACYP1	-0.0155813	0.425486	0.173377	-0.252109
ADAM10	-0.0689798	0.348791	0.166696	-0.182094
ADAM15	-0.359241	-0.628683	-0.835548	-0.206865
ADAM17	-0.271053	-0.372207	-0.473772	-0.101565
ADCK2	-0.0391903	-0.39666	-0.449943	-0.0532828
ADCY3	-0.461438	0.0562334	-0.415789	-0.472023
ADCY6	-0.37394	-0.184211	-0.695733	-0.511523
ADI1	-0.0514884	-0.17247	-0.637716	-0.465246
ADIPOR1	-0.147095	0.117021	-0.0655596	-0.182581
ADIPOR2	-0.0137482	-0.01831	-0.377876	-0.359567
ADK	-0.209975	0.0579947	-0.0852424	-0.143237
ADNP	-0.215283	0.0371067	-0.454376	-0.491483
ADSS	-0.133337	0.213149	-0.334215	-0.547364
AFF4	-0.0779929	0.0927691	-0.205564	-0.298333
AFMID	-0.424221	-0.348446	-0.492112	-0.143665
AGK	-0.158929	0.211193	-0.342929	-0.554123
AHCTF1	-0.130372	-0.205233	-0.276003	-0.0707702
AHCYL1	-0.185661	-0.276956	-0.755041	-0.478086
AIDA	-0.277841	-0.18227	-0.519042	-0.336772
AK3	-0.586015	-0.150338	-0.531168	-0.38083
AK4	-0.392933	-0.09891	-0.417444	-0.318534
AKAP11	-0.31291	-0.100425	-0.136715	-0.03629
AKAP13	-0.0756627	0.192736	-0.328807	-0.521543
AKAP5	-0.367732	0.151128	-0.0773558	-0.228484
AKAP9	-0.0832795	0.262145	-0.395371	-0.657516
AKR1A1	-0.12997	-0.206933	-0.310428	-0.103496
AKT1	-0.0766534	0.0752564	0.00922548	-0.0660309
ALDH3A2	-0.158785	0.0335384	-0.209336	-0.242874
ALDH6A1	-0.0340839	-0.205613	-0.607171	-0.401558
ALG8	-0.175016	-0.0976014	-0.277495	-0.179893
ALG9	-0.212816	-0.266775	-0.304556	-0.0377806
ALKBH2	-0.108346	-0.193243	-0.715237	-0.521994
ALOX15	-0.224885	-0.444604	-0.709787	-0.265182
AMD1	-0.0299826	0.112456	-0.326174	-0.438629
ANKLE2	-0.0912681	0.339794	-0.0422813	-0.382076
ANKRD13A	-0.342721	-0.212211	-0.430607	-0.218396
ANO6	-0.673575	0.18368	-0.453771	-0.637452
ANP32B	-0.403642	-0.447603	-0.45272	-0.00511687
ANXA5	-0.0373103	0.284202	-0.593838	-0.87804
ANXA7	-0.134922	0.305868	0.0242846	-0.281583
AP006621.5	-0.00300839	0.406708	-0.0124998	-0.419208
AP3M1	-0.100221	0.370022	-0.333717	-0.703739
AP3M2	-0.33381	-0.180502	-0.468709	-0.288207
APIP	-0.180599	0.226972	-0.303505	-0.530477
APPL1	-0.0523249	0.00880878	-0.274386	-0.283195
APPL2	-0.282639	0.164472	-0.297706	-0.462178
AQR	-0.176602	0.0745367	0.0249651	-0.0495716
ARFIP1	-0.234397	-0.0236518	-0.194415	-0.170763
ARG2	-0.274186	-0.152172	-0.491876	-0.339705
ARGLU1	-0.292055	0.166569	-0.735665	-0.902233
ARHGAP10	-0.174936	-0.305786	-0.458644	-0.152858
ARHGAP12	-0.156167	0.177586	0.0627264	-0.11486
ARHGAP6	-0.328137	-0.331586	-0.342108	-0.0105216
ARHGEF11	-0.253367	0.5002	-0.561414	-1.06161
ARHGEF16	-0.0780604	-0.35986	-1.01557	-0.655707
ARID1B	-0.143	0.0711669	-0.240927	-0.312094
ARID4B	-0.0520389	-0.153063	-0.191909	-0.038846
ARL3	-0.256038	-0.472985	-0.578624	-0.105639
ARL6	-0.035823	0.399832	-0.0699784	-0.46981
ARMC1	-0.0616713	-0.0293907	-0.143356	-0.113966
ARMC10	-0.168425	-0.322142	-0.452718	-0.130576
ARSB	-0.0823146	0.873019	0.132417	-0.740602
ARV1	-0.0368603	0.0544461	-0.584548	-0.638994
ASAP1	-0.0531573	0.0735975	-0.0675514	-0.141149
ASAP2	-0.451869	-0.645133	-0.713767	-0.0686342
ASB13	-0.145899	-0.313078	-0.568855	-0.255778
ASB7	-0.0036456	0.574594	-0.316276	-0.89087
ASCC1	-0.141954	-0.148292	-0.216054	-0.0677629
ASF1A	-0.0870212	0.802366	-0.235343	-1.03771
ASPM	-0.366446	0.131618	-0.544863	-0.676481
ASXL1	-0.0946221	0.287433	-0.12629	-0.413723
ATAD2B	-0.0515943	0.0733914	-0.187167	-0.260559
ATAT1	-0.577341	-0.460571	-0.809683	-0.349112
ATF1	-0.043261	-0.0439877	-0.154812	-0.110825
ATF6	-0.34618	-0.0632429	-0.121019	-0.0577764
ATF7IP	-0.205608	-0.0694587	-0.308098	-0.23864
ATG14	-0.136628	-0.0806251	-0.410919	-0.330294
ATG2B	-0.0619985	0.217105	0.0177986	-0.199306
ATG7	-0.0852583	0.289456	-0.123552	-0.413008
ATIC	-0.00229697	-0.07265	-0.204751	-0.132101
ATL2	-0.00175528	0.151246	-0.202641	-0.353887
ATP11A	-0.0803917	0.344003	-0.435134	-0.779137
ATP11C	-0.0105092	0.14376	0.0643191	-0.0794413
ATP13A3	-0.0718747	0.0281004	-0.314432	-0.342532
ATP1B1	-0.6822	-0.428454	-1.38023	-0.951772
ATP5A1	-0.0172342	-0.0329174	-0.239163	-0.206245
ATP6AP1L	-0.384243	-0.118025	-0.173117	-0.0550924
ATRN	-0.0407144	-0.338135	-0.374677	-0.0365426
ATXN2L	-0.0132028	0.113257	-0.369978	-0.483235
ATXN7	-0.187327	-0.0088947	-0.417246	-0.408351
AUTS2	-0.241743	-0.0399044	-0.0428144	-0.00290999
B4GALT4	-0.244832	0.209619	-0.83516	-1.04478
B4GALT5	-0.222031	0.138616	-0.4234	-0.562016
BAIAP2L1	-0.00132609	0.0609728	-0.0579486	-0.118921
BARD1	-0.334769	-0.38232	-0.401894	-0.0195746
BBIP1	-0.0632419	0.367354	-0.133046	-0.5004
BBS7	-0.30684	0.129787	-0.307291	-0.437078
BBX	-0.103051	-0.172309	-0.175363	-0.00305383
BCAP29	-0.019218	-0.0645354	-0.159155	-0.0946195
BCAT2	-0.100428	0.115813	-0.698016	-0.813829
BCL2L11	-0.194655	-0.28143	-0.553841	-0.272411
BCL7C	-0.43141	-0.37366	-0.494863	-0.121202
BCL9	-0.381834	0.0416448	-0.461197	-0.502841
BCL9L	-0.23702	-0.176306	-0.880659	-0.704353
BDH1	-0.319449	-0.308879	-0.479405	-0.170526
BDP1	-0.60605	0.0869402	-0.492963	-0.579903
BICD1	-0.026808	0.326006	-0.0942344	-0.420241
BIK	-0.180846	-0.146688	-0.626934	-0.480246
BIRC6	-0.0455813	-0.0702673	-0.395834	-0.325566
BOD1L1	-0.249576	-0.360077	-0.370091	-0.0100141
BPHL	-0.319006	-0.523199	-1.03401	-0.510807
BPNT1	-0.0151627	0.31373	-0.561441	-0.875171
BPTF	-0.102536	-0.152037	-0.409561	-0.257524
BRAF	-0.198217	-0.0195307	-0.34325	-0.32372
BRCA1	-0.115092	-0.477046	-0.530023	-0.052977
BRD1	-0.0820469	0.0988329	-0.0104541	-0.109287
BRD7	-0.0830318	0.110855	-0.262247	-0.373102
BRI3BP	-0.0548635	0.0470719	-0.372712	-0.419784
BRWD1	-0.267734	-0.086401	-0.176469	-0.0900679
BSPRY	-0.0585745	-0.285619	-0.806546	-0.520927
BTBD3	-0.109716	3.57147e-05	-0.0672972	-0.0673329
BTG1	-0.251408	-0.146718	-0.217343	-0.0706246
BTG3	-0.386067	-0.197543	-0.329563	-0.13202
BTN2A2	-1.02218	-0.741817	-1.75379	-1.01197
BTNL9	-0.42548	-0.144641	-0.20518	-0.0605393
BTRC	-0.16247	-0.00406302	-0.286486	-0.282423
C11orf49	-0.231162	-0.300229	-0.422461	-0.122232
C11orf54	-0.137163	0.386203	-0.182275	-0.568478
C12orf23	-0.293239	-0.516806	-0.533249	-0.0164428
C16orf62	-0.353187	-0.131009	-0.341549	-0.21054
C18orf25	-0.0663229	0.115561	-0.269258	-0.384819
C19orf54	-0.0204715	0.120041	-0.148559	-0.2686
C1orf35	-0.139119	-0.0735581	-0.290673	-0.217115
C1RL	-0.734506	-0.518996	-0.58897	-0.0699743
C20orf112	-0.21872	0.0596338	0.0149961	-0.0446377
C20orf96	-0.349756	-0.210818	-0.46323	-0.252413
C2CD2	-0.322035	-0.504464	-0.767921	-0.263457
C2orf43	-0.152739	0.430486	0.250655	-0.17983
C3orf33	-0.191838	-0.178553	-0.410259	-0.231706
C4orf32	-0.127992	0.336334	0.165991	-0.170344
C4orf33	-0.0776573	0.279721	0.105558	-0.174163
C5orf63	-0.0272027	0.559597	0.108416	-0.45118
C6orf211	-0.0497158	-0.0899226	-0.299156	-0.209233
C7orf60	-0.0056426	0.110356	0.0167119	-0.0936437
C9orf116	-0.208085	0.24386	0.0268381	-0.217022
C9orf72	-0.403938	0.527716	0.130392	-0.397324
C9orf9	-0.354506	-0.31248	-0.765943	-0.453464
CABLES2	-0.369812	-0.515589	-0.547813	-0.0322241
CALU	-0.326155	-0.16999	-0.527913	-0.357924
CAMK2G	-0.0945438	0.255482	0.0414688	-0.214013
CAMSAP3	-0.0170967	-0.273359	-0.405961	-0.132601
CAMTA1	-0.269085	-0.0528315	-0.12734	-0.0745086
CAND1	-0.100256	0.0545029	-0.505953	-0.560456
CAPN2	-0.0790826	0.21345	-0.844962	-1.05841
CAPZA2	-0.0209433	0.231379	-0.476367	-0.707746
CARD14	-0.08994	0.202217	-0.278969	-0.481185
CARF	-0.217576	0.00907208	-0.213966	-0.223038
CARS	-0.127377	-0.387146	-0.595498	-0.208352
CASC3	-0.242625	-0.118748	-0.16573	-0.0469822
CASC4	-0.162216	-0.00808659	-0.231727	-0.22364
CASD1	-0.307047	0.1589	-0.42678	-0.58568
CAST	-0.450479	-0.667993	-0.721121	-0.0531272
CBFA2T2	-0.442417	-0.445815	-0.572643	-0.126828
CBFB	-0.157365	0.0317279	-0.384213	-0.415941
CBR3	-0.646015	-0.846242	-1.36871	-0.522469
CBX1	-0.00443789	0.292058	-0.758744	-1.0508
CBX5	-0.156582	0.152581	-0.00650747	-0.159088
CBX7	-0.318396	-0.271264	-0.279981	-0.00871674
CC2D2A	-0.276184	0.163182	-0.12243	-0.285612
CCAR1	-8.62962e-05	0.104734	0.0129948	-0.091739
CCDC104	-0.153748	-0.062443	-0.0969591	-0.034516
CCDC112	-0.142728	0.144673	-0.524424	-0.669097
CCDC120	-0.221845	-0.324945	-0.428819	-0.103875
CCDC14	-0.531798	-0.329694	-0.665216	-0.335522
CCDC150	-0.0888079	0.414022	0.320586	-0.0934361
CCDC159	-0.197644	-0.14097	-0.279222	-0.138251
CCDC41	-0.41379	0.0311256	-0.0246466	-0.0557721
CCDC64B	-0.68704	-0.861324	-1.19011	-0.328782
CCDC66	-0.00335433	-0.167608	-0.241425	-0.0738172
CCDC7	-0.146844	-0.120172	-0.226759	-0.106587
CCDC84	-0.0057793	-0.191708	-0.194597	-0.00288861
CCDC88C	-0.000574844	-0.208125	-0.250307	-0.042182
CCNK	-0.0625205	0.311681	-0.0864309	-0.398111
CCS	-0.154062	-0.368856	-0.468249	-0.0993935
CCZ1B	-0.141977	0.378318	-0.00328761	-0.381606
CD46	-0.191871	0.529826	-0.104581	-0.634407
CD47	-0.104312	0.286119	0.0875843	-0.198534
CD58	-0.572939	-0.372495	-0.625572	-0.253077
CD9	-0.0467758	0.468985	-0.565233	-1.03422
CD99L2	-0.0155985	0.0651536	-0.560574	-0.625728
CDADC1	-0.160805	0.00853171	-0.539177	-0.547709
CDC16	-0.109607	-0.00222027	-0.467246	-0.465025
CDC42SE1	-0.0144632	0.12312	-0.0303017	-0.153422
CDC42SE2	-0.153567	0.441021	-0.110319	-0.55134
CDK10	-0.0636792	0.172042	-0.370125	-0.542167
CDK13	-0.0702811	0.210924	-0.219511	-0.430435
CDK7	-0.102145	0.0487948	-0.250511	-0.299306
CDK8	-0.235314	0.258589	-0.484122	-0.742711
CDKN2A	-0.214681	-0.0988724	-0.162301	-0.0634285
CDR2L	-0.295617	-0.30299	-0.644428	-0.341437
CDS2	-0.28506	0.0320675	-0.10336	-0.135427
CDYL	-0.222396	0.144802	-0.491277	-0.636079
CEBPG	-0.20027	0.291321	0.179334	-0.111987
CELF1	-0.0128749	-0.165983	-0.270394	-0.104412
CELSR1	-0.0347239	0.355019	0.0232899	-0.331729
CENPK	-0.424998	0.0804863	-0.553263	-0.63375
CENPO	-0.0920019	-0.55002	-0.687007	-0.136987
CENPQ	-0.170209	0.534165	-0.168483	-0.702648
CENPU	-0.0813863	0.211729	-0.159426	-0.371155
CEP250	-0.0358801	-0.366321	-0.423711	-0.0573905
CEP290	-0.336577	0.155755	-0.015819	-0.171574
CEP44	-0.329111	-0.31972	-0.338	-0.0182808
CEP68	-0.804168	-0.843814	-0.847137	-0.00332271
CEP70	-0.227648	-0.109667	-0.171964	-0.0622978
CEP78	-0.130378	0.525691	-0.254002	-0.779694
CEP85	-0.122508	0.232026	0.216075	-0.0159517
CEP97	-0.172329	-0.0454052	-0.416256	-0.370851
CERS4	-1.091	-1.48007	-1.55299	-0.0729193
CERS5	-0.261003	-0.469253	-0.65618	-0.186926
CFLAR	-0.055424	0.0505308	-0.356918	-0.407449
CGNL1	-0.461819	-0.285068	-0.308576	-0.0235082
CGREF1	-0.232288	-0.222854	-0.619541	-0.396688
CHD6	-0.208974	-0.013208	-0.0734635	-0.0602555
CHD9	-0.151663	0.104198	-0.245361	-0.349559
CHDH	-0.39774	-0.503159	-0.617839	-0.11468
CHEK2	-0.0749067	-0.0702432	-0.230798	-0.160555
CHMP4C	-0.234172	0.154467	-0.30956	-0.464027
CHST12	-0.479834	-0.274957	-0.476161	-0.201204
CISD2	-0.0725865	0.243208	-0.524816	-0.768025
CKS2	-0.0142044	0.329624	0.0489872	-0.280637
CLASRP	-0.175891	-0.319533	-0.375603	-0.0560702
CLCN2	-0.00335663	0.311472	0.0359141	-0.275558
CLCN3	-0.0173482	0.0565005	-0.00737271	-0.0638732
CLGN	-0.21209	0.0557937	-0.381384	-0.437177
CLHC1	-0.416159	0.0599528	-0.428465	-0.488417
CLMN	-0.357639	-0.0955706	-0.113248	-0.0176779
CLN8	-0.0630405	0.486079	0.250436	-0.235643
CMBL	-0.0555553	-0.170742	-0.350096	-0.179355
CMIP	-0.271824	-0.273711	-0.39831	-0.124599
CMPK1	-0.000812429	0.356046	-0.565012	-0.921058
CMTM4	-0.302461	-0.0922852	-0.296055	-0.203769
CMTR1	-0.262314	0.144597	-0.198653	-0.34325
CNIH1	-0.0438555	0.0882797	-0.543159	-0.631438
CNKSR3	-0.864175	-0.236532	-0.926077	-0.689545
CNOT1	-0.0716951	0.0101697	-0.414699	-0.424869
CNOT11	-0.169763	-0.246508	-0.345975	-0.099467
CNOT8	-0.416257	0.108731	-0.4359	-0.544631
CNST	-0.159218	0.00606634	-0.551554	-0.55762
COA1	-0.360054	0.301048	0.278316	-0.0227323
COBL	-0.00817341	0.0910613	0.0778218	-0.0132395
COG1	-0.0459031	-0.180642	-0.20003	-0.0193887
COG2	-0.0408277	-0.253498	-0.454039	-0.200541
COG3	-0.281874	-0.0988154	-0.123268	-0.0244529
COG7	-0.209469	-0.265878	-0.278938	-0.01306
COL6A1	-0.17601	-0.14582	-0.390216	-0.244396
COL6A2	-1.19539	-1.23336	-1.43614	-0.202782
COLEC12	-0.961762	-0.593842	-1.36193	-0.768085
COMMD7	-0.0357598	0.172829	-0.49267	-0.665498
COPA	-0.239587	-0.298466	-0.863327	-0.564861
COPB2	-0.0245213	0.0252632	-0.0884424	-0.113706
COQ3	-0.098359	0.203332	-0.240407	-0.443739
COQ5	-0.0850181	-0.000329193	-0.218145	-0.217816
CORO1C	-0.010561	0.296617	0.0738752	-0.222742
CORO2A	-0.377434	-0.23029	-0.342279	-0.111989
COX10	-0.101516	0.227966	0.219356	-0.00861022
COX20	-0.575677	-0.503484	-0.690143	-0.186659
COX7C	-0.028094	-0.0183961	-0.338737	-0.320341
CPNE7	-0.487581	-0.232669	-0.426737	-0.194068
CPS1	-0.0130235	0.44609	0.279308	-0.166782
CPSF2	-0.0539766	0.278858	0.0263622	-0.252496
CPSF6	-0.0484339	0.00595273	-0.218168	-0.224121
CREB3L2	-0.450408	-0.180043	-0.482471	-0.302428
CRTC3	-0.175285	-0.190017	-0.294338	-0.104321
CSDE1	-0.0129353	-0.0213856	-0.261758	-0.240373
CSNK1D	-0.197697	-0.0733119	-0.691601	-0.618289
CSNK1E	-0.370835	-0.481848	-0.62481	-0.142962
CSNK2A1	-0.0388599	-0.217665	-0.490221	-0.272556
CTCF	-0.00472595	-0.0441964	-0.285864	-0.241668
CTDSP2	-0.418424	-0.365742	-0.472979	-0.107237
CTDSPL	-0.336908	-0.490823	-0.764853	-0.274029
CTDSPL2	-0.441101	-0.387905	-0.516543	-0.128638
CTNNA1	-0.0606948	0.117225	-0.387221	-0.504445
CTNNBIP1	-0.0387182	-0.0147058	-0.290177	-0.275471
CTSZ	-0.125724	-0.0455085	-0.191569	-0.146061
CTTNBP2NL	-0.349558	-0.327086	-0.504939	-0.177853
CUL4B	-0.346702	-0.133919	-0.208979	-0.07506
CUL5	-0.18712	-0.144676	-0.186325	-0.0416486
CYB561	-0.0918211	-0.267314	-0.713079	-0.445765
CYP20A1	-0.255504	0.17428	-0.311628	-0.485908
CYTH2	-0.21989	0.272105	-0.328895	-0.601
DAB2IP	-0.472584	0.553569	-0.437765	-0.991335
DARS	-0.478197	-0.271641	-0.486687	-0.215046
DBT	-0.0940265	-0.0940258	-0.137036	-0.0430098
DCAF12	-0.0180844	0.419074	-0.120807	-0.53988
DCAF5	-0.146361	-0.0734723	-0.251696	-0.178224
DCAF7	-0.137324	-0.264897	-0.38065	-0.115753
DCAF8	-0.0531787	-0.11731	-0.345948	-0.228638
DCP1A	-0.157829	0.105433	-0.289026	-0.394459
DCTD	-0.449082	-0.135055	-0.216733	-0.0816775
DCTN2	-0.0424155	0.216321	-0.15486	-0.371181
DCUN1D4	-0.067474	-0.219286	-0.420681	-0.201395
DDAH2	-0.536964	-0.953042	-1.25736	-0.304316
DDT	-0.121976	0.164181	0.0211897	-0.142991
DDX19B	-0.327712	-0.350951	-0.482521	-0.13157
DDX42	-0.114788	0.0197876	-0.47276	-0.492548
DDX43	-0.287565	0.308275	-0.758168	-1.06644
DDX59	-0.208073	0.823618	0.0571431	-0.766475
DEGS1	-0.272961	-0.37146	-0.371919	-0.00045865
DENND1B	-0.294318	-0.132346	-0.438103	-0.305758
DENND4C	-0.380715	-0.418496	-0.561351	-0.142855
DENND5A	-0.125108	0.0974275	-0.323745	-0.421173
DENND6A	-0.232702	-0.389669	-0.61306	-0.223391
DESI2	-0.162017	-0.0430485	-0.219635	-0.176586
DFFA	-0.0994275	-0.136166	-0.287374	-0.151209
DGKE	-0.275296	-0.28926	-0.57039	-0.281129
DHRSX	-0.304089	-0.483553	-0.564055	-0.0805029
DHX36	-0.0307187	0.0692998	-0.00710267	-0.0764025
DHX40	-0.588165	-0.54698	-0.702426	-0.155445
DIO1	-0.952881	-0.440268	-1.17756	-0.737294
DIP2A	-0.187978	-0.0919209	-0.0999791	-0.00805822
DIP2C	-0.0451847	0.111461	0.0121354	-0.099326
DIRC2	-0.202971	-0.246701	-0.799782	-0.553081
DLG1	-0.162356	0.179414	-0.00499332	-0.184407
DLG3	-0.196101	-0.600794	-0.932112	-0.331318
DMTF1	-0.119208	-0.0346633	-0.200207	-0.165544
DMTN	-0.433884	-0.529757	-0.641686	-0.111929
DMXL2	-0.346568	-0.237433	-0.301251	-0.0638174
DNAH5	-0.0241233	-0.0149877	-0.279577	-0.26459
DNAJB14	-0.263495	-0.143141	-0.239391	-0.0962502
DNAJC18	-0.550281	-0.406047	-0.423031	-0.0169847
DNAJC5	-0.0273698	0.119288	-0.0978441	-0.217132
DNAL1	-0.0145882	0.365718	-0.475385	-0.841103
DNMT3A	-0.703765	-0.773256	-1.10564	-0.332384
DNPEP	-0.252457	-0.391249	-0.637678	-0.246429
DOC2A	-1.60175	-0.908107	-1.15569	-0.24758
DOCK1	-0.325591	0.144641	-0.222294	-0.366935
DOCK9	-0.277669	0.272924	-0.00961558	-0.28254
DOPEY2	-0.286789	-0.0897212	-0.280375	-0.190653
DPY19L3	-0.403982	-0.197645	-0.516003	-0.318358
DPY19L4	-0.215254	-0.0863507	-0.260979	-0.174628
DPYSL5	-0.0331674	0.919831	-0.230928	-1.15076
DRAM1	-0.206949	-0.0988384	-0.335651	-0.236812
DRAM2	-0.292661	-0.34211	-0.453011	-0.110901
DSTYK	-0.0903396	-0.00973962	-0.824623	-0.814883
DTNB	-0.47329	-0.36709	-0.530525	-0.163436
DTWD1	-0.118069	-0.42383	-0.509594	-0.0857641
DUSP18	-0.211232	0.827966	0.367927	-0.460039
DUT	-0.148774	0.168795	0.159906	-0.00888913
DYNC1LI2	-0.046304	-0.00591218	-0.176166	-0.170254
DYRK1A	-0.0259878	0.374924	-0.0764509	-0.451375
E2F5	-0.219261	0.257261	-0.0074763	-0.264737
E2F6	-0.0134737	-0.147584	-0.643968	-0.496383
E4F1	-0.104333	-0.358232	-0.547929	-0.189697
ECHDC2	-0.528175	-0.372565	-0.610593	-0.238028
ECI2	-0.0161998	0.0322785	-0.118631	-0.150909
EDEM3	-0.248529	-0.0964725	-0.349203	-0.25273
EEF1A1	-0.0989235	-0.174089	-0.234151	-0.0600616
EFNB2	-0.317192	-0.414769	-0.843324	-0.428555
EFTUD1	-0.251403	0.18845	-0.21274	-0.40119
EGF	-0.893462	-0.386045	-0.556628	-0.170582
EHMT2	-0.148439	-0.245636	-0.802609	-0.556974
EIF2AK4	-0.124969	-0.0775166	-0.282025	-0.204509
EIF3L	-0.13941	-0.178261	-0.381518	-0.203257
EIF4B	-0.311486	-0.0423906	-0.201615	-0.159224
EIF5B	-0.0782456	0.131237	-0.0705391	-0.201776
ELAVL1	-0.0677698	-0.0652945	-0.45515	-0.389856
ELF3	-0.392016	-0.147821	-0.544148	-0.396326
ELOVL5	-0.00137664	0.159149	-0.00886793	-0.168017
EMB	-0.0999053	0.0205303	-0.126201	-0.146731
EMC2	-0.128997	-0.0919575	-0.586558	-0.494601
EMC7	-0.111975	0.136009	-0.156203	-0.292212
EML4	-0.0636521	0.31009	-0.083452	-0.393542
EMP2	-0.566815	-0.0926599	-1.05848	-0.965815
ENAH	-0.127774	0.0576941	-0.383771	-0.441465
ENOSF1	-0.61389	-0.516778	-0.602182	-0.0854047
ENPP5	-0.23059	-0.284559	-0.575309	-0.290751
ENSA	-0.318695	0.166413	-0.0559186	-0.222331
ENTPD5	-0.1064	0.195435	-0.0644518	-0.259886
EPB41	-0.340275	-0.324302	-0.469697	-0.145396
EPC1	-0.0286748	0.302659	-0.299065	-0.601724
EPCAM	-0.147793	0.203901	-0.922285	-1.12619
EPHA1	-0.523521	-0.837914	-0.997217	-0.159302
EPHX2	-0.404261	-0.367567	-0.370222	-0.00265509
EPN2	-0.174459	-0.00845498	-0.24837	-0.239915
ERC1	-0.0719162	-0.0547652	-0.220787	-0.166021
ERCC3	-0.0804311	0.0370516	-0.136378	-0.17343
ERGIC1	-0.42375	-0.356448	-0.824685	-0.468237
ERGIC2	-0.0951364	0.00382481	-0.124001	-0.127825
ERGIC3	-0.218421	-0.466327	-0.628254	-0.161927
ERI3	-0.0291981	-0.307037	-0.395454	-0.088417
ESD	-0.278446	-0.335574	-0.446438	-0.110864
ESRP1	-0.107233	-0.372402	-0.477551	-0.105149
ESYT2	-0.0767048	0.172713	-0.467663	-0.640376
ETFA	-0.0382873	0.022654	-0.159614	-0.182268
ETFDH	-0.163976	-0.0667021	-0.368636	-0.301934
ETNK1	-0.11158	0.248766	-0.0118715	-0.260637
ETV1	-0.0800899	-0.0336557	-0.322786	-0.28913
EXD3	-0.791665	-0.243441	-0.273813	-0.0303721
EZH1	-0.551602	-0.475865	-0.562101	-0.0862365
FADS2	-0.759032	-0.916549	-1.45869	-0.542142
FAM105A	-0.0271216	0.255587	0.094742	-0.160845
FAM105B	-0.0923563	-0.104259	-0.596236	-0.491977
FAM114A1	-0.451042	-0.0330609	-0.659467	-0.626406
FAM117A	-0.282969	-0.140876	-0.275746	-0.13487
FAM118B	-0.0384695	0.0607022	-0.28378	-0.344482
FAM120B	-0.113513	0.475755	-0.3341	-0.809856
FAM120C	-0.0216247	0.026684	-0.249133	-0.275817
FAM162A	-0.306784	0.0883637	-0.0109954	-0.099359
FAM168A	-0.166228	-0.0467406	-0.181171	-0.134431
FAM171A1	-0.00251222	0.140285	-0.111881	-0.252166
FAM175A	-0.274599	0.121016	-0.277106	-0.398122
FAM179B	-0.167965	-0.0258319	-0.346677	-0.320845
FAM188A	-0.0108104	0.236634	-0.889335	-1.12597
FAM193B	-0.138851	0.00111537	-0.216265	-0.21738
FAM219A	-0.123183	0.0067537	-1.12024	-1.127
FAM222B	-0.213111	-0.317054	-0.491566	-0.174512
FAM45A	-0.10833	0.102304	-0.0873716	-0.189676
FAM53C	-0.00443483	0.715448	-0.258243	-0.973691
FAM57A	-0.309473	0.126005	0.119177	-0.0068286
FAM60A	-0.301961	-0.0745443	-0.299154	-0.22461
FANCD2	-0.0806481	0.0954655	-0.301223	-0.396689
FARS2	-0.0519322	0.225285	0.0415667	-0.183719
FASN	-0.101592	-0.0859171	-0.60419	-0.518272
FAXC	-0.680159	0.0499905	-0.371335	-0.421325
FBXL12	-0.0143892	0.486058	0.422243	-0.0638145
FBXL19	-0.203581	-0.778834	-0.925436	-0.146601
FBXL20	-0.0714469	-0.0168163	-0.14062	-0.123804
FBXL3	-0.00723855	0.384279	0.0222997	-0.361979
FBXL4	-0.169495	0.0183091	-0.700755	-0.719064
FBXO21	-0.0814283	-0.114367	-0.426547	-0.312181
FBXO28	-0.232348	-0.0487374	-0.916683	-0.867946
FBXO3	-0.013102	0.49785	-0.207577	-0.705428
FBXO34	-0.203354	0.135637	0.0179686	-0.117669
FBXO38	-0.269109	0.244587	-0.393876	-0.638463
FBXO46	-0.201281	-0.00248607	-0.211534	-0.209048
FBXO7	-0.00442783	0.068659	-0.168271	-0.236929
FBXO9	-0.519689	-0.565905	-0.844288	-0.278383
FBXW4	-0.0835073	-0.186624	-0.365391	-0.178767
FCHSD2	-0.345034	0.296898	-0.161076	-0.457974
FDPS	-0.143903	-0.354773	-0.44724	-0.0924667
FERMT1	-0.348302	-0.176683	-0.393897	-0.217214
FGFR1OP2	-0.0690293	0.166309	-0.135285	-0.301594
FITM2	-0.134195	0.0497233	-0.190905	-0.240628
FKTN	-0.518115	-0.240658	-0.251526	-0.0108679
FLOT2	-0.0746376	-0.229052	-0.29778	-0.0687275
FLVCR1	-0.278646	-0.349929	-0.743201	-0.393271
FLYWCH2	-0.122643	-0.151603	-0.885849	-0.734247
FMR1	-0.0268725	0.506353	0.0729256	-0.433427
FN1	-0.365806	-0.339398	-0.396782	-0.0573846
FN3KRP	-0.153876	0.3374	-0.637111	-0.974511
FOLH1	-0.0481021	0.104152	-0.589893	-0.694045
FOXJ3	-0.0662858	0.145428	-0.256326	-0.401754
FOXN2	-0.11828	0.454551	0.0333408	-0.42121
FRA10AC1	-0.373491	0.259716	-0.514348	-0.774064
FRG1	-0.0224958	-0.179034	-0.270474	-0.0914404
FTO	-0.271629	-0.0958931	-0.134492	-0.0385985
FUT10	-0.0226064	0.169004	0.136491	-0.0325132
FUT8	-0.430295	0.0595261	-0.0391049	-0.098631
FZD6	-0.438519	-0.37496	-0.970113	-0.595153
FZR1	-0.0181319	-0.267262	-0.37748	-0.110218
G2E3	-0.0939455	0.00367149	-0.260806	-0.264477
GABPA	-0.0688528	0.412572	0.369654	-0.0429186
GALNT11	-0.296988	0.0239571	-0.712111	-0.736068
GALNT18	-0.326906	0.124202	-0.301045	-0.425247
GALNT7	-0.59217	-0.429363	-0.578101	-0.148739
GARS	-0.164766	-0.310111	-0.783888	-0.473778
GAS2L3	-0.0414731	0.0465077	-0.194959	-0.241467
GATAD2B	-0.221767	-0.422784	-0.592558	-0.169774
GBA	-0.0549928	-0.486487	-0.797305	-0.310817
GBAS	-0.144538	-0.114605	-0.527444	-0.41284
GCC2	-0.0599169	-0.041261	-0.406419	-0.365158
GCNT2	-0.227156	0.107618	-0.504137	-0.611755
GDAP2	-0.313171	-0.0237422	-0.443919	-0.420177
GDE1	-0.0724652	-0.134439	-0.207925	-0.0734859
GFOD2	-0.014159	0.0235912	-0.326805	-0.350396
GGA1	-0.365539	-0.422233	-0.431141	-0.00890867
GGCT	-0.0686757	0.0168456	-0.390502	-0.407347
GGH	-0.028599	0.276452	-1.63389	-1.91034
GGNBP2	-0.00838521	0.168962	-0.307321	-0.476283
GID4	-0.0684765	-0.235966	-0.426474	-0.190508
GINM1	-0.127712	-0.140318	-0.211501	-0.0711827
GINS4	-0.0599987	0.0956247	0.0348027	-0.060822
GKAP1	-0.729404	-0.56608	-0.638202	-0.0721215
GLTP	-0.104799	-0.215431	-0.233404	-0.0179731
GLTSCR1L	-0.172609	-0.300805	-0.413311	-0.112506
GMCL1	-0.300858	-0.0926039	-0.309288	-0.216684
GMEB2	-0.160535	-0.129286	-0.333758	-0.204473
GMNN	-0.0222959	0.457652	-0.443846	-0.901498
GMPS	-0.224095	-0.0378495	-0.467902	-0.430053
GNA13	-0.184522	-0.317327	-0.37455	-0.0572229
GNG12	-0.202154	-0.0903359	-0.378285	-0.287949
GNL1	-0.0551233	0.0429911	-0.266695	-0.309686
GNPAT	-0.407006	-0.663082	-0.908663	-0.245581
GNPNAT1	-0.0962378	-0.0673982	-0.49204	-0.424642
GOLGA4	-0.0324525	0.630675	0.167384	-0.463291
GOLGA5	-0.164133	-0.0905708	-0.095443	-0.00487218
GOLGA8A	-0.856252	-0.48917	-0.606598	-0.117428
GOLPH3L	-0.763482	-0.445854	-0.953081	-0.507227
GPBP1L1	-0.115363	-0.183664	-0.207144	-0.0234806
GPN1	-0.0498645	0.0691059	-0.531479	-0.600584
GPR125	-0.196797	-0.120924	-0.222571	-0.101646
GPR126	-0.138525	0.141656	-0.160122	-0.301777
GPR63	-0.199395	0.267304	0.169433	-0.097871
GPR89A	-0.351982	-0.161009	-0.38499	-0.223981
GPSM1	-0.728124	-0.53929	-0.834507	-0.295217
GRB10	-0.232334	0.16232	-0.426344	-0.588664
GRB7	-0.307988	-0.673112	-1.24588	-0.572771
GRIPAP1	-0.270043	-0.0466897	-0.518963	-0.472273
GRTP1	-0.0198362	0.366521	0.205426	-0.161095
GSE1	-0.0402245	-0.0379986	-0.264462	-0.226464
GTF2F2	-0.0853704	-0.00804945	-0.0690267	-0.0609772
GTF2H2	-0.408049	-0.156847	-0.26449	-0.107643
GTF2H2C	-0.30527	-0.235191	-0.301238	-0.066047
GTF2H3	-0.110689	0.0832635	0.079408	-0.00385558
GTF2I	-0.172059	-0.0896216	-0.22975	-0.140128
GTF2IRD1	-0.326872	-0.331794	-0.372316	-0.0405218
GTF3C4	-0.0507114	0.150842	-0.313444	-0.464286
GYG2	-0.934171	-0.459983	-0.848671	-0.388689
GYLTL1B	-0.409983	-0.13806	-0.703545	-0.565485
H2AFY2	-0.68617	-0.489795	-0.676265	-0.18647
H3F3A	-0.375425	-0.354576	-0.375786	-0.0212096
HACE1	-0.375383	0.0810727	-0.262137	-0.34321
HAX1	-0.202807	-0.37664	-0.417733	-0.0410926
HBS1L	-0.142389	0.454216	0.0950531	-0.359162
HDAC1	-0.269678	-0.185753	-0.33035	-0.144597
HDAC6	-0.227282	-0.488692	-0.524306	-0.0356135
HDAC7	-0.242202	-0.429534	-0.758007	-0.328473
HEATR1	-0.0491993	-0.223346	-0.396343	-0.172996
HEATR6	-0.197419	-0.841954	-0.853112	-0.0111583
HEXDC	-0.0397804	-0.153921	-0.344908	-0.190987
HGD	-0.164713	0.0941493	-0.356692	-0.450842
HIAT1	-0.080586	0.171771	-0.286095	-0.457866
HIBADH	-0.5467	0.262143	-0.412962	-0.675105
HID1	-0.184745	-0.610218	-0.904057	-0.293839
HIP1	-0.133544	-0.276374	-0.511808	-0.235433
HIVEP1	-0.0978267	0.12009	-0.340694	-0.460784
HIVEP2	-0.272061	-0.426467	-0.611132	-0.184665
HK2	-0.534896	-0.024481	-0.335092	-0.310611
HMGCL	-0.056983	0.0954856	-0.341748	-0.437234
HNRNPA1	-0.0702873	0.0113754	-0.328053	-0.339429
HNRNPA1L2	-0.249969	0.472754	-0.684515	-1.15727
HNRNPH1	-0.128096	0.0838007	-0.78253	-0.86633
HOOK3	-0.101155	0.0651514	-0.0650954	-0.130247
HPCAL1	-0.0177728	0.0312544	-0.51926	-0.550514
HPN	-0.330919	-0.277107	-0.561152	-0.284045
HSBP1L1	-0.654633	-0.401425	-0.513002	-0.111578
HSD17B12	-0.165125	-0.1966	-0.204761	-0.00816178
HSF2	-0.204263	-0.291431	-0.467257	-0.175826
HYKK	-0.0916548	0.089368	0.0193662	-0.0700018
IARS2	-0.338839	-0.343694	-0.394867	-0.0511734
IBTK	-0.0457444	-0.0640104	-0.526961	-0.46295
ICA1	-0.392041	-0.392886	-0.578485	-0.185599
ICK	-0.372616	-0.113361	-0.282087	-0.168727
IDH2	-0.0858835	0.0160844	-0.391247	-0.407331
IDS	-0.373104	-0.525632	-0.545436	-0.0198034
IER3IP1	-0.0978397	0.0277562	-0.180367	-0.208123
IFNGR2	-0.376885	-0.251462	-0.425416	-0.173954
IFT140	-0.409013	-0.365394	-0.376289	-0.0108957
IFT172	-0.127476	-0.0300148	-0.543142	-0.513127
IFT46	-0.549524	-0.563511	-0.585589	-0.0220782
IFT88	-0.158812	0.181329	-0.198584	-0.379913
IKBKAP	-0.0234954	0.22987	-0.205643	-0.435513
IKBKB	-0.274077	-0.327036	-0.60383	-0.276794
IKZF4	-0.340972	-0.220664	-0.523462	-0.302798
IL4R	-0.222189	-0.497103	-1.02615	-0.529048
ILF2	-0.00114588	0.256314	-0.00555683	-0.26187
IMMT	-0.11672	-0.233314	-0.356684	-0.12337
INPP4A	-0.115244	0.281735	-0.0643726	-0.346108
INPP5B	-0.183985	-0.399748	-0.41812	-0.0183715
INTS2	-0.250787	0.0501493	-0.115216	-0.165365
INTU	-0.331898	-0.266427	-0.368638	-0.102211
IPO9	-0.268025	-0.34466	-0.380794	-0.0361335
IQGAP1	-0.0312289	0.212958	-0.0074464	-0.220404
IRF2	-0.00921337	0.163983	-0.108504	-0.272487
IST1	-0.113367	-0.00109496	-0.238508	-0.237413
ITFG3	-0.134938	-0.233677	-0.301216	-0.0675394
ITGA2	-0.855184	-0.405253	-0.594647	-0.189394
ITGA6	-0.747981	-0.414818	-0.778579	-0.363761
ITGB1	-0.0482949	0.0734108	-0.0717747	-0.145186
JARID2	-0.319458	-0.216126	-0.372763	-0.156638
KANSL1	-0.113572	-0.161669	-0.402368	-0.2407
KATNA1	-0.158081	0.989558	-0.187205	-1.17676
KCND3	-0.0241805	-0.228167	-0.713412	-0.485246
KCTD20	-0.179229	-0.148316	-0.48363	-0.335314
KCTD3	-0.475385	0.00392116	-0.417191	-0.421112
KDM1B	-0.0116986	0.329571	-0.145201	-0.474773
KDM2B	-0.413317	-0.270165	-0.516987	-0.246822
KDM3B	-0.230315	0.031971	-0.568905	-0.600876
KDM5D	-0.0159258	0.576618	-0.106382	-0.682999
KDM6A	-0.321727	-0.204902	-0.383282	-0.17838
KDSR	-0.0451527	-0.100313	-0.401399	-0.301086
KHDRBS1	-0.045127	0.157685	-0.230011	-0.387696
KIAA0101	-0.137229	0.1359	-0.453282	-0.589182
KIAA0355	-0.270218	0.196347	0.0605117	-0.135835
KIAA0430	-0.313808	-0.421453	-0.654363	-0.232909
KIAA0556	-0.261165	-0.137338	-0.450273	-0.312935
KIAA0930	-0.00559759	-0.157245	-0.77058	-0.613336
KIAA1009	-0.242297	-0.168079	-0.43918	-0.271102
KIAA1033	-0.234697	-0.178283	-0.27131	-0.0930273
KIAA1109	-0.241662	0.00538428	-0.193514	-0.198899
KIAA1147	-0.615395	-0.461601	-0.477418	-0.0158163
KIAA1217	-0.236336	-0.224729	-0.745354	-0.520626
KIAA1244	-0.328559	-0.372229	-0.556013	-0.183784
KIAA1279	-0.101103	0.412078	0.00903415	-0.403044
KIAA1377	-0.409378	0.248056	-0.426254	-0.67431
KIAA1522	-0.291201	-0.245754	-0.498059	-0.252306
KIAA1524	-0.0954444	0.104745	0.0585229	-0.0462224
KIAA1549	-0.0419215	0.0445399	-0.409181	-0.453721
KIAA1598	-0.15286	0.350462	0.0258828	-0.32458
KIAA2018	-0.104855	0.338665	-0.390086	-0.728751
KIF23	-0.0158624	-0.271077	-0.455956	-0.184879
KIF2C	-0.0435846	0.227425	-0.211125	-0.43855
KIF3A	-0.0185775	0.113509	-0.0495877	-0.163096
KLF3	-0.341275	-0.0594816	-0.493497	-0.434016
KLHDC10	-0.092638	0.157687	-0.278198	-0.435886
KLHDC3	-0.188173	-0.16161	-0.817949	-0.656339
KLHL12	-0.145984	0.1338	-0.0802328	-0.214032
KLHL2	-0.000407644	0.943685	-0.0697851	-1.01347
KLHL22	-0.0394624	-0.116747	-0.180626	-0.0638786
KLHL7	-0.0060258	-0.102712	-0.383842	-0.28113
KLK3	-1.6229	-2.11649	-2.17636	-0.0598698
KMT2A	-0.168633	-0.158486	-0.481358	-0.322871
KMT2C	-0.0157976	-0.124491	-0.341206	-0.216715
KNOP1	-0.131002	-0.138627	-0.249137	-0.11051
KRAS	-0.17166	-0.14117	-0.41555	-0.27438
KRIT1	-0.319974	-0.239995	-0.680429	-0.440433
L3MBTL3	-0.511608	0.214203	-0.385353	-0.599556
LAMTOR4	-0.0329464	-0.0785355	-0.295745	-0.21721
LANCL1	-0.386461	-0.224175	-0.405433	-0.181258
LARP1	-0.068697	-0.0593791	-0.460909	-0.401529
LARS	-0.212806	-0.121021	-0.133927	-0.0129063
LASP1	-0.205277	-0.152916	-0.789432	-0.636517
LATS1	-0.0484642	0.251576	-0.451305	-0.702881
LCLAT1	-0.199491	-0.137972	-0.205434	-0.067462
LEO1	-0.348387	0.350366	-0.716713	-1.06708
LETMD1	-0.242781	-0.139732	-0.145048	-0.00531588
LGMN	-0.0666095	0.0182209	-0.216448	-0.234669
LIMA1	-0.182793	-0.350052	-0.675352	-0.325299
LIMD1	-0.0443761	0.726221	0.14307	-0.583151
LIN7A	-0.480773	-0.309128	-0.344918	-0.0357899
LMAN1	-0.0341884	0.290844	-0.251134	-0.541978
LMBR1L	-0.39653	-0.412107	-0.510492	-0.0983852
LMNB1	-0.124989	-0.225849	-0.378662	-0.152813
LOH12CR1	-0.224426	0.232391	0.143966	-0.088425
LONP1	-0.322171	-0.422198	-0.442216	-0.0200188
LONP2	-0.11901	0.0352416	-0.158138	-0.19338
LONRF1	-0.414809	-0.310265	-0.422697	-0.112432
LPGAT1	-0.143293	-0.0340971	-0.288136	-0.254039
LRBA	-0.133306	0.156	-0.366468	-0.522469
LRCH3	-0.124143	-0.212253	-0.426768	-0.214515
LRFN1	-0.0747942	-0.0819774	-0.143341	-0.0613634
LRIF1	-0.237206	-0.247248	-0.482463	-0.235215
LRIG1	-0.848932	-0.475465	-0.787415	-0.31195
LRIG2	-0.131678	-0.270153	-0.276177	-0.00602379
LRP11	-0.00701359	0.177541	-0.0502861	-0.227827
LRP5	-0.118639	-0.160991	-0.338992	-0.178
LRRC1	-0.177232	-0.401948	-0.562603	-0.160655
LRRC27	-0.136472	0.0938081	-0.280306	-0.374114
LRRC49	-0.461199	-0.458255	-0.882599	-0.424344
LRRC58	-0.0959627	-0.103608	-0.355306	-0.251698
LRRFIP1	-0.00264133	0.0873369	-0.242506	-0.329843
LSM12	-0.160471	-0.0829082	-0.481345	-0.398437
LSM14A	-0.0687578	0.0584645	-0.08688	-0.145345
LTA4H	-0.292733	-0.244107	-1.04631	-0.802205
LUC7L	-0.185695	0.172128	-0.22344	-0.395568
MACF1	-0.0490303	-0.122306	-0.322934	-0.200629
MAGI1	-0.11026	-0.308798	-0.451371	-0.142573
MAGOH	-0.0148083	0.050123	-0.0544023	-0.104525
MAL2	-0.0809755	0.238	-0.25042	-0.488419
MANEA	-0.20713	0.349825	0.0714179	-0.278407
MAP2K6	-0.615495	-0.188479	-0.983565	-0.795085
MAP3K2	-0.0636173	-0.0872474	-0.280531	-0.193283
MAP4K5	-0.0508416	-0.115529	-0.197571	-0.0820419
MAPK14	-0.0228759	0.0495883	-0.159779	-0.209367
MAPK6	-0.132555	0.211562	0.0386647	-0.172897
MAPK8	-0.1115	-0.0361025	-0.493926	-0.457824
MAPK9	-0.1141	0.190943	-0.273385	-0.464328
MAPKAPK2	-0.0823295	0.138435	-0.176562	-0.314997
MARK3	-0.0954749	-0.193306	-0.283398	-0.0900927
MAVS	-0.0432952	0.276624	-0.391168	-0.667793
MBD1	-0.067609	-0.255236	-0.343732	-0.0884962
MBLAC2	-0.0454941	-0.110175	-0.370427	-0.260251
MBNL2	-0.43763	-0.308925	-0.319526	-0.0106014
MBP	-0.0129665	0.0350161	-0.191828	-0.226844
MCF2L	-0.197778	-0.295377	-0.683849	-0.388471
MCFD2	-0.107916	-0.190643	-0.407533	-0.216889
MCM3	-0.115352	-0.119268	-0.208369	-0.0891006
MCMBP	-0.026484	0.273074	-0.017656	-0.29073
MCUR1	-0.266428	-0.21786	-0.589198	-0.371338
MED19	-0.0834664	-0.167264	-0.426302	-0.259039
MED23	-0.250111	-0.137071	-0.304771	-0.1677
MEF2D	-0.0348597	0.123575	-0.703526	-0.827101
MESDC2	-0.154514	0.174213	-0.406484	-0.580697
METTL13	-0.128129	-0.0354814	-0.0795959	-0.0441144
METTL14	-0.155478	0.22747	0.0227583	-0.204712
METTL5	-0.0855488	-0.0792717	-0.133594	-0.054322
MFF	-0.0123938	-0.152962	-0.164365	-0.0114033
MFHAS1	-0.159588	-0.479431	-0.51338	-0.0339492
MFSD6	-0.657567	-0.264904	-0.49273	-0.227827
MGA	-0.0558168	-0.216231	-0.428842	-0.212611
MGAT5	-0.175578	-0.0797085	-0.28575	-0.206042
MGLL	-0.753422	-0.769269	-0.852596	-0.0833264
MGME1	-0.0500757	0.0735015	-0.350225	-0.423726
MGST3	-0.118228	0.0813976	-0.803063	-0.88446
MIA3	-0.744498	-0.314988	-0.649875	-0.334887
MICU1	-0.208509	-0.120653	-0.219114	-0.0984616
MIER2	-0.00440535	0.140086	-0.020759	-0.160845
MIOS	-0.128394	0.225653	-0.15819	-0.383843
MIPOL1	-0.0309005	0.202873	0.103733	-0.0991397
MIS18BP1	-0.284517	-0.293453	-0.354626	-0.0611732
MKL2	-0.0433279	-0.03822	-0.0650688	-0.0268488
MLH3	-0.329845	-0.334606	-0.582974	-0.248368
MMD	-0.151508	0.016638	-0.0187164	-0.0353543
MNAT1	-0.12568	0.170241	-0.200188	-0.37043
MND1	-0.404791	0.163416	-0.0185462	-0.181962
MOB1B	-0.0847703	-0.0827894	-0.108036	-0.0252467
MOK	-0.0352491	-0.0544651	-0.429971	-0.375505
MON2	-0.0422729	-0.0301166	-0.154943	-0.124826
MORF4L1	-0.0827131	0.190784	0.0514146	-0.139369
MORF4L2	-0.0718893	-0.0335537	-0.226179	-0.192625
MPP7	-0.147534	-0.0310543	-0.042435	-0.0113806
MPZL1	-0.177469	-0.220009	-0.503775	-0.283766
MRFAP1L1	-0.134052	0.150696	-0.0234446	-0.17414
MRPL3	-0.0858741	-0.151311	-0.278163	-0.126852
MRPS21	-0.0811786	-0.300385	-0.51888	-0.218495
MRPS27	-0.15441	-0.0395615	-0.0475068	-0.00794533
MRPS31	-0.226233	-0.0267008	-0.383662	-0.356962
MSI2	-0.034136	0.203326	-0.284286	-0.487612
MSL1	-0.155793	-0.0602451	-0.947797	-0.887552
MTF2	-0.289762	0.104675	-0.503097	-0.607772
MTHFSD	-0.0801493	0.0651472	-0.343952	-0.409099
MTMR3	-0.0885846	0.378902	-0.320965	-0.699867
MTR	-0.590162	-0.351429	-0.826506	-0.475078
MTRR	-0.174343	0.114022	-0.037433	-0.151455
MTUS1	-0.163513	-0.124865	-0.326638	-0.201773
MVB12A	-0.138732	0.0586778	-0.0339798	-0.0926575
MYH10	-0.0137671	-0.055317	-0.383446	-0.328129
MYL6B	-0.478075	-0.331623	-0.371974	-0.0403507
MYLIP	-0.18639	-0.037096	-0.600094	-0.562998
MYO6	-0.683638	-0.64297	-0.843112	-0.200142
MYRIP	-0.119166	0.131943	-0.0694694	-0.201413
N4BP1	-0.0140883	0.155554	-0.0254133	-0.180967
N4BP2	-0.192884	-0.380302	-0.919242	-0.53894
NAA35	-0.0783244	0.156477	-0.076989	-0.233466
NAA40	-0.309162	-0.12003	-0.775302	-0.655272
NAAA	-0.062568	-0.0660307	-0.202117	-0.136086
NAALADL2	-0.525463	0.132358	-0.479324	-0.611682
NADK2	-0.0314923	-0.111543	-0.579008	-0.467465
NAE1	-0.0369911	0.0924828	-0.346277	-0.43876
NAPG	-0.0898242	-0.0493656	-0.190197	-0.140832
NARG2	-0.0418401	-0.00970315	-0.293938	-0.284234
NARS2	-0.0443217	-0.0887749	-0.262528	-0.173753
NASP	-0.177313	-0.286033	-0.524424	-0.238391
NBPF11	-0.260824	-0.370325	-0.392766	-0.0224409
NBPF12	-0.0652559	-0.248872	-0.482112	-0.23324
NBPF15	-0.675139	-0.212725	-0.511995	-0.29927
NBPF20	-0.0371532	0.142028	-0.281031	-0.423059
NBPF24	-0.676812	-0.0200203	-0.440932	-0.420911
NBPF9	-0.101105	-0.292225	-0.468456	-0.176231
NCAM2	-0.259417	0.119917	-0.393909	-0.513826
NCAPG2	-0.411674	-0.386813	-0.410698	-0.0238842
NCKAP1	-0.10877	0.493963	-0.0939363	-0.587899
NCOA1	-0.143283	-0.150687	-0.460726	-0.310039
NCOA6	-0.149415	0.194958	-0.216712	-0.411671
NCS1	-0.08986	0.129911	-0.370584	-0.500496
NDE1	-0.242661	-0.0788663	-0.660259	-0.581392
NDUFA5	-0.0980563	-0.174	-0.475045	-0.301045
NDUFA7	-0.103589	-0.134728	-0.449329	-0.314601
NDUFS1	-0.188059	0.477561	-0.304685	-0.782246
NEDD1	-0.184237	-0.0991366	-0.20636	-0.107224
NEK7	-0.0523565	0.346388	-0.435198	-0.781586
NEK9	-0.0779875	-0.0892845	-0.150829	-0.0615445
NELFE	-0.0646519	-0.254	-0.893712	-0.639712
NETO1	-0.763468	-0.696115	-0.711656	-0.0155407
NEURL1B	-0.537004	-0.414911	-0.436344	-0.0214335
NFAT5	-0.252953	-0.369408	-0.411837	-0.0424287
NFKB1	-0.0995241	0.0604805	-0.187944	-0.248425
NFRKB	-0.200395	0.00804024	-0.41341	-0.42145
NFXL1	-0.00581912	0.303597	-0.0909386	-0.394536
NGEF	-0.669087	-0.458599	-0.502593	-0.0439942
NHLRC2	-0.0789945	0.306384	-0.129464	-0.435848
NIPA1	-0.11749	-0.0123017	-0.47833	-0.466028
NISCH	-0.123727	-0.167752	-0.367254	-0.199502
NIT1	-0.0914941	-0.131744	-0.560973	-0.429229
NKAP	-0.137758	-0.0391434	-0.116151	-0.0770075
NLGN4Y	-0.0875409	0.43428	-0.445911	-0.880191
NME5	-0.376028	-0.200303	-0.424011	-0.223708
NME7	-0.536868	-0.285003	-0.516692	-0.231689
NONO	-0.13622	-0.0535274	-0.285766	-0.232238
NPAT	-0.28928	-0.272618	-0.49009	-0.217472
NPHP4	-0.228596	0.345882	0.134698	-0.211183
NPIPA8	-0.590561	-0.683627	-0.770423	-0.0867963
NPTXR	-0.410371	-0.106943	-0.742218	-0.635275
NR1D2	-0.502036	-0.333581	-0.738988	-0.405407
NR2C1	-0.311807	0.766819	-0.370986	-1.13781
NRF1	-0.0252325	0.061206	-0.212166	-0.273372
NSD1	-0.178437	0.0722053	-0.0290265	-0.101232
NSMAF	-0.10266	0.22618	0.172589	-0.053591
NSMCE2	-0.247702	0.0691097	-0.466139	-0.535248
NSUN6	-0.0922936	0.179246	0.160474	-0.0187719
NT5DC1	-0.0749897	0.291353	0.171441	-0.119912
NT5M	-0.189087	-0.279984	-0.430562	-0.150578
NTPCR	-0.222764	-0.11445	-0.173618	-0.0591685
NUCB1	-0.0133729	0.43221	0.068058	-0.364152
NUCKS1	-0.542194	-0.664222	-0.739531	-0.0753085
NUDCD2	-0.438303	-0.258934	-0.260666	-0.00173247
NUDT4	-0.748477	-0.823459	-1.02368	-0.200223
NUDT9	-0.0366004	0.182262	0.153094	-0.0291687
NUFIP2	-0.035507	-0.0613489	-0.240222	-0.178874
NUMB	-0.00134882	0.0168237	-0.0926248	-0.109448
NUMBL	-0.145535	-0.0148399	-0.346474	-0.331634
NUP107	-0.0498846	0.237712	-0.138928	-0.376641
NUP133	-0.228643	-0.298626	-0.331014	-0.0323881
NUP37	-0.0437502	0.858467	0.331819	-0.526649
NUP93	-0.431398	-0.525349	-0.580564	-0.055215
NUSAP1	-0.205703	0.113649	0.0852639	-0.0283854
OCIAD2	-0.367612	-0.382115	-0.740923	-0.358808
OCLN	-0.635761	-0.38793	-0.938872	-0.550942
OCRL	-0.227424	-0.189306	-0.645811	-0.456505
ODF2	-0.0833437	-0.0096493	-0.383858	-0.374209
ODF2L	-0.169824	0.196074	0.0904045	-0.105669
OGFRL1	-0.466799	0.207754	-0.093175	-0.300929
OSBP2	-0.632656	-0.423932	-0.513727	-0.0897948
OSBPL1A	-0.369579	-0.0372824	-0.129353	-0.0920703
OSGIN2	-0.101367	0.417818	-0.103941	-0.52176
OTUD4	-0.0208121	0.369939	-0.0680072	-0.437946
OTUD5	-0.0451722	-0.0647157	-0.559559	-0.494843
OXSR1	-0.0777323	0.110072	-0.592894	-0.702967
P2RX4	-0.120088	-0.135416	-0.611638	-0.476222
PAICS	-0.0401487	0.25189	-0.389959	-0.641848
PAIP1	-0.166597	0.264105	-0.160905	-0.42501
PAIP2	-0.132444	0.107004	0.0534426	-0.0535616
PAN2	-0.0889221	0.422232	-0.203612	-0.625844
PAN3	-0.0373916	-0.0831842	-0.245564	-0.16238
PANK3	-0.161619	0.0884375	-0.0868104	-0.175248
PAPD4	-0.173043	0.0705938	-0.0981194	-0.168713
PAPD7	-0.205841	-0.0175877	-0.355429	-0.337842
PAPSS1	-0.17393	0.179738	0.141231	-0.0385078
PARD3B	-0.059949	0.136771	0.0165051	-0.120266
PARD6G	-0.29462	0.0549419	-0.467	-0.521942
PARP1	-0.0260032	-0.227133	-0.236563	-0.00943013
PARP4	-0.0941857	-0.0879277	-0.491181	-0.403253
PARP8	-0.424282	-0.0161595	-0.591425	-0.575266
PARPBP	-0.297076	-0.061752	-0.208337	-0.146585
PATL1	-0.13626	0.372326	-0.214895	-0.587221
PATZ1	-0.99786	-1.24587	-1.46752	-0.221649
PAXBP1	-0.0687805	0.118527	-0.112717	-0.231244
PBX1	-0.918094	-0.867731	-1.00893	-0.141201
PCCA	-0.193482	0.420907	-0.153585	-0.574491
PCGF3	-0.286783	-0.0687161	-0.447529	-0.378813
PCGF5	-0.153299	0.0724835	0.0125051	-0.0599784
PCID2	-0.333011	-0.306236	-0.384973	-0.0787369
PCMTD1	-0.622153	-0.0675906	-0.139902	-0.0723119
PCSK6	-0.23796	-0.221784	-0.339552	-0.117769
PDCD10	-0.486278	-0.189365	-0.575716	-0.386351
PDCL	-0.301874	0.399809	-0.0241739	-0.423983
PDE6D	-0.223506	0.303614	-0.0370867	-0.3407
PDE8A	-0.103264	-0.014309	-0.464066	-0.449757
PDLIM7	-0.232912	-0.552345	-0.629972	-0.077627
PDP2	-0.085708	0.170169	0.035406	-0.134763
PDPR	-0.132454	-0.443977	-0.525708	-0.081731
PDS5B	-0.100617	0.280901	-0.0375882	-0.318489
PDXK	-0.034311	0.210158	-0.15412	-0.364278
PDZRN3	-0.0230573	0.381341	-0.0405586	-0.421899
PER3	-0.554207	0.316332	-0.520978	-0.83731
PEX7	-0.290621	-0.246854	-0.577994	-0.33114
PFDN1	-0.00525498	0.02526	-0.302948	-0.328208
PGAP2	-0.214056	-0.274912	-0.575746	-0.300835
PGGT1B	-0.114775	-0.183831	-0.262825	-0.0789946
PGPEP1	-0.857178	-1.13713	-1.18598	-0.0488502
PGRMC2	-0.146619	-0.0593933	-1.01007	-0.950678
PHACTR4	-0.0520257	0.144471	-0.31498	-0.459451
PHC3	-0.0911425	-0.153738	-0.428098	-0.27436
PHF10	-0.525496	-0.144621	-0.375904	-0.231284
PHF12	-0.192597	-0.270183	-0.690207	-0.420024
PHKA1	-0.199289	0.0243822	-0.312197	-0.336579
PHLPP1	-0.207626	0.0333236	-0.191151	-0.224475
PIAS3	-0.32055	-0.615666	-0.853723	-0.238057
PIGB	-0.381593	0.0223331	-1.03901	-1.06134
PIGF	-0.186794	-0.203979	-0.376499	-0.17252
PIGP	-0.0269696	0.230245	-0.276586	-0.506831
PIK3C2A	-0.130537	0.0771268	-0.275049	-0.352176
PIK3C3	-0.17627	0.442482	-0.0690437	-0.511526
PIK3CB	-0.0416518	0.101574	-0.371643	-0.473217
PIK3CD	-0.223059	-0.471399	-0.497422	-0.0260232
PIK3IP1	-0.408245	0.157247	-1.43671	-1.59396
PIK3R1	-0.196662	-0.278658	-0.375817	-0.0971588
PIK3R4	-0.102453	0.209616	-0.585235	-0.794851
PIP4K2B	-0.0420345	0.129205	-0.0159513	-0.145156
PIP5K1A	-0.132877	-0.155423	-0.477234	-0.321812
PKD2	-0.0682448	-0.102866	-0.315501	-0.212635
PKP4	-0.324178	-0.353222	-0.53235	-0.179128
PLA2G16	-0.316247	0.282074	-0.743347	-1.02542
PLAGL2	-0.0768112	-0.266451	-0.581517	-0.315066
PLEKHA1	-0.224982	-0.115991	-0.311269	-0.195279
PLEKHA5	-0.235792	-0.151201	-0.232541	-0.0813406
PLEKHA8	-0.105114	0.107484	0.0676883	-0.0397954
PLEKHB1	-0.603773	-0.351535	-1.14651	-0.794973
PLGRKT	-0.487793	0.086528	-0.174949	-0.261477
PLOD1	-0.319092	-0.795947	-0.93493	-0.138984
PLS3	-0.440767	-0.199018	-0.582075	-0.383058
PMS2	-0.124116	-0.170314	-0.422655	-0.252341
PNKP	-0.285394	-0.218616	-0.529641	-0.311024
POGK	-0.251842	-0.170469	-0.393977	-0.223508
POLE2	-0.291447	0.141743	0.10282	-0.0389233
POLK	-0.186983	-0.0776214	-0.13777	-0.0601484
POLR3C	-0.0903473	-0.467931	-0.528332	-0.0604015
POLR3F	-0.0304742	0.0816978	-0.301933	-0.38363
POMGNT1	-0.0564633	-0.369996	-0.648928	-0.278932
POMT1	-0.296095	-0.0572478	-0.320624	-0.263376
POT1	-0.434565	-0.101295	-0.316691	-0.215396
PPAP2A	-0.173402	0.150293	-0.151262	-0.301555
PPARD	-0.139835	-0.147945	-0.279839	-0.131894
PPIG	-0.170567	0.181372	-0.293034	-0.474406
PPIH	-0.114553	0.136602	0.0484451	-0.0881571
PPIL3	-0.0152387	-0.0352099	-0.0513088	-0.016099
PPIL4	-0.04687	0.173068	-0.0457501	-0.218818
PPIP5K1	-0.355527	-0.124784	-0.273929	-0.149145
PPME1	-0.0274373	-0.0514031	-0.378497	-0.327094
PPP1CB	-0.00148012	0.06415	-0.460508	-0.524658
PPP1R14C	-0.507513	-0.156819	-0.523201	-0.366381
PPP1R2	-0.0427374	-0.0132178	-0.574602	-0.561384
PPP1R21	-0.0250497	0.412697	-0.203533	-0.61623
PPP1R9A	-0.310968	-0.425944	-0.566715	-0.140771
PPP2R2A	-0.041987	-0.229094	-0.342042	-0.112948
PPP2R2C	-0.12087	0.213361	-0.176605	-0.389965
PPP2R3A	-0.0389405	0.0996828	-0.0177327	-0.117416
PPP2R5B	-0.261646	-0.237576	-0.658442	-0.420866
PPP3CA	-0.157055	-0.0701703	-0.253005	-0.182834
PPP6C	-0.0156034	-0.0036153	-0.294045	-0.290429
PPWD1	-0.067876	-0.102446	-0.51611	-0.413665
PRC1	-0.230247	0.091075	-0.0494382	-0.140513
PRCP	-0.21008	-0.0378705	-0.0703102	-0.0324397
PRDX4	-0.045615	0.206916	0.0679521	-0.138964
PREPL	-0.00507336	0.429475	-1.26342	-1.6929
PRIM1	-0.192649	-0.0909282	-0.679028	-0.5881
PRKAA2	-0.733908	-0.711503	-1.09568	-0.384173
PRKACB	-0.145208	-0.108868	-0.585479	-0.476611
PRKAR1B	-0.0603451	0.270921	0.056292	-0.214629
PRKAR2B	-0.183415	-0.167908	-0.367867	-0.199958
PRKD1	-0.403238	-0.289662	-0.860313	-0.570651
PRKD3	-0.80173	-0.26437	-0.59801	-0.33364
PRKRA	-0.163169	0.0667087	-0.354644	-0.421352
PRKRIP1	-0.242883	-0.401005	-0.43851	-0.037505
PRKX	-0.232289	-0.155158	-0.328765	-0.173607
PRMT10	-0.329206	-0.0161834	-0.338947	-0.322764
PRMT3	-0.0296842	0.481931	0.173057	-0.308874
PRNP	-0.00425937	0.373873	-0.762945	-1.13682
PROSER2	-0.0206658	0.155683	0.0200504	-0.135633
PRPF4B	-0.00028248	0.330952	-0.206104	-0.537056
PRPS2	-0.100725	0.333581	-0.475102	-0.808683
PRPSAP1	-0.487991	-0.0970757	-0.328916	-0.23184
PRR12	-0.0215505	-0.143467	-0.36677	-0.223303
PRR5	-0.114975	-0.0862981	-0.274852	-0.188554
PRRC2B	-0.103313	-0.182444	-0.389335	-0.206891
PRRG2	-0.00990439	-0.197296	-0.620336	-0.42304
PRUNE	-0.297574	-0.150024	-0.394515	-0.244491
PRUNE2	-0.323877	-0.138612	-0.243878	-0.105265
PSAT1	-0.323412	0.122163	-0.246892	-0.369055
PSKH1	-0.0229628	-0.0277347	-0.351704	-0.32397
PSMA1	-0.0247649	0.203553	-0.0194875	-0.22304
PSMD4	-0.128486	-0.281535	-0.296142	-0.0146075
PSMD5	-0.29531	-0.451779	-0.563486	-0.111708
PSME3	-0.00445729	-0.116078	-0.307785	-0.191707
PTBP2	-0.0892824	0.385405	-0.364918	-0.750324
PTGFRN	-0.131973	0.024098	-0.339158	-0.363256
PTK2	-0.174221	-0.158383	-0.335937	-0.177554
PTPN11	-0.00345276	-0.136526	-0.171332	-0.0348058
PTPN13	-0.128701	0.0458764	-0.0346839	-0.0805604
PTPRE	-0.0560566	-0.360732	-0.894166	-0.533434
PTPRF	-0.318339	-0.456454	-0.525829	-0.069375
PTPRS	-0.0820521	-0.201324	-0.216861	-0.0155374
PUM1	-0.108779	-0.181932	-0.242444	-0.0605121
PUM2	-0.218567	-0.218847	-0.467264	-0.248417
PVRL2	-0.160645	-0.258031	-0.581826	-0.323795
PXK	-0.345281	-0.286094	-0.649552	-0.363458
QKI	-0.317474	-0.194999	-0.197513	-0.00251328
QSER1	-0.76979	-0.791813	-0.971803	-0.17999
QTRT1	-0.0967602	-0.476049	-0.628191	-0.152142
RAB11FIP1	-0.344012	-0.424108	-0.532734	-0.108626
RAB11FIP4	-0.0906772	0.0285137	-0.0709102	-0.0994239
RAB12	-0.151247	0.0436005	-0.119251	-0.162852
RAB27B	-0.0290598	0.43747	-0.123944	-0.561414
RAB28	-0.341776	-0.024898	-0.218516	-0.193618
RAB30	-0.25167	-0.187186	-0.845417	-0.658231
RAB3D	-0.0112221	-0.111348	-0.47345	-0.362102
RAB3GAP2	-0.224621	-0.144315	-0.216357	-0.0720428
RAB40C	-0.151176	-0.422016	-0.562772	-0.140756
RAB5B	-0.0899363	-0.10089	-0.126951	-0.0260613
RAB6A	-0.120543	0.0386428	-0.340831	-0.379474
RAB8B	-0.237301	-0.03963	-0.546248	-0.506618
RABEP2	-0.0658678	-0.0896	-0.173174	-0.083574
RABGAP1	-0.0427072	-0.0777248	-0.247399	-0.169674
RABL2A	-0.977906	-0.382431	-0.507692	-0.125261
RABL2B	-0.214111	-0.224816	-0.591099	-0.366283
RAD17	-0.0994609	0.115949	-0.346834	-0.462782
RAD21	-0.218772	-0.04003	-0.324107	-0.284077
RAD23B	-0.295421	-0.26683	-0.549569	-0.282739
RAD50	-0.200107	-0.0870775	-0.279269	-0.192192
RAD51	-0.152029	0.156762	-0.219723	-0.376485
RAI1	-0.139194	0.392851	-0.320807	-0.713658
RAI14	-0.193651	-0.332469	-0.477802	-0.145333
RALGDS	-0.0196481	-0.195763	-0.501393	-0.305629
RALGPS2	-0.0271201	0.102162	-0.0197159	-0.121878
RANBP10	-0.045607	0.0765026	-0.195671	-0.272174
RANBP9	-0.112941	0.326065	-0.295761	-0.621825
RAP1GAP2	-0.109266	0.131128	-0.0772915	-0.208419
RAPGEF1	-0.0510592	0.0940223	-0.213799	-0.307821
RAPGEF2	-0.00329378	0.705245	-0.64877	-1.35402
RARG	-0.210163	-0.20508	-0.466264	-0.261185
RASA3	-0.143038	0.0158948	-0.155204	-0.171099
RASSF3	-0.455174	-0.29796	-0.924759	-0.626799
RASSF5	-0.732116	0.0303403	-1.03307	-1.06341
RAVER2	-0.467098	-0.029043	-0.448445	-0.419402
RB1CC1	-0.168368	0.552205	-0.116002	-0.668207
RBBP5	-0.21727	-0.255105	-0.425238	-0.170133
RBBP7	-0.109486	0.0919592	-0.127008	-0.218968
RBL2	-0.271273	0.34001	-0.31313	-0.65314
RBM26	-0.394298	-0.12688	-0.432122	-0.305243
RBM27	-0.0343588	0.0199475	-0.104717	-0.124665
RBM39	-0.00845375	0.033575	-0.407324	-0.440899
RBM48	-0.079897	-0.190217	-0.263694	-0.0734774
RBM5	-0.183464	-0.0277535	-0.0790982	-0.0513447
RBM6	-0.244928	-0.200825	-0.35332	-0.152495
RCBTB1	-0.0261797	0.459339	0.136873	-0.322466
RCOR1	-0.0313645	0.456343	-0.0586767	-0.51502
RCOR3	-0.0867582	0.150999	-0.402923	-0.553922
RDH11	-0.224413	-0.131814	-0.266233	-0.13442
REEP3	-0.362586	-0.0595773	-0.611103	-0.551526
RERE	-0.293922	0.235483	-0.294515	-0.529998
RFC1	-0.0515827	-0.196512	-0.427357	-0.230845
RFC5	-0.142188	0.303743	0.0918784	-0.211865
RFWD2	-0.21331	-0.253501	-0.488208	-0.234707
RFX1	-0.0833004	-0.21759	-0.220867	-0.00327775
RFX3	-0.562355	-0.476025	-0.662325	-0.1863
RGMB	-0.338896	0.0213473	-0.0289447	-0.050292
RHOQ	-0.138811	-0.200684	-0.785089	-0.584405
RILPL1	-0.321909	-0.433875	-0.434231	-0.00035627
RILPL2	-0.418852	-0.0754308	-0.844917	-0.769486
RIMKLA	-0.563257	-0.720983	-1.26484	-0.54386
RIN2	-1.45901	-1.25267	-1.57031	-0.317643
RIPK2	-0.205613	-0.0413603	-0.541203	-0.499843
RMDN1	-0.100627	-0.146436	-0.193717	-0.0472805
RNF111	-0.184372	0.0348448	-0.0171226	-0.0519673
RNF114	-0.175297	0.169784	-0.40398	-0.573764
RNF130	-0.186611	-0.102482	-0.288572	-0.186091
RNF135	-0.0227681	0.0590033	-0.295313	-0.354316
RNF138	-0.109997	0.298242	-0.539007	-0.837248
RNF14	-0.0775377	0.352245	0.142406	-0.209839
RNF144A	-0.386456	0.0719962	-0.0039699	-0.0759661
RNF145	-0.0220401	0.0969627	-0.177331	-0.274294
RNF170	-0.0950256	0.158063	-0.130384	-0.288447
RNF2	-0.364095	-0.029543	-0.645461	-0.615918
RNF213	-0.355238	0.287396	-0.276131	-0.563526
RNF214	-0.135728	0.00640769	-0.330178	-0.336586
RNF216	-0.0830083	-0.318634	-0.43557	-0.116935
RNF34	-0.126301	0.267254	0.0134532	-0.253801
RNF38	-0.0466984	0.480889	-0.184995	-0.665885
RNF8	-0.273703	-0.348746	-0.472945	-0.124199
RNMT	-0.176721	0.174657	-0.273949	-0.448605
RNPS1	-0.174546	-0.0767181	-0.306742	-0.230024
ROCK1	-0.00519667	0.0165314	-0.179659	-0.196191
RORC	-0.403342	-0.398531	-0.884058	-0.485527
RP11-159D12.5	-0.159766	-0.0288747	-0.133792	-0.104917
RP11-345J4.5	-0.0385779	0.184423	0.0322194	-0.152204
RPA3-AS1	-0.114171	0.58213	0.201444	-0.380686
RPAIN	-0.0532386	-0.0465927	-0.110265	-0.0636721
RPF2	-0.0261474	-0.211152	-0.446185	-0.235033
RPH3AL	-0.217256	-0.431304	-0.663465	-0.232161
RPIA	-0.210153	0.444077	-0.1234	-0.567477
RPL23A	-0.0762952	0.256301	-0.258748	-0.515049
RPL24	-0.0481315	-0.137267	-0.194001	-0.0567342
RPP40	-0.271883	-0.16212	-0.169179	-0.00705871
RPRD1A	-0.0249819	0.0504007	-0.394459	-0.444859
RPS11	-0.205573	-0.438884	-0.545974	-0.107089
RPS5	-0.0642406	-0.197171	-0.215024	-0.0178538
RPS6KA1	-0.121909	-0.0723225	-0.555517	-0.483194
RPS6KA5	-0.207254	0.0526484	-0.404598	-0.457246
RPUSD2	-0.0799197	0.0683874	-0.0675452	-0.135933
RSAD1	-0.161471	-0.230546	-0.340463	-0.109918
RSBN1	-0.295889	-0.281264	-0.341971	-0.0607077
RSBN1L	-0.164229	-0.0675579	-0.131127	-0.0635693
RSRC1	-0.0610581	-0.0414987	-0.207329	-0.165831
RTN3	-0.327091	-0.260482	-0.797947	-0.537465
RTN4RL1	-0.414171	-0.27746	-0.364536	-0.0870763
RTN4RL2	-0.105548	-0.240128	-0.314306	-0.0741783
RUFY2	-0.182776	0.506125	-0.444474	-0.950598
RWDD2B	-0.082768	-0.0609093	-0.0928083	-0.0318989
RYBP	-0.0883259	-0.270986	-0.590467	-0.31948
S100PBP	-0.339487	-0.259237	-0.594211	-0.334974
SAAL1	-0.0860675	-0.0958224	-0.259755	-0.163933
SAMD8	-0.263548	-0.0399588	-0.5426	-0.502641
SARM1	-0.0104545	-0.247397	-0.580339	-0.332942
SCAI	-0.563137	0.258351	-0.187494	-0.445845
SCAMP5	-0.0267467	0.089198	-0.28546	-0.374658
SCARB1	-0.107339	-0.0463251	-0.317583	-0.271258
SCARB2	-0.110358	0.102168	-0.417319	-0.519487
SCCPDH	-0.962452	-0.871731	-1.08029	-0.208555
SCFD1	-0.0862943	0.0436511	-0.241839	-0.28549
SCMH1	-0.048588	-0.227085	-0.230096	-0.00301134
SCOC	-0.100772	0.261847	0.160446	-0.101401
SCYL3	-0.0182599	0.367465	-0.327147	-0.694612
SDCCAG8	-0.0739177	0.0778094	-0.16827	-0.246079
SDHA	-0.0295293	-0.042055	-0.195858	-0.153803
SEC24A	-0.0822381	0.0578874	-0.300756	-0.358644
SEC24D	-0.480322	-0.356564	-0.541148	-0.184584
SEL1L3	-0.24551	-0.0182243	-0.247891	-0.229666
SEMA4A	-0.0738035	-0.184558	-0.230716	-0.0461577
SEMA4B	-0.335286	-0.680958	-0.766127	-0.0851682
SENP6	-0.311771	-0.390576	-0.632995	-0.242419
SEPN1	-0.269744	-0.653052	-0.869629	-0.216577
SERBP1	-0.0406958	0.000614273	-0.314157	-0.314771
SERP1	-0.0804847	0.0683402	-0.00472688	-0.0730671
SERPINI1	-0.100607	0.0182425	-0.332267	-0.35051
SESN3	-0.238761	0.0208539	-0.22708	-0.247934
SETD5	-0.355558	-0.407064	-0.472425	-0.0653607
SETD7	-0.00947856	0.0709474	-0.4268	-0.497748
SETDB1	-0.292897	0.26116	-0.23356	-0.49472
SETDB2	-0.00470508	0.00815015	-0.424113	-0.432263
SETMAR	-0.190231	0.0122836	-0.064842	-0.0771256
SETX	-0.00787174	0.0746966	-0.0726299	-0.147326
SF1	-0.0958077	-0.0665291	-0.257253	-0.190724
SF3B1	-0.064694	0.0164625	-0.410066	-0.426528
SF3B14	-0.0796412	0.157344	-0.105761	-0.263105
SF3B3	-0.0190649	-0.191816	-0.433311	-0.241495
SFT2D2	-0.0528912	-0.124787	-0.294715	-0.169929
SFXN1	-0.00843031	0.0133035	-0.220085	-0.233389
SFXN4	-0.0960856	-0.206896	-0.329011	-0.122115
SGMS2	-0.302597	-0.0877214	-0.471323	-0.383602
SGOL1	-0.189861	-0.0391591	-0.125062	-0.0859026
SGOL2	-0.0737457	0.32898	-0.0720171	-0.400997
SH2B3	-0.306536	-0.307025	-0.416238	-0.109213
SH3BP4	-0.00467001	0.469494	-0.523728	-0.993222
SH3D19	-0.515134	-0.37911	-0.458979	-0.0798688
SH3KBP1	-0.0864193	0.206184	-0.0640643	-0.270249
SHISA5	-0.100987	-0.0860182	-0.611678	-0.52566
SHROOM3	-0.0452015	0.049712	0.0303131	-0.019399
SIK2	-0.230739	-0.113704	-0.151946	-0.0382413
SIKE1	-0.0948375	0.208632	0.107094	-0.101538
SIM2	-0.156512	0.56522	-0.244278	-0.809498
SIRT2	-0.0667677	-0.249444	-0.335953	-0.0865084
SIRT3	-0.383552	-0.145063	-0.683208	-0.538145
SIRT5	-0.518294	-0.244671	-0.524044	-0.279373
SIX4	-0.000497076	0.332422	-0.134011	-0.466433
SKA2	-0.057321	0.124213	-0.13373	-0.257943
SLAIN1	-0.128115	0.354419	-0.465023	-0.819442
SLC10A7	-0.113174	0.0989281	0.0263286	-0.0725995
SLC12A7	-0.161153	-0.127343	-0.508745	-0.381402
SLC16A1	-0.831479	-0.649691	-1.15182	-0.502125
SLC16A2	-0.653389	-0.532922	-0.537256	-0.00433398
SLC16A7	-0.67779	-0.646628	-0.793614	-0.146986
SLC16A9	-0.258144	-0.416615	-0.525663	-0.109048
SLC22A18	-0.394845	-0.517094	-0.690772	-0.173678
SLC23A2	-0.259983	0.0400925	-0.0762585	-0.116351
SLC25A12	-0.097903	0.139829	0.0389896	-0.10084
SLC25A24	-0.515893	0.283105	-0.585787	-0.868891
SLC25A36	-0.0507019	0.00883407	-0.0658884	-0.0747224
SLC25A45	-0.118267	0.0201216	-0.37899	-0.399111
SLC27A1	-0.664539	-0.864684	-0.904849	-0.0401651
SLC27A2	-0.152736	-0.351792	-0.535817	-0.184025
SLC2A1	-0.125214	-9.16276e-05	-0.105637	-0.105545
SLC30A4	-0.160767	0.0375194	-0.0795962	-0.117116
SLC35E2	-0.0656397	0.432329	-0.0235555	-0.455884
SLC35E2B	-0.238451	-0.228245	-0.261034	-0.0327895
SLC38A1	-0.0235478	-0.033664	-0.123733	-0.0900686
SLC38A9	-0.0266532	-0.0253406	-0.270359	-0.245018
SLC41A1	-0.179854	0.6077	-0.647166	-1.25487
SLC44A1	-0.537397	-0.12402	-0.233808	-0.109788
SLC44A3	-0.0365111	0.321683	0.0525795	-0.269104
SLC44A4	-1.10648	-0.927679	-1.07187	-0.144188
SLC6A11	-0.354041	-0.469435	-0.614589	-0.145154
SLC6A9	-0.369601	-0.52407	-0.527247	-0.00317659
SLC7A1	-0.361545	-0.168229	-0.676637	-0.508408
SLC7A11	-0.213634	0.00676545	-0.0241476	-0.030913
SLC7A2	-0.10763	0.00132298	-0.15594	-0.157263
SLC8B1	-0.415791	0.389793	0.080213	-0.30958
SLFN5	-0.120089	0.270029	-0.414384	-0.684413
SMAD4	-0.138807	0.0776126	-0.0971149	-0.174727
SMAD5	-0.186468	-0.101872	-0.214986	-0.113114
SMARCA2	-0.231497	0.0583267	-0.214862	-0.273188
SMARCC1	-0.00556965	-0.0340199	-0.234926	-0.200906
SMC3	-0.0467291	0.261312	0.165323	-0.0959888
SMC4	-0.125941	-0.107496	-0.230222	-0.122726
SMC5	-0.2266	-0.177809	-0.245394	-0.067585
SMEK2	-0.0961028	0.332599	0.181431	-0.151168
SMN1	-0.297237	0.149789	-0.367979	-0.517767
SMPDL3B	-0.166359	-0.294245	-0.89816	-0.603914
SMURF2	-0.0152907	0.0665364	-0.158319	-0.224855
SNAP47	-0.0385025	0.398344	-0.179562	-0.577905
SNRPA1	-0.0741319	0.253742	-0.0482952	-0.302038
SNRPE	-0.329408	-0.211892	-0.803153	-0.591261
SNTA1	-0.216334	-0.225293	-0.226275	-0.000981987
SNX10	-0.529609	-0.0952403	-0.417075	-0.321834
SNX27	-0.230045	-0.173934	-0.319307	-0.145373
SNX9	-0.201394	0.135701	-0.236858	-0.372559
SORBS2	-0.649117	-0.646403	-0.658015	-0.0116121
SORL1	-1.02277	-0.373698	-0.841264	-0.467566
SORT1	-0.387541	-0.108812	-0.109463	-0.000650547
SPATA2L	-0.0488727	-0.574494	-0.618969	-0.044474
SPATS2	-0.132953	-0.0788043	-0.484536	-0.405732
SPCS2	-0.298605	0.138316	-0.0207195	-0.159036
SPIDR	-0.159005	-0.182369	-0.241623	-0.0592533
SPIN1	-0.11113	0.3016	-0.150526	-0.452126
SPINT2	-0.120578	0.134638	-0.573201	-0.707839
SPIRE1	-0.0302941	0.357151	-0.10194	-0.459091
SPOPL	-0.0261293	0.247874	-0.505994	-0.753868
SPTLC1	-0.132654	0.323195	-0.210897	-0.534092
SQSTM1	-0.0461576	0.0181583	-0.508306	-0.526464
SRC	-0.0411003	-0.258976	-0.795167	-0.53619
SRCIN1	-1.38724	-1.50044	-1.55295	-0.0525045
SRD5A1	-0.0586161	0.470134	-0.194669	-0.664803
SREBF1	-0.214411	-0.0317157	-1.36678	-1.33506
SREBF2	-0.376001	-0.551665	-0.755104	-0.203439
SREK1	-0.308586	-0.449227	-0.530486	-0.0812597
SRPK2	-0.136312	0.101731	-0.213674	-0.315406
SRR	-0.0885429	-0.218957	-0.511614	-0.292657
SRRM1	-0.324691	-0.152321	-0.339146	-0.186825
SRSF4	-0.240223	-0.310494	-0.400886	-0.0903914
SSBP2	-0.198659	0.34331	-0.161622	-0.504932
SSH3	-0.133813	-0.264981	-0.355953	-0.0909722
SSR2	-0.225913	-0.237875	-0.38936	-0.151486
ST3GAL1	-0.205474	-0.346176	-0.712545	-0.366369
STAMBP	-0.0121068	0.120064	-0.163902	-0.283967
STAP2	-0.516574	-0.753733	-0.835834	-0.082101
STEAP1	-0.226185	-0.0452131	-0.380722	-0.335509
STIM1	-0.109662	-0.214878	-0.261417	-0.0465395
STK24	-0.308249	-0.0938075	-0.544232	-0.450424
STK33	-0.233704	0.233395	0.153071	-0.0803241
STK38L	-0.563451	-0.162801	-0.696933	-0.534132
STRBP	-0.291199	-0.310045	-0.469946	-0.159901
STX12	-0.0836487	0.0221978	-0.373997	-0.396195
STX6	-0.345822	-0.309106	-0.374281	-0.0651741
STX7	-0.267382	0.18198	0.129805	-0.052175
STXBP1	-0.517203	-0.374613	-0.839781	-0.465168
SUCLG2	-0.233466	-0.0856497	-0.178155	-0.0925057
SUCO	-0.141646	0.115715	-0.401948	-0.517663
SUDS3	-0.212053	-0.395858	-1.1625	-0.766645
SUGP2	-0.0188918	0.20087	-0.00785994	-0.20873
SULT1A1	-0.116563	-0.318469	-0.435885	-0.117416
SULT2B1	-1.66753	-1.64157	-1.67695	-0.0353823
SUMO1	-0.153851	-0.116551	-0.61698	-0.500429
SUMO2	-0.190841	-0.284967	-0.649795	-0.364827
SWAP70	-0.731612	-0.594843	-0.809045	-0.214202
SYBU	-0.246409	0.24388	0.0941974	-0.149683
SYNRG	-0.06408	-0.0590481	-0.571757	-0.512709
SYPL1	-0.0375136	0.394476	0.385657	-0.00881894
SZT2	-0.0547487	-0.25792	-0.369868	-0.111948
TADA1	-0.360378	-0.210108	-0.620079	-0.409972
TAF11	-0.225853	0.057021	-1.07376	-1.13078
TAF15	-0.029639	-0.0286194	-0.270566	-0.241947
TAF2	-0.117476	0.650167	0.0187435	-0.631424
TAF4B	-0.210404	-0.0758888	-0.16361	-0.0877214
TAF5	-0.018137	0.340605	-0.289759	-0.630364
TAF5L	-0.0914961	0.0544552	-0.142308	-0.196763
TAF7	-0.0523371	0.262931	-0.248813	-0.511744
TAMM41	-0.173877	0.000953218	-0.105286	-0.106239
TANC1	-0.243283	0.0041406	-0.247145	-0.251286
TAOK1	-0.119324	-0.0828129	-0.125777	-0.0429644
TAPT1	-0.182713	-0.0381908	-0.48796	-0.44977
TARBP1	-0.21042	0.631798	-0.433541	-1.06534
TARSL2	-0.547552	-0.34757	-0.576411	-0.228841
TATDN3	-0.000306588	-0.230629	-0.332192	-0.101563
TAZ	-0.499092	-0.355677	-0.502927	-0.14725
TBC1D15	-0.0339355	-0.0138686	-0.328587	-0.314718
TBC1D16	-0.120285	-0.0572995	-0.240908	-0.183609
TBC1D2B	-0.341654	0.0441508	-0.508858	-0.553009
TBC1D30	-0.108853	0.131414	-0.140879	-0.272294
TBC1D9B	-0.0473513	-0.0714633	-0.171816	-0.100352
TBK1	-0.0850544	0.383341	-0.056027	-0.439368
TBL1XR1	-0.272454	-0.142035	-0.528641	-0.386606
TBP	-0.0675695	-0.000242129	-0.20103	-0.200787
TBX1	-0.316357	0.0500551	-1.36115	-1.4112
TBX3	-0.022168	0.253333	-0.307154	-0.560487
TC2N	-0.532007	-0.40072	-0.591867	-0.191148
TCEA1	-0.180339	0.062413	-0.479116	-0.541529
TCF3	-0.134702	-0.0607932	-0.739479	-0.678685
TCTN3	-0.0327439	-0.122376	-0.186965	-0.0645897
TDRP	-0.326043	0.0275167	-0.110017	-0.137534
TEAD3	-0.445139	-0.173999	-0.487149	-0.31315
TERF1	-0.184388	0.0179615	-0.101993	-0.119955
TES	-0.212739	-0.210845	-0.516377	-0.305532
TESK2	-0.0520085	0.578126	-0.0331613	-0.611288
TET2	-0.10684	-0.170692	-0.424852	-0.25416
TFAP4	-0.215961	-0.293222	-0.470961	-0.17774
TGFBR1	-0.286804	-0.0530193	-0.455754	-0.402735
THEM4	-0.187519	-0.213233	-0.57775	-0.364516
THRA	-0.307613	-0.179033	-0.240991	-0.0619581
THRB	-0.0873743	-0.00286678	-0.161821	-0.158954
THUMPD2	-0.210664	0.222787	-0.350482	-0.573269
TIAL1	-0.0182676	-0.0101236	-0.247915	-0.237792
TIMP2	-0.853243	-0.928769	-1.24367	-0.3149
TJAP1	-0.161131	0.241954	-0.401937	-0.643891
TJP2	-0.0352514	-0.083529	-0.086365	-0.00283598
TLDC1	-0.00948315	1.19106	-0.241761	-1.43282
TLE2	-0.482522	-0.529786	-0.835377	-0.305592
TM9SF2	-0.0273637	0.391405	-0.0965051	-0.487911
TM9SF4	-0.194731	0.0999225	-0.0478294	-0.147752
TMC4	-0.278421	-0.268437	-0.391495	-0.123058
TMCO3	-0.0958379	0.394711	-0.367859	-0.76257
TMED10	-0.100899	-0.109089	-0.380584	-0.271495
TMED8	-0.147128	-0.259507	-0.286511	-0.027004
TMEFF2	-0.127265	0.229221	-0.234149	-0.46337
TMEM135	-0.16712	0.37854	-0.279783	-0.658324
TMEM143	-0.444316	-0.30163	-0.669885	-0.368255
TMEM154	-0.636514	0.0728132	-0.0239411	-0.0967543
TMEM161A	-0.187573	-0.460558	-0.654547	-0.19399
TMEM161B	-0.2689	0.121406	-0.163648	-0.285054
TMEM206	-0.512817	0.11861	-0.519152	-0.637761
TMEM230	-0.147644	0.179482	-0.0211957	-0.200677
TMEM231	-0.461327	0.0249261	-0.261868	-0.286794
TMEM245	-0.161564	-0.159271	-0.460022	-0.300751
TMEM254	-0.27148	0.135599	-0.250529	-0.386127
TMEM39B	-0.095156	-0.26258	-0.35459	-0.0920096
TMEM45B	-0.722756	-0.319164	-0.754835	-0.435672
TMEM51	-0.0752144	0.216044	-0.653391	-0.869435
TMEM57	-0.0152813	0.12138	-0.165917	-0.287297
TMEM63A	-0.957227	-0.264427	-0.493552	-0.229126
TMEM65	-0.00735448	0.452171	-0.251446	-0.703617
TMEM69	-0.0692077	0.449581	-0.627439	-1.07702
TMEM87B	-0.07018	-0.0035426	-0.185153	-0.181611
TMEM98	-0.664961	-0.610367	-1.16982	-0.55945
TMPO	-0.0583322	0.135766	-0.41188	-0.547646
TMPRSS2	-0.540651	-0.409423	-0.93763	-0.528207
TMTC3	-0.147594	0.00986164	-0.714196	-0.724058
TMTC4	-0.22247	0.0378602	-0.0610733	-0.0989335
TNFRSF10C	-0.0618616	-0.151978	-0.657418	-0.50544
TNFRSF19	-0.782711	-0.424153	-0.846894	-0.422741
TNK2	-0.412182	-0.477553	-0.675255	-0.197702
TNKS	-0.0242426	-0.0445852	-0.351117	-0.306532
TNKS2	-0.0868246	0.060389	-0.0851805	-0.145569
TOB1	-0.153108	0.123948	-0.429507	-0.553455
TOM1L1	-0.301393	-0.253782	-0.312197	-0.0584144
TOX4	-0.163963	-0.199682	-0.51129	-0.311608
TP53	-0.0161932	-0.108059	-0.554502	-0.446443
TP53BP2	-0.192685	-0.202809	-0.789324	-0.586514
TPCN1	-0.257528	-0.383266	-0.412947	-0.0296806
TPD52	-0.277459	-0.182838	-0.22653	-0.0436918
TPM4	-0.0801083	0.0641271	-0.472509	-0.536636
TPR	-0.320994	0.234262	0.104553	-0.129709
TPRA1	-0.108998	-0.52397	-0.732817	-0.208847
TRAF3	-0.30381	0.327527	-0.35059	-0.678116
TRAF3IP2	-0.499489	-0.324159	-0.339415	-0.0152558
TRAK1	-0.290207	-0.153957	-0.224132	-0.070175
TRERF1	-1.06169	-0.99092	-1.03276	-0.0418368
TRIM11	-0.14661	-0.281952	-0.612808	-0.330856
TRIM16	-0.0607743	-0.0180239	-0.0828228	-0.0647989
TRIM2	-0.287167	-0.340981	-0.426388	-0.0854068
TRIM44	-0.141566	-0.115602	-0.327775	-0.212172
TRIM5	-0.0624062	0.0664071	-0.3717	-0.438107
TRIT1	-0.330835	-0.12494	-0.481551	-0.35661
TRMT11	-1.07992	-0.256112	-0.524438	-0.268326
TRMT61B	-0.465032	-0.300578	-0.954754	-0.654176
TRNT1	-0.153346	0.0439711	-0.0352733	-0.0792443
TRPC4AP	-0.205321	-0.0685197	-0.175102	-0.106583
TSC22D1	-0.121969	0.137979	-0.161733	-0.299712
TSC22D3	-0.31148	-0.145466	-0.909162	-0.763697
TSC22D4	-0.0594185	-0.203943	-0.810129	-0.606186
TSEN15	-0.196616	-0.0914662	-0.563171	-0.471705
TSEN2	-0.144046	0.426384	-0.145615	-0.571999
TSG101	-0.207004	0.593125	0.503126	-0.0899985
TSPAN14	-0.0439032	0.0966823	-0.0862923	-0.182975
TSPAN15	-0.300875	-0.486345	-0.859225	-0.37288
TSPAN3	-0.326701	-0.259975	-0.434344	-0.174369
TSPAN33	-0.0482392	-0.258617	-0.5964	-0.337783
TSPAN9	-0.611231	0.0688279	-0.0441026	-0.11293
TSPYL2	-0.157369	-0.253327	-0.549167	-0.29584
TTC26	-0.125446	0.196336	-0.463872	-0.660208
TTC27	-0.0624911	0.296468	0.236112	-0.0603556
TTC39B	-0.620746	-0.475872	-0.504814	-0.0289421
TTC7B	-0.383168	-0.447246	-0.616217	-0.16897
TTF1	-0.0110261	-0.062484	-0.560389	-0.497905
TTI1	-0.0659385	-0.416233	-0.419339	-0.0031062
TTLL1	-0.0366245	-0.161622	-0.191426	-0.029804
TTLL5	-0.225418	0.0990288	-0.307976	-0.407004
TTYH3	-0.286473	-0.0729428	-0.478076	-0.405133
TUSC3	-0.0119493	0.0275172	0.00257402	-0.0249432
TVP23B	-0.0394174	0.0543389	-0.479554	-0.533893
TWSG1	-0.0362152	0.408837	-0.0955657	-0.504403
UACA	-0.517482	-0.100038	-0.856979	-0.756941
UAP1	-0.374228	-0.194874	-0.36949	-0.174616
UBA2	-0.0274756	0.237231	-0.14914	-0.386371
UBAC2	-0.151358	0.246225	-0.266197	-0.512422
UBAP2	-0.144571	-0.152648	-0.220278	-0.0676308
UBE2D2	-0.292902	0.134986	-0.230844	-0.36583
UBE2D3	-0.0158827	0.0887311	-0.516	-0.604731
UBE2E1	-0.0766118	0.257529	-0.731001	-0.98853
UBE2H	-0.358144	-0.154625	-0.444062	-0.289437
UBE2Q2	-0.0289191	0.25709	-0.541706	-0.798796
UBE2R2	-0.138149	-0.110681	-0.26013	-0.149448
UBE2T	-0.141328	0.41549	-0.527713	-0.943203
UBE4B	-0.0677717	-0.113157	-0.225972	-0.112815
UBQLN1	-0.00766889	0.216833	-0.477264	-0.694098
UBR3	-0.0412835	0.258796	0.00190321	-0.256893
UBTD2	-0.0572344	0.0910033	-0.281875	-0.372878
UBXN1	-0.271778	-0.0647254	-0.262789	-0.198064
UBXN2B	-0.0398639	0.298169	-0.287809	-0.585978
UBXN4	-0.164109	0.113976	-0.28121	-0.395186
UCK2	-0.0529811	0.415133	-0.406827	-0.82196
UFL1	-0.0706824	0.352894	0.0235527	-0.329341
UFSP2	-0.192716	0.00940056	-0.222444	-0.231844
UGP2	-0.00225959	-0.0710147	-0.283034	-0.212019
UGT2B11	-0.862055	-0.507136	-1.14408	-0.636945
UGT2B15	-1.98169	-2.08576	-2.47559	-0.389829
UGT2B17	-2.34304	-2.38645	-2.50101	-0.114553
UHMK1	-0.209437	-0.0191267	-0.702979	-0.683852
UHRF1BP1L	-0.360465	0.0594394	-0.0307255	-0.0901649
UHRF2	-0.204613	0.106347	-0.564368	-0.670715
ULK2	-0.292122	0.175341	-0.271734	-0.447076
UNC93B1	-0.0523922	-0.184927	-0.287613	-0.102686
UPF2	-0.0296736	0.408676	0.0912744	-0.317401
UPRT	-0.0801501	0.641888	-0.467693	-1.10958
UQCRC2	-0.0294245	0.059018	-0.00192187	-0.0609398
USP13	-0.124172	0.0280341	-0.428657	-0.456691
USP24	-0.034239	-0.12053	-0.139622	-0.0190919
USP30	-0.0524261	-0.00193649	-0.340535	-0.338598
USP31	-0.0523404	0.295269	-0.131359	-0.426628
USP34	-0.0621278	-0.054229	-0.208922	-0.154693
USP36	-0.0247405	0.156638	0.142632	-0.0140056
USP48	-0.139252	0.361852	-0.0359876	-0.39784
USP6NL	-0.274734	0.124504	-0.0334532	-0.157957
UTRN	-0.237718	-0.108698	-0.483021	-0.374323
UXT	-0.0297685	-0.268872	-0.315554	-0.0466825
VIPR1	-0.202511	0.14383	-0.408144	-0.551974
VPS29	-0.350603	0.0552987	-0.298874	-0.354172
VPS37A	-0.0742534	0.27656	0.157382	-0.119178
VPS37B	-0.247115	-0.330716	-0.367	-0.0362837
VPS37C	-0.246544	-0.149883	-0.783847	-0.633964
VPS41	-0.0297632	0.297077	-0.196497	-0.493574
VPS72	-0.259733	0.105646	-0.416693	-0.522339
VTA1	-0.0518521	0.100181	-0.104375	-0.204556
VWA9	-0.151005	0.21049	-0.114759	-0.325249
WAC	-0.133908	0.135012	-0.178912	-0.313924
WASF3	-0.0392623	0.326961	-0.03768	-0.364641
WDFY3	-0.228614	0.159047	-0.140348	-0.299394
WDR11	-0.157946	0.315538	0.270759	-0.0447784
WDR26	-0.187727	-0.0297091	-0.229903	-0.200194
WDR35	-0.472763	-0.340821	-0.555284	-0.214463
WDR45B	-0.118146	0.0506013	-0.0590844	-0.109686
WDR48	-0.132393	-0.332473	-0.607602	-0.275129
WDR59	-0.0384751	0.467525	-0.236847	-0.704372
WDR6	-0.19066	-0.515685	-0.532355	-0.01667
WDR75	-0.0693562	-0.203473	-0.656437	-0.452963
WDR76	-0.493475	-0.353059	-0.930213	-0.577154
WDYHV1	-0.175662	0.264983	0.135042	-0.129941
WHSC1L1	-0.283852	0.0961951	-0.0463841	-0.142579
WIPF2	-0.0857871	-0.298767	-0.302035	-0.00326811
WNK2	-0.365471	-0.727628	-0.731996	-0.00436831
WNK3	-0.0619101	-0.12411	-0.159217	-0.0351078
WNT10B	-0.298068	-0.188405	-0.67741	-0.489005
WNT7B	-0.0477959	-0.363698	-0.371195	-0.0074965
WRN	-0.465175	-0.199458	-0.308967	-0.109509
WRNIP1	-0.217496	0.285009	0.203804	-0.0812056
WSB1	-0.536231	-0.138868	-0.692842	-0.553974
WSB2	-0.123878	-0.248653	-0.293985	-0.0453327
WWC1	-0.0232887	0.0661253	-0.24861	-0.314736
XBP1	-0.392379	-0.0351466	-0.826887	-0.791741
XPO5	-0.146295	0.161257	-0.276816	-0.438074
XPO7	-0.0275299	0.0646236	-0.185334	-0.249958
XPOT	-0.158482	0.839964	-0.574355	-1.41432
XRN1	-0.321912	-0.245983	-0.369482	-0.123499
XYLT2	-0.262654	0.241024	-1.02162	-1.26264
YAP1	-0.430905	-0.107284	-0.37368	-0.266396
YARS	-0.0759822	-0.193238	-0.329165	-0.135927
YEATS2	-0.347576	0.205954	-0.477473	-0.683427
YES1	-0.0693771	0.0413955	-0.13264	-0.174036
YIPF4	-0.509516	-0.38913	-1.04775	-0.658624
YIPF6	-0.0373735	-0.154856	-0.614333	-0.459477
YWHAE	-0.0320161	-0.100874	-0.540504	-0.439631
YY1AP1	-0.08975	0.226499	-0.704066	-0.930564
ZADH2	-0.332901	-0.287675	-0.565038	-0.277362
ZBTB21	-0.0832376	0.0702987	-0.118341	-0.18864
ZBTB25	-0.444212	0.208107	0.131851	-0.0762559
ZBTB38	-0.0786497	0.322873	0.148191	-0.174681
ZBTB40	-0.00868835	0.130056	-0.687209	-0.817265
ZC2HC1A	-0.0745194	0.241731	0.0659504	-0.17578
ZC3H7B	-0.0811494	0.445135	-0.502736	-0.947871
ZC4H2	-0.14122	-0.00294096	-0.339169	-0.336228
ZCCHC11	-0.425341	-0.218087	-0.34201	-0.123923
ZCCHC17	-0.044868	0.0388479	-0.0909562	-0.129804
ZCCHC24	-0.369872	-0.203033	-0.705914	-0.502881
ZCCHC4	-0.00474078	0.180439	0.0768842	-0.103555
ZCCHC8	-0.221835	-0.112257	-0.370587	-0.25833
ZDHHC13	-0.199213	0.676455	-0.30533	-0.981785
ZDHHC18	-0.0378816	-0.292464	-0.737467	-0.445003
ZDHHC4	-0.0543663	-0.0135032	-0.271416	-0.257913
ZDHHC6	-0.0692128	0.545159	-0.610215	-1.15537
ZFC3H1	-0.0344125	1.01003	-0.308609	-1.31864
ZFP30	-0.0839758	0.613395	-0.129593	-0.742988
ZFY	-0.00484636	0.564608	0.0289818	-0.535626
ZFYVE16	-0.232202	-0.12329	-0.334096	-0.210806
ZFYVE20	-0.13244	-0.0630964	-0.382582	-0.319485
ZMIZ1	-0.0934857	-0.236835	-0.37604	-0.139205
ZMYM2	-0.246963	0.0723731	-0.397861	-0.470234
ZMYM5	-0.558771	-0.19	-0.537513	-0.347513
ZMYND11	-0.00260771	0.130959	-0.424949	-0.555909
ZNF106	-0.047385	0.158803	-0.514843	-0.673646
ZNF141	-0.326419	0.803388	0.15923	-0.644158
ZNF146	-0.206286	-0.0355942	-0.137843	-0.102249
ZNF148	-0.0716494	-0.114672	-0.450453	-0.335781
ZNF189	-0.181143	0.324443	-0.477892	-0.802335
ZNF207	-0.190376	-0.0451282	-0.144212	-0.0990838
ZNF217	-0.123667	0.343409	0.157602	-0.185807
ZNF236	-0.499592	-0.170645	-0.381289	-0.210644
ZNF254	-0.0511708	0.402933	-0.0567173	-0.45965
ZNF260	-0.163669	0.149836	-0.0177477	-0.167584
ZNF266	-0.0141809	0.162471	-0.315803	-0.478274
ZNF280D	-0.306158	-0.00521932	-0.0678517	-0.0626324
ZNF292	-0.550797	-0.40629	-0.432147	-0.0258575
ZNF302	-0.210842	-0.148681	-0.150528	-0.00184714
ZNF32	-0.118751	-0.305283	-0.447013	-0.14173
ZNF320	-0.18603	0.102981	-0.202978	-0.305958
ZNF331	-0.108232	-0.151513	-0.255072	-0.103558
ZNF346	-0.0190808	0.124705	-0.103477	-0.228181
ZNF354C	-0.723197	-0.405528	-0.875104	-0.469576
ZNF397	-0.0623084	1.02252	0.377189	-0.64533
ZNF430	-0.162573	-0.443137	-0.614353	-0.171216
ZNF444	-0.0480909	-0.197466	-0.559155	-0.361689
ZNF462	-0.212022	-0.270486	-0.550608	-0.280122
ZNF480	-0.0665237	0.24049	-0.2945	-0.534991
ZNF500	-0.19592	-0.204314	-0.329119	-0.124806
ZNF507	-0.147806	-0.107419	-0.267133	-0.159714
ZNF528	-0.113776	0.0812023	-0.0205946	-0.101797
ZNF532	-0.0963269	0.0852481	-0.222417	-0.307665
ZNF600	-0.491835	-0.129318	-0.523807	-0.394489
ZNF610	-0.280458	-0.358439	-0.411966	-0.053526
ZNF611	-0.0809189	-0.170889	-0.289742	-0.118853
ZNF618	-0.359749	-0.232759	-0.511936	-0.279177
ZNF644	-0.0964854	-0.0341304	-0.268132	-0.234002
ZNF658	-0.118136	0.511718	0.333912	-0.177807
ZNF667	-0.191873	-0.21952	-0.735507	-0.515987
ZNF670	-0.219446	0.495101	-0.618465	-1.11357
ZNF677	-0.67903	-0.217308	-0.408511	-0.191204
ZNF680	-0.173604	0.294094	-0.202126	-0.49622
ZNF701	-0.0717599	0.212211	-0.170388	-0.382598
ZNF710	-0.333639	-0.219909	-0.245863	-0.0259544
ZNF738	-0.321026	0.339527	-0.681345	-1.02087
ZNF76	-0.0696707	0.00282505	-0.268183	-0.271008
ZNF780B	-0.221926	-0.0286289	-0.38615	-0.357521
ZNF782	-0.186301	0.124705	0.0920947	-0.03261
ZNF785	-0.360829	-0.358054	-0.51618	-0.158126
ZNF793	-0.0866252	-0.167651	-0.300535	-0.132885
ZNF808	-0.227048	-0.0464514	-0.410612	-0.36416
ZNF821	-0.314867	0.0108025	-0.194157	-0.20496
ZNF827	-1.07748	-0.8109	-0.922331	-0.111431
ZNF839	-0.11782	-0.0991046	-0.49828	-0.399175
ZNF85	-0.134465	-0.568877	-0.644667	-0.0757904
ZNRF1	-0.176504	-0.412465	-0.632993	-0.220528
ZP3	-0.789604	-0.580163	-0.599011	-0.0188483
ZRANB1	-0.252041	0.0233857	-0.517936	-0.541322
ZRANB2	-0.26525	0.168552	-0.0294043	-0.197956
ZSCAN18	-0.148011	-0.166888	-0.511866	-0.344978
ZSCAN30	-0.0581969	-0.000881157	-0.329991	-0.32911

## Sheet: LNCaP95 Intron 1807 QI genes
LNCaP95 Intronic QI genes
Gene ID	logFC_Exons_RNAcounts_LNCaP95	logFC_ThreePrimeUTR_PACcounts_LNCaP95	logFC_Introns_PACcounts_LNCaP95	PAC-score
MGST1	-0.432794	-0.576706	2.67337	3.25007
ZNF546	-0.71573	-1.02395	2.22229	3.24624
SLC35G1	-0.581196	-0.324522	2.77426	3.09878
C1orf63	-2.91978	-3.21236	-0.215787	2.99657
IMPA1	-0.234985	-0.516653	2.4257	2.94236
ACTG1	-0.361337	-0.427651	2.44	2.86765
NREP	-0.362846	-0.488165	2.15761	2.64578
RPL37A	-0.166245	-0.270284	2.31102	2.5813
SHFM1	-0.314718	-0.309737	2.1579	2.46764
MAP3K13	-0.332576	-0.681489	1.77494	2.45643
DAZAP2	-0.480621	-0.438174	2.01499	2.45317
ATP5G2	-0.486945	-0.855266	1.55434	2.40961
SDHD	-0.282018	0.0732562	2.47518	2.40193
RPL27A	-0.0726585	-0.282959	2.08414	2.3671
METTL6	-0.167633	-1.21169	1.14643	2.35811
MRPL33	-0.0872675	0.153505	2.48359	2.33008
RYK	-0.187922	0.208435	2.53647	2.32803
C2orf69	-0.387572	-0.469809	1.80089	2.2707
AMPD2	-0.351739	-0.213004	2.05015	2.26315
ACADS	-0.546047	-0.879879	1.33769	2.21757
BNIP3L	-1.33239	-1.4788	0.719117	2.19792
CCNG2	-1.34421	-0.979785	1.19128	2.17106
SMIM4	-0.442242	-0.531869	1.62813	2.16
TIMM10B	-0.871223	-0.888546	1.25136	2.13991
RPL31	-0.459797	-0.714789	1.41168	2.12647
PUS10	-0.138094	-2.03376	0.0734147	2.10717
CKMT1B	-0.280901	-0.292449	1.80905	2.10149
RPS24	-0.357791	-0.770416	1.31461	2.08503
PCTP	-0.0681289	-0.37807	1.69769	2.07576
CLDN4	-1.62385	-1.6527	0.422234	2.07494
CLNS1A	-0.368523	-0.402617	1.66013	2.06275
MGMT	-0.943906	-1.28757	0.765756	2.05333
ERMP1	-0.816888	-1.07061	0.978225	2.04884
MACROD1	-0.984278	-1.30281	0.745475	2.04829
ERI2	-0.0850068	-0.247869	1.79733	2.0452
MAP3K8	-1.84606	-3.01884	-0.999449	2.01939
CPOX	-0.405712	-0.30838	1.68339	1.99177
CTBS	-1.00995	-1.0291	0.950714	1.97981
BET1	-0.658327	-0.691462	1.27306	1.96452
CENPN	-0.291491	-1.28871	0.672801	1.96151
BCAR3	-0.865887	-1.33615	0.625211	1.96136
RORA	-1.2019	-1.83079	0.120864	1.95165
SPAG16	-0.872656	-1.01441	0.922492	1.9369
RPS29	-0.393421	-0.920417	1.00679	1.92721
PFKFB3	-1.42105	-1.62707	0.277159	1.90423
HUS1	-0.46928	-0.942475	0.956548	1.89902
HSP90B1	-0.428956	-0.498961	1.3919	1.89086
ISG20	-0.785621	-1.12258	0.767589	1.89017
ZNF775	-0.39403	-0.691677	1.18576	1.87744
TMEM68	-0.0955552	-0.0974523	1.77826	1.87571
ZNF706	-0.394636	0.224773	2.09529	1.87051
FAM13A	-1.94455	-2.08291	-0.229494	1.85342
CLDN12	-1.13739	-1.02492	0.825695	1.85061
THOC3	-0.151355	0.124925	1.96337	1.83844
KLF13	-0.71183	-0.678152	1.15931	1.83746
MCCC2	-0.598559	-1.04088	0.792641	1.83352
RNF165	-0.726827	-0.797985	1.01901	1.817
GPR75-ASB3	-0.204704	-0.0538565	1.7555	1.80936
OARD1	-0.567624	-0.506102	1.29293	1.79903
ZG16B	-0.217806	-1.15172	0.635946	1.78766
EXOC4	-1.06013	-1.19668	0.586705	1.78339
PPOX	-0.468574	-1.04776	0.717812	1.76557
DPY30	-0.569115	-0.643079	1.11941	1.76249
ACTR6	-0.500767	-0.459474	1.29995	1.75943
ZBED5	-0.325023	0.219398	1.97498	1.75558
NOTCH3	-1.56582	-1.52983	0.211481	1.74131
EGLN3	-0.883447	-1.27908	0.441793	1.72088
BLCAP	-0.284248	-0.317548	1.38875	1.70629
CEP152	-0.85354	-0.713316	0.973256	1.68657
AGBL5	-0.529943	-0.934952	0.746904	1.68186
COMMD10	-0.793239	-0.85302	0.818211	1.67123
RAD54B	-0.518113	-0.355328	1.29147	1.6468
ZNF613	-0.0092165	-0.995577	0.629711	1.62529
LPIN2	-0.989317	-1.20919	0.405616	1.61481
NDUFA10	-0.0130532	-0.316727	1.29733	1.61405
C1orf50	-0.0810271	-0.569316	1.044	1.61332
EPN1	-0.0492643	-0.0732203	1.53836	1.61158
RBCK1	-0.781445	-0.968061	0.641819	1.60988
NDEL1	-0.940981	-1.03897	0.568109	1.60708
MITD1	-0.264313	-0.418367	1.18356	1.60193
LZTFL1	-0.250509	-0.917764	0.674317	1.59208
ADORA2B	-0.19326	-0.655642	0.931457	1.5871
AEBP2	-0.375807	-0.682327	0.894294	1.57662
CREBZF	-0.734996	-0.631469	0.939304	1.57077
AHNAK	-0.734529	-0.342767	1.22665	1.56942
IAH1	-0.722526	-0.83064	0.732844	1.56348
C3orf58	-0.387693	-0.00781144	1.55379	1.5616
WEE1	-1.59047	-1.65043	-0.121855	1.52858
RBM4	-0.449369	-0.780546	0.745738	1.52628
WDFY1	-1.40354	-1.57646	-0.0537582	1.5227
MRPL13	-0.51778	-0.378818	1.13107	1.50988
TERF2IP	-0.225985	-0.219142	1.28407	1.50322
UBE2E3	-0.0614151	-0.2525	1.24965	1.50215
GPRC5C	-0.557153	-0.615338	0.885947	1.50129
DNASE1	-1.55595	-2.55133	-1.05436	1.49697
TTC14	-0.812349	-0.055665	1.44118	1.49684
VEGFB	-1.33807	-1.54713	-0.0515391	1.4956
NDUFS3	-0.0254496	-0.436638	1.05677	1.49341
KLK2	-0.404743	-0.365397	1.12342	1.48881
HPRT1	-0.365613	-0.326803	1.1613	1.4881
PPP3CB	-0.127559	-0.175029	1.30855	1.48358
PMPCB	-0.49053	-0.621878	0.857702	1.47958
CHID1	-0.288043	-0.69744	0.776444	1.47388
INCENP	-0.594109	-1.41613	0.050064	1.4662
GLRX	-0.355091	0.0824899	1.54442	1.46193
PLA2G6	-1.24739	-1.69366	-0.232552	1.46111
C4orf21	-0.807029	-1.03688	0.412677	1.44956
BRD8	-0.55776	-0.755332	0.688301	1.44363
CEBPZ-AS1	-0.18901	-0.157435	1.28157	1.439
PHPT1	-0.616207	-1.23719	0.200215	1.43741
PDHX	-0.581331	-1.01858	0.418815	1.43739
CAMK2D	-1.39396	-1.76169	-0.338691	1.423
RPS3	-0.21195	-0.366255	1.05521	1.42146
PAQR3	-0.042462	-0.106803	1.3089	1.4157
TTC39A	-0.87073	-0.870895	0.54273	1.41363
GDF15	-1.37143	-2.38167	-0.974834	1.40684
ACBD6	-0.906428	-1.25813	0.134584	1.39272
CENPA	-0.43635	-0.330549	1.05918	1.38972
RPSA	-0.36224	-0.684302	0.68424	1.36854
ZNF717	-0.124862	-1.05301	0.311964	1.36498
RAB31	-1.76511	-1.99569	-0.637573	1.35811
ST6GALNAC6	-0.346672	-0.942194	0.415733	1.35793
CDC25B	-0.681833	-0.775957	0.580147	1.3561
RNF6	-0.362866	-0.24466	1.10492	1.34958
RPS9	-0.100954	-0.111859	1.23747	1.34933
DDC	-0.320273	-0.518016	0.824653	1.34267
GABBR1	-0.712881	-1.18051	0.153325	1.33384
MSANTD4	-0.0253169	-0.220391	1.1133	1.33369
CPNE3	-0.0670553	0.0181838	1.34759	1.32941
PDK1	-1.29417	-1.48613	-0.157931	1.3282
COL6A2	-0.965261	-1.42062	-0.0926571	1.32796
NPC1	-0.496802	-0.443594	0.882905	1.3265
COG6	-0.494058	-0.324276	0.997081	1.32136
ATF3	-1.40599	-1.55799	-0.239513	1.31848
LTBR	-0.863253	-1.02714	0.288883	1.31602
ATP5L	-0.218713	-0.255022	1.0602	1.31522
PTPN6	-0.497453	-0.68326	0.631944	1.3152
RCL1	-0.0567416	-0.510836	0.792367	1.3032
MLLT3	-0.891823	-1.25885	0.0417372	1.30058
MFSD4	-0.964006	-1.5937	-0.29789	1.29581
NGEF	-1.07977	-1.19825	0.0974506	1.2957
ZBTB25	-0.597211	-0.475279	0.8151	1.29038
MTFR1	-0.561016	-0.551382	0.734856	1.28624
USP25	-0.605306	-1.48542	-0.203595	1.28183
KIAA2026	-0.515264	-0.459523	0.820931	1.28045
ZNF558	-0.0997536	-1.02528	0.253473	1.27876
MARVELD3	-0.0397073	-0.666104	0.609987	1.27609
ZNF865	-0.193542	-0.78547	0.484969	1.27044
PIN4	-0.296569	-0.573087	0.694553	1.26764
KCNMA1	-0.0627334	-0.713287	0.552863	1.26615
SPC24	-0.09628	-0.333775	0.929075	1.26285
TASP1	-0.0265545	0.160083	1.41069	1.25061
MOV10	-0.606374	-0.741524	0.504539	1.24606
GNB5	-0.617175	-0.469709	0.773443	1.24315
UTP23	-0.0560438	0.240952	1.47693	1.23598
CENPH	-0.34378	-0.611178	0.623803	1.23498
GALK2	-0.0923795	-0.114681	1.11685	1.23153
KLHL24	-1.0487	-1.00822	0.222082	1.2303
FRY	-1.42875	-1.87454	-0.644614	1.22992
FAM73A	-0.455075	-0.676129	0.550598	1.22673
CLK3	-0.884731	-0.975074	0.249525	1.2246
KIAA0141	-0.00426122	-0.265954	0.956487	1.22244
RPP40	-0.00782761	-0.464809	0.753424	1.21823
KIAA0020	-0.114145	-0.291965	0.923489	1.21545
PWWP2A	-0.850189	-0.91027	0.301854	1.21212
INSIG2	-1.25666	-1.42926	-0.220247	1.20902
ATP5H	-0.0852221	-0.0929766	1.11366	1.20664
BEND4	-0.348347	-0.725755	0.479859	1.20561
DYRK1B	-0.526643	-0.880179	0.320767	1.20095
ZNF586	-0.598168	-0.723897	0.460808	1.18471
KLHL36	-0.283194	-0.895409	0.288219	1.18363
CCDC57	-0.643695	-1.06184	0.113833	1.17568
SUCLG2	-0.572748	-0.600213	0.574158	1.17437
FAM174B	-1.06609	-1.33317	-0.159038	1.17413
SLC27A5	-0.0830598	-0.654785	0.515622	1.17041
ZNF678	-0.235801	-0.529469	0.621644	1.15111
PPP2R5B	-1.16344	-1.55916	-0.410928	1.14823
JRKL	-0.276611	-0.0220247	1.12568	1.14771
INPP4B	-0.0313152	-0.370378	0.775662	1.14604
MAN2C1	-0.609041	-0.858481	0.287078	1.14556
DERA	-0.40304	-0.361281	0.778	1.13928
FAM160B1	-0.174007	-0.216566	0.921368	1.13793
GLT8D1	-0.654337	-0.693564	0.437259	1.13082
FTO	-0.270626	-0.678969	0.449552	1.12852
STAMBP	-0.14068	-0.516488	0.610882	1.12737
ZNF880	-0.854468	-1.32739	-0.20158	1.12581
RPGRIP1L	-0.0553199	-1.54947	-0.423817	1.12565
DHCR7	-0.221106	0.166495	1.29134	1.12484
CPSF1	-0.893224	-1.03987	0.0793169	1.11918
HIBCH	-0.0990362	-0.267989	0.848173	1.11616
NMT2	-0.190059	-0.900184	0.210596	1.11078
P4HA2	-0.975136	-1.22505	-0.115372	1.10968
ZNF610	-0.292394	-0.659014	0.449593	1.10861
RRM1	-0.120048	-0.353232	0.752916	1.10615
TPRN	-0.118423	0.0603049	1.15664	1.09633
BACH1	-0.840771	-0.311828	0.784049	1.09588
GDPD5	-0.509954	-1.02263	0.0711499	1.09378
PTS	-0.299564	-0.030051	1.05928	1.08933
C20orf196	-0.625096	-1.03407	0.0530631	1.08713
FPGS	-0.0501594	-0.402396	0.679704	1.0821
PDIA5	-0.290218	-0.15666	0.924814	1.08147
PEX11A	-0.436824	-0.90357	0.170919	1.07449
PSMA1	-0.137972	-0.2638	0.807571	1.07137
ING4	-0.970918	-1.36547	-0.294871	1.07059
SUCLA2	-0.513746	-0.66203	0.407406	1.06944
ARSG	-0.509392	-0.998786	0.0656882	1.06447
MXI1	-1.08068	-1.53346	-0.47462	1.05884
LZIC	-0.179164	-0.472399	0.585351	1.05775
RPH3AL	-0.384849	-0.00466601	1.05307	1.05774
ERAP1	-0.324086	-0.0961977	0.958534	1.05473
KATNB1	-0.0370058	-0.555242	0.498309	1.05355
DPH6	-0.119569	0.120117	1.1734	1.05328
KLC1	-0.345151	-0.2518	0.798064	1.04986
ACYP1	-0.400336	-0.582725	0.467079	1.0498
PNPLA8	-0.410405	-0.0752553	0.973602	1.04886
UQCC2	-0.257073	-0.568859	0.47633	1.04519
HS1BP3	-0.156274	-0.46717	0.573706	1.04088
HIST1H2BD	-1.16163	-1.65873	-0.622991	1.03574
C12orf73	-0.947082	-0.95508	0.0794554	1.03454
SIVA1	-0.235219	-0.225884	0.808145	1.03403
SPNS1	-0.292648	-0.420329	0.612008	1.03234
CPQ	-0.361691	-0.238794	0.793515	1.03231
BBIP1	-0.333332	-0.714742	0.317102	1.03184
ZMYM3	-0.644984	-1.11718	-0.0855195	1.03166
HERC3	-1.34594	-1.20028	-0.168826	1.03146
TCEANC	-0.162654	-0.148818	0.879682	1.0285
PCCB	-0.155125	-0.431748	0.596642	1.02839
LCOR	-0.483221	-0.790819	0.236954	1.02777
SERF2	-0.330184	-0.495639	0.526802	1.02244
LRP12	-0.986658	-1.13907	-0.119196	1.01987
FADS1	-0.646794	-1.03713	-0.0180133	1.01911
COQ6	-0.188172	-0.201882	0.816301	1.01818
ANKRD42	-0.414569	-0.807651	0.208287	1.01594
FAM210A	-0.814994	-0.865994	0.148655	1.01465
CYSTM1	-0.325844	-0.556036	0.456239	1.01228
APOOL	-0.190555	-0.58664	0.425345	1.01198
CXorf38	-0.490212	-0.665556	0.34491	1.01047
RAB20	-0.441523	-0.465805	0.542104	1.00791
AURKB	-0.516373	-0.555172	0.448481	1.00365
SCOC	-0.522352	-0.549304	0.452417	1.00172
KCNC2	-0.0191548	-0.397979	0.602896	1.00087
PACSIN2	-1.25741	-1.13898	-0.142033	0.996947
HIST1H2BC	-0.795793	-1.40109	-0.404276	0.996817
NPHP3	-0.915593	-1.02863	-0.0324531	0.996181
PDE4D	-1.054	-0.529229	0.464609	0.993838
DUSP16	-0.298645	-1.11856	-0.12555	0.99301
PHF3	-0.745798	-0.0204026	0.971952	0.992354
LETMD1	-0.358489	-0.63637	0.352511	0.988881
FAM149B1	-0.147719	-1.02303	-0.0347377	0.988292
TAF1D	-0.600561	-0.385801	0.601309	0.98711
WDR13	-0.854323	-1.19218	-0.205455	0.986722
LRRC37A	-0.293603	-0.922894	0.0633753	0.98627
SLC27A1	-0.638656	-0.983172	0.0014879	0.98466
CHCHD6	-0.381378	-0.470683	0.513858	0.98454
MXRA7	-0.959242	-0.133887	0.850596	0.984483
FAM206A	-0.518785	-0.602272	0.379961	0.982233
TMEM45B	-1.39783	-1.53492	-0.552714	0.982206
TM2D3	-0.287226	-0.227157	0.751656	0.978814
BET1L	-0.525323	-0.621345	0.353581	0.974925
PAQR5	-0.723306	-1.05021	-0.0795566	0.970653
ERI1	-0.258089	-0.404126	0.564606	0.968731
SHPK	-0.296321	-0.869677	0.0989488	0.968626
TMEM143	-0.599078	-0.647269	0.319108	0.966377
TCF12	-0.173594	-0.625819	0.338628	0.964448
DGKD	-1.48351	-1.60707	-0.648455	0.958619
GTF2E2	-0.412384	-0.517139	0.441216	0.958355
COL6A1	-0.224365	-0.386704	0.57083	0.957534
FKBP8	-0.48435	-0.663353	0.293999	0.957352
HEXB	-0.279208	-0.572162	0.381779	0.95394
LRRC37A2	-0.425177	-0.92673	0.0267018	0.953432
VBP1	-0.0847486	-0.0142504	0.937024	0.951275
GPD1L	-0.72107	-0.756816	0.194128	0.950944
CHFR	-0.158872	-0.279001	0.667903	0.946904
BCAS3	-0.101446	-0.692363	0.254012	0.946376
MPZL3	-0.70707	-0.790598	0.154952	0.94555
EPB41L4B	-0.613841	-0.778117	0.165551	0.943668
NFKBIZ	-0.177361	-0.062904	0.879744	0.942648
CLK2	-0.463822	-0.78921	0.14993	0.93914
PMVK	-0.192329	-0.380466	0.557378	0.937844
TMEM41A	-0.252245	-0.341654	0.595765	0.937419
KIAA1432	-0.965387	-1.40384	-0.466663	0.937181
RAD18	-0.209464	-0.111959	0.82504	0.936999
AKR7A2	-0.528834	-0.756422	0.180318	0.93674
BRI3	-0.61614	-0.458516	0.478146	0.936662
MVB12A	-0.287606	-0.381655	0.553133	0.934788
KCTD7	-0.732385	-0.889451	0.0435894	0.93304
MXD3	-0.510928	-0.452138	0.480496	0.932634
SP100	-0.232799	-0.281365	0.649721	0.931085
PIR	-0.674481	-0.748496	0.181799	0.930296
TTC39C	-0.174868	-0.692282	0.235666	0.927947
GSN	-1.2524	-1.23778	-0.310144	0.927632
OSBPL1A	-0.318006	-0.636409	0.287803	0.924212
C16orf62	-0.588174	-0.554154	0.367824	0.921978
N4BP2L2	-0.333245	-1.00211	-0.0818198	0.920289
PPCS	-0.427583	-0.542098	0.37426	0.916358
ZP3	-0.059395	-0.417456	0.49661	0.914066
RAB3B	-0.257239	-0.230306	0.682499	0.912805
DTWD2	-0.0323081	-0.408239	0.504006	0.912246
DIAPH2	-0.491649	-0.330936	0.579111	0.910047
P4HTM	-0.762559	-0.897271	0.010755	0.908026
CCSER2	-0.033212	-0.252228	0.655279	0.907507
TMSB15B	-0.399377	-0.340395	0.559518	0.899913
SMYD3	-0.37907	-0.599927	0.299575	0.899502
PCBD1	-0.119169	-0.174419	0.724759	0.899178
MAP3K1	-0.468256	-0.259531	0.63754	0.897071
DMTN	-0.192932	-0.307947	0.58748	0.895426
PPFIA4	-1.11189	-1.56012	-0.667286	0.892832
BBS2	-0.621864	-0.335235	0.555787	0.891022
SMAP2	-0.510867	-0.557622	0.330383	0.888005
SPSB1	-0.305143	-0.490594	0.395205	0.885799
ERCC1	-0.320221	-0.602599	0.282167	0.884765
NMD3	-0.228208	-0.475266	0.4094	0.884666
PTGR1	-0.963136	-0.837189	0.0460604	0.883249
ANGEL1	-0.0657021	-0.712017	0.17016	0.882178
CRLF3	-0.694198	-0.705616	0.174657	0.880273
PYGL	-0.419169	-0.71329	0.16484	0.87813
FAM98C	-0.146664	-0.447637	0.42965	0.877287
NIT2	-0.390246	-0.480108	0.396586	0.876694
TMEM161B	-0.259857	-0.298436	0.577229	0.875665
SLC36A1	-0.992764	-1.48418	-0.608649	0.875531
YPEL1	-1.15446	-1.73533	-0.862141	0.873194
CBLC	-0.266558	-0.908239	-0.0352058	0.873034
TLE6	-0.970585	-1.36175	-0.492689	0.869065
MLXIPL	-0.570382	-0.349458	0.516327	0.865784
ANAPC10	-0.536258	-0.0627945	0.802724	0.865518
POLQ	-0.198052	-0.443565	0.421632	0.865196
CDYL2	-0.791864	-0.814851	0.0486322	0.863483
TP73	-0.205625	-0.777674	0.082572	0.860246
PGM1	-0.172888	-0.0828007	0.776746	0.859547
C19orf52	-0.257061	-0.394216	0.460486	0.854701
RIT1	-1.06322	-1.24118	-0.386717	0.854464
C12orf76	-0.558087	-0.0374693	0.816282	0.853751
RORC	-1.40862	-1.7505	-0.898174	0.852323
ZNF160	-0.873274	-0.921833	-0.0721926	0.84964
TLE2	-0.310407	-0.66473	0.183711	0.848441
ZNF248	-0.778095	-0.189869	0.650799	0.840668
ZNF322	-0.164735	-0.598328	0.242069	0.840397
SULT2B1	-1.27742	-1.62946	-0.791103	0.838357
ADCY7	-0.141389	-0.346113	0.490294	0.836408
DOPEY1	-0.0255395	-0.677031	0.157764	0.834795
THAP3	-0.220167	-0.882795	-0.0516051	0.83119
NAPB	-0.0474585	-0.337196	0.493848	0.831044
KLHDC4	-0.127082	-0.813088	0.016489	0.829577
KNTC1	-0.0658919	-0.114443	0.71402	0.828463
SERP1	-0.218049	-0.412915	0.41514	0.828055
PTPRA	-0.465116	-0.913706	-0.0879793	0.825727
TSC22D1	-0.367554	-0.386871	0.438563	0.825435
C12orf23	-0.687739	-0.853279	-0.0317029	0.821576
FAM72C	-0.759893	-0.672483	0.148483	0.820965
ATL3	-0.377352	-1.16003	-0.339411	0.820617
SIL1	-0.596791	-0.716116	0.103794	0.81991
SBNO2	-0.201206	-0.285254	0.533532	0.818786
PEX10	-0.239953	-0.467531	0.349929	0.817459
PPFIBP2	-0.585868	-0.957579	-0.14193	0.815649
DVL2	-1.75214	-1.97317	-1.16032	0.81285
ATP6V1D	-0.784349	-0.879143	-0.0664038	0.812739
TAX1BP1	-0.297066	-0.297183	0.515469	0.812652
BCL9L	-0.797179	-1.17064	-0.358924	0.811719
TMEM45A	-0.528622	-0.688414	0.122773	0.811187
MORC3	-1.11945	-1.33894	-0.529417	0.809525
MED21	-0.463771	-0.449461	0.359316	0.808777
STEAP2	-0.485586	-0.517687	0.285724	0.803411
ZDHHC8	-0.00574258	0.284856	1.08807	0.803213
TMEM261	-0.292696	-0.142321	0.660881	0.803202
KLHL28	-0.876239	-1.22309	-0.42195	0.801145
GPATCH2	-0.0176393	0.0883079	0.888156	0.799848
RHPN2	-1.00857	-1.28541	-0.486555	0.79885
CENPK	-0.152838	-0.252742	0.545256	0.797998
TNFAIP8	-0.575454	-0.859213	-0.0625311	0.796681
NDUFS5	-0.735861	-1.0131	-0.218	0.7951
KCNQ1	-0.353729	-0.448033	0.34544	0.793473
INTS1	-0.302991	-0.61712	0.173633	0.790753
PPP1R3B	-2.74588	-2.84458	-2.05427	0.790313
KREMEN1	-0.380717	-0.597959	0.190597	0.788556
PLEKHO1	-0.993077	-1.26852	-0.480149	0.788367
PRPF40B	-0.190694	0.016357	0.804009	0.787652
MCPH1	-0.404571	-0.0602916	0.726676	0.786967
MRPL19	-0.0885351	0.0931521	0.88003	0.786878
FOLH1	-0.0863895	-1.06926	-0.28579	0.783473
ANKRD16	-0.337537	-0.462107	0.320796	0.782903
RND3	-0.353776	-0.0463118	0.736301	0.782612
GLIPR2	-0.446853	-0.887141	-0.104859	0.782282
AREL1	-0.146371	-0.337302	0.443648	0.78095
IL6R	-0.746126	-0.890472	-0.110537	0.779935
AZIN1	-0.213921	-0.159687	0.620007	0.779694
LDHA	-0.617843	-0.857894	-0.0828165	0.775077
TAF1	-0.1516	-0.292115	0.482085	0.7742
ADA	-0.302728	-0.630056	0.143911	0.773967
COPS2	-0.251634	-0.182296	0.589753	0.772049
ZNF451	-0.362247	-0.338564	0.432885	0.771449
ASPH	-0.475104	-0.726567	0.0444422	0.77101
CDK12	-0.240068	-0.334853	0.435826	0.770679
ATP2C1	-0.129515	-0.415672	0.354786	0.770458
SNRNP35	-0.294964	-0.593475	0.176958	0.770433
CRADD	-0.111484	-0.205752	0.563378	0.76913
RCCD1	-0.80216	-1.03483	-0.26785	0.766977
BCAP31	-0.0894493	-0.259335	0.505905	0.76524
ZFYVE1	-0.860833	-1.18357	-0.419932	0.763642
MORC4	-0.102573	-0.138514	0.625013	0.763527
D2HGDH	-0.0219766	-0.30279	0.458901	0.761691
TPP1	-0.130101	-0.223857	0.535597	0.759454
PPARA	-0.885662	-0.906761	-0.148166	0.758594
ETHE1	-0.712275	-0.801889	-0.043357	0.758532
DSN1	-0.0532691	0.0362535	0.79415	0.757897
C19orf54	-0.1785	-0.529588	0.22816	0.757748
SNX14	-0.530704	-0.390753	0.366667	0.757421
NIPSNAP3A	-0.0473273	0.0907821	0.84423	0.753448
ORAI2	-0.287	-0.243263	0.509012	0.752275
TC2N	-0.663329	-0.674129	0.0761556	0.750285
DCAF16	-0.741107	-1.00158	-0.251881	0.749701
RASEF	-0.0569179	0.0796746	0.827821	0.748147
ATP2C2	-0.0780382	-0.832503	-0.0854398	0.747064
RGS10	-0.319049	-0.443291	0.303668	0.746959
ZNRF2	-0.62161	-0.790968	-0.0444099	0.746558
PLEKHH1	-1.03561	-1.20397	-0.458279	0.745692
RNF149	-0.138895	-0.666421	0.079146	0.745567
POLG	-0.229281	-0.582795	0.162643	0.745438
KIF15	-0.419523	-0.304747	0.438041	0.742788
NDUFB9	-0.0606675	-0.171285	0.569344	0.740629
FERMT2	-0.722397	-0.592537	0.148082	0.740619
TYSND1	-0.0798561	-0.401608	0.338987	0.740595
RNF169	-0.529431	-0.890156	-0.153405	0.73675
SZT2	-0.375734	-1.00595	-0.26926	0.736688
BTBD2	-0.196636	-0.204485	0.530951	0.735436
LHPP	-0.452222	-0.681718	0.0535191	0.735237
EZH1	-0.554548	-1.14058	-0.406036	0.734542
ZNF263	-0.402432	-0.563046	0.167859	0.730905
DALRD3	-0.913137	-0.939495	-0.211259	0.728236
CHSY1	-0.707631	-0.861045	-0.133571	0.727474
SLC22A18	-1.18077	-1.13183	-0.408167	0.723664
ARSA	-0.602282	-1.09929	-0.376938	0.722352
PLEKHA2	-0.963817	-0.901169	-0.179617	0.721552
TK2	-0.255624	-0.379927	0.339928	0.719854
CPSF3L	-0.158916	-0.548025	0.171208	0.719233
SCAF8	-0.705332	-1.07339	-0.359544	0.713848
HSF4	-0.0100208	-0.24624	0.467305	0.713545
LPAR3	-0.831476	-0.818008	-0.105941	0.712067
DDHD2	-0.889809	-0.847224	-0.135329	0.711895
OSBP2	-0.0186307	-0.762124	-0.051106	0.711018
MED4	-0.187459	-0.18255	0.526437	0.708987
GANC	-0.204888	-0.192248	0.514829	0.707077
TMOD3	-0.96609	-0.930714	-0.224774	0.70594
MRPL37	-0.056603	-0.0111602	0.694432	0.705592
RPL5	-0.032105	-0.119053	0.586252	0.705305
CHD3	-0.197081	-0.427774	0.275086	0.70286
SLC39A4	-0.112242	-0.162366	0.53888	0.701246
SECISBP2	-0.303645	-0.636788	0.0621357	0.698924
ZDHHC9	-0.525343	-0.762478	-0.0637785	0.6987
RNF43	-0.0525732	-0.149391	0.547571	0.696962
UBE2E2	-0.283491	-0.277756	0.418706	0.696462
THAP8	-0.382529	-0.889757	-0.19411	0.695647
AK2	-0.39792	-0.632622	0.06243	0.695052
THOC7	-0.070337	-0.0601654	0.634692	0.694858
NMU	-0.281274	-0.428649	0.266172	0.694822
TAMM41	-0.347397	-0.345642	0.348888	0.69453
HECA	-0.187496	-0.305849	0.38863	0.694479
COPB1	-0.889251	-1.02549	-0.331643	0.693846
NLGN1	-0.552145	-0.334249	0.359513	0.693761
CRELD1	-0.44014	-0.566736	0.126051	0.692787
VLDLR	-0.996398	-0.287307	0.404009	0.691317
NELFB	-0.264762	-0.489811	0.201413	0.691225
COX10	-0.215836	-0.471275	0.217854	0.689129
CRBN	-0.715437	-1.00795	-0.319387	0.688561
XRCC1	-0.302952	-1.20097	-0.51355	0.687423
COA1	-0.146199	0.031287	0.716071	0.684784
YARS2	-0.108514	-0.235691	0.446341	0.682032
ZNF420	-0.0255318	-0.258345	0.422103	0.680448
SMUG1	-0.417093	-0.740802	-0.0607651	0.680037
RTTN	-0.273199	-0.309948	0.367131	0.677079
ATP5S	-0.2651	-0.586754	0.0898726	0.676627
CDCA7L	-0.143104	-0.52776	0.147945	0.675705
NCAPG2	-0.294097	-0.31457	0.360847	0.675417
CEP128	-0.269171	0.065547	0.73656	0.671013
GTF3C6	-0.220136	-0.160336	0.509904	0.67024
ALG9	-0.348729	-0.634543	0.0345202	0.669063
TBPL1	-0.251488	-0.445292	0.223425	0.668717
MCTP2	-0.856932	-0.921329	-0.25351	0.667819
XRRA1	-0.533804	-0.638628	0.0278795	0.666507
RPL12	-0.336278	-0.67973	-0.0133882	0.666341
DENND1A	-0.517682	-0.366952	0.299345	0.666298
ENDOD1	-0.572134	-0.613374	0.0528139	0.666188
LRRC23	-0.257715	-0.429016	0.231214	0.66023
ANKS3	-0.263506	-0.790388	-0.130188	0.6602
TTC7B	-0.0397059	-0.437463	0.222048	0.659512
STC2	-0.985763	-1.58761	-0.928602	0.659004
PRDM15	-0.202235	-0.135804	0.523	0.658804
FKRP	-0.113391	-0.505192	0.153607	0.658799
MAN1B1	-0.121251	-0.366498	0.290601	0.6571
TGIF1	-1.25905	-1.60762	-0.950533	0.657086
PRR11	-0.97962	-1.15175	-0.497542	0.654209
PTDSS2	-0.0056988	0.0408897	0.693294	0.652405
RAB11FIP4	-0.293955	-0.163395	0.488939	0.652334
PREP	-0.423198	-0.598891	0.0534153	0.652307
ZNF431	-0.198326	-0.72082	-0.0688152	0.652005
ANKH	-0.563263	-0.855455	-0.203721	0.651734
CDR2	-1.00167	-0.686122	-0.0356783	0.650444
ZNF75D	-0.148643	0.0319924	0.682035	0.650043
NADSYN1	-0.0632972	-0.0709429	0.577804	0.648747
DHRS12	-0.733866	-1.17373	-0.525319	0.648407
LIN52	-0.428	-0.823307	-0.175654	0.647653
MTERFD3	-0.185512	-0.827134	-0.183999	0.643136
OBSCN	-0.290645	-0.551273	0.0900531	0.641326
SH2D3A	-0.168527	-0.503218	0.137472	0.64069
TDRKH	-0.265527	-0.171516	0.469117	0.640633
ZNF277	-0.585828	-0.874187	-0.233625	0.640562
WDR31	-0.0220974	-0.440656	0.196589	0.637245
MROH1	-0.282572	-1.21041	-0.574133	0.636273
CCDC174	-0.900074	-1.1456	-0.5097	0.635903
KLHDC3	-0.143745	-0.371362	0.264313	0.635675
COX7A2L	-0.402496	-0.264906	0.369987	0.634893
PPP2R1B	-0.324765	-0.261745	0.371217	0.632962
UQCR11	-0.0825134	-0.0757968	0.556867	0.632664
SRP72	-0.230888	-0.607281	0.0252286	0.63251
MZT2A	-0.032797	-0.162614	0.468516	0.631131
TRIB3	-0.900953	-1.2145	-0.583412	0.631087
MKRN3	-0.1911	0.701889	1.33178	0.629895
TPD52	-0.755327	-0.737027	-0.107374	0.629653
SLC16A10	-0.0540473	-0.262583	0.367035	0.629618
SNRPD3	-0.219181	-0.381089	0.24825	0.629339
ERO1L	-1.80835	-1.74447	-1.11519	0.629283
ADAM10	-0.415044	-0.263916	0.364852	0.628768
PNKP	-0.162915	-0.585026	0.0433858	0.628412
SPATA5L1	-0.166697	-0.418503	0.209794	0.628298
DMAP1	-0.405457	-0.373556	0.253933	0.627489
VPS39	-0.621323	-0.864194	-0.237925	0.626269
RPA3	-0.282333	-0.365517	0.260217	0.625734
IMMP2L	-0.089954	0.233278	0.858533	0.625255
EGLN1	-0.961889	-0.926691	-0.301541	0.62515
METTL22	-0.488044	-0.965846	-0.343021	0.622825
SND1	-0.228741	-0.4542	0.168417	0.622617
C3orf67	-0.433865	-0.62491	-0.00300975	0.6219
EEPD1	-1.34967	-1.47345	-0.852362	0.621092
TTK	-0.62188	-1.10956	-0.488782	0.620774
ARHGEF37	-0.336628	-0.157644	0.461965	0.619608
RBPMS	-1.12513	-1.42854	-0.810077	0.618467
MXD1	-0.911455	-0.103033	0.515284	0.618317
GPR160	-0.805877	-1.02057	-0.402306	0.618264
NR3C1	-0.660883	-0.706456	-0.089379	0.617077
RNF122	-0.95858	-0.635921	-0.0195671	0.616353
NUBPL	-0.28551	-0.369067	0.246365	0.615432
GCLC	-0.377022	-0.521447	0.0929155	0.614363
CCNB2	-0.944906	-1.04361	-0.429263	0.614347
STK35	-0.102133	0.167062	0.780646	0.613583
SPRED2	-0.307551	-0.91066	-0.297369	0.613292
STYXL1	-0.21917	-0.577921	0.0353427	0.613263
ACO1	-0.383433	-0.270739	0.340645	0.611384
PTPN23	-0.426385	-0.718674	-0.108404	0.61027
ZNF808	-0.293055	-0.570703	0.0392338	0.609937
GOLGA2	-0.842891	-1.11372	-0.505121	0.608595
MPDU1	-0.271499	-0.445532	0.161409	0.606942
PRKAB1	-0.193419	0.114153	0.720838	0.606685
STARD3	-0.0295182	-0.0395652	0.565715	0.60528
PFKP	-0.737878	-0.898278	-0.293059	0.605219
VPS11	-0.0855156	0.0146696	0.619681	0.605012
CASZ1	-0.549295	-0.591963	0.012892	0.604855
RHOBTB3	-0.175553	-0.151388	0.452585	0.603973
RNF214	-0.290874	-0.84405	-0.244478	0.599572
ZNF763	-0.284935	-0.383822	0.214711	0.598533
HDAC6	-0.248034	-0.38598	0.212344	0.598324
AUH	-0.381773	-0.577208	0.0203115	0.59752
CASKIN1	-0.23554	-0.605312	-0.00953369	0.595778
MAB21L3	-2.56752	-2.17077	-1.57552	0.595253
ATG14	-0.898439	-1.02788	-0.433476	0.594401
RBM18	-0.0156536	-0.22363	0.370706	0.594336
BICD2	-0.0892194	-0.343367	0.250524	0.593891
TBC1D22A	-0.0755649	-0.425905	0.16561	0.591515
STK39	-0.328667	-0.398163	0.192856	0.591019
ZNF773	-0.412266	-0.558625	0.0316782	0.590303
WRN	-0.052867	-0.661333	-0.0711721	0.590161
SNAPC3	-0.945152	-1.0763	-0.489098	0.5872
ZNF823	-0.576812	-0.626167	-0.0391706	0.586996
PIEZO1	-0.414426	-0.708009	-0.123088	0.584921
ARHGAP28	-0.619494	-0.685528	-0.101883	0.583646
CIZ1	-0.0796405	-0.438499	0.144065	0.582564
FRG1B	-0.107395	-0.594713	-0.0121718	0.582541
CCNF	-0.369907	-0.573755	0.00587736	0.579632
ESD	-0.241468	-0.316887	0.262509	0.579395
NDUFS6	-0.329831	-0.686061	-0.107061	0.579
GCNT1	-0.541435	-0.620777	-0.0419044	0.578873
COMMD1	-0.505133	-0.570665	0.0075156	0.578181
TIAL1	-0.141932	-0.398974	0.178743	0.577717
SIDT2	-0.571344	-1.12078	-0.543928	0.576852
SPTBN4	-0.585359	-0.418343	0.158197	0.576539
EXOSC7	-0.617394	-0.957263	-0.38101	0.576253
GGA3	-0.205794	-0.201749	0.37362	0.575369
ZNF83	-0.412185	-0.199867	0.375363	0.57523
TRIM16	-0.305183	-0.614435	-0.0405476	0.573888
ATP5J	-0.168451	-0.17729	0.396027	0.573318
UBXN1	-0.481361	-0.384116	0.184569	0.568684
ACACA	-0.313731	-0.524741	0.0439264	0.568668
C14orf159	-0.06026	-0.404395	0.161264	0.565658
PARL	-0.500274	-0.922486	-0.357753	0.564734
INTS6	-1.56352	-1.43943	-0.874722	0.564712
STX8	-0.0075052	-0.173295	0.390148	0.563442
SETD4	-0.208097	-0.162273	0.401071	0.563344
CTSZ	-0.138838	-0.227383	0.335711	0.563094
KRBOX4	-0.546767	-0.679759	-0.117642	0.562117
SRD5A3	-0.800966	-0.94337	-0.381476	0.561894
CCDC43	-0.00781249	0.0176072	0.57887	0.561262
HDHD2	-0.631704	-0.883315	-0.322327	0.560988
NLGN4X	-0.594826	-0.440372	0.120245	0.560617
MLF1	-0.399274	-0.616495	-0.0563281	0.560167
SMG7	-0.0270121	0.554743	1.11383	0.559089
AKAP11	-0.0541669	-0.294987	0.263414	0.558401
ELF2	-0.397247	-0.305549	0.252663	0.558212
NFE2L3	-0.112143	-0.146395	0.411606	0.558001
FBXO44	-0.387636	-0.727709	-0.171419	0.556289
CCNI	-0.81465	-0.954618	-0.398503	0.556115
CANT1	-0.789423	-1.06455	-0.508658	0.555889
MED12	-0.0403939	0.146003	0.701882	0.555878
ANKDD1A	-0.26639	-0.97006	-0.414331	0.555729
COQ9	-0.175019	-0.317908	0.236541	0.554449
DIAPH3	-0.269608	-0.424111	0.130322	0.554433
ARHGAP35	-0.186995	-0.0870977	0.467224	0.554322
ACVR2B	-0.467217	-0.635664	-0.0818981	0.553766
EGFR	-0.8382	-1.24858	-0.695501	0.553077
NCKIPSD	-0.833504	-0.756917	-0.2059	0.551017
GPI	-1.09473	-1.43014	-0.87936	0.550776
ITFG2	-0.552909	-0.446887	0.103713	0.5506
IMMT	-0.00574959	-0.419925	0.130328	0.550252
ERRFI1	-1.12316	-0.78044	-0.231482	0.548959
NBAS	-0.184611	-0.334726	0.213905	0.548631
ARFGAP2	-0.0923932	0.000507426	0.549083	0.548576
RPSAP58	-0.291139	-0.632989	-0.0846962	0.548293
CBR4	-0.106678	0.102206	0.649638	0.547432
SNX24	-0.331683	-0.188766	0.357599	0.546365
PHYKPL	-0.595946	-0.879868	-0.335157	0.544711
TXNDC9	-0.332112	-0.592409	-0.0477533	0.544656
CEP63	-0.127116	-0.256416	0.286522	0.542938
FOXK1	-0.0125712	0.0873266	0.629702	0.542376
WDR45B	-1.45483	-1.59785	-1.05778	0.540071
TTLL4	-0.011717	-0.232622	0.307377	0.539999
DENND4B	-0.61032	-0.656747	-0.117148	0.539599
RBM33	-0.141256	-0.345294	0.193679	0.538973
TSG101	-0.577061	-0.1307	0.407905	0.538605
LPHN2	-0.0241821	-0.32842	0.21012	0.53854
IFT43	-0.215759	-0.470725	0.0676508	0.538376
RPL4	-0.264468	-0.323139	0.21464	0.537779
VPS37A	-0.498201	-0.524041	0.0128345	0.536875
SLC35E3	-0.133149	0.0260677	0.562898	0.536831
MAP3K4	-0.0521557	-0.0846319	0.452083	0.536715
ACOX3	-0.111866	-0.883014	-0.347276	0.535738
CCDC91	-0.26178	0.0283621	0.561164	0.532801
SKAP2	-0.206999	-0.0924924	0.440177	0.53267
TPGS2	-0.0751951	-0.165597	0.366187	0.531785
TMEM187	-0.0215303	-0.391936	0.139684	0.53162
REXO1	-0.0927604	-0.108891	0.422089	0.530979
POU2F1	-0.266944	-0.286968	0.243892	0.53086
ATP5A1	-0.229684	-0.365403	0.165204	0.530607
RPS13	-0.174036	-0.314563	0.213838	0.528401
KLK3	-0.95954	-1.56135	-1.03355	0.5278
MAST2	-0.450881	-0.403555	0.122075	0.52563
TMEM206	-0.431973	-0.599034	-0.0748317	0.524203
PFN2	-0.324863	-0.32888	0.194975	0.523855
SNRPE	-0.0936297	0.0782477	0.599806	0.521558
HES1	-1.03204	-1.17148	-0.650922	0.520562
METTL15	-0.116125	-0.011837	0.508655	0.520492
FKBP14	-0.0595596	-0.252837	0.267599	0.520436
SNX25	-0.638191	-0.671578	-0.151646	0.519932
PRKCZ	-0.349053	-0.840326	-0.321033	0.519293
PEX11G	-0.204436	-0.521561	-0.00307235	0.518489
ABCB9	-0.321955	-1.20297	-0.6851	0.517874
SERPINB6	-0.300714	-0.697347	-0.179877	0.517469
SCFD1	-0.293509	-0.313025	0.202789	0.515814
EXOC6B	-0.071718	-0.173629	0.341592	0.515221
MNT	-0.657204	-0.58957	-0.0749031	0.514666
ZNF350	-0.468696	-0.46631	0.047947	0.514257
FAM193B	-0.254422	-0.577631	-0.0634521	0.514179
CDCA3	-0.151848	-0.56074	-0.0477423	0.512998
ERN1	-0.337179	-0.914782	-0.401818	0.512964
FAM174A	-0.0582934	-0.0608176	0.451891	0.512709
TRIM16L	-0.225236	-0.617415	-0.104861	0.512554
ABCB7	-0.149292	-0.244835	0.267701	0.512536
PTK2	-0.0949599	-0.505696	0.00539408	0.51109
LARP1B	-0.196677	-0.104266	0.406129	0.510396
TBC1D10A	-0.200755	-0.410071	0.0998735	0.509945
ATXN10	-0.0242769	-0.197077	0.312564	0.509641
AIG1	-0.608204	-0.367181	0.14233	0.509511
SEC22A	-0.184831	-0.735696	-0.226778	0.508918
TMEM135	-0.94487	-0.846162	-0.339181	0.506981
PGGT1B	-0.165157	-0.288233	0.218604	0.506837
IGF1R	-0.525288	-0.473788	0.0327818	0.506569
PLS3	-0.3698	-0.604784	-0.0985244	0.506259
CEP57L1	-0.241194	-0.026039	0.479763	0.505802
TCP11L1	-0.50166	-0.917708	-0.412065	0.505644
AGTRAP	-0.156703	-0.173245	0.331907	0.505152
ASPHD1	-0.159266	0.160132	0.665269	0.505137
MBOAT2	-0.0663682	-0.302982	0.201631	0.504613
FBXL3	-0.259945	-0.0347201	0.469062	0.503782
USP48	-0.411904	-0.134836	0.368882	0.503718
EPB41L5	-0.387265	-0.563053	-0.059982	0.503071
SIAH2	-0.708991	-0.748657	-0.247023	0.501634
RTFDC1	-0.286147	-0.409306	0.0919431	0.501249
DCTN6	-0.377521	-0.405946	0.0951805	0.501126
POT1	-0.79801	-0.781735	-0.281468	0.500267
MAPT	-0.106936	-0.19999	0.297011	0.497001
NR4A1	-2.08586	-1.55134	-1.0546	0.496738
SPAG7	-0.262258	-0.376657	0.118482	0.495139
BAZ2B	-0.10534	-0.264731	0.229839	0.49457
TBCE	-0.126028	-0.140402	0.353653	0.494055
KIAA1715	-0.849103	-0.885539	-0.391755	0.493784
TBKBP1	-0.968692	-0.6952	-0.202362	0.492838
GEMIN8	-0.891129	-1.14861	-0.656101	0.492508
TSC22D2	-0.952011	-0.685085	-0.193277	0.491807
NUMA1	-0.294282	-0.394918	0.0967876	0.491705
GALT	-0.133617	-0.436567	0.0544072	0.490974
RPL30	-0.138926	-0.0301508	0.459992	0.490143
ZNF44	-0.0258899	-0.157151	0.33242	0.489571
FAF1	-0.111239	-0.0403095	0.448353	0.488663
FAM69A	-0.18749	-0.534012	-0.0455901	0.488422
FGGY	-0.677616	-0.142148	0.346243	0.488392
JMJD1C	-1.23694	-0.641945	-0.155413	0.486532
TTC33	-0.109835	-0.170631	0.315793	0.486424
TMEM167B	-0.346252	-0.292685	0.191773	0.484458
NFATC1	-0.228269	-0.738197	-0.255405	0.482792
PLBD2	-0.0290847	-0.209071	0.272515	0.481586
PMS2	-0.19234	-0.792782	-0.311274	0.481509
GPN1	-0.0877833	-0.411526	0.0699065	0.481432
ZDHHC24	-0.157889	-0.211059	0.269808	0.480867
ZBTB3	-1.0531	-1.33124	-0.850494	0.480742
RAB7A	-0.263036	-0.656266	-0.175704	0.480562
GPT2	-0.817368	-1.07941	-0.599124	0.480282
ZNF567	-0.577412	-0.750708	-0.272754	0.477954
ZNF292	-1.76338	-1.58232	-1.1055	0.476815
GIT2	-0.0871735	-0.470672	0.00606533	0.476738
TNS1	-0.847978	-0.13057	0.346092	0.476663
ERICH1	-0.394877	-0.825242	-0.348671	0.476571
MTA3	-0.226792	-0.36029	0.115996	0.476287
ELL	-0.334267	-0.719832	-0.246292	0.47354
PTCD2	-0.315147	0.0127516	0.485267	0.472516
KLF9	-0.746556	-0.858488	-0.387888	0.4706
CD163L1	-0.420479	-0.371977	0.097687	0.469664
PPP1R16A	-0.328897	-0.508164	-0.0385966	0.469567
CHMP2A	-0.620347	-0.840747	-0.372129	0.468617
ATP5D	-0.193744	-0.206226	0.261453	0.467678
ARIH1	-0.854753	-0.870943	-0.403447	0.467497
CREB5	-0.495286	-0.352392	0.114823	0.467215
GCDH	-0.41131	-0.945454	-0.478512	0.466942
SERTAD2	-0.285806	-0.471188	-0.00443484	0.466753
MFHAS1	-0.940494	-1.01421	-0.547565	0.466643
TNPO2	-0.0529856	-0.176849	0.289562	0.46641
TDRP	-1.09572	-0.7517	-0.285917	0.465783
RBM24	-0.171204	0.106952	0.572727	0.465776
POC1B	-0.248714	0.0109918	0.476573	0.465582
PRDM10	-0.269575	-0.355374	0.110152	0.465526
MAP1LC3B	-0.136677	0.0591355	0.523417	0.464282
FOXO3	-0.831121	-0.782772	-0.319218	0.463554
THSD4	-0.23495	-0.289669	0.173722	0.463391
SLC2A1	-1.30302	-1.28818	-0.824882	0.4633
DCPS	-0.0784773	0.0363512	0.498044	0.461692
AGFG2	-0.240109	-0.434912	0.0258782	0.46079
NDUFS8	-0.0450586	-0.280176	0.178105	0.458282
CECR5	-0.259351	-0.10201	0.355803	0.457814
HOMER2	-0.201407	-0.367711	0.0897974	0.457508
EIF2A	-0.417682	-0.626093	-0.168917	0.457176
TRAPPC11	-0.550837	-0.75143	-0.294961	0.456469
FKTN	-0.279285	-0.218198	0.237999	0.456197
MYCL	-0.48305	-0.96529	-0.509487	0.455803
FIS1	-0.281438	-0.495233	-0.0394418	0.455792
SLC25A40	-0.378179	-0.286804	0.168951	0.455755
STAU1	-0.173686	-0.427648	0.0258267	0.453475
HERC1	-0.230199	-0.186856	0.26655	0.453406
MUS81	-0.116357	-0.00806943	0.444951	0.45302
GRAMD1A	-0.89025	-0.975275	-0.523113	0.452163
ARID3A	-1.16863	-1.23869	-0.787064	0.451629
POLR1D	-0.0709867	0.528106	0.979428	0.451322
ATG13	-0.301838	-0.381247	0.0697938	0.451041
SEC13	-0.54108	-0.576078	-0.125127	0.450951
CCBL2	-0.562795	-0.581573	-0.130634	0.450939
KDM2B	-0.204725	-0.367881	0.0817979	0.449679
ZNF426	-0.267108	-0.173326	0.276339	0.449665
ESF1	-0.0667395	-0.434832	0.0144492	0.449281
DAPK3	-1.11893	-1.5676	-1.11836	0.44924
SCAPER	-0.182481	0.266715	0.715448	0.448733
RPTOR	-0.0023771	-0.287525	0.160104	0.447629
NFE2L2	-0.490242	-0.245384	0.201851	0.447235
DIS3L2	-0.128283	-0.119939	0.326203	0.446142
HMGCL	-0.549302	-0.543499	-0.0983852	0.445114
ANKRD13D	-0.046657	-0.361841	0.0810904	0.442931
NACA	-0.0917447	-0.0237622	0.419154	0.442916
ATMIN	-0.111626	-0.125661	0.317242	0.442904
CNNM2	-0.907011	-0.795695	-0.3531	0.442595
NKAP	-0.364285	-0.491868	-0.0499521	0.441916
TAF5L	-0.0925083	-0.361771	0.0789668	0.440738
ARFGEF1	-0.279741	-0.20371	0.236634	0.440345
CHST12	-0.140744	-0.310416	0.129117	0.439533
KTN1	-0.408863	-0.160956	0.277669	0.438625
USP4	-0.0897151	-0.271716	0.166379	0.438095
COLCA1	-1.22442	-1.2576	-0.820175	0.437428
HOOK2	-0.237229	-0.293217	0.144007	0.437224
PTPRM	-0.768641	-0.615846	-0.179607	0.436238
GTPBP2	-0.921692	-0.273433	0.162464	0.435897
C7orf60	-0.463446	-0.612413	-0.177223	0.43519
ECE1	-0.159882	-0.584012	-0.151271	0.432741
ZNF471	-0.42038	-0.434123	-0.00198062	0.432143
PRKAA1	-0.505672	-0.579919	-0.147849	0.43207
TRMT11	-0.989259	-1.05341	-0.623084	0.430327
PSAP	-0.0377886	-0.115367	0.31467	0.430037
TECR	-0.0967309	-0.463907	-0.0347028	0.429204
WASL	-0.814047	-0.748775	-0.321006	0.427769
SYNE2	-0.0176705	-0.268667	0.158841	0.427508
KDM7A	-1.25282	-1.47023	-1.04285	0.427382
SCNN1B	-1.61538	-1.70444	-1.2772	0.427239
GUSB	-0.125523	-0.178322	0.248806	0.427127
TENM1	-0.216291	-0.0230731	0.402939	0.426012
POLL	-0.307955	-0.626821	-0.201062	0.42576
NT5DC3	-0.357753	-0.460626	-0.0355604	0.425065
KRT8	-0.4346	-0.361144	0.0633317	0.424476
CFDP1	-0.711699	-0.41092	0.011022	0.421942
ECI1	-0.311107	-0.529315	-0.108109	0.421206
SPCS2	-0.12947	-0.113327	0.306798	0.420125
OTUB1	-0.457976	-0.539277	-0.119515	0.419762
PACS1	-0.135198	-0.24892	0.170427	0.419347
TBC1D8B	-0.794889	-1.22952	-0.811204	0.418319
EPHX1	-0.0134191	-0.153528	0.264177	0.417705
CCDC150	-0.0413673	-0.123301	0.293968	0.417269
CWC22	-0.146311	-0.53243	-0.115408	0.417021
FOSL2	-0.49244	-0.449764	-0.0333944	0.41637
CSTF1	-0.322344	-0.201124	0.215219	0.416342
BCL6	-0.733052	-1.09339	-0.677096	0.416299
C7orf50	-0.239032	-0.47801	-0.0621019	0.415908
WDR47	-0.392214	-0.243817	0.169935	0.413752
IWS1	-0.471446	-0.360364	0.0518212	0.412185
GON4L	-0.382369	-0.550995	-0.139445	0.411549
ACSL4	-0.0262001	-0.373263	0.0375835	0.410847
BBS4	-0.492542	-0.740409	-0.329631	0.410778
MGA	-0.0791999	-0.49748	-0.0867024	0.410778
GPCPD1	-0.994265	-1.21118	-0.801666	0.409517
ZMYND12	-0.496761	-0.505059	-0.0961954	0.408864
ZNF787	-0.0123603	-0.116865	0.291977	0.408841
FAM216A	-0.241485	-0.253252	0.155032	0.408283
CEP85	-0.49701	-0.790263	-0.383203	0.407059
RIOK3	-0.364564	-0.464893	-0.057966	0.406927
PPP2R4	-0.0278883	-0.0984823	0.30797	0.406452
DNM2	-0.901565	-1.09844	-0.696026	0.402412
TRIM4	-0.103234	0.178733	0.580179	0.401446
FLNB	-0.210557	-0.413218	-0.0125141	0.400704
PBXIP1	-0.741674	-0.557026	-0.156842	0.400184
BNIP3	-1.18641	-1.9156	-1.5164	0.399204
MICAL3	-0.487044	-0.486601	-0.0882616	0.398339
UXT	-0.198386	-0.124782	0.272652	0.397434
PRKCA	-0.372429	-0.535131	-0.137785	0.397345
PMM2	-0.334314	-0.309947	0.0869652	0.396913
CSAD	-0.260249	-0.475813	-0.0791236	0.396689
CPEB2	-0.468951	-0.841593	-0.446055	0.395538
JARID2	-0.612747	-0.57514	-0.179837	0.395303
KIAA1244	-0.469937	-0.542125	-0.148454	0.393671
FNBP1L	-0.595303	-0.484295	-0.0914446	0.39285
CTDSPL2	-0.448247	-0.395368	-0.00410456	0.391263
VPS33B	-0.190994	-0.279765	0.11145	0.391215
SLC25A16	-0.354723	-0.406436	-0.0165338	0.389902
ZFYVE28	-0.306423	-0.249842	0.137077	0.386919
C7orf73	-0.0201233	0.0687366	0.45494	0.386204
BTN2A1	-0.374746	-0.533837	-0.147951	0.385886
TTI2	-0.00898936	0.155252	0.5409	0.385648
PRKRIP1	-0.311809	-0.701677	-0.316775	0.384902
KPNA5	-0.241076	0.221359	0.60615	0.384791
PRKCH	-1.09017	-1.20008	-0.815599	0.384483
HIC2	-0.0755226	0.0998827	0.483402	0.383519
INTS4	-0.537106	-0.611547	-0.229098	0.382449
NSMCE1	-0.281819	-0.653094	-0.270735	0.382359
USP13	-0.143286	-0.31034	0.071482	0.381822
CAMTA2	-0.292585	-0.756886	-0.375982	0.380903
RHOT1	-0.24118	-0.226674	0.154204	0.380878
RBM5	-0.202768	-0.116656	0.263925	0.380581
ACOT8	-0.240633	-0.48631	-0.106419	0.379891
HSD11B2	-0.870117	-0.890319	-0.510706	0.379613
TBC1D1	-0.0544787	-0.0997451	0.279294	0.379039
HK1	-0.138115	-0.321825	0.0562785	0.378103
ACTN1	-0.0287807	-0.0642932	0.313735	0.378028
KIAA1143	-0.0600638	0.163704	0.54089	0.377187
NPR3	-0.14623	-0.23889	0.138199	0.377089
LIN54	-0.111109	-0.250978	0.125824	0.376803
TICAM1	-0.15742	-0.191211	0.185335	0.376545
NCK1	-0.574775	-0.585754	-0.209313	0.376441
SGTB	-0.278081	-0.147432	0.228986	0.376418
LRCH4	-0.154925	-0.366123	0.00962228	0.375745
MPV17	-0.49371	-0.581697	-0.205997	0.3757
MGAT4A	-0.0572158	-0.137504	0.238174	0.375678
SWT1	-0.619396	-0.464958	-0.0896847	0.375273
SIPA1L2	-1.16689	-1.15661	-0.781344	0.375267
FBXO38	-0.638103	-0.808683	-0.433842	0.374841
MED29	-0.245608	-0.533607	-0.159132	0.374475
SLC35A3	-0.615595	-0.662255	-0.287788	0.374467
PALB2	-0.130978	-0.0530905	0.320187	0.373278
CACUL1	-0.527222	-0.432204	-0.0590538	0.37315
FBXO16	-0.00773823	-0.623017	-0.250095	0.372922
ITSN2	-0.0794774	-0.402743	-0.0299936	0.372749
HSD17B7	-0.741939	-1.13881	-0.767616	0.371196
SUV420H1	-0.373375	-0.96895	-0.597845	0.371105
SMCO4	-0.251981	-0.538465	-0.167673	0.370792
TTC19	-0.489753	-0.526376	-0.155893	0.370482
USP12	-0.0251458	-0.0899836	0.280484	0.370468
SGSM2	-0.61454	-0.750588	-0.380226	0.370362
SMARCC2	-0.216249	-0.263157	0.107165	0.370322
SLC7A6OS	-0.335125	-0.291454	0.0787971	0.370252
EBPL	-0.218423	-0.157968	0.212101	0.370069
ZSWIM8	-0.63044	-0.902108	-0.532101	0.370006
KCNAB2	-0.0601303	-0.350162	0.0187422	0.368904
DHTKD1	-0.651618	-0.820942	-0.452185	0.368757
DDX59	-0.366847	0.35565	0.724341	0.368691
KIF20B	-0.212725	-0.618864	-0.25091	0.367954
RPL14	-0.329013	-0.469587	-0.101702	0.367885
TRIM62	-0.133277	-0.370967	-0.00310687	0.36786
SLU7	-0.381079	-0.496251	-0.128496	0.367755
GBAS	-0.385814	-0.553936	-0.186569	0.367367
CDC40	-0.225572	0.0785717	0.445741	0.367169
SLC30A9	-0.268401	-0.34595	0.0208265	0.366776
TNIP1	-0.626525	-0.773937	-0.407348	0.366589
BCKDHB	-0.15672	-0.0656351	0.300394	0.36603
KLHDC2	-0.937095	-1.08568	-0.720294	0.365385
TECPR1	-0.533467	-0.520978	-0.155603	0.365375
SPICE1	-0.833966	-0.94261	-0.579074	0.363535
POLK	-0.0706226	-0.162917	0.199735	0.362653
GLB1	-0.274502	-0.433752	-0.072132	0.36162
NPAT	-0.20325	-0.567794	-0.206307	0.361487
ITPR3	-0.0475131	-0.0682651	0.29279	0.361055
PTRH2	-0.187606	-0.114679	0.245626	0.360305
ALDH2	-1.13757	-0.903539	-0.543532	0.360006
SLC25A25	-1.66403	-1.37518	-1.01545	0.35973
ACAT2	-0.163339	-0.241402	0.118163	0.359565
C8orf59	-0.0380037	-0.140994	0.216986	0.35798
KIAA0895L	-0.490562	-0.414214	-0.0563219	0.357892
FBXO46	-0.591423	-0.0642163	0.293675	0.357892
RPRD1B	-0.245808	-0.726047	-0.368589	0.357458
KDM5A	-0.419594	-0.391954	-0.0353227	0.356631
STRN	-0.0535374	-0.0802561	0.276141	0.356397
TMEM161A	-0.378853	-0.489657	-0.133817	0.35584
HOMER1	-0.395674	-0.308848	0.046627	0.355475
GM2A	-0.134534	-0.280738	0.0740319	0.35477
SDHA	-0.360005	-0.581076	-0.226693	0.354382
COQ7	-0.12734	-0.578474	-0.22412	0.354355
RYBP	-0.297607	-0.310198	0.0437816	0.35398
TOP3A	-0.244237	-0.153298	0.200499	0.353797
HSF1	-0.225671	-0.583616	-0.23027	0.353346
POLR3GL	-0.421816	-0.555066	-0.202174	0.352892
USP32	-0.100379	-0.283686	0.069172	0.352858
GGA1	-0.334204	-0.29263	0.0600349	0.352665
TBC1D32	-0.150472	0.110116	0.462702	0.352586
SMNDC1	-0.318232	-0.464939	-0.113341	0.351598
AK3	-0.421114	-0.245583	0.105534	0.351117
BTG3	-0.251781	-0.228158	0.122885	0.351043
COX6C	-0.0667961	-0.0850584	0.264958	0.350016
SRFBP1	-0.139409	0.151778	0.501599	0.349821
ST14	-0.0988589	-0.347979	0.00182093	0.3498
LEMD2	-0.228914	-0.334687	0.0147899	0.349477
LMTK3	-1.22153	-1.37755	-1.02835	0.349201
PREX1	-0.416442	-0.675688	-0.327025	0.348663
ERI3	-0.125637	-0.234372	0.113957	0.348329
HK2	-1.35905	-1.28137	-0.933818	0.347555
YEATS2	-0.828833	-0.48008	-0.133	0.34708
MZT2B	-0.052185	-0.150418	0.19666	0.347078
DHRS3	-1.63163	-1.67658	-1.33075	0.345831
HEXA	-0.404019	-0.495888	-0.150338	0.34555
SEC61A2	-0.0422281	-0.550201	-0.204878	0.345323
PDZD8	-0.0424858	-0.0748106	0.270389	0.3452
CYTH1	-0.126037	-0.129554	0.215611	0.345165
GCAT	-0.559824	-0.704114	-0.359233	0.344881
NSUN4	-0.0269858	-0.157438	0.186002	0.34344
PECR	-0.871282	-1.14715	-0.804394	0.342756
RUVBL2	-0.241742	-0.291612	0.0509639	0.342576
ADAM7	-0.493152	-0.36182	-0.0193151	0.342505
INSR	-0.543071	-0.658771	-0.316527	0.342245
TCEAL8	-0.255353	-0.621337	-0.280398	0.34094
KCTD15	-0.522072	-0.46524	-0.125414	0.339826
UBOX5	-0.431168	-0.366141	-0.0263938	0.339747
C12orf49	-0.917007	-1.77812	-1.43931	0.338812
SNX8	-0.169454	-0.129727	0.208443	0.33817
SLC39A1	-0.299449	-0.128585	0.209422	0.338007
CWC25	-0.405379	-0.497527	-0.160686	0.336841
PPP1R12A	-0.320739	-0.238009	0.0985287	0.336538
TMBIM6	-0.0554232	-0.0869067	0.248932	0.335839
HACE1	-0.084578	-0.51533	-0.179584	0.335746
STAM	-0.686681	-0.255799	0.0792007	0.335
MARCH2	-0.270779	-0.482972	-0.148885	0.334087
IGHMBP2	-0.215036	-0.868096	-0.534557	0.333539
H6PD	-0.345148	-0.362447	-0.0289581	0.333489
C11orf30	-0.501339	-0.67377	-0.341054	0.332716
DDT	-0.637841	-0.66343	-0.331739	0.33169
CPEB3	-0.591578	-0.770697	-0.439644	0.331053
STYK1	-0.0990401	0.130398	0.461285	0.330887
ARFGAP3	-1.09641	-1.0347	-0.703989	0.330708
EPS15L1	-0.283315	-0.417159	-0.0879345	0.329224
ADH5	-0.083749	-0.0789906	0.249821	0.328812
POR	-0.0937343	-0.00468853	0.323116	0.327804
MRPS14	-0.468977	-0.554324	-0.22693	0.327394
SUDS3	-0.238855	-0.392617	-0.0653092	0.327308
QKI	-0.516835	-0.362605	-0.0355839	0.327021
C19orf10	-0.045445	-0.158074	0.1689	0.326974
IFT74	-0.3633	-0.332283	-0.00573571	0.326547
RPL27	-0.0942555	0.000718828	0.325862	0.325144
LRTOMT	-0.361747	-0.565821	-0.241527	0.324293
GRAMD3	-0.317134	-0.155352	0.168555	0.323907
BTBD10	-0.287803	-0.0497056	0.273558	0.323263
CREB1	-0.614216	-0.590964	-0.267916	0.323048
FAM220A	-0.401786	-0.565297	-0.242486	0.322811
EIF4ENIF1	-0.286219	-0.481311	-0.158618	0.322693
ZC3H18	-0.0304361	-0.415202	-0.0929339	0.322268
ZFAND1	-0.556795	-0.981615	-0.65966	0.321955
GBP2	-0.149597	-0.0938399	0.226265	0.320105
YLPM1	-0.291544	-0.337659	-0.0176342	0.320025
POC1A	-0.075927	-0.499125	-0.179176	0.319949
PAIP2B	-0.0113077	-0.408632	-0.0888806	0.319752
CTNNAL1	-0.783454	-0.742731	-0.423197	0.319533
RFC5	-0.0323885	0.0830177	0.401454	0.318436
PIK3CD	-0.516405	-0.759297	-0.441336	0.317961
CREBRF	-1.57045	-1.60486	-1.28739	0.317465
SLC25A26	-0.58196	-0.391747	-0.0743251	0.317422
BCAT2	-0.088042	-0.113576	0.203043	0.316619
ZNF3	-0.39115	-0.523645	-0.207336	0.316309
BTAF1	-0.600044	-0.938089	-0.622477	0.315611
MMS19	-0.218677	-0.263072	0.0514613	0.314533
UNK	-0.0708413	-0.144004	0.168778	0.312782
POLG2	-0.0573469	0.198701	0.510901	0.3122
LRIG1	-1.18388	-1.20828	-0.896141	0.312138
DFNB31	-0.318893	-0.27795	0.0340713	0.312022
NUP88	-0.101889	-0.153283	0.158295	0.311578
SMURF1	-0.0212652	-0.155338	0.156158	0.311496
DIP2C	-0.301111	-0.151467	0.159883	0.31135
BCL7C	-0.327294	-0.281066	0.0301269	0.311193
SBF2	-0.760656	-0.745047	-0.433882	0.311165
TMEM65	-0.354618	-0.423466	-0.11322	0.310246
ZNF528	-0.087383	-0.750618	-0.440541	0.310077
WASF2	-0.777956	-0.717402	-0.407945	0.309456
DARS	-0.90321	-0.984005	-0.67549	0.308514
CAMTA1	-0.158326	-0.0385704	0.269906	0.308476
ZNF692	-0.158692	-0.0634311	0.243703	0.307134
CENPC	-0.648276	-0.0650193	0.241537	0.306556
LMBR1L	-0.703503	-0.742117	-0.435605	0.306512
PAPD4	-0.47913	-0.657679	-0.35145	0.306228
PAPSS1	-0.166633	0.00311582	0.309003	0.305887
MRE11A	-0.0825806	-0.281554	0.0214217	0.302976
MAPK8IP3	-0.266581	-0.421075	-0.118522	0.302553
PJA2	-0.544257	-0.716249	-0.413791	0.302458
SFXN1	-0.250622	-0.344903	-0.0425769	0.302326
SPTLC1	-0.0989816	-0.141012	0.160855	0.301867
GLTSCR1L	-0.135181	-0.177892	0.123619	0.301511
ATG16L2	-0.525373	-0.305568	-0.00437814	0.30119
BCR	-0.0173545	-0.131723	0.168791	0.300514
TVP23B	-0.491949	-0.748422	-0.448326	0.300097
MBD1	-0.604022	-0.703937	-0.403856	0.300081
COQ5	-0.339474	-0.770749	-0.470963	0.299786
ADPRHL2	-0.194581	-0.361249	-0.0624817	0.298767
UVRAG	-0.166199	-0.0438909	0.253685	0.297576
ALKBH3	-0.179962	-0.255408	0.0421244	0.297533
ST3GAL4	-0.344493	-0.314835	-0.0174099	0.297425
EXOC2	-0.182718	-0.0731936	0.223721	0.296914
ZFYVE26	-0.15159	-0.175116	0.121775	0.296892
SMTN	-0.453195	-0.667281	-0.371097	0.296184
MKRN2	-0.590478	-0.758419	-0.46225	0.29617
ANXA7	-0.409935	-0.32352	-0.0286589	0.294861
UHRF1BP1	-0.280493	-0.270068	0.0243379	0.294405
EEA1	-0.0229276	0.0393244	0.333235	0.29391
DAAM1	-0.954372	-0.70303	-0.411487	0.291543
DMTF1	-0.354306	-0.36825	-0.0767522	0.291498
PGK1	-0.974969	-1.80056	-1.50935	0.291211
THOC2	-0.390012	-0.311852	-0.0208861	0.290966
KANSL3	-0.0504053	-0.465098	-0.174672	0.290426
DNAJC24	-0.0464639	-0.00894865	0.280655	0.289603
TRAPPC2	-0.195819	-0.227412	0.0619288	0.289341
MAPK14	-0.0555934	0.0214963	0.310717	0.289221
FBXL20	-0.587499	-0.753076	-0.463969	0.289106
RPS6KA2	-0.514792	-0.600359	-0.311461	0.288898
CLHC1	-0.284471	-0.119448	0.16936	0.288809
EEF2K	-0.240868	-0.0945149	0.193591	0.288106
TRAP1	-0.0198948	-0.252635	0.035347	0.287982
RP11-1407O15.2	-0.457109	-0.576781	-0.288979	0.287802
GNPDA1	-0.283134	-0.179903	0.107682	0.287585
RAB9A	-0.49677	-0.480953	-0.193473	0.28748
CDC23	-0.113984	-0.457309	-0.170173	0.287136
HINT3	-0.728111	-0.783134	-0.496772	0.286362
ZNF394	-0.491273	-0.878815	-0.594999	0.283816
EML2	-0.746814	-0.793795	-0.510935	0.28286
ARMC1	-0.179906	-0.273599	0.00844119	0.282041
ACLY	-0.328337	-0.23741	0.044615	0.282025
WIPI2	-0.134399	-0.356083	-0.0753927	0.28069
TMC4	-0.9787	-1.06924	-0.789117	0.280118
PPP2R3C	-0.141803	-0.299161	-0.0194685	0.279692
PHKA2	-0.262859	-0.645457	-0.366389	0.279067
UBR3	-0.354702	-0.195915	0.0818144	0.277729
RHBDD1	-0.0777899	-0.360901	-0.0837307	0.27717
HNRNPC	-0.272334	-0.493529	-0.216854	0.276676
SRRM1	-0.498922	-0.198176	0.0782265	0.276403
ELMSAN1	-0.374826	-0.211171	0.0649444	0.276115
CDC42BPB	-0.256857	-0.419787	-0.143678	0.276109
CCDC6	-0.874697	-0.75794	-0.482341	0.275599
SRSF4	-0.495522	-0.31257	-0.0379346	0.274636
NUPL1	-0.511883	-0.514109	-0.239518	0.274591
COX7C	-0.126037	-0.335838	-0.0612798	0.274559
ZSCAN2	-0.775139	-0.756561	-0.482769	0.273792
PAAF1	-0.375372	-0.706282	-0.432629	0.273653
HAGH	-0.345491	-0.187769	0.0851381	0.272907
ASUN	-0.14666	-0.0750987	0.197503	0.272601
RFX1	-0.54415	-0.6979	-0.425324	0.272575
UBN2	-0.436575	-0.417718	-0.146487	0.271231
PDIK1L	-0.231745	-0.122337	0.147845	0.270181
ARHGEF26	-0.418486	-0.267615	0.00251291	0.270128
RBMX2	-0.0634131	-0.0680425	0.201961	0.270003
ZNF496	-0.0850918	0.250948	0.520521	0.269573
MAGED1	-0.391133	-0.406958	-0.137938	0.26902
XPA	-0.191415	-0.39225	-0.124107	0.268143
ENTPD4	-0.534988	-0.548818	-0.281324	0.267494
ZBTB10	-1.03192	-0.855284	-0.588042	0.267242
VPS45	-0.00478339	-0.0852218	0.18193	0.267151
HDAC11	-0.186608	-0.525621	-0.258498	0.267123
FAM60A	-0.623112	-0.328237	-0.0614455	0.266791
LOH12CR1	-0.338466	-0.0964718	0.170135	0.266607
PFDN1	-0.110341	-0.0455837	0.220657	0.266241
ZRANB1	-1.06783	-1.15126	-0.885448	0.265816
HERPUD2	-0.340244	-0.637948	-0.372871	0.265077
C17orf85	-0.211139	-0.179273	0.0855563	0.26483
RERE	-0.603554	-0.378314	-0.113764	0.26455
TXNRD1	-0.737563	-0.529387	-0.265952	0.263435
GTPBP1	-0.611368	-0.888414	-0.62608	0.262334
PEX7	-0.370632	-0.227254	0.0344147	0.261668
WHSC1	-0.14044	-0.115685	0.145655	0.26134
ANO6	-0.130017	0.161285	0.421687	0.260403
TMEM223	-0.39295	-0.452523	-0.192234	0.260289
RNF111	-0.435842	-0.329847	-0.0699359	0.259911
ITCH	-0.585868	-0.537038	-0.277413	0.259624
TBC1D31	-0.113548	-0.738355	-0.479093	0.259262
TBCA	-0.0295734	-0.0392403	0.21986	0.2591
GNAI3	-0.427059	-0.608404	-0.349563	0.258841
LSMD1	-0.0515461	-0.33896	-0.0809107	0.258049
ARFIP1	-0.453381	-0.397206	-0.13933	0.257876
IFT140	-0.128606	-0.18684	0.0703098	0.25715
NCOA7	-0.199515	0.00180859	0.25878	0.256972
NEIL3	-0.134781	-0.444846	-0.188191	0.256654
FTH1	-0.546142	-0.593733	-0.337469	0.256264
NDUFA12	-0.0111959	0.233697	0.489369	0.255672
FBXO22	-0.105528	-0.369439	-0.114312	0.255127
MLLT10	-0.473369	0.0918062	0.346413	0.254607
DTD1	-0.161434	0.144482	0.39875	0.254268
CDKAL1	-0.343457	-0.0843774	0.169578	0.253955
EIF4E3	-0.247888	-0.383069	-0.129311	0.253758
LONP1	-0.438886	-0.632317	-0.378683	0.253634
ZNF512	-0.0695605	-0.174016	0.0794595	0.253475
PDK3	-0.608974	-0.963611	-0.710149	0.253462
RAB25	-0.129226	-0.0415637	0.211737	0.253301
CTBP2	-0.0204119	-0.259227	-0.00633056	0.252897
SETD3	-0.355908	-0.546611	-0.295375	0.251236
CMTM4	-0.396717	-0.257228	-0.00603853	0.251189
WHAMM	-0.782063	-0.944233	-0.69307	0.251163
HJURP	-0.719177	-1.0148	-0.763982	0.250813
KDM6A	-0.415762	-0.407768	-0.157568	0.2502
STX3	-1.07038	-1.22189	-0.971874	0.250012
SLC9A5	-0.338694	-0.110925	0.138406	0.249332
SF3A2	-0.151659	-0.456402	-0.207153	0.249249
CARHSP1	-0.707032	-0.647376	-0.398475	0.248902
RSRC2	-0.742346	-0.564853	-0.316099	0.248754
FBXO42	-0.384716	-0.658894	-0.410205	0.248689
PPP2R2A	-0.999754	-1.26119	-1.01291	0.248284
ARL5A	-0.0577661	-0.0562588	0.191873	0.248132
SMS	-0.225838	-0.229653	0.0184089	0.248062
SH3GLB2	-0.242136	-0.283224	-0.0359096	0.247315
GRB2	-0.129759	-0.102162	0.14502	0.247182
ATP6V1H	-0.141719	-0.0288943	0.217826	0.246721
SNX6	-0.0704712	-0.262119	-0.0155571	0.246562
UPF3B	-0.794653	-0.982375	-0.735893	0.246483
SOD2	-0.305005	-0.179359	0.066927	0.246286
NECAP1	-0.53904	-0.769665	-0.523582	0.246083
COPS6	-0.0216232	-0.295106	-0.049772	0.245334
C16orf70	-0.0308322	-0.143916	0.10111	0.245025
RRNAD1	-0.583046	-0.857015	-0.613397	0.243618
KIAA2013	-0.258541	-0.407192	-0.163855	0.243337
MDM4	-0.373427	-0.422038	-0.178858	0.24318
ALS2	-0.0464163	-0.286537	-0.0434537	0.243084
METTL16	-0.292256	-0.311202	-0.0683115	0.242891
MAPK6	-1.21893	-1.07679	-0.834251	0.242538
ACTR10	-0.136279	-0.58008	-0.337551	0.242528
ATF2	-0.679245	-0.519654	-0.277342	0.242312
CDK18	-0.490241	-0.3041	-0.0625493	0.241551
GTF2E1	-0.0047831	0.0136843	0.254759	0.241075
NELFE	-0.0773773	-0.0409446	0.200098	0.241043
CBWD2	-0.488554	-0.242448	-0.00197427	0.240474
MKL1	-0.200117	-0.390681	-0.150577	0.240103
LTBP4	-0.152909	-0.301183	-0.0613703	0.239813
WDR44	-0.126434	-0.300286	-0.0609863	0.2393
RSRC1	-0.208456	0.050966	0.289551	0.238585
C1orf21	-0.546987	-0.803827	-0.565372	0.238456
AHCY	-0.335472	-0.512969	-0.274524	0.238445
WBSCR27	-0.38629	-0.698852	-0.460712	0.238141
KCNH2	-0.980888	-0.653503	-0.416299	0.237204
STK19	-0.448804	-0.538366	-0.301381	0.236985
C21orf58	-0.0367009	-0.218061	0.0187639	0.236825
FNDC3B	-0.0452273	-0.158972	0.0766489	0.235621
EXD3	-0.50504	-0.391937	-0.156604	0.235334
MYADM	-0.512088	-0.314853	-0.081484	0.233369
SPATC1L	-0.540932	-0.481796	-0.249284	0.232512
UBR4	-0.127412	-0.303364	-0.0709042	0.23246
NRAS	-0.401726	-0.456128	-0.223902	0.232226
ZBTB16	-0.945562	-0.0383158	0.193816	0.232132
ALG13	-0.0655803	-0.0164935	0.215575	0.232068
PFDN5	-0.275398	-0.407077	-0.176648	0.230428
MECR	-0.282903	-0.403285	-0.174141	0.229145
BRWD1	-0.233114	-0.419687	-0.19072	0.228967
SMAP1	-0.221213	-0.200677	0.0279751	0.228652
CTPS2	-0.18897	-0.164579	0.0637526	0.228332
BUB1	-0.934029	-0.5861	-0.357946	0.228154
ME1	-0.556797	-0.81383	-0.587224	0.226606
AHDC1	-0.628469	-0.589051	-0.362472	0.226579
ARNT	-0.314913	-0.429063	-0.202973	0.226091
NR2C2	-0.338061	-0.412548	-0.186616	0.225932
P4HA1	-1.16982	-1.36203	-1.13648	0.22555
KDM4C	-0.662447	-0.667185	-0.441974	0.225211
PTPLB	-0.0270833	0.219025	0.444234	0.225209
SLX4	-0.591766	-0.522317	-0.297135	0.225182
CA5B	-0.324145	-0.171403	0.0533893	0.224792
MAML1	-0.335167	0.068932	0.293704	0.224772
GLUD1	-1.19834	-1.27968	-1.05519	0.224484
PRKAG1	-0.088462	-0.0961033	0.127373	0.223476
RPF2	-0.172099	-0.152241	0.070186	0.222427
FAM160A2	-0.835205	-0.918078	-0.696242	0.221836
SMN1	-1.19061	-0.118661	0.102816	0.221477
ERBB2	-0.231454	-0.472038	-0.25121	0.220828
GSTK1	-0.216779	-0.258639	-0.0391014	0.219538
METTL23	-0.919499	-1.15488	-0.936355	0.218524
DDX19B	-0.366238	-0.454779	-0.236278	0.2185
ENO1	-0.658366	-1.38493	-1.16694	0.217983
TRIQK	-0.3705	-0.301582	-0.0839411	0.21764
PSME1	-0.841011	-0.734051	-0.516568	0.217483
SIRT3	-0.465395	-0.393434	-0.176463	0.216971
FBXW9	-0.00256014	-0.163337	0.0530358	0.216372
UHRF1BP1L	-0.626756	-0.682543	-0.467403	0.21514
TXNRD3	-0.0754954	-0.0996405	0.115439	0.215079
ABHD12	-0.491613	-0.527797	-0.31321	0.214587
OGFOD3	-0.0541949	-0.186652	0.027372	0.214024
CHUK	-0.0280661	0.199978	0.413667	0.213689
NCOR2	-0.261931	-0.577227	-0.363793	0.213435
LRRFIP1	-0.211	-0.133105	0.0795276	0.212633
CCNL1	-1.07005	-1.03585	-0.823822	0.212032
PPP3CC	-0.593062	-0.552076	-0.34019	0.211886
ATPAF2	-0.400116	-0.457395	-0.245591	0.211804
GTF2F1	-0.0473049	-0.119124	0.092556	0.21168
RAB28	-0.361453	-0.141486	0.0697089	0.211195
LMAN2	-0.0452506	-0.272992	-0.0618239	0.211168
MBTPS2	-0.239424	-0.359315	-0.148608	0.210707
RACGAP1	-0.399112	-0.183731	0.0246888	0.20842
PCK2	-0.434945	-0.513551	-0.30603	0.207521
PAFAH2	-0.174609	-0.675698	-0.46853	0.207168
EPG5	-0.67547	-0.238887	-0.0321081	0.206779
NDUFA1	-0.158862	-0.370282	-0.164012	0.206271
GTF2IRD1	-0.758144	-0.685321	-0.480161	0.20516
KCNK1	-0.658832	-0.358743	-0.153717	0.205026
ATF1	-0.331998	-0.481396	-0.276398	0.204997
NFYB	-0.493469	-0.296937	-0.0919942	0.204943
ZNHIT1	-0.0685751	-0.259602	-0.0548215	0.204781
ECD	-0.804393	-0.707604	-0.504145	0.203459
HDAC5	-0.669762	-0.860764	-0.658499	0.202264
FBXL19	-0.228466	-0.138762	0.0633222	0.202084
USP37	-0.177358	-0.0832498	0.116869	0.200119
ALDH3A2	-0.21929	-0.29585	-0.0960686	0.199782
ZNF532	-0.0915339	0.297643	0.497067	0.199424
MFGE8	-0.280531	-0.381059	-0.182198	0.198861
RNF215	-0.331748	-0.409563	-0.211094	0.198469
GK5	-0.15998	-0.357668	-0.159687	0.197981
SLC3A2	-0.920424	-0.872787	-0.675203	0.197584
CIT	-0.471417	-0.439486	-0.242284	0.197203
FGD6	-0.714826	-0.77601	-0.579149	0.196861
MPHOSPH6	-0.201333	-0.207204	-0.0105102	0.196694
IER3IP1	-0.177931	-0.119664	0.0766386	0.196302
TMBIM4	-0.0703901	-0.112327	0.0834517	0.195779
CRK	-0.149764	-0.425559	-0.229888	0.195671
RABGAP1	-0.0490499	0.0675878	0.263174	0.195586
CTNNB1	-0.101097	-0.182146	0.0131782	0.195324
WBP1L	-0.00845389	-0.319285	-0.124133	0.195152
DMXL2	-0.151337	-0.037157	0.157925	0.195082
CRY2	-0.0945415	-0.118938	0.0760014	0.194939
EGF	-1.23472	-1.42917	-1.23439	0.194787
VIMP	-0.242898	-0.0124121	0.181841	0.194253
SEPT1	-0.0558473	-0.64122	-0.447135	0.194085
HSBP1L1	-0.226749	-0.583199	-0.389427	0.193772
EPB41L2	-0.0669845	0.49479	0.688439	0.193649
GRK6	-0.167049	-0.249475	-0.0561225	0.193352
PPP1R15B	-0.656633	-0.574185	-0.381054	0.193132
CCDC85C	-0.485963	-0.471428	-0.278399	0.19303
KIAA1958	-0.407575	-0.278673	-0.0856575	0.193015
GNPTAB	-0.733301	-0.829021	-0.636014	0.193007
NEURL1B	-0.549769	-0.386843	-0.194813	0.19203
BLVRA	-0.144752	0.0662194	0.257936	0.191716
ANP32E	-0.188217	-0.341146	-0.149439	0.191707
ELK4	-0.481902	-0.315403	-0.12432	0.191083
RBBP5	-0.0702596	-0.315742	-0.12473	0.191012
RPL22	-0.25532	0.0803584	0.270962	0.190603
SSH3	-0.337417	-0.489234	-0.298762	0.190471
TBC1D7	-0.86789	-0.496181	-0.305827	0.190354
MAP4K2	-0.282837	-0.693903	-0.503692	0.19021
ZFHX2	-0.609212	-0.133459	0.0562903	0.189749
NKIRAS1	-0.649987	-0.734939	-0.545192	0.189747
PLOD1	-0.303972	-0.572317	-0.383289	0.189028
AP2B1	-0.38386	-0.437685	-0.248755	0.18893
TLK1	-0.297082	-0.38548	-0.196555	0.188925
STYX	-0.221515	-0.312011	-0.124371	0.18764
CCDC130	-0.0771015	-0.325913	-0.138834	0.187079
VDAC1	-0.030669	0.0208347	0.207798	0.186963
MPP3	-0.134556	-0.259197	-0.0722837	0.186914
ATAD1	-0.157296	-0.341123	-0.154293	0.18683
SMC2	-0.0328409	-0.120127	0.0666969	0.186824
FARP2	-0.159952	-0.00318248	0.183036	0.186219
IFT81	-0.0944119	-0.210838	-0.0248274	0.18601
ABL1	-0.245481	-0.200245	-0.0151143	0.185131
PDPR	-0.410317	-0.429305	-0.245012	0.184293
AAAS	-0.124315	-0.171164	0.0130805	0.184245
CLIC4	-0.467186	-0.568852	-0.38463	0.184223
VWA9	-0.0579275	-0.221371	-0.0376284	0.183743
PARP16	-0.660245	0.215084	0.39799	0.182907
REV1	-0.209691	-0.189474	-0.00676441	0.18271
DDX50	-0.338192	-0.430374	-0.247762	0.182611
MED23	-0.49805	-0.775082	-0.593219	0.181864
PRKCI	-0.150014	-0.202374	-0.0208342	0.181539
MAP3K11	-0.196038	-0.345053	-0.163792	0.181261
RAD50	-0.164042	-0.000803713	0.180322	0.181126
DPYSL2	-0.101669	0.143995	0.325021	0.181026
KIAA1279	-0.161485	0.0224957	0.203293	0.180797
RAB3D	-0.122155	0.0741551	0.254173	0.180018
MCTS1	-0.255226	-0.305746	-0.125731	0.180015
DPY19L3	-0.0706705	-0.635473	-0.455857	0.179616
TKT	-0.200474	-0.44254	-0.263	0.17954
ZNF609	-0.158408	-0.0992563	0.0799108	0.179167
VMP1	-0.731516	-0.609797	-0.43066	0.179137
ERP44	-0.23561	-0.0279633	0.150876	0.178839
MED6	-0.397502	-0.433288	-0.255941	0.177347
TTC21A	-0.36347	-0.260281	-0.0832419	0.177039
SLC31A1	-0.375749	-0.600427	-0.423965	0.176462
NARFL	-0.416802	-0.502473	-0.32665	0.175823
TTC21B	-0.43138	-0.50459	-0.328924	0.175666
FLYWCH2	-0.253436	-0.330533	-0.154974	0.175559
PLEKHA1	-0.476863	-0.591862	-0.416323	0.175539
ENOSF1	-0.433443	-0.437935	-0.262747	0.175188
SNAPC1	-0.852981	-0.534264	-0.359509	0.174754
OSCP1	-0.438513	-0.34285	-0.168578	0.174272
PDCD7	-0.340802	-0.156393	0.0164836	0.172877
OAZ2	-0.371898	-0.833701	-0.660883	0.172818
RNMT	-0.851737	-0.845061	-0.672521	0.17254
ERLEC1	-0.394483	-0.576017	-0.403533	0.172483
KIAA1731	-0.0748084	-0.305181	-0.133245	0.171935
OSBPL9	-0.439277	-0.326613	-0.154678	0.171934
DTNB	-0.0943693	0.0680105	0.239909	0.171898
RNF24	-0.909246	-0.640505	-0.468737	0.171768
DHX8	-0.168733	0.116076	0.287838	0.171762
ZER1	-0.371754	-0.571012	-0.400498	0.170515
HMMR	-0.831972	-0.922157	-0.751872	0.170286
SRD5A1	-0.925076	-1.07555	-0.90632	0.169225
MKRN1	-0.425505	-0.856807	-0.687877	0.16893
DENND4C	-0.331856	-0.65216	-0.483415	0.168744
MORC2	-0.0890981	-0.434178	-0.265868	0.16831
PDIA4	-0.055681	-0.0305449	0.1372	0.167745
PLA2G12A	-0.120207	-0.233738	-0.0664893	0.167249
ZNF14	-0.493028	-0.825745	-0.658714	0.167031
ZNF165	-1.98685	-2.09037	-1.92401	0.166364
ZCCHC2	-0.557879	-0.554874	-0.389477	0.165397
NSMCE4A	-0.00213574	0.0623763	0.227287	0.164911
TACC2	-0.471817	-0.237259	-0.0728629	0.164396
CCDC167	-0.103445	-0.274791	-0.110667	0.164124
LDLR	-0.71815	-0.974802	-0.811178	0.163624
KIF3A	-0.248836	-0.421189	-0.257694	0.163495
NUCKS1	-0.197085	-0.172103	-0.00886134	0.163242
CYTH3	-0.772201	-0.92711	-0.764062	0.163048
VASH2	-0.160256	-0.208466	-0.0459292	0.162537
BAZ2A	-0.51595	-0.262423	-0.101235	0.161188
BAG4	-0.378298	-0.275728	-0.115205	0.160522
AAMDC	-0.00955409	0.045792	0.205142	0.15935
ASB8	-0.183124	-0.176862	-0.0178828	0.158979
TNK2	-0.344697	-0.656705	-0.498068	0.158637
CMC2	-0.758748	-0.752363	-0.593804	0.158559
SCD	-1.17353	-1.54861	-1.39014	0.158476
SASS6	-0.0475826	0.00079282	0.159156	0.158363
DYNC1H1	-0.0291421	-0.435466	-0.277435	0.158031
COX11	-0.113627	-0.265129	-0.10725	0.157879
PKD1	-0.576332	-0.628255	-0.470383	0.157871
C12orf75	-0.0264001	0.251031	0.408606	0.157575
AARS	-0.34088	-0.437909	-0.280604	0.157305
CEP290	-0.179437	-0.158245	-0.00133099	0.156914
CSNK2A1	-0.333144	-0.408242	-0.251708	0.156534
ARMC8	-0.0108422	-0.119301	0.0369235	0.156224
CORO1C	-0.0285894	-0.0593663	0.0965541	0.15592
NQO1	-0.954703	-1.12007	-0.964501	0.155566
GTF2F2	-0.0165873	-0.191212	-0.0359853	0.155226
MED15	-0.33819	-0.0846211	0.0701179	0.154739
SUMO1	-0.116372	-0.311846	-0.157168	0.154678
LONP2	-0.359382	-0.257355	-0.103132	0.154223
USP38	-0.00317524	0.0522581	0.206428	0.15417
C1orf86	-0.0525371	-0.0885422	0.0650494	0.153592
CXADR	-0.902524	-0.772371	-0.619076	0.153295
ARHGAP5	-0.357074	-0.268952	-0.115892	0.15306
NDUFS4	-0.326286	-0.241342	-0.0883018	0.153041
CCDC34	-0.242362	0.107626	0.260558	0.152932
TMEM51	-0.110565	0.0350094	0.187523	0.152514
RLF	-1.14148	-0.907625	-0.756997	0.150627
IPPK	-0.0759016	-0.140451	0.0100407	0.150492
AASDH	-0.0923017	0.158969	0.309405	0.150435
FXR2	-0.308252	-0.317284	-0.166975	0.150309
PRC1	-0.215281	-0.107785	0.0423883	0.150173
ODF2	-0.193133	-0.224587	-0.0745475	0.15004
DDX17	-0.164768	-0.271519	-0.121501	0.150018
TOMM20	-0.388107	-0.32654	-0.176987	0.149553
UBE2T	-0.00443643	0.237188	0.386435	0.149247
LPP	-0.271909	-0.0442641	0.1049	0.149164
PLCXD1	-0.0228449	-0.14111	0.00733507	0.148445
ZKSCAN8	-0.0672016	-0.329937	-0.18156	0.148377
MGRN1	-0.0269888	-0.168286	-0.0201421	0.148144
UBE3B	-0.199383	-0.468341	-0.320228	0.148114
FAM211A	-0.318567	-0.155802	-0.00776002	0.148042
DBT	-0.359122	-0.59914	-0.451307	0.147833
CHCHD10	-0.169263	-0.34996	-0.202351	0.147609
RAD51AP1	-0.177622	-0.00278177	0.144389	0.147171
ZNF670	-0.310807	-0.0122914	0.134523	0.146815
CCNB1IP1	-0.0752527	-0.336654	-0.189896	0.146758
CCPG1	-0.479885	-0.400302	-0.253828	0.146474
MAVS	-0.00644004	0.303981	0.450402	0.146421
TMPRSS2	-1.60383	-1.8133	-1.66702	0.146275
IMPACT	-0.424423	-0.257138	-0.110877	0.146261
RUSC2	-0.294009	-0.220041	-0.0739725	0.146068
RUFY2	-0.165069	-0.35863	-0.213231	0.1454
RAD21	-0.280716	-0.438887	-0.293511	0.145377
TTLL12	-0.0580623	0.0445999	0.189835	0.145235
CIRBP	-0.272401	-0.444687	-0.299691	0.144997
MAPKAPK5	-0.0374958	-0.280795	-0.136067	0.144728
MAST1	-0.0933159	-0.290122	-0.145976	0.144146
RAB40C	-0.581594	-0.732157	-0.588022	0.144134
TMCO4	-0.517543	-0.454113	-0.310381	0.143732
PPIL4	-0.168087	-0.136339	0.00732724	0.143666
ELOVL5	-0.858302	-0.917301	-0.77381	0.143491
CCDC64B	-0.723428	-0.85016	-0.70684	0.14332
TFDP2	-0.0289638	-0.262873	-0.119961	0.142912
PCSK4	-0.869778	-0.988044	-0.845151	0.142894
CDC73	-0.350337	-0.383948	-0.241229	0.142719
FA2H	-0.503971	-0.471953	-0.330106	0.141848
HINFP	-0.200445	-0.0346894	0.10678	0.14147
TRIM66	-0.159778	-0.385651	-0.244457	0.141194
GTF2A1	-0.0184209	0.172957	0.312858	0.139902
AKAP8	-0.273907	-0.167014	-0.0271799	0.139834
ANP32B	-0.449361	-0.46782	-0.328383	0.139436
SHROOM2	-0.0893463	-0.504845	-0.365588	0.139257
YIF1B	-0.441973	-0.458785	-0.320557	0.138227
DDIT3	-1.46869	-1.67536	-1.53776	0.137597
PAWR	-0.0182539	-0.103699	0.0331863	0.136885
LMNB1	-0.0518507	0.167926	0.304471	0.136545
PFKFB4	-1.78399	-1.92799	-1.79169	0.136291
VAPB	-0.0673607	-0.233403	-0.0973989	0.136004
AP2A2	-0.0331584	0.0791212	0.21511	0.135989
DNAJC1	-0.0784386	0.230071	0.365618	0.135547
SIAH1	-0.90049	-0.748109	-0.612603	0.135505
CEP70	-0.352429	-0.340615	-0.205252	0.135363
HSF2	-0.157544	-0.351312	-0.21729	0.134022
MSL1	-0.0397435	0.0355557	0.16957	0.134014
SRPK2	-0.181556	-0.122969	0.0110326	0.134002
CCNY	-0.25975	-0.0748702	0.0585586	0.133429
LRRC37B	-0.0653465	-0.0431264	0.0896934	0.13282
CCP110	-0.939839	-0.590652	-0.45823	0.132422
HSD17B12	-0.082982	-0.0634988	0.0683721	0.131871
DLG5	-0.3118	0.00615055	0.1376	0.13145
CBFA2T2	-0.248955	-0.436012	-0.304861	0.131151
IPO9	-0.00594059	0.102093	0.232769	0.130676
APIP	-0.0359457	-0.0920711	0.0384857	0.130557
UBE4B	-0.0717366	-0.313894	-0.18361	0.130284
ABHD2	-0.932008	-1.14367	-1.01525	0.128421
CCDC101	-0.019192	-0.355008	-0.227431	0.127577
CEP164	-0.0988279	-0.0158311	0.111642	0.127473
LIMS1	-0.065497	0.0699893	0.196187	0.126197
GKAP1	-0.360383	-0.257739	-0.13211	0.125629
GRHL2	-0.055972	0.212306	0.337795	0.125489
C5orf45	-0.0971628	-0.211137	-0.0857795	0.125358
PCGF3	-0.40773	-0.249343	-0.124581	0.124762
SECISBP2L	-0.237128	-0.278666	-0.153929	0.124738
FBXO11	-0.667489	-0.381437	-0.258323	0.123114
ENSA	-0.225778	0.58536	0.708081	0.122722
FCF1	-0.0966012	0.250282	0.372722	0.12244
BRD9	-0.179575	-0.491749	-0.369843	0.121906
NAT10	-0.0295877	0.0764465	0.198216	0.12177
ALOX15	-0.37171	-0.624361	-0.502753	0.121608
CSNK1E	-0.242587	-0.372298	-0.25107	0.121228
HYKK	-0.160761	-0.240622	-0.119435	0.121187
ACSF2	-0.134163	-0.413172	-0.29202	0.121152
GANAB	-0.0120792	-0.242995	-0.121963	0.121033
DPCD	-0.729296	-0.97923	-0.858724	0.120506
CBX7	-0.13987	-0.124383	-0.00396467	0.120418
RSBN1L	-0.4446	-0.0684249	0.0519563	0.120381
DNAJC19	-0.302046	-0.265877	-0.145606	0.12027
TM9SF4	-0.317146	-0.194738	-0.0745285	0.12021
IQGAP3	-0.482012	-0.498744	-0.378648	0.120096
DEPTOR	-0.0375483	-0.196775	-0.0767023	0.120073
STRN3	-0.799127	-0.704023	-0.584339	0.119685
SEMA4D	-0.177138	-0.00404696	0.115231	0.119278
FBXL12	-0.223988	-0.101253	0.016966	0.118219
ATP5F1	-0.246837	-0.0879412	0.0297894	0.117731
MYLIP	-0.0943505	-0.178618	-0.0612774	0.117341
PAIP2	-0.554838	-0.36745	-0.250247	0.117203
TTC23	-0.425123	-0.218242	-0.101217	0.117025
DYRK1A	-0.571015	-0.415514	-0.298613	0.116901
LRRC56	-0.335923	-0.0213473	0.0954019	0.116749
MED25	-0.0911482	-0.163678	-0.0475086	0.116169
PLCG1	-0.316294	0.298364	0.414124	0.11576
GALNT11	-0.014013	-0.191958	-0.0766109	0.115347
ATXN3	-0.453599	-0.688459	-0.573376	0.115083
DEPDC1B	-0.439954	-0.179033	-0.0641018	0.114931
POMT1	-0.492562	-0.566716	-0.451827	0.114888
RCOR1	-0.313463	-0.104646	0.0101543	0.1148
KIF23	-0.634006	-0.56809	-0.453451	0.114639
NPEPPS	-0.179828	-0.447462	-0.333134	0.114328
PPM1B	-0.236315	-0.34404	-0.230933	0.113107
CLSTN1	-0.433261	-0.665976	-0.553396	0.11258
CC2D2A	-0.136178	-0.264452	-0.152507	0.111945
ZNF93	-0.475823	-0.357503	-0.245587	0.111915
LMAN1	-0.186589	-0.146658	-0.0353304	0.111327
DNAJC8	-0.127276	-0.0439397	0.0656181	0.109558
EZR	-0.529374	-0.741323	-0.631868	0.109455
TFB1M	-0.0892705	-0.0932826	0.0155414	0.108824
GLTSCR1	-1.02114	-0.78397	-0.675284	0.108686
TMEM231	-0.131865	0.0145672	0.122994	0.108427
MED27	-0.0213434	0.0178003	0.12592	0.10812
OXSR1	-0.530674	-0.435502	-0.32745	0.108052
RDH11	-0.331098	-0.662615	-0.5548	0.107815
KIAA1109	-0.274395	-0.161346	-0.0536213	0.107725
GPATCH11	-0.191821	0.0135292	0.120987	0.107458
PFKL	-0.593807	-0.56993	-0.462922	0.107008
KIF18A	-0.977382	-0.622442	-0.516026	0.106417
CMTR1	-0.0631311	0.194657	0.300131	0.105475
TMEM144	-0.183957	-0.0899184	0.0151859	0.105104
FAM104A	-0.200528	-0.593565	-0.489195	0.10437
ACTR1A	-0.0367416	-0.184105	-0.0801113	0.103993
SLC41A3	-0.116665	-0.215292	-0.112429	0.102863
TPRG1L	-0.19226	-0.352877	-0.25023	0.102647
STK10	-0.445617	-0.342315	-0.239671	0.102645
LSM12	-0.269719	0.0759665	0.178484	0.102517
BCL2L2	-0.762392	-0.677612	-0.57554	0.102072
CTNNBL1	-0.00757774	-0.00176831	0.0999276	0.101696
PPP1R2	-0.284757	-0.227896	-0.126553	0.101342
MARK4	-0.784833	-0.55069	-0.449621	0.101069
NDUFAF5	-0.102771	-0.15338	-0.0527302	0.10065
ZNF627	-0.280816	-0.622825	-0.522795	0.10003
SEMA4B	-0.579827	-0.687717	-0.587797	0.0999204
TBC1D9B	-0.408834	-0.461023	-0.361374	0.0996484
ABTB2	-0.493232	-0.0465059	0.0530123	0.0995182
LCLAT1	-0.0310373	-0.13641	-0.0369235	0.099487
ESCO1	-0.933424	-0.535881	-0.436794	0.0990867
PAPD7	-0.386131	-0.432343	-0.333368	0.0989748
USP46	-0.121415	-0.0970546	0.00174791	0.0988026
PCYT1A	-0.0574982	0.153373	0.252151	0.0987776
BICD1	-0.0209658	0.663954	0.762069	0.0981157
HCFC2	-0.148996	0.068163	0.166114	0.0979513
LCMT1	-0.114424	-0.799641	-0.701712	0.0979292
SEC24D	-0.871776	-0.491369	-0.394032	0.0973372
CMIP	-0.224364	-0.227664	-0.131224	0.0964404
SCAMP4	-0.335575	-0.329315	-0.233159	0.0961558
PUM1	-0.268072	-0.396869	-0.300717	0.0961526
RAD23B	-0.251693	-0.337603	-0.241791	0.095811
VAMP3	-0.114647	-0.104013	-0.00824732	0.0957653
AP3M2	-0.055025	0.0923467	0.18745	0.0951031
TAF9	-0.411379	-0.0238302	0.0710721	0.0949023
COX20	-0.818854	-0.883779	-0.789012	0.0947663
NUF2	-0.471878	-0.507126	-0.412932	0.0941933
ZMYND8	-0.796701	-0.65786	-0.564071	0.0937888
HIAT1	-0.323148	-0.274323	-0.180793	0.09353
EDC3	-0.195207	-0.278841	-0.185332	0.0935093
GYS1	-0.662546	-0.575933	-0.483148	0.0927846
KMT2E	-0.846846	-0.987746	-0.895045	0.0927019
FOXJ3	-0.431503	-0.340433	-0.248234	0.0921984
ITFG1	-0.103386	0.0361511	0.128127	0.0919758
HDAC8	-0.281545	0.417828	0.50976	0.0919317
EXOSC10	-0.0721023	-0.215058	-0.123156	0.091902
TMEM242	-0.17057	-0.457981	-0.366772	0.0912084
SLC39A14	-0.629743	-0.382685	-0.292026	0.0906594
TMEM39B	-0.304604	-0.254216	-0.163659	0.0905571
APPL2	-0.591864	-0.55515	-0.465228	0.0899214
ZC3H4	-0.292322	-0.28218	-0.192327	0.0898527
CENPF	-0.431613	-0.528679	-0.43946	0.0892199
TRPM7	-0.181538	-0.0954837	-0.00639814	0.0890856
EIF4H	-0.451998	-0.362581	-0.273573	0.0890075
ZNF441	-0.478085	0.0319393	0.120044	0.0881047
PC	-0.236068	-0.440066	-0.352006	0.0880606
HIST1H2BN	-0.622224	-0.892208	-0.80424	0.0879686
DYNC1I2	-0.259312	-0.353292	-0.2654	0.0878926
CCDC22	-0.0527785	-0.226419	-0.138705	0.0877142
UFSP2	-0.37044	-0.473763	-0.386255	0.0875072
CLASP1	-0.172297	-0.245097	-0.157609	0.0874878
TRAPPC6B	-0.0214241	-0.281977	-0.194558	0.0874191
DOT1L	-0.436429	-0.70324	-0.615822	0.0874183
ZBTB40	-0.140941	0.113095	0.200111	0.0870158
ARAP1	-0.628775	-0.30752	-0.22074	0.0867804
ZNF274	-0.0814951	-0.567439	-0.480689	0.0867498
SRA1	-0.298198	-0.634308	-0.548208	0.0860992
CNOT2	-0.267539	-0.447492	-0.36174	0.085752
PADI2	-1.14316	-0.823458	-0.737708	0.0857505
NDUFA7	-0.691502	-0.680623	-0.595624	0.0849985
RTF1	-0.0456676	-0.395711	-0.310996	0.0847146
FAM72D	-0.742317	-0.669174	-0.585075	0.0840994
CDK7	-0.386982	-0.324803	-0.241037	0.0837659
PPAP2A	-0.0448161	0.251394	0.334452	0.0830578
FAM72A	-0.708592	-0.659534	-0.576645	0.0828891
TAF4B	-0.248161	-0.0526171	0.0301775	0.0827946
LMLN	-0.0847969	0.0658024	0.148486	0.0826838
ABHD17B	-0.397711	-0.229805	-0.147291	0.0825145
SSBP2	-0.348131	-0.115057	-0.0327186	0.0823384
SLC9A7	-0.166256	-0.32792	-0.246373	0.0815465
EPN2	-0.514335	-0.403837	-0.322326	0.0815108
RAB14	-0.211127	-0.164099	-0.0827428	0.0813562
CREB3L2	-1.36868	-1.18144	-1.1004	0.0810352
CC2D1B	-0.259438	0.0223536	0.102996	0.0806422
NETO1	-0.25691	-0.262907	-0.182478	0.080429
STAP2	-0.384404	-0.407612	-0.327209	0.0804028
NSDHL	-0.145197	-0.192172	-0.11195	0.0802221
C1orf172	-0.130461	-0.313829	-0.234228	0.0796011
PICALM	-0.269801	-0.211849	-0.132451	0.079398
TCF25	-0.0312009	-0.157618	-0.0788235	0.0787945
IDH2	-0.4184	-0.414533	-0.336364	0.0781687
DLGAP4	-0.202025	-0.382903	-0.304801	0.0781024
PPP2R5E	-0.0107859	-0.0531255	0.024644	0.0777695
TADA1	-0.28107	-0.526959	-0.450093	0.0768662
TOM1L1	-0.268074	-0.396542	-0.320121	0.0764203
GLIS2	-1.1376	-1.08289	-1.00714	0.0757516
VPS29	-0.238055	-0.128684	-0.0529485	0.0757354
KIF5B	-0.300843	-0.387647	-0.31224	0.0754072
DIP2B	-0.500482	-0.5123	-0.437075	0.0752251
CEP192	-0.162358	-0.0503492	0.0244951	0.0748443
C2orf43	-0.0570747	0.40235	0.477189	0.0748382
TTC17	-0.0182491	0.0692481	0.143637	0.0743891
MAN1C1	-0.959215	-0.687704	-0.613507	0.0741965
AFF3	-0.0762421	0.33743	0.411279	0.0738493
TPCN1	-0.349008	-0.430722	-0.357066	0.0736563
CNIH4	-0.0491784	-0.306145	-0.232726	0.0734196
SCNN1A	-0.700813	-0.88559	-0.812388	0.073202
STX12	-0.278464	-0.312427	-0.239922	0.0725052
SAMD8	-0.281	-0.329443	-0.257387	0.0720558
ZNF813	-0.281679	-0.140245	-0.0682196	0.0720251
KATNBL1	-0.407643	-0.556004	-0.483983	0.0720217
GNG7	-0.58282	-0.262806	-0.191066	0.0717403
RDX	-0.248928	0.090406	0.161962	0.0715557
HEATR6	-0.00303864	-0.614476	-0.54341	0.0710656
ZNF217	-0.958375	-0.824389	-0.753476	0.070913
TMEM175	-0.354567	-0.437533	-0.367038	0.0704952
MPP5	-0.337275	-0.373563	-0.303076	0.0704873
ADIPOR2	-0.084041	0.00737645	0.0777117	0.0703353
IK	-0.0901539	0.063062	0.13259	0.0695276
FAM221A	-0.743759	-0.387254	-0.317986	0.0692679
ZNF286A	-0.308691	-0.226389	-0.158	0.0683895
MZT1	-0.410036	-0.075821	-0.00814866	0.0676723
CAP2	-0.0838025	-0.0772362	-0.00972605	0.0675102
SGOL1	-0.333765	0.204571	0.271829	0.0672575
KATNA1	-0.244087	-0.199502	-0.132472	0.0670298
SLC12A8	-0.207773	0.0264617	0.0929312	0.0664695
HMG20A	-0.272801	-0.0789966	-0.0125647	0.0664319
HDGFRP2	-0.289309	-0.446028	-0.380689	0.0653389
FAM115C	-0.777845	-1.03315	-0.9685	0.0646533
HDGFRP3	-0.27659	0.0617441	0.125363	0.0636191
CCDC110	-0.168139	0.573936	0.637172	0.0632357
LCORL	-0.538899	-0.493044	-0.429859	0.0631847
CUL5	-0.329231	-0.291006	-0.228212	0.0627943
FAM117B	-0.464965	-0.146855	-0.0843168	0.0625384
GGNBP2	-0.176704	-0.316082	-0.253698	0.0623836
UPF1	-0.00677629	-0.0807431	-0.018575	0.0621681
DENND5A	-0.396856	-0.289937	-0.227843	0.0620935
TRPC4AP	-0.282772	-0.226927	-0.165466	0.0614614
CPEB4	-0.753639	-0.461297	-0.399886	0.0614114
TET2	-0.0890372	-0.420439	-0.3591	0.0613393
MIS18A	-0.22152	-0.272363	-0.211058	0.0613054
RPP38	-0.151291	0.0662795	0.127357	0.061077
CLIP1	-0.182986	-0.35624	-0.29549	0.0607492
NAALADL2	-0.181771	0.370219	0.430499	0.06028
PHF21A	-0.308184	-0.435831	-0.37558	0.0602513
CABIN1	-0.467528	-0.457525	-0.398558	0.0589678
VPS13B	-0.108582	0.337619	0.396143	0.0585243
ARHGAP11A	-0.425386	-0.564727	-0.506214	0.0585124
FAM83D	-0.0508226	-0.291289	-0.232851	0.0584372
TLDC1	-0.237641	-0.435613	-0.37728	0.0583329
RPS5	-0.0486099	-0.00649686	0.0515804	0.0580773
GTF3C3	-0.193964	-0.130608	-0.0728496	0.0577582
TRIO	-0.138658	-0.079514	-0.0230797	0.0564342
FOXJ2	-0.542627	-0.542495	-0.486403	0.0560913
SLC29A4	-0.54524	-0.359253	-0.304109	0.055144
CCDC41	-0.499727	0.30807	0.362919	0.0548485
CWF19L1	-0.0631239	0.251957	0.306294	0.054337
KCTD10	-0.134366	-0.429378	-0.375701	0.0536775
KDM4A	-0.344251	-0.473741	-0.420337	0.0534039
POLM	-0.0752379	0.18701	0.239505	0.0524949
FBXW11	-0.292038	-0.0912535	-0.0390069	0.0522466
DNMBP	-0.178084	-0.288303	-0.236434	0.0518693
C16orf58	-0.516843	-0.68849	-0.63677	0.0517204
LYPLAL1	-0.387168	-0.437952	-0.386549	0.0514035
GID4	-0.489985	-0.681219	-0.630171	0.0510477
TMEM11	-0.348989	-0.448297	-0.397698	0.0505985
PGM3	-0.684957	-0.661885	-0.612436	0.0494491
CAMSAP3	-0.177116	-0.0941734	-0.0451915	0.048982
CCDC88C	-0.114657	-0.161307	-0.112352	0.0489557
SEC24A	-0.948612	-1.03929	-0.990338	0.0489516
CUL4B	-0.798338	-0.862441	-0.814138	0.0483029
REL	-0.848647	-0.539059	-0.490894	0.0481651
VPS51	-0.0410282	-0.0115724	0.0351461	0.0467185
CTNNA1	-0.292046	-0.217682	-0.170999	0.0466831
PMEPA1	-0.103058	0.123765	0.170151	0.0463866
TNFRSF10D	-0.385328	-0.619112	-0.572727	0.0463852
ATL2	-0.100633	-0.225306	-0.179323	0.045983
PARK7	-0.301609	-0.282182	-0.23654	0.0456418
AGO4	-0.616892	-0.863934	-0.81911	0.0448239
CRKL	-0.722559	-0.449865	-0.405397	0.0444683
ARHGEF5	-0.224895	-0.562072	-0.517608	0.0444644
NRBF2	-0.743764	-0.747583	-0.703146	0.0444364
ACSS2	-0.593877	-0.952367	-0.907962	0.0444043
NR1D2	-1.0517	-1.01585	-0.97189	0.0439569
ASAP2	-0.309619	-0.0895278	-0.0464172	0.0431106
ZNF766	-0.276747	-0.49764	-0.454531	0.0431094
NIPSNAP1	-0.415511	-0.622681	-0.581145	0.0415356
LANCL1	-0.535922	-0.490733	-0.449252	0.0414808
GTSE1	-0.320334	-0.533522	-0.492254	0.0412674
RRAS2	-0.0536954	0.189692	0.230691	0.0409998
DEGS1	-0.723958	-0.876791	-0.836736	0.0400545
LRP1	-0.616164	-0.472919	-0.433037	0.0398826
KPNA6	-0.229014	-0.346745	-0.3078	0.0389452
CMTM8	-0.492707	-0.0247687	0.0128271	0.0375958
USP36	-0.00804247	0.345626	0.383146	0.0375196
RPL24	-0.0554143	-0.226018	-0.188715	0.0373032
KIAA0195	-0.121394	-0.293256	-0.256054	0.0372016
WDR41	-0.0414969	-0.325786	-0.28916	0.0366264
PLEKHA8	-0.499684	0.392019	0.427884	0.0358645
GNAI1	-0.130325	-0.258844	-0.223015	0.0358289
ZRSR2	-0.285576	-0.107468	-0.0722535	0.0352147
IMMP1L	-0.033918	-0.113695	-0.07852	0.0351747
SFI1	-0.380633	-0.421317	-0.386335	0.034982
UBE2H	-0.335076	-0.295684	-0.26078	0.0349037
MLF2	-0.112179	0.188464	0.223153	0.0346888
UBE2E1	-0.0120783	-0.138167	-0.104085	0.034082
BLZF1	-0.296694	0.122519	0.155792	0.033273
GALNT3	-0.607094	-0.693647	-0.660727	0.03292
EIF4EBP1	-0.484067	-0.499008	-0.466683	0.0323247
ARHGAP44	-0.347727	-0.438342	-0.406297	0.0320446
ABCA5	-0.374962	-0.477059	-0.445051	0.0320076
UROS	-0.0473969	0.00334571	0.0352086	0.0318629
RNH1	-0.0466307	-0.00462696	0.0271375	0.0317644
TNKS	-0.176782	-0.0798204	-0.0491402	0.0306802
MAP2K7	-0.218864	-0.350734	-0.320471	0.0302639
RNF216	-0.199821	-0.15467	-0.12458	0.0300896
KIAA1217	-0.019759	-0.0363656	-0.00647453	0.0298911
COPB2	-0.372573	-0.460218	-0.430352	0.0298663
C9orf152	-0.155583	-0.152048	-0.12263	0.0294183
RARS	-0.430118	-0.570388	-0.541107	0.0292814
SEPN1	-0.119372	-0.143159	-0.114401	0.0287583
STARD10	-0.153154	-0.535134	-0.507018	0.0281158
FLJ27365	-0.911458	-0.32358	-0.29645	0.0271303
ZMAT5	-0.201505	-0.075197	-0.0482531	0.0269439
VCP	-0.0907068	-0.0450155	-0.0192028	0.0258127
TOM1	-0.463096	-0.663049	-0.637313	0.0257366
FNBP1	-0.167988	-0.225535	-0.199975	0.02556
FAM102A	-1.9987	-1.89093	-1.86637	0.024557
TTBK2	-0.0948492	-0.218243	-0.194053	0.0241905
TNPO3	-0.162086	-0.0378995	-0.0137942	0.0241053
CYP2R1	-0.370297	-0.490937	-0.466864	0.024073
PPAPDC1B	-0.707261	-0.580088	-0.556214	0.0238732
TRNAU1AP	-0.334382	-0.645072	-0.622384	0.0226884
STAG2	-0.0920324	0.147875	0.170128	0.022253
ZNF212	-0.303139	-0.475095	-0.452873	0.0222219
SENP5	-0.0596709	-0.153449	-0.131576	0.0218723
SNX5	-0.207237	-0.367582	-0.345954	0.0216285
ZBTB43	-0.498792	-0.27509	-0.253495	0.0215945
TTC37	-0.518294	-0.212254	-0.190915	0.0213394
CKAP5	-0.247037	-0.441882	-0.421029	0.0208532
RC3H1	-0.293385	-0.155446	-0.134767	0.0206791
CHIC2	-0.100418	-0.222642	-0.202718	0.0199237
MYO1C	-0.251604	-0.317178	-0.299017	0.0181612
VIPAS39	-1.09491	-0.690772	-0.672965	0.0178072
LIMCH1	-0.837166	-0.619596	-0.6027	0.0168964
LGR4	-0.0812516	-0.339592	-0.322984	0.0166074
AKAP8L	-0.214528	-0.137089	-0.12128	0.0158089
KIAA1147	-0.0346465	-0.464059	-0.448265	0.015794
PIKFYVE	-0.043424	-0.264823	-0.249402	0.015421
PRPF18	-1.05029	-0.501649	-0.486593	0.0150561
GOLGA8A	-0.287288	-0.464585	-0.449778	0.0148069
ARL6	-0.324719	0.0813125	0.0957941	0.0144816
YTHDC1	-0.518706	-0.633794	-0.619329	0.0144652
PIAS3	-0.18695	-0.292925	-0.278684	0.0142407
FNBP4	-0.547631	-0.490079	-0.476316	0.0137636
PRPSAP1	-0.353989	-0.165858	-0.153498	0.0123598
MRPL24	-0.114455	-0.149506	-0.137244	0.0122616
RHBDL2	-0.32633	-0.192463	-0.181653	0.0108103
EIF2B2	-0.0187146	-0.305976	-0.295196	0.0107802
MLK4	-0.150134	0.231658	0.241978	0.0103208
ATE1	-0.270593	-0.159679	-0.149402	0.010277
RPL26L1	-0.141582	0.0371406	0.0471508	0.0100102
PDCL	-0.391449	-0.136235	-0.126835	0.00940057
CWC27	-0.368628	-0.273465	-0.264702	0.0087628
TRIT1	-0.239861	-0.148109	-0.139663	0.00844599
CERS4	-0.248975	-0.624874	-0.616776	0.00809879
THAP6	-0.25597	-0.222356	-0.214311	0.00804536
SCYL1	-0.378525	-0.428663	-0.420769	0.00789435
PAFAH1B2	-0.066461	-0.0673176	-0.0613541	0.00596347
SLC22A23	-1.2268	-1.28939	-1.28351	0.00588038
IPP	-0.141194	-0.232063	-0.226231	0.00583151
NFE2L1	-0.180914	-0.478479	-0.472654	0.00582534
TRAF2	-0.015503	0.0567961	0.0625224	0.00572634
CD99	-0.281598	-0.158036	-0.152342	0.00569341
CEP97	-0.302757	0.1418	0.147415	0.00561452
UACA	-0.482177	-0.120712	-0.115141	0.00557079
PUM2	-0.278313	-0.40863	-0.403531	0.00509892
ABCC4	-0.752783	-0.570291	-0.565193	0.0050982
MPC2	-0.324026	-0.344178	-0.339092	0.00508617
AP5Z1	-0.237329	-0.196459	-0.192071	0.00438779
CORO2A	-0.0785923	-0.203023	-0.198694	0.00432919
ECHDC2	-0.26383	-0.50251	-0.49829	0.00421971
CSGALNACT2	-0.155429	0.068427	0.0725769	0.00414993
SERGEF	-0.238568	-0.268924	-0.265667	0.00325725
NAMPT	-0.630686	-0.752598	-0.749343	0.00325575
ACAP2	-0.0765306	-0.057274	-0.0541776	0.00309642
GOLGA4	-0.955708	-0.281529	-0.27909	0.00243906
AKAP10	-0.68796	-0.342472	-0.340388	0.00208447
HECTD4	-0.418704	-0.133088	-0.131549	0.00153917
UHRF2	-0.555257	-0.236305	-0.235298	0.00100713
PDXK	-0.0580775	-0.395828	-0.395422	0.000406222
BDP1	-0.406035	-0.415248	-0.415239	8.97975e-06

## Sheet: LNCaP95 Intron 983 QII genes
LNCaP95 Intronic QII genes
Gene ID	logFC_Exons_RNAcounts_LNCaP95	logFC_ThreePrimeUTR_PACcounts_LNCaP95	logFC_Introns_PACcounts_LNCaP95	PAC-score
TMED3	0.00848114	-0.173339	2.74012	2.91345
PIGC	0.290283	-0.231771	2.31875	2.55052
PPIA	0.0621132	-0.0488935	2.43417	2.48306
PEX5	0.110314	0.243349	2.70087	2.45752
VOPP1	0.0140794	0.083968	2.49032	2.40635
ZNF720	0.17652	0.162142	2.55845	2.39631
RPS27L	0.066262	0.225428	2.59059	2.36516
CMTM7	0.121653	-0.61431	1.74609	2.3604
GGT1	0.0714286	-1.18714	1.16534	2.35249
HS6ST1	0.32618	0.271327	2.56752	2.2962
MFSD1	0.232346	0.377437	2.66212	2.28468
RFC3	0.0128697	0.0526357	2.28616	2.23353
HMX1	0.322126	-0.0672095	2.13973	2.20694
C2orf47	0.0872893	0.216375	2.30784	2.09146
C11orf83	0.18237	-0.0688763	1.94254	2.01142
CPT1C	0.398268	-0.324505	1.68645	2.01095
TTC5	0.116096	-0.0188928	1.88507	1.90396
WWOX	0.514126	-0.279206	1.62112	1.90032
DNAH14	0.0551653	-1.00741	0.84536	1.85277
NAIP	0.572705	-0.42863	1.41647	1.8451
SNRPF	0.126396	0.23732	2.0537	1.81638
NPHP1	0.234467	-0.634845	1.10445	1.7393
GDAP1	0.623808	0.334198	2.03422	1.70002
HLA-DMA	1.13694	0.242297	1.92828	1.68599
DNAJC9	0.478182	0.27512	1.95162	1.6765
DYRK4	0.0365898	-0.263407	1.41233	1.67574
IL17RE	1.16173	0.729216	2.39389	1.66467
ING5	0.106702	-0.242883	1.41048	1.65336
YAE1D1	0.882843	0.614207	2.26701	1.6528
MNS1	0.423539	-0.104084	1.49902	1.6031
ZNF195	0.309511	0.267276	1.83316	1.56588
BMP1	0.265071	-0.459539	1.10114	1.56068
FBXO36	0.156205	-0.872849	0.686769	1.55962
NOC3L	0.25116	-0.441919	1.10509	1.54701
MRPS28	0.091543	0.0494517	1.56827	1.51882
C14orf79	0.0316237	-0.495087	1.0021	1.49718
C7orf49	0.537284	0.225062	1.71737	1.49231
NGDN	0.0518174	0.562168	2.03633	1.47416
C11orf82	0.367512	0.723386	2.17429	1.45091
PCNXL4	0.359072	0.595505	2.03108	1.43558
KIAA1328	0.371938	-0.921243	0.508676	1.42992
MSTO1	0.160516	0.341165	1.74332	1.40215
ASAH2B	0.386139	0.709351	2.10764	1.39829
SLIRP	0.102009	0.25191	1.64538	1.39347
SLC39A10	0.183044	0.310994	1.70216	1.39117
TACO1	0.00971133	-0.487765	0.901883	1.38965
ATPIF1	0.250976	0.396173	1.76333	1.36716
ATRNL1	0.261119	-0.302177	1.05455	1.35673
ARHGEF2	1.01499	0.773295	2.12525	1.35196
PVRL3	0.57387	0.133212	1.48243	1.34922
C9orf116	0.217311	-0.978573	0.359504	1.33808
SNAPC5	0.0508207	-0.291307	1.01503	1.30634
UGGT2	0.451973	-0.19707	1.1081	1.30517
OXNAD1	0.0523594	-0.901247	0.398575	1.29982
MGST2	0.0439799	-0.0225081	1.23743	1.25994
GNPDA2	0.0295522	0.0740563	1.33372	1.25967
SAMD13	0.245811	0.0838999	1.34211	1.25821
SUMF1	0.0209851	-0.394149	0.860065	1.25421
DNAJC6	0.338192	0.659322	1.90813	1.24881
IDS	0.0251201	-0.252168	0.976637	1.22881
SEC14L1	0.0832975	0.00905012	1.23373	1.22468
WDR45	0.0417162	-0.164923	1.04377	1.2087
GALNT14	0.0442388	-0.799174	0.404328	1.2035
CPNE7	0.155182	-0.690005	0.511163	1.20117
IL1RAP	0.202816	-0.354904	0.812329	1.16723
POLR3G	0.570585	-0.534391	0.630837	1.16523
ZNF91	0.32706	0.173256	1.33467	1.16141
TRMT12	0.136153	-0.51911	0.637559	1.15667
CCDC15	0.0907774	-0.402652	0.733368	1.13602
ZNF549	0.189328	-0.344805	0.78861	1.13342
RNPC3	0.780403	-1.17331	-0.0403524	1.13296
PIGL	0.0257136	-0.244233	0.879521	1.12375
C16orf74	0.167108	-0.248353	0.874364	1.12272
DDX56	0.539286	0.448014	1.56646	1.11845
DAPL1	0.0995243	-0.0335545	1.06738	1.10094
MDM1	0.280411	-0.416172	0.679908	1.09608
FUBP1	0.130062	-0.557533	0.528449	1.08598
HDDC2	0.108666	0.0447518	1.11875	1.074
CHMP6	0.404193	-0.359484	0.704735	1.06422
HSD17B4	0.00505502	0.16045	1.21837	1.05792
PPCDC	0.0755577	-0.26504	0.773012	1.03805
POLD1	0.253442	-0.367434	0.670189	1.03762
CLYBL	0.080405	-0.535413	0.477267	1.01268
MRPS30	0.103237	-0.0874809	0.915687	1.00317
JKAMP	0.217854	-0.0601697	0.932498	0.992667
ZNF800	0.288081	-0.0584739	0.930845	0.989319
ZNF675	0.126474	-0.104663	0.881265	0.985928
PACRGL	0.168654	0.397035	1.37942	0.982385
STK3	0.0328345	-0.317369	0.66424	0.981609
TAP2	0.610404	0.702459	1.6825	0.980039
XKR9	0.0772743	-0.0877253	0.886049	0.973774
C22orf34	0.483687	-0.408941	0.548929	0.95787
CGGBP1	0.156585	-0.282162	0.663803	0.945965
PSTPIP2	0.348426	0.556076	1.49281	0.936738
PXN	0.000476074	0.0660688	0.996957	0.930889
ZNF583	0.444543	0.22121	1.14857	0.927357
MAGI2	0.202468	-0.266188	0.660378	0.926567
EIF4E2	0.149089	-0.707535	0.21432	0.921855
TESC	0.297282	-0.282162	0.639206	0.921367
LRIG3	0.341949	0.00394678	0.923384	0.919437
MKNK1	0.526809	-0.0014917	0.917475	0.918967
STAU2	0.130182	-0.198256	0.718039	0.916295
PAK1	0.0108352	-0.706024	0.209425	0.915449
RHOF	0.00778482	-0.802646	0.106556	0.909202
QRICH2	1.09188	0.553259	1.4598	0.906537
TMEM186	0.0391045	-0.212482	0.693015	0.905498
ZNF710	0.0433641	-0.703476	0.199006	0.902482
GCFC2	0.19611	0.731778	1.63059	0.898813
NEBL	0.216112	-0.487563	0.40977	0.897334
SVIP	0.140475	0.214405	1.10407	0.889661
MOB3A	0.108147	-0.114112	0.772637	0.886748
SLCO4A1	0.231552	-0.111176	0.770808	0.881984
CLTA	0.169119	0.380676	1.26188	0.881206
TRMT44	0.174247	-0.21201	0.654607	0.866617
SSH2	1.0396	-0.259597	0.595523	0.85512
ADCK3	0.250968	0.15078	1.00525	0.854471
LYPD6	0.106225	-0.430985	0.42332	0.854305
HAGHL	0.611528	-0.171818	0.68185	0.853668
CLPB	0.0946587	-0.897908	-0.0452663	0.852642
LRFN3	0.153787	-0.256634	0.593103	0.849737
KLHL5	0.383322	0.214668	1.063	0.848329
MTG2	0.121075	-0.520408	0.327393	0.847802
VPS26B	0.118408	-0.217994	0.616217	0.834211
ZNF519	0.457319	-0.0981454	0.735124	0.83327
CDCA7	1.08174	0.733476	1.56623	0.832754
ACPP	0.271352	0.00917334	0.840708	0.831534
CCDC69	0.0746763	-0.308441	0.522642	0.831083
ADCY1	0.60371	0.133122	0.960586	0.827463
ADK	0.024743	-0.0716727	0.753395	0.825067
MAPKBP1	0.0827727	-0.148781	0.675141	0.823921
GLYATL2	1.17156	0.866272	1.68909	0.822818
GLS2	0.421736	0.16987	0.991615	0.821744
SYNGAP1	0.0551438	-0.369109	0.450651	0.81976
EIF2B5	0.478085	0.209813	1.02936	0.819542
OTUD6B	0.0180197	-0.220621	0.594237	0.814858
OVOL2	0.0287805	0.306742	1.12064	0.813899
NEK6	0.217631	-0.307004	0.502105	0.809109
PRKD1	0.0457128	-0.173636	0.631129	0.804765
ARSB	0.966251	0.625024	1.42002	0.794998
FTSJ3	0.578424	0.744214	1.52997	0.785758
SMIM11	0.344077	0.467687	1.25288	0.785195
ENOX1	0.752424	0.462051	1.24377	0.781722
LNPEP	0.00358263	-0.405375	0.374694	0.780069
GNL3L	0.391299	0.0147751	0.786557	0.771782
TCAP	0.626739	-0.117989	0.65209	0.770079
MRPS22	0.034843	0.133564	0.899759	0.766194
ZNF577	0.250187	-0.174473	0.588043	0.762516
HNRNPA0	0.0950633	-0.0607896	0.700767	0.761556
DHRS4L2	0.495413	0.353022	1.11316	0.760134
SSR3	0.468408	0.269255	1.0239	0.75465
NACC2	0.44733	0.676694	1.42706	0.750366
SLC6A16	1.12012	-0.163462	0.586885	0.750347
EPC2	0.122152	-0.800737	-0.0624017	0.738336
CSTF3	1.36563	0.068166	0.8038	0.735634
TMEM241	0.107196	-0.272461	0.458371	0.730832
TEF	0.0318089	-0.34884	0.381769	0.730609
PSIP1	0.0896634	-0.12565	0.603401	0.729052
WBSCR22	0.0189183	0.0997732	0.827766	0.727993
ZNF48	0.0693312	-0.0295098	0.696202	0.725712
ZDHHC11	0.50723	-0.00310475	0.722601	0.725706
KIAA0391	0.254785	-0.376393	0.348927	0.72532
SAMD11	0.192269	-0.427854	0.29384	0.721694
FCGBP	1.2171	0.59474	1.31386	0.719119
DLD	0.0682897	0.0722707	0.789477	0.717206
TRNT1	0.279576	-0.148598	0.568148	0.716747
KIN	0.159173	0.0822313	0.798556	0.716325
DECR1	0.749538	0.489057	1.20499	0.715931
MORN4	0.0649019	-0.861899	-0.150622	0.711277
PRKCSH	0.0386222	-0.567508	0.142567	0.710075
PSMB5	0.174507	0.408483	1.11722	0.70874
VWA8	0.0374421	0.0716969	0.77795	0.706254
C18orf56	0.151901	-0.152821	0.552315	0.705136
BID	0.10566	-0.0361068	0.666923	0.70303
DYM	0.1041	-0.299473	0.401485	0.700958
MTERFD2	0.264035	0.486685	1.18655	0.699865
TANC2	0.327454	0.00304066	0.701148	0.698107
PRMT2	0.225339	-0.667796	0.02932	0.697116
HECTD2	0.474689	-0.0876786	0.605872	0.693551
PTPRE	0.30279	-0.264128	0.428144	0.692272
C17orf75	0.03826	0.0785174	0.770245	0.691727
BMPR1B	0.344909	0.432137	1.11791	0.685774
GPC6	0.0806817	0.325351	1.00855	0.683203
DHDDS	0.157537	-0.622887	0.0597102	0.682597
NCAPD3	0.166596	0.265235	0.944167	0.678932
ZDHHC18	0.345676	0.267027	0.94045	0.673424
LAMTOR1	0.146976	0.176408	0.847366	0.670958
SNX19	0.366076	-0.0104736	0.659653	0.670127
RP11-345J4.5	0.172413	-0.0984724	0.571249	0.669721
TRIM65	0.320783	0.315174	0.979776	0.664602
MGLL	0.145744	-0.1299	0.53346	0.66336
ZNF782	0.271275	0.0159536	0.677057	0.661103
PHF2	0.13752	-0.319417	0.340928	0.660345
PYROXD2	0.21919	0.290605	0.937662	0.647058
WDR72	0.298729	-0.000415447	0.645884	0.646299
H2AFV	0.209837	-0.050397	0.595042	0.645439
GPR137	0.260164	0.339372	0.984271	0.644899
TUSC3	0.142863	-0.0436919	0.599889	0.643581
C11orf84	0.0707593	-0.0923608	0.548314	0.640675
POLR2E	0.0250454	-0.101323	0.539279	0.640602
SMG9	0.0908197	-0.515611	0.123717	0.639328
SLC44A1	0.206754	0.355347	0.991883	0.636536
RNF220	0.295805	0.113881	0.747411	0.63353
APOLD1	0.605276	0.979334	1.60984	0.630508
VPS13C	0.313717	-0.546893	0.0828319	0.629724
NAA11	0.46489	0.349509	0.978482	0.628973
MCU	0.00325803	-0.206682	0.419535	0.626217
KCNJ14	0.445089	-0.175498	0.450171	0.625669
RNASEH2A	0.385888	0.148212	0.772162	0.62395
NSL1	0.421846	0.678378	1.30067	0.622293
PSMG4	0.139816	-0.219648	0.401009	0.620657
ASPSCR1	0.303424	-0.150275	0.46906	0.619336
ERCC8	0.519944	-0.254028	0.364176	0.618204
EIF3C	0.40174	-0.285808	0.332088	0.617897
PPP2R5C	0.224954	-0.515166	0.102569	0.617735
NUDT6	0.129112	-0.161157	0.451965	0.613122
GRK4	0.683988	0.136762	0.749535	0.612773
CAMKMT	0.928855	0.40161	1.01283	0.611223
SPRY1	0.21428	-0.424783	0.186079	0.610862
RALY	0.0282284	-0.0997438	0.509965	0.609709
NDUFA8	0.187343	0.453613	1.06328	0.609663
SPIDR	0.0776637	-0.0418014	0.554076	0.595877
ZNF239	0.455313	0.25445	0.848946	0.594496
SPATS2	0.011515	-0.157121	0.436812	0.593933
PTPN9	0.278469	-0.482188	0.0993055	0.581493
SLC13A3	1.39477	0.0291615	0.610244	0.581083
XXYLT1	0.721814	0.203087	0.780237	0.577149
RAPGEFL1	1.09519	0.294747	0.871251	0.576504
BBS9	0.132788	-0.0267469	0.546767	0.573514
MAPRE3	0.222807	-0.0475137	0.524888	0.572402
POMGNT2	0.0532934	0.0104676	0.572312	0.561844
NUPL2	0.548327	0.529161	1.09087	0.561705
SNX29	0.0905069	-0.203146	0.3575	0.560645
MTHFD1L	0.410741	-0.214297	0.345541	0.559839
SMKR1	0.756668	0.670623	1.23022	0.559598
KATNAL2	1.49862	0.824502	1.38367	0.559169
PLA1A	0.938289	0.5764	1.13354	0.557144
CAPN1	0.109961	-0.0417047	0.515091	0.556795
LSM6	0.169699	0.117188	0.673802	0.556614
FXN	0.426059	0.506773	1.06169	0.554921
APBB1	0.397284	0.12192	0.676689	0.554769
PLEC	0.12317	-0.412354	0.140799	0.553152
WDR19	0.00150125	-0.617527	-0.0652004	0.552327
CAT	0.0870378	0.0773168	0.626765	0.549448
ZNF611	0.125091	-0.402543	0.144761	0.547305
ZNF557	0.164254	-0.546913	-0.000192966	0.54672
ZNF432	0.154119	-0.0938602	0.450751	0.544611
RNF150	0.0454658	-0.0443829	0.499771	0.544154
CDK14	0.353013	0.222629	0.765771	0.543142
SLC39A8	0.290144	0.379201	0.920994	0.541793
ZNF142	0.347634	-0.362343	0.178042	0.540384
B3GNTL1	0.400506	-0.261188	0.277505	0.538693
MAPK12	0.186899	-0.122526	0.415604	0.53813
CENPO	0.396749	-0.318515	0.219212	0.537728
ZNF251	0.36391	0.115706	0.652805	0.537099
FTCDNL1	0.0476319	-0.244686	0.292395	0.537081
FCHSD2	0.304272	-0.116495	0.41973	0.536225
COG8	0.218689	-0.0349794	0.499188	0.534167
GNB1L	0.226502	-0.0694173	0.463895	0.533312
KIF2A	0.160594	-0.0687824	0.463094	0.531877
DRG1	0.0600701	-0.187326	0.337992	0.525318
MRPS6	0.286529	0.413557	0.938426	0.524869
STXBP5L	0.202077	-0.0516963	0.472258	0.523954
BRD3	0.165327	0.0554815	0.57753	0.522049
EFNA5	0.658134	0.771687	1.29324	0.521555
LRRC41	0.0235193	0.0144221	0.534929	0.520507
UBE2N	0.00362985	0.0530543	0.573169	0.520115
SMARCD3	0.139994	0.0335056	0.550623	0.517118
PPP1R21	0.0016112	-0.529269	-0.01629	0.512979
CBWD5	0.0380923	-0.305676	0.207256	0.512932
RTKN2	0.28496	-0.118646	0.391609	0.510255
WDR62	0.91411	0.335414	0.844727	0.509313
RARG	0.0412144	-0.266376	0.239451	0.505827
GAMT	0.0898416	-0.197799	0.305467	0.503267
DOC2A	0.303025	-0.516338	-0.0144225	0.501916
PIGK	0.269992	0.149296	0.649847	0.500551
MND1	0.434726	0.062469	0.562229	0.49976
TMEFF2	0.642309	0.809444	1.30886	0.499418
SHISA5	0.0690168	-0.106113	0.392764	0.498877
MTERF	0.00478428	0.0296171	0.527463	0.497846
CBWD6	0.0879985	-0.238069	0.259581	0.49765
ARHGEF1	0.20444	0.374411	0.872044	0.497633
ACAP3	0.193528	0.460395	0.957901	0.497506
BIK	0.0468505	-0.35275	0.142739	0.495489
DCAKD	0.0825097	-0.124757	0.37062	0.495377
KLHL23	0.604172	0.80895	1.30419	0.495242
ACAA1	0.441604	0.371078	0.865248	0.494171
CYCS	0.0866678	0.0358214	0.527625	0.491803
DNAJC22	0.0449863	-0.121675	0.369551	0.491226
C11orf49	0.114036	-0.171524	0.317984	0.489508
SH3BGRL	0.0419119	0.246469	0.735905	0.489436
OXCT1	0.184264	0.076915	0.566278	0.489363
GSS	0.0940283	-0.0577824	0.431397	0.48918
CYHR1	0.164531	-0.0860272	0.401894	0.487921
MLH3	0.0398339	-0.317425	0.169985	0.48741
FARS2	0.340632	0.321231	0.808455	0.487224
SLC16A9	0.74111	0.412644	0.895605	0.482961
MTRR	0.0688099	-0.170659	0.312045	0.482704
SSBP4	0.130723	-0.225857	0.255848	0.481705
IDUA	0.0816019	0.154746	0.636381	0.481635
CHEK1	0.0322741	0.174591	0.654362	0.479771
NCL	0.516912	0.774101	1.25276	0.478664
HMBS	0.352007	0.247731	0.725987	0.478256
CHD6	0.0163712	-0.389351	0.0861573	0.475508
MICAL2	0.456385	0.340188	0.815664	0.475476
TCTN1	0.375841	-0.0453942	0.427739	0.473133
SLC39A11	0.577474	0.281854	0.754429	0.472575
DLG3	0.26423	-0.198676	0.273762	0.472438
LIG1	0.106349	0.000180164	0.470742	0.470562
FAH	0.0187314	-0.336808	0.133536	0.470344
EEF1D	0.00183924	-0.236956	0.232349	0.469306
CHAF1B	0.597959	0.597224	1.06532	0.4681
CCDC132	0.0875621	-0.165195	0.301851	0.467046
EIF2B3	0.25525	-0.0949182	0.371297	0.466215
SPC25	0.0841411	0.0345711	0.499288	0.464717
SMIM12	0.253845	0.225379	0.68998	0.464601
SSRP1	0.0232497	-0.103796	0.359688	0.463484
ATAD3C	2.53979	1.5074	1.97068	0.463286
E2F1	0.832671	0.821692	1.2842	0.462513
RPP30	0.135878	0.532411	0.993982	0.461571
SLC25A17	0.28844	0.180233	0.639359	0.459126
SNRK	0.213709	0.143923	0.601564	0.457641
ZNF512B	0.64759	0.202967	0.660277	0.45731
RWDD2B	0.40043	0.644129	1.09934	0.455206
SSR1	0.176058	0.318559	0.772719	0.45416
MYO19	0.509567	0.267501	0.721561	0.45406
ANO10	0.00884057	-0.270142	0.182675	0.452817
C1GALT1	0.00324541	0.284496	0.735937	0.451442
ZNF507	0.0667057	0.12179	0.57165	0.449861
NANS	0.0157099	-0.0391712	0.408328	0.447499
WWP1	0.102875	0.212829	0.660306	0.447477
RUNX1	0.871269	0.326039	0.770279	0.44424
LMF1	0.133834	-0.450029	-0.0058909	0.444138
WDYHV1	0.153558	-0.109319	0.328661	0.43798
AVL9	0.110586	-0.0835948	0.351568	0.435163
AC004381.6	0.0674817	-0.147427	0.287496	0.434924
ITGB3BP	0.0948448	-0.246603	0.187601	0.434204
FANCA	0.444973	0.213101	0.647195	0.434094
SPECC1	0.415418	0.0540091	0.485699	0.43169
ACACB	0.403877	-0.183839	0.24543	0.429269
TUBGCP4	0.029649	-0.221224	0.207221	0.428445
PIAS1	0.0540176	0.0328859	0.459738	0.426852
ZNF318	0.214415	-0.146932	0.279598	0.426531
FAM98B	0.0537611	0.258608	0.682068	0.42346
C2CD2L	0.436366	-0.0590318	0.360593	0.419624
CSPG5	0.74417	0.610482	1.02766	0.41718
C15orf40	0.307321	0.179416	0.592449	0.413033
ASCC3	0.620245	0.136291	0.545276	0.408986
SH3KBP1	0.159348	0.124525	0.533068	0.408542
HSDL2	0.0432937	-0.222822	0.181383	0.404206
ERMARD	0.0255144	-0.45629	-0.0522031	0.404087
CS	0.256996	0.212798	0.615625	0.402826
AGAP5	0.823172	-0.126736	0.275046	0.401782
TMX3	0.152211	0.135953	0.536561	0.400607
GUF1	0.314648	0.210578	0.609641	0.399062
SLC25A10	0.585472	0.418434	0.816244	0.397809
SPRYD7	0.128679	0.12058	0.515239	0.39466
CCDC51	0.441697	0.568419	0.962898	0.394478
TFRC	1.1929	1.58943	1.98351	0.394079
ARAP3	0.364873	0.0666086	0.45923	0.392621
E2F3	0.663867	0.552196	0.943758	0.391562
CPS1	0.493669	0.699426	1.08996	0.390533
POLI	0.0324978	0.206965	0.596606	0.389642
SCMH1	0.0744052	0.12377	0.512233	0.388464
MAF	0.580106	0.919559	1.30636	0.386805
ABCC10	0.0506524	-0.193102	0.193408	0.38651
MYBBP1A	0.306309	0.360135	0.746312	0.386177
CIAO1	0.242075	-0.0863074	0.299517	0.385825
PSD4	0.391545	0.120017	0.504725	0.384709
GLCE	0.220698	-0.0356373	0.347875	0.383513
ZDHHC16	0.191443	0.143035	0.52553	0.382495
OCRL	0.192132	0.0498212	0.431284	0.381463
TEN1	0.138612	-0.293422	0.0862342	0.379656
C12orf45	0.613603	0.410131	0.787921	0.37779
MRPS5	0.196562	0.1445	0.522147	0.377646
AUTS2	0.913929	0.710748	1.08746	0.376711
IGIP	0.191833	0.0134585	0.389748	0.37629
KIAA0753	0.0710322	0.121498	0.497334	0.375836
ADCK1	0.211388	0.0803008	0.454257	0.373956
CEP76	0.0752359	0.111456	0.484979	0.373524
MKI67	0.0407697	-0.4655	-0.0921015	0.373399
ATP5G1	0.0616288	-0.486218	-0.112975	0.373243
LACE1	0.792673	0.519486	0.892343	0.372857
PPP1CA	0.153719	0.00984821	0.382673	0.372825
C1orf159	0.110949	-0.2113	0.160132	0.371432
FIGNL1	0.0903822	0.044844	0.415384	0.37054
NSMAF	0.0997633	-0.313441	0.0557551	0.369196
FAM178A	0.817276	0.325872	0.694947	0.369075
HADHA	0.123244	-0.390308	-0.0215948	0.368714
MANEAL	0.662855	0.674132	1.04272	0.368588
SLC23A2	0.286804	-0.00563072	0.362707	0.368338
ETFB	0.0960827	-0.138721	0.228765	0.367486
TTYH2	0.0486797	-0.186404	0.178376	0.36478
IMP4	0.536403	0.250904	0.614527	0.363623
NCAPH	0.183831	0.185567	0.548855	0.363288
MIPEP	0.476268	0.0663848	0.427853	0.361468
PTPRB	0.504618	-0.166779	0.194427	0.361206
ACP6	0.0120949	0.0946741	0.454633	0.359959
IPO11	0.0899596	-0.0142106	0.345142	0.359353
LYPLA1	0.0270245	-0.199391	0.152942	0.352333
DNHD1	2.57604	1.60849	1.95971	0.351213
KIAA1683	1.46279	0.932712	1.28367	0.350957
KIAA2022	0.760012	0.712139	1.06188	0.349742
MESDC2	0.213134	0.00930984	0.358245	0.348935
HNF1B	0.0930059	-0.418347	-0.0694861	0.348861
GCA	0.282834	0.270295	0.618419	0.348124
PRCP	0.0906154	-0.116921	0.23075	0.347671
PRSS23	0.355295	0.472974	0.819862	0.346888
DNAJB14	0.00506267	-0.0444637	0.301767	0.346231
MUC20	0.887293	0.750904	1.09376	0.342854
ZNF331	0.0815968	0.316724	0.656063	0.339338
PIK3CA	0.33881	-0.0930163	0.245969	0.338986
ECSIT	0.364332	-0.106052	0.231646	0.337698
TOPBP1	0.294326	0.00821225	0.345385	0.337172
RANBP3	0.135443	0.0558331	0.391174	0.335341
ZNF589	0.399953	0.066904	0.402037	0.335133
RXRA	0.104234	0.28935	0.62417	0.33482
THADA	0.630411	0.692854	1.02746	0.334606
NRP1	1.96109	1.42986	1.76233	0.332475
DDX19A	0.0843052	-0.154543	0.17777	0.332314
RAD51	0.648903	0.170075	0.501392	0.331317
RAP1GAP2	0.0963347	0.0294614	0.360674	0.331212
TBC1D5	0.176682	0.135289	0.466229	0.33094
RMDN2	0.0182276	0.763966	1.09478	0.330811
TMEM98	0.228744	0.185219	0.516026	0.330807
SERBP1	0.0729442	-0.133658	0.196204	0.329862
WDR76	1.03138	0.698327	1.02663	0.328303
SSX2IP	0.405557	0.125096	0.45302	0.327924
CBWD1	0.118156	-0.0635671	0.26383	0.327397
MRPS25	0.408615	0.03957	0.364271	0.324701
AGAP6	0.289228	-0.184759	0.139602	0.324361
CERS6	0.597115	0.63094	0.950506	0.319566
DEPDC5	0.139523	-0.359593	-0.0414345	0.318159
NLN	0.189695	0.428567	0.744993	0.316427
ORC1	0.51761	0.458571	0.773538	0.314968
SOCS5	0.144703	0.313178	0.628142	0.314963
PRKAR2B	0.110471	-0.287919	0.025918	0.313837
PRUNE2	0.157585	0.151269	0.464104	0.312835
KLHL35	0.195999	0.131376	0.444049	0.312673
EEFSEC	0.192696	-0.0833053	0.228748	0.312054
REEP5	0.185996	-0.00684915	0.304647	0.311496
COLGALT1	0.342253	0.226177	0.537605	0.311428
CHTF8	0.388375	0.329092	0.638582	0.30949
KIAA0319L	0.030244	-0.12915	0.178715	0.307865
LRRC40	0.0385519	-0.0593589	0.247515	0.306874
GMDS	0.380912	0.519375	0.82612	0.306745
AP1B1	0.253401	0.0349311	0.340613	0.305682
ANK3	0.388677	0.579564	0.884106	0.304542
GTF2H2C	0.163442	-0.257366	0.0469521	0.304318
NAA15	0.0980655	0.596343	0.900447	0.304104
NMNAT2	0.490451	0.291051	0.594787	0.303737
RFC4	0.0548495	-0.0430715	0.26006	0.303132
SRC	0.0225181	-0.246256	0.0551069	0.301363
PIGH	0.448875	0.379957	0.67958	0.299623
AP006621.5	0.602707	0.424693	0.723474	0.298781
LRBA	0.414785	0.14047	0.438868	0.298398
GLCCI1	0.23548	0.0617751	0.360061	0.298286
DDX54	0.429745	0.102396	0.400638	0.298242
FEZ2	0.350379	0.295816	0.592867	0.297051
TLN1	0.104285	-0.0718522	0.225048	0.2969
FAM229B	0.102293	-0.261862	0.0347237	0.296585
PCBD2	0.130182	0.536974	0.833065	0.296091
ELP6	0.266805	-0.0399623	0.255864	0.295826
ANKRD10	0.111345	-0.409774	-0.115306	0.294468
SYNE4	0.0624649	-0.107726	0.185709	0.293435
RPS6KC1	0.118431	-0.164796	0.127982	0.292778
ZWILCH	0.385121	0.138176	0.429472	0.291296
PLGRKT	0.0618607	0.19497	0.485493	0.290523
ACADM	0.215149	0.218617	0.508105	0.289489
CCT8	0.0625589	0.275215	0.564193	0.288978
THUMPD3	0.0533635	-0.239987	0.0484918	0.288478
DTL	0.630605	0.635365	0.923737	0.288371
SP1	0.00251276	0.144199	0.431689	0.28749
TBX1	0.020964	-0.0013591	0.28432	0.285679
C17orf51	0.127492	0.294125	0.57954	0.285414
MMS22L	0.794859	0.679006	0.963051	0.284044
DPYSL3	0.329651	0.559564	0.843154	0.28359
TRMU	0.24836	0.0114175	0.294781	0.283364
CCNT2	0.031443	0.00538772	0.288656	0.283268
ZNF561	0.0728334	0.137422	0.418179	0.280757
RRP36	0.520144	0.647589	0.927402	0.279813
ASF1B	0.612334	0.378525	0.657861	0.279337
RCN1	0.263136	0.190332	0.468772	0.278441
SRGAP2	0.239261	-0.199783	0.0779099	0.277693
POLR2F	0.193794	0.175012	0.450157	0.275146
PRCC	0.404838	0.422945	0.698045	0.2751
PRKRA	0.101305	-0.13439	0.13944	0.27383
FAM49A	0.754601	0.429301	0.702238	0.272937
SLAIN2	0.177649	0.0856819	0.358295	0.272613
TSSC1	0.136867	0.275466	0.546443	0.270977
TIMM50	0.174082	-0.0339333	0.236476	0.27041
PPFIA3	0.21827	0.0577971	0.327993	0.270196
CAPN13	0.277232	0.213267	0.482838	0.269572
APBA2	0.525757	0.205455	0.4733	0.267845
LSM4	0.059515	0.0884102	0.351737	0.263326
B9D1	0.0207741	-0.200463	0.0627402	0.263204
TRUB2	0.0078918	-0.199515	0.0635689	0.263083
NOL3	0.529252	0.121328	0.383696	0.262368
MRPS26	0.26462	0.193365	0.455634	0.262269
AGRN	0.138835	-0.301781	-0.0397801	0.262
PRRG4	0.239265	0.0606298	0.322587	0.261957
BRI3BP	0.200175	0.199975	0.461452	0.261477
TUBGCP5	0.591494	0.249844	0.511107	0.261263
FOXM1	0.352868	0.20138	0.462367	0.260987
METAP1	0.151774	-0.0349843	0.225718	0.260702
DNAJC17	0.0458737	0.0356872	0.296166	0.260479
ZNF19	0.217048	-0.0143112	0.245349	0.25966
SLC25A46	0.635574	0.413497	0.672932	0.259435
LEPROTL1	0.266937	0.329281	0.587882	0.258601
ARHGEF40	0.228652	-0.0124093	0.243337	0.255746
C14orf2	0.0549914	-0.0872242	0.168142	0.255366
C2CD3	0.29626	-0.113159	0.140488	0.253647
ZNF621	0.00992983	-0.207379	0.0459673	0.253347
YBEY	1.01985	0.593024	0.846235	0.25321
PPT1	0.297472	0.298708	0.550656	0.251948
NAV1	0.589001	0.350098	0.601773	0.251675
HIGD1A	0.0721335	0.153313	0.403062	0.249749
ZC3H7B	0.139324	-0.157692	0.0914753	0.249167
PPP3CA	0.0958667	0.070835	0.318967	0.248132
MAX	0.142593	0.820643	1.06869	0.248045
PEX16	0.315601	0.300506	0.548151	0.247645
NGFRAP1	0.0344912	-0.0547728	0.192654	0.247426
SPA17	1.39888	-0.110703	0.135786	0.246489
SAMM50	0.112352	0.0255944	0.271464	0.245869
PITHD1	0.0930822	0.405449	0.649877	0.244428
CGREF1	0.948835	0.643343	0.887506	0.244164
C9orf156	0.0268569	-0.0570218	0.186953	0.243975
GALNT18	0.189582	0.476857	0.720138	0.243281
GPD2	0.0879564	0.170956	0.413167	0.24221
FKBP5	0.000674069	-0.117271	0.12484	0.242111
C18orf8	0.0744714	0.0891512	0.331155	0.242004
DPM2	0.255598	0.117217	0.358596	0.241378
ARRB1	0.851426	0.0382399	0.279052	0.240813
WDR82	0.215605	0.217375	0.457406	0.240031
MYO10	0.265969	-0.224281	0.0156047	0.239885
SLC4A7	0.0518509	-0.040271	0.199524	0.239795
KIF5C	0.0975891	0.149255	0.388849	0.239594
VAC14	0.225181	0.182492	0.421665	0.239173
ALPK3	0.442044	0.86493	1.10395	0.239023
CRISPLD2	0.161995	0.139598	0.378326	0.238727
RAVER2	0.11385	-0.231549	0.00716078	0.23871
SAP130	0.0889125	-0.0961949	0.14235	0.238545
SIN3A	0.178089	-0.0345315	0.202161	0.236692
ZNF75A	0.569694	0.366883	0.603547	0.236664
C10orf2	0.579606	0.321757	0.55803	0.236273
SAAL1	0.230806	-0.00578598	0.228365	0.234151
CHMP1A	0.107849	-0.0175157	0.215977	0.233493
ZNF827	0.624834	0.474176	0.707278	0.233102
NACC1	0.312	0.331851	0.564548	0.232697
ST3GAL1	0.228442	0.22542	0.457666	0.232246
ZNF600	0.0237945	-0.235919	-0.0039011	0.232018
BCL2L12	0.187073	-0.0794294	0.15242	0.231849
SLC36A4	0.335351	0.414633	0.646321	0.231688
ATRN	0.0450008	-0.187543	0.0436059	0.231149
SPRED1	0.295443	0.240391	0.471397	0.231006
STRIP2	0.533803	0.603742	0.834422	0.23068
XRCC3	0.354661	0.0897825	0.320001	0.230218
MRPL11	0.062599	0.379464	0.609207	0.229743
CIRH1A	0.690523	0.749396	0.978129	0.228732
SLC43A1	0.0422413	-0.088169	0.140212	0.228381
TSPAN3	0.460414	0.112626	0.33977	0.227144
CCDC125	0.0845601	-0.195747	0.030044	0.225791
PITPNB	0.127868	-0.000568334	0.22513	0.225698
ETV5	0.0488535	-0.207187	0.0177804	0.224967
CD276	0.251132	0.28932	0.513987	0.224667
PRIM1	0.314176	0.00547631	0.229059	0.223583
SDC2	0.844752	1.02919	1.25277	0.223575
PTRH1	0.434934	0.590572	0.814018	0.223446
RPS6KA1	0.259999	0.194827	0.418057	0.22323
SMN2	0.69714	-0.13751	0.0844659	0.221976
ADPRHL1	0.33539	0.503156	0.72483	0.221674
BARX2	0.430027	0.511186	0.732116	0.22093
PPM1A	0.0759848	0.21785	0.437494	0.219644
ZNF529	0.223584	0.0729977	0.292507	0.219509
ZCCHC24	0.596194	0.788523	1.00763	0.219107
MKKS	1.13403	0.113348	0.330783	0.217434
SIMC1	0.113026	-0.00329302	0.21199	0.215283
PTPRG	0.831294	0.567861	0.782939	0.215078
YIPF1	0.0700409	-0.0592952	0.155062	0.214358
ABCA7	0.540106	0.264537	0.477421	0.212884
ZNF582	0.133303	-0.0111321	0.201008	0.21214
SLC6A11	0.482704	0.398585	0.609877	0.211291
NTMT1	0.490556	-0.131994	0.0781287	0.210122
CCDC157	0.0111116	-0.148852	0.0609347	0.209787
FANCD2	0.223737	0.261364	0.46998	0.208616
RAI14	0.294695	0.0133268	0.220851	0.207524
ACVR1	0.1266	-0.0275516	0.179584	0.207136
TCAIM	0.550859	0.346657	0.552969	0.206312
ANKS1A	0.0689939	0.224747	0.430786	0.206039
CNTLN	0.205026	0.160784	0.366779	0.205995
MRPS33	0.0115283	-0.11835	0.0869095	0.20526
CTIF	0.324719	0.240093	0.444942	0.204849
DCTN5	0.153742	-0.590467	-0.385821	0.204646
PITPNM2	0.0206502	-0.236716	-0.033152	0.203564
PLEKHB2	0.203077	0.101796	0.304794	0.202998
SULT1A1	0.319798	-0.177304	0.0245184	0.201823
PCSK6	0.25007	0.357311	0.5591	0.201789
CASP8	0.241397	0.505189	0.705579	0.20039
POLR2G	0.190339	0.101444	0.300404	0.198961
ZFX	0.260445	0.51805	0.716226	0.198177
SPOCK1	0.265504	0.0440242	0.241514	0.19749
QDPR	0.168527	0.362296	0.55955	0.197254
MICALL2	0.0639549	-0.203687	-0.00680189	0.196885
NPM1	0.157895	-0.0172961	0.177907	0.195203
GTF3C4	0.109886	0.111615	0.306383	0.194768
SSBP3	0.230421	0.00730109	0.201591	0.19429
EARS2	0.0176552	0.132008	0.326192	0.194185
ASAP1	0.297921	0.394946	0.58837	0.193424
VPS13A	0.383439	0.450356	0.643186	0.19283
GALNT10	1.16309	1.19681	1.38886	0.192052
RECQL	0.168139	-0.0657958	0.125519	0.191315
ALG10	0.0113695	0.570464	0.760297	0.189833
DDAH1	0.0247377	-0.150404	0.0389104	0.189314
CCDC126	0.239972	0.284393	0.472912	0.188519
VPS53	0.0713591	0.0528916	0.241341	0.188449
CROT	0.969181	0.152778	0.340607	0.187829
ZFP82	0.64832	1.0404	1.22719	0.186794
BRIP1	0.323422	0.584125	0.770802	0.186676
NDUFB2	0.154868	0.235396	0.421977	0.186582
DDX10	0.383554	0.449328	0.635836	0.186507
RUNDC1	0.265766	-0.00361391	0.182604	0.186218
NXF2	0.131881	0.116285	0.301382	0.185097
SMC6	0.308863	0.239922	0.424742	0.18482
ROCK1	0.118069	-0.0329268	0.151545	0.184472
KIAA1841	0.0530425	0.550333	0.734293	0.18396
FBXW2	0.43649	0.294066	0.476797	0.18273
PHF8	0.190285	0.175447	0.357401	0.181954
SEPT11	0.148484	0.0326989	0.214201	0.181502
NIPAL1	0.673247	0.147548	0.328847	0.1813
CCDC137	0.669831	0.612368	0.793558	0.18119
ZNF585B	0.695745	1.08418	1.26431	0.180135
ILF3	0.254137	-0.357715	-0.177661	0.180054
MYPOP	0.102442	-0.120154	0.0596471	0.179801
MLH1	0.578703	0.69111	0.870492	0.179382
SULT1A3	0.551743	0.33068	0.509958	0.179279
INTU	0.0755492	0.27629	0.454668	0.178378
GPR126	0.579805	0.689431	0.867272	0.177841
NDUFV3	0.0853573	-0.152066	0.0255672	0.177633
DNAJB12	0.212526	0.13894	0.316204	0.177264
SORD	0.128175	0.00267621	0.179816	0.17714
NOMO1	0.171033	-0.196276	-0.0196058	0.17667
SCLT1	0.252233	0.00574529	0.181992	0.176246
ABCF1	0.283114	-0.0630566	0.113029	0.176085
PILRB	0.163086	-0.261244	-0.0852985	0.175946
KIF13A	0.253584	0.111128	0.286804	0.175676
CENPP	0.691498	0.767958	0.943628	0.17567
PSMD14	0.0156573	-0.072855	0.102088	0.174943
DHCR24	0.0764868	-0.248558	-0.0746644	0.173894
FARSB	0.489778	0.219489	0.393213	0.173725
WDR90	0.328304	0.278875	0.452595	0.17372
CAAP1	0.0863345	0.00686139	0.179637	0.172775
WDHD1	0.25995	0.20963	0.381472	0.171841
IQGAP2	0.0479758	-0.0430272	0.128678	0.171705
CCDC138	0.539891	0.885655	1.05624	0.17059
APP	0.0587534	0.0280913	0.198494	0.170402
NSUN6	0.346004	0.429715	0.599224	0.169509
CXorf23	0.1682	0.0700065	0.238943	0.168936
TMEM8A	0.00959599	-0.220734	-0.0519513	0.168782
WDR74	0.4097	0.508228	0.673737	0.165509
PITX1	0.719194	0.605003	0.769752	0.164748
XRCC2	0.322335	0.348719	0.511141	0.162422
TYW5	0.0522579	0.0410315	0.203397	0.162365
INPP5A	0.242278	0.288182	0.44959	0.161408
PIGN	0.0928382	-0.114636	0.0465253	0.161161
DCBLD1	0.704293	0.839342	0.999951	0.160609
NOVA1	1.95322	0.670595	0.829905	0.15931
PEX26	0.092001	0.0391435	0.198175	0.159031
SNURF	0.964485	0.370045	0.528209	0.158164
SMAD1	0.310819	-0.384474	-0.226463	0.158012
MYLK	0.704127	0.903794	1.06119	0.157393
WASF1	0.687862	0.617343	0.774441	0.157097
CRYM	0.623118	0.21198	0.366741	0.154761
FN1	1.86384	1.85219	2.00683	0.154636
COL4A5	0.881978	1.00464	1.15918	0.154536
GALNT7	0.460227	0.420447	0.574795	0.154348
GTF2H2	0.208712	-0.185177	-0.0319466	0.153231
SLC38A7	0.0506439	0.0858513	0.237858	0.152007
RRP7A	0.448531	0.270836	0.422441	0.151605
STIM1	0.222988	0.121949	0.2734	0.151452
SEPT7	0.0234529	0.0239578	0.174926	0.150969
NDUFB1	0.0870558	-0.0461702	0.104386	0.150556
DENND2C	0.0714896	-0.131691	0.017861	0.149552
RCAN1	0.409101	-0.0227286	0.12657	0.149299
SLC27A2	0.665642	0.0813067	0.230571	0.149264
PSD3	0.202486	0.15422	0.303277	0.149057
IL1R1	0.666634	0.686586	0.834379	0.147793
ZNF569	0.271062	0.430227	0.577625	0.147398
ATG4D	0.0267042	-0.119808	0.0270619	0.14687
OGFOD1	0.190509	-0.106742	0.0396105	0.146352
TRPS1	0.557431	0.643808	0.790122	0.146314
CELF2	0.641438	0.294074	0.438163	0.144089
ATP1B1	0.0319728	0.0835787	0.227137	0.143558
TLE1	0.316549	0.213332	0.356617	0.143285
DLEU1	0.628707	0.56616	0.709256	0.143096
NMRAL1	0.141765	0.0426879	0.183805	0.141117
LIPA	0.575614	0.500929	0.641988	0.141058
PCDH1	0.175279	0.0518838	0.191773	0.139889
SMYD4	0.259675	-0.18585	-0.046505	0.139345
TRIM44	0.143809	0.417337	0.554636	0.137299
SMC1A	0.127381	0.229355	0.366496	0.137141
MAD1L1	0.0261617	-0.0120003	0.124751	0.136751
MKLN1	0.231782	0.250291	0.386608	0.136317
SKA3	0.89219	0.0665075	0.20281	0.136302
MARC1	0.992389	0.778054	0.914349	0.136295
PLOD3	0.20008	-0.144512	-0.0105216	0.133991
[truncated: 279 more rows]

## Sheet: LNCaP95 Intron 2645 QIII genes
LNCaP Intronic QIII genes
[truncated: 2,645 more rows]

[truncated: 5 more sheets: LNCaP95 Intron 1806 QIV genes , 22Rv1 Intron 2172 QI genes, 22Rv1 1429 QII genes, 22Rv1 Intron 2247 QIII genes, 22Rv1 Intron 1635 QIV genes]
