# Supplementary material for: CPSF1 inhibition promotes widespread use of intergenic polyadenylation sites and impairs glycolysis in prostate cancer cells
Source: Cell Rep. Author manuscript; Available in PMC 2025 Feb 17. (PMC11831233; doi:10.1016/j.celrep.2024.115211)
Supplement: 7 [file NIHMS2052781-supplement-7.xlsx]

## Sheet: LNCaP CDS 725 QI genes
LNCaP CDS QI genes
Gene ID	logFC_Exons_RNAcounts_LNCaP	logFC_ThreePrimeUTR_PACcounts_LNCaP	logFC_CDS_PACcounts_LNCaP	PAC-score
NSMCE4A	-0.429285	-0.224749	2.05831	2.28306
NEBL	-0.539803	-0.418752	1.26613	1.68488
N4BP2L2	-0.824445	-1.27445	0.327154	1.6016
EPC2	-0.051001	-0.592109	0.928099	1.52021
NGFRAP1	-0.290621	-0.336416	0.934526	1.27094
TCEAL8	-0.36345	-0.580944	0.688979	1.26992
DLG3	-0.196101	-0.600794	0.666197	1.26699
SPAG16	-0.935585	-0.915311	0.324627	1.23994
RALGAPA2	-0.594871	-0.850711	0.324781	1.17549
DNAH14	-0.517843	-1.43092	-0.265378	1.16554
MXI1	-1.15096	-1.25854	-0.182312	1.07623
RPRD2	-0.55705	-0.896105	0.174568	1.07067
EHMT2	-0.148439	-0.245636	0.822949	1.06858
NDUFAF7	-0.207679	-0.103778	0.960549	1.06433
METTL6	-0.126016	-0.786776	0.247691	1.03447
MTFR1	-0.430002	-0.388303	0.639466	1.02777
EEFSEC	-0.0697056	-0.373261	0.648942	1.0222
WDR48	-0.132393	-0.332473	0.66432	0.996793
USP4	-0.164224	-0.126553	0.855077	0.98163
KLK3	-1.6229	-2.11649	-1.15062	0.965876
CCDC174	-0.35244	-0.711111	0.25182	0.962931
EIF3C	-0.157442	-0.572172	0.352389	0.924561
CSNK2A1	-0.0388599	-0.217665	0.704219	0.921884
CTNND1	-0.320783	-0.368609	0.549267	0.917875
KIAA1958	-0.449146	-0.464912	0.422461	0.887373
DMAP1	-0.290462	-0.477141	0.396121	0.873262
ACTG1	-0.118294	-0.0982404	0.771369	0.86961
EXOC4	-0.949453	-1.42794	-0.563421	0.864521
SP100	-0.546515	-0.207506	0.640133	0.847638
ARHGEF26	-0.616581	-0.391109	0.436478	0.827587
C12orf73	-0.44335	-0.269224	0.551689	0.820913
HDHD2	-0.308783	-0.396747	0.41587	0.812617
TUBGCP3	-0.254568	-0.421846	0.38511	0.806955
POMZP3	-0.104433	-0.582901	0.21279	0.795691
ZNF780A	-0.172015	-0.480283	0.288881	0.769163
MPP3	-0.256392	-0.354152	0.400844	0.754996
VPS8	-0.220844	-0.303547	0.441097	0.744644
APOA1BP	-0.279225	-0.43122	0.310681	0.741901
MPZL1	-0.177469	-0.220009	0.519427	0.739436
PLEKHH1	-0.609797	-0.81445	-0.0907143	0.723736
ITM2B	-0.16123	0.0709916	0.792784	0.721793
MRPS10	-0.252737	-0.407871	0.31261	0.720481
GLG1	-0.149534	-0.297727	0.413932	0.711659
UPF3B	-0.331045	-0.883617	-0.176919	0.706698
FKBP8	-0.0101971	-0.405841	0.291105	0.696946
EPN2	-0.174459	-0.00845498	0.683216	0.691671
RNF169	-0.293333	-0.54974	0.113087	0.662827
COIL	-0.118404	-0.485535	0.174891	0.660427
DIAPH3	-0.399231	-0.917225	-0.259981	0.657243
TECPR2	-0.126633	-0.480715	0.166453	0.647168
DEGS1	-0.272961	-0.37146	0.271572	0.643032
ANKZF1	-0.541097	-0.832322	-0.193684	0.638638
MLF1	-0.441907	-0.0206426	0.613204	0.633847
ETFDH	-0.163976	-0.0667021	0.554262	0.620964
OSBPL9	-0.10204	-0.0164777	0.602836	0.619314
TTC27	-0.0624911	0.296468	0.904013	0.607545
DNAJC24	-0.30541	-0.753773	-0.146502	0.607271
ZNF511	-0.0393154	-0.0984466	0.494958	0.593405
POLR1D	-0.155449	0.20586	0.793862	0.588002
LUZP2	-1.55018	-1.78067	-1.19916	0.581508
NUP107	-0.0498846	0.237712	0.817773	0.580061
WSB2	-0.123878	-0.248653	0.328083	0.576735
DTWD1	-0.118069	-0.42383	0.134953	0.558783
EVC	-0.895514	-0.933114	-0.375924	0.55719
C12orf29	-0.10861	-0.028186	0.525555	0.553741
FAM172A	-0.331001	-0.359449	0.192045	0.551494
TBC1D30	-0.108853	0.131414	0.682114	0.550699
FGFR1	-0.537109	-0.857684	-0.308718	0.548966
C11orf30	-0.0975745	-0.474814	0.0735603	0.548374
PTPDC1	-0.349101	-0.325919	0.211949	0.537868
TCTN1	-0.418644	-0.490312	0.0453859	0.535698
CBX5	-0.156582	0.152581	0.687761	0.53518
DDX19B	-0.327712	-0.350951	0.183117	0.534067
RAD54L2	-0.0621854	-0.380262	0.1497	0.529962
TTC26	-0.125446	0.196336	0.726208	0.529872
RPL36	-0.0137105	-0.375569	0.149045	0.524614
STK4	-0.195928	-0.697274	-0.174615	0.522659
TIA1	-0.146023	0.348164	0.864899	0.516735
RNF34	-0.126301	0.267254	0.783324	0.51607
RPGRIP1L	-0.384199	-0.632244	-0.116779	0.515465
TACO1	-0.105355	-0.376915	0.134693	0.511608
BRD9	-0.328173	-0.760908	-0.257307	0.503602
EEF2	-0.0622751	-0.297657	0.205757	0.503414
ATP5S	-0.254876	-0.344358	0.158984	0.503342
WWOX	-0.0425015	-0.651382	-0.151245	0.500138
DOCK5	-0.0432318	-0.168542	0.330161	0.498703
QSER1	-0.76979	-0.791813	-0.295006	0.496807
SMG1	-0.0109248	-0.274917	0.219353	0.494269
FIGNL1	-0.0704139	-0.107622	0.381311	0.488932
ZBTB41	-0.239328	-0.146562	0.333357	0.479919
GLTSCR1L	-0.172609	-0.300805	0.176423	0.477228
SPICE1	-1.02343	-1.08638	-0.609715	0.476669
ZNF227	-0.0807026	0.108209	0.582574	0.474365
PTMA	-0.0558567	-0.257591	0.215353	0.472944
ZNF791	-0.0316845	-0.227652	0.241678	0.46933
PTMS	-0.587527	-0.765073	-0.298709	0.466364
SMAD5	-0.186468	-0.101872	0.359911	0.461783
PIN4	-0.158341	-0.351561	0.109757	0.461318
AVEN	-0.644445	-0.807714	-0.349678	0.458036
ZMYM5	-0.558771	-0.19	0.266076	0.456076
RYK	-0.290721	-0.144297	0.305528	0.449825
SPATA13	-0.143576	-0.284859	0.164556	0.449414
CCNB1IP1	-0.419857	-0.739908	-0.295524	0.444384
CLYBL	-0.47673	-0.64042	-0.196111	0.444309
ARL14EP	-0.0913609	-0.262807	0.1755	0.438307
ZFP90	-0.323063	-0.407426	0.0296358	0.437062
TFB1M	-0.115023	-0.186731	0.250145	0.436877
SETDB2	-0.00470508	0.00815015	0.444048	0.435897
DGKH	-0.29585	-0.328067	0.107335	0.435401
TATDN1	-0.0162811	0.065397	0.500082	0.434685
NCAPG2	-0.411674	-0.386813	0.0446549	0.431468
CAB39L	-0.323438	-0.344071	0.0858167	0.429888
HIVEP2	-0.272061	-0.426467	0.00314553	0.429612
MYRIP	-0.119166	0.131943	0.560318	0.428375
ZNF677	-0.67903	-0.217308	0.21018	0.427488
GAPDH	-0.104935	-0.333728	0.0923626	0.426091
SETMAR	-0.190231	0.0122836	0.438232	0.425948
C7orf63	-0.687465	-0.0336508	0.391944	0.425595
PET117	-0.856894	-0.916867	-0.491438	0.42543
TBC1D5	-0.288217	-0.583198	-0.159676	0.423522
RPL8	-0.0955166	-0.413455	0.00996625	0.423421
NUCB2	-0.0121179	-0.382341	0.0389905	0.421331
UGT2B11	-0.862055	-0.507136	-0.0874243	0.419712
COPB1	-0.29344	-0.491386	-0.0746447	0.416741
ADI1	-0.0514884	-0.17247	0.242193	0.414663
CCDC88A	-0.0611691	-0.270476	0.14328	0.413756
BTN2A1	-0.0478806	0.269678	0.682707	0.413029
EIF2AK1	-0.408821	-0.544762	-0.133137	0.411625
KCTD20	-0.179229	-0.148316	0.261509	0.409825
C3orf33	-0.191838	-0.178553	0.22731	0.405863
RBMX2	-0.256237	-0.427013	-0.022464	0.404549
SH2D4A	-0.396258	-0.930489	-0.529664	0.400825
WNK3	-0.0619101	-0.12411	0.276485	0.400595
RLF	-0.449338	-0.586689	-0.18663	0.400059
FAM98A	-0.0677275	-0.101148	0.298546	0.399694
ZNF35	-0.242465	-0.252397	0.145989	0.398385
MKL2	-0.0433279	-0.03822	0.357663	0.395883
TTC3	-0.277925	-0.552675	-0.160919	0.391756
CALM3	-0.0548203	-0.087444	0.304138	0.391582
CLUAP1	-0.482265	-0.389264	-0.00141312	0.387851
KIF1B	-0.088201	-0.248333	0.138219	0.386551
MPHOSPH8	-0.113608	-0.318418	0.064746	0.383164
AP2B1	-0.0816049	-0.332291	0.0459442	0.378235
HEATR1	-0.0491993	-0.223346	0.153561	0.376907
MSH3	-0.145148	-0.433312	-0.0580134	0.375299
PLEKHA8	-0.105114	0.107484	0.481105	0.373622
KIAA2026	-0.602811	-0.527056	-0.154491	0.372565
SIL1	-0.18899	-0.576475	-0.205357	0.371118
VPS13B	-0.221158	-0.538041	-0.17044	0.367601
MND1	-0.404791	0.163416	0.530761	0.367346
KIAA1715	-0.497463	-0.781765	-0.417209	0.364556
KIF20B	-0.170579	-0.410026	-0.0463332	0.363693
NARF	-0.291812	-0.666256	-0.308176	0.35808
NPHP3	-0.780321	-0.469092	-0.115309	0.353784
RBM5	-0.183464	-0.0277535	0.325468	0.353221
CSNK2A2	-0.0322622	0.0473068	0.398482	0.351175
LBR	-0.626294	-0.573258	-0.222151	0.351108
SUCLG2	-0.233466	-0.0856497	0.262126	0.347776
BAZ2B	-0.369188	-0.464331	-0.118367	0.345964
ARHGAP11A	-0.227586	-0.251446	0.0933264	0.344772
RPL3	-0.215588	-0.494331	-0.149881	0.34445
ATF4	-0.351325	-0.71066	-0.367938	0.342721
CRBN	-0.508525	-0.510134	-0.169725	0.340409
CASC5	-0.153174	-0.490731	-0.155057	0.335675
TFDP2	-0.551732	-0.490687	-0.155174	0.335512
RPL18A	-0.130217	-0.456918	-0.122792	0.334126
ACSL1	-0.526191	-0.471881	-0.13792	0.333961
CHD1L	-0.190446	-0.429864	-0.0972928	0.332571
NPIPA1	-0.41131	-0.624733	-0.29231	0.332423
TIMELESS	-0.00242387	-0.16959	0.162459	0.332049
SCFD1	-0.0862943	0.0436511	0.37412	0.330469
SMC2	-0.196383	-0.414229	-0.0854474	0.328782
TBC1D32	-0.181242	-0.538706	-0.210922	0.327784
ALDH6A1	-0.0340839	-0.205613	0.120654	0.326267
CYTH3	-0.558548	-0.646887	-0.324185	0.322702
SPG11	-0.239372	-0.279816	0.0413249	0.321141
USP27X	-0.472627	-0.555026	-0.234021	0.321005
YTHDC1	-0.105245	-0.40091	-0.080522	0.320388
PMS2	-0.124116	-0.170314	0.148571	0.318885
MGA	-0.0558168	-0.216231	0.101903	0.318134
MYO10	-0.121999	-0.650967	-0.335746	0.31522
LPIN2	-0.449749	-0.662076	-0.347078	0.314998
TRAM1	-0.0400617	0.252153	0.566944	0.314791
MAGOHB	-0.0974735	-0.510695	-0.19843	0.312265
DDX55	-0.00926844	0.0911514	0.402533	0.311382
TMEM60	-0.266429	-0.234104	0.0771076	0.311212
CMIP	-0.271824	-0.273711	0.0367574	0.310469
CEP89	-0.373454	-0.533376	-0.223095	0.310281
STK3	-0.377044	-0.179568	0.130413	0.309982
ASTE1	-0.046115	0.158527	0.467349	0.308823
DDX5	-0.0769509	-0.0857575	0.222444	0.308202
RAB3GAP1	-0.260291	-0.32089	-0.0132175	0.307673
AR	-0.395015	-0.424682	-0.120001	0.30468
MRPS6	-0.114384	-0.0328896	0.271117	0.304006
HSF2	-0.204263	-0.291431	0.0115741	0.303006
MKI67	-0.0370781	-0.343743	-0.0423136	0.301429
MBTD1	-0.387317	-0.584949	-0.285372	0.299576
CKLF	-0.401192	-0.406424	-0.107044	0.29938
SF3B1	-0.064694	0.0164625	0.312658	0.296195
KDM5A	-0.620643	-0.711884	-0.415694	0.296191
ATP6V1D	-0.0131629	0.0577437	0.352602	0.294858
DHRSX	-0.304089	-0.483553	-0.189469	0.294083
RNF216	-0.0830083	-0.318634	-0.0271214	0.291513
USP25	-0.104703	-0.0715978	0.218818	0.290416
XPA	-0.470285	-0.515349	-0.225947	0.289402
MYO9A	-0.259621	-0.415785	-0.126486	0.289299
WASL	-0.287031	-0.325698	-0.0368908	0.288807
PDE8A	-0.103264	-0.014309	0.274217	0.288526
RCAN3	-0.865862	-0.917591	-0.62985	0.287741
SPC25	-0.196905	-0.190509	0.0963783	0.286887
TTC18	-0.0206413	0.0588481	0.345716	0.286868
DPH6	-0.371934	-0.357308	-0.0722321	0.285076
VPS13C	-0.0472024	-0.291017	-0.00852654	0.282491
ANO10	-0.200753	-0.474172	-0.193799	0.280373
PPP1R21	-0.0250497	0.412697	0.692663	0.279966
TTBK2	-0.0533903	-0.394766	-0.115196	0.27957
TP53BP1	-0.191467	-0.321752	-0.0426922	0.279059
GPX4	-0.0202044	-0.391555	-0.11412	0.277434
KIAA0947	-0.048401	-0.237515	0.0393839	0.276899
UGGT2	-0.159343	-0.428344	-0.152302	0.276042
DMXL2	-0.346568	-0.237433	0.0351692	0.272602
PRKRIP1	-0.242883	-0.401005	-0.130253	0.270753
LRRC37A2	-0.38835	-0.413696	-0.144179	0.269517
DGKD	-0.372546	-0.280156	-0.0140907	0.266065
USP40	-0.121529	-0.259723	0.00536958	0.265093
THOC1	-0.179988	-0.392406	-0.128458	0.263947
C19orf60	-0.0271016	0.27427	0.53619	0.26192
SFPQ	-0.0570219	-0.129562	0.132351	0.261913
BCAS2	-0.0743769	-0.0533685	0.208342	0.26171
RSBN1	-0.295889	-0.281264	-0.0215064	0.259757
PSME1	-0.61886	-0.86212	-0.60426	0.257861
ZNF605	-0.137309	-0.220407	0.0374172	0.257824
SNAP23	-0.0343422	0.205912	0.463647	0.257736
BIRC6	-0.0455813	-0.0702673	0.186476	0.256743
KIAA1377	-0.409378	0.248056	0.504397	0.256341
FBXO25	-0.203956	-0.281632	-0.0256767	0.255955
IRF6	-0.486303	-0.676486	-0.422274	0.254213
CCDC77	-0.192591	-0.725484	-0.475479	0.250006
TAF1B	-0.0475937	-0.124564	0.123238	0.247802
PRKCI	-0.0815878	-0.00508919	0.240142	0.245232
ZNF276	-0.0691134	-0.241234	0.00265393	0.243888
FAM161A	-0.0129694	-0.484112	-0.241283	0.242829
ZNF286A	-0.148553	-0.259942	-0.0177412	0.242201
FBXO9	-0.519689	-0.565905	-0.324239	0.241666
KIAA1009	-0.242297	-0.168079	0.073308	0.241387
RNF20	-0.0405311	-0.240626	-0.00161526	0.239011
PRKAR2B	-0.183415	-0.167908	0.068241	0.236149
CLCN3	-0.0173482	0.0565005	0.292281	0.23578
POU2F1	-0.218697	-0.465182	-0.229454	0.235728
FBXO28	-0.232348	-0.0487374	0.186554	0.235292
C3orf17	-0.163424	-0.307549	-0.073448	0.234101
EXD3	-0.791665	-0.243441	-0.00986397	0.233577
KIAA0368	-0.021942	-0.280683	-0.0471973	0.233486
AQR	-0.176602	0.0745367	0.308022	0.233485
BUB3	-0.135487	-0.0186527	0.214775	0.233428
RBM41	-0.105549	-0.237418	-0.00487353	0.232544
INADL	-0.219584	-0.38054	-0.148098	0.232443
TAF1	-0.182484	-0.333081	-0.101018	0.232063
USP3	-0.200226	-0.472764	-0.2431	0.229664
BAG4	-0.0599023	-0.24099	-0.0140043	0.226986
GLTSCR2	-0.536876	-0.615619	-0.391852	0.223767
SECISBP2	-0.428615	-0.230163	-0.00642925	0.223733
PXK	-0.345281	-0.286094	-0.0627376	0.223357
KIF5B	-0.0840781	-0.276003	-0.0531773	0.222825
LRP8	-0.131492	-0.0351261	0.187417	0.222543
ATIC	-0.00229697	-0.07265	0.147682	0.220332
NAV1	-0.667195	-0.833586	-0.614101	0.219485
CSNK1G2	-0.123705	-0.0448548	0.172368	0.217223
STAU1	-0.0176361	-0.277146	-0.0599758	0.217171
PLK2	-0.102624	-0.39354	-0.176479	0.217061
MITD1	-0.318751	-0.411604	-0.196643	0.214961
PTPN11	-0.00345276	-0.136526	0.0783275	0.214853
RBM33	-0.0301532	-0.256285	-0.0423755	0.213909
PKN2	-0.0557611	-0.177452	0.0363454	0.213798
ATF1	-0.043261	-0.0439877	0.169252	0.21324
PLCB4	-1.06114	-1.16124	-0.948534	0.212707
CYFIP1	-0.102501	-0.0164165	0.196271	0.212687
GZF1	-0.047163	0.382392	0.594084	0.211692
CENPE	-0.462755	-0.556411	-0.345284	0.211127
HOOK1	-0.221914	-0.385313	-0.17436	0.210953
ZFP62	-0.43809	-0.743141	-0.534054	0.209087
DCAF8	-0.0531787	-0.11731	0.0907958	0.208106
APBB1	-0.550183	-0.904004	-0.697838	0.206166
SUDS3	-0.212053	-0.395858	-0.190412	0.205446
WDR75	-0.0693562	-0.203473	0.00184609	0.205319
FAM118A	-0.896625	-1.06231	-0.857364	0.204942
APPL1	-0.0523249	0.00880878	0.21286	0.204052
ZNF830	-0.348306	-0.450722	-0.24691	0.203812
CIR1	-0.292812	-0.355618	-0.152133	0.203486
ARHGAP10	-0.174936	-0.305786	-0.103988	0.201798
UTP14C	-0.206777	-0.403982	-0.202445	0.201537
RPS14	-0.0265165	0.114642	0.315647	0.201005
RNF8	-0.273703	-0.348746	-0.148784	0.199962
RPL19	-0.0719483	-0.144775	0.0545915	0.199366
STAM	-0.302168	0.155035	0.354295	0.199259
G2E3	-0.0939455	0.00367149	0.202665	0.198993
TSPYL2	-0.157369	-0.253327	-0.0543889	0.198938
CCNL2	-0.759418	-0.639654	-0.441127	0.198527
FBXO21	-0.0814283	-0.114367	0.0838927	0.198259
RPS17	-0.2248	-0.234518	-0.0364682	0.19805
CENPH	-0.428242	-0.604918	-0.406982	0.197936
ZNF639	-0.154111	-0.118914	0.0787162	0.19763
CCDC28A	-0.357383	-0.0879284	0.109589	0.197517
RPS17L	-0.0994232	-0.234854	-0.0375596	0.197294
PIK3C2A	-0.130537	0.0771268	0.271307	0.19418
DLGAP5	-0.506349	-0.692455	-0.501053	0.191402
SWAP70	-0.731612	-0.594843	-0.40441	0.190433
LRIF1	-0.237206	-0.247248	-0.0585814	0.188667
ST7	-1.02389	-1.06619	-0.879196	0.186994
BBS7	-0.30684	0.129787	0.316769	0.186982
NBPF11	-0.260824	-0.370325	-0.183527	0.186798
RBM27	-0.0343588	0.0199475	0.205712	0.185765
ITGB3BP	-0.426263	-0.339259	-0.15484	0.184418
PTPN12	-0.712613	-0.989639	-0.806038	0.183601
BAIAP2L1	-0.00132609	0.0609728	0.243552	0.182579
KIAA0101	-0.137229	0.1359	0.317915	0.182015
SMC4	-0.125941	-0.107496	0.0735624	0.181058
DDX43	-0.287565	0.308275	0.489007	0.180732
CDK5RAP2	-0.0617275	-0.258994	-0.0787722	0.180222
C16orf87	-0.0573029	-0.236333	-0.0564229	0.17991
RAD50	-0.200107	-0.0870775	0.0928274	0.179905
RPS12	-0.0500972	-0.141928	0.0369145	0.178843
C7orf73	-0.175928	0.0790843	0.257861	0.178777
NUB1	-0.100988	-0.32937	-0.151213	0.178156
CCDC110	-0.11949	-0.270939	-0.0936686	0.177271
RFC3	-0.342155	-0.313554	-0.136704	0.17685
KIF15	-0.3715	-0.63233	-0.455817	0.176513
KTN1	-0.267585	-0.345398	-0.169427	0.175971
ITCH	-0.264167	-0.357521	-0.182068	0.175453
PRPF40B	-0.324894	-0.274682	-0.0993466	0.175335
TCF25	-0.361582	-0.326999	-0.151715	0.175284
VTI1A	-0.194803	-0.0765988	0.0983175	0.174916
FTH1	-0.304785	-0.496728	-0.321961	0.174768
NBPF24	-0.676812	-0.0200203	0.154559	0.174579
KLK2	-0.175542	-0.215436	-0.0408903	0.174546
RPF2	-0.0261474	-0.211152	-0.0366683	0.174484
MIPOL1	-0.0309005	0.202873	0.377234	0.174361
RBM12	-0.1676	-0.14945	0.0248723	0.174322
EIF2S3	-0.0503859	-0.394889	-0.221304	0.173585
ADSS	-0.133337	0.213149	0.385581	0.172432
EHF	-0.514147	-0.65471	-0.482583	0.172127
BOD1L1	-0.249576	-0.360077	-0.188952	0.171125
PHIP	-0.226572	-0.338295	-0.167472	0.170823
CRNKL1	-0.061489	-0.185961	-0.0155407	0.17042
SPIN2B	-0.846675	-0.742082	-0.572798	0.169284
METTL16	-0.049095	-0.181616	-0.0124161	0.169199
CDKN2AIP	-0.132198	-0.175973	-0.00677709	0.169196
THUMPD1	-0.0416953	0.00697216	0.175389	0.168417
GON4L	-0.29368	-0.285046	-0.117312	0.167734
TPGS2	-0.251129	-0.328158	-0.160747	0.167411
CHEK1	-0.243905	-0.245945	-0.0786085	0.167336
ZBTB1	-0.166497	0.21478	0.382025	0.167246
ARL6IP4	-0.238244	-0.595784	-0.428739	0.167045
TPT1	-0.250153	-0.49005	-0.323363	0.166687
PDCD7	-0.245644	-0.0771856	0.0894797	0.166665
RSF1	-0.252796	-0.326895	-0.160409	0.166486
PRIM1	-0.192649	-0.0909282	0.0750422	0.16597
RPL5	-0.0656068	-0.20945	-0.0437351	0.165715
EIF2S2	-0.04354	-0.176913	-0.0123186	0.164595
PMS1	-0.323328	-0.263797	-0.0997276	0.16407
REL	-0.609458	-0.766448	-0.602654	0.163795
CCDC66	-0.00335433	-0.167608	-0.00582228	0.161786
NBPF9	-0.101105	-0.292225	-0.132686	0.159539
ANKRD12	-0.0741601	-0.150001	0.00893973	0.15894
ARHGEF40	-0.823468	-1.09394	-0.935302	0.158639
CALM2	-0.129809	0.089268	0.247433	0.158165
CLOCK	-0.26711	-0.216178	-0.0582542	0.157924
LYPLAL1	-0.458746	-0.349603	-0.19215	0.157454
LRRCC1	-0.167654	-0.409521	-0.252984	0.156537
NEMF	-0.249349	-0.319187	-0.163296	0.155891
SARS	-0.031227	-0.322808	-0.167486	0.155321
CEP95	-0.241017	-0.370088	-0.215267	0.154822
RPL13	-0.212167	-0.626183	-0.471389	0.154794
TTC37	-0.112858	-0.00205769	0.152527	0.154584
FRG1	-0.0224958	-0.179034	-0.0246753	0.154358
NUDT6	-0.22031	-0.536039	-0.382437	0.153602
NMT2	-0.130122	-0.294132	-0.140835	0.153297
EXOSC9	-0.10645	-0.0334999	0.118944	0.152444
SRRM1	-0.324691	-0.152321	-0.000684456	0.151636
NHP2	-0.0453037	-0.272241	-0.120824	0.151417
EXOSC8	-0.168395	0.0937267	0.244576	0.150849
ATP5H	-0.017355	-0.0309177	0.119924	0.150842
SHPRH	-0.186249	-0.110707	0.0400142	0.150721
ZCCHC17	-0.044868	0.0388479	0.188908	0.15006
NSRP1	-0.131488	-0.255607	-0.106758	0.148849
PRKD1	-0.403238	-0.289662	-0.140831	0.148831
KMT2E	-0.550355	-0.588892	-0.44123	0.147662
KIAA1524	-0.0954444	0.104745	0.251988	0.147243
CCPG1	-0.33121	-0.40988	-0.262802	0.147078
RPL18	-0.151963	-0.405287	-0.258366	0.14692
RPS3A	-0.122012	-0.397041	-0.250179	0.146862
CASP4	-0.426974	-0.616866	-0.470934	0.145932
SERF2	-0.0699482	-0.501536	-0.355622	0.145914
POT1	-0.434565	-0.101295	0.0443566	0.145651
FRG1B	-0.238211	-0.3855	-0.240246	0.145254
GCC2	-0.0599169	-0.041261	0.103669	0.14493
ARID4B	-0.0520389	-0.153063	-0.0084505	0.144613
ALPK1	-0.60537	-0.741013	-0.596484	0.144529
ANKRD49	-0.262767	-0.00769387	0.136333	0.144027
MLTK	-0.060343	-0.156706	-0.0133051	0.143401
DYX1C1	-0.0872385	-0.344931	-0.202008	0.142923
PARPBP	-0.297076	-0.061752	0.0795863	0.141338
PCM1	-0.179414	-0.243176	-0.102032	0.141145
HEATR6	-0.197419	-0.841954	-0.701486	0.140468
CCDC107	-0.0285301	-0.464709	-0.324822	0.139888
NKTR	-0.292911	-0.386264	-0.247704	0.138561
AIMP1	-0.000355239	-0.00805434	0.130439	0.138493
LUC7L3	-0.305601	-0.258506	-0.120123	0.138382
RCN1	-0.337945	-0.541934	-0.403925	0.138009
RBM39	-0.00845375	0.033575	0.171543	0.137968
SNRPD3	-0.102598	-0.294532	-0.156599	0.137933
DCAF5	-0.146361	-0.0734723	0.064401	0.137873
IST1	-0.113367	-0.00109496	0.135544	0.136639
SEPT11	-0.353453	-0.453509	-0.317043	0.136465
ZSCAN32	-0.0198341	0.454552	0.590961	0.136409
SREK1	-0.308586	-0.449227	-0.313184	0.136042
NASP	-0.177313	-0.286033	-0.150149	0.135884
RBM6	-0.244928	-0.200825	-0.0649515	0.135874
EPHA10	-0.180764	-0.0714745	0.063579	0.135053
BBX	-0.103051	-0.172309	-0.0373741	0.134935
SSRP1	-0.0836824	-0.222977	-0.0891048	0.133872
MDM1	-0.0344983	-0.26226	-0.128487	0.133772
CCAR1	-8.62962e-05	0.104734	0.237376	0.132643
ZNF33A	-0.0922814	-0.467609	-0.33577	0.13184
STX17	-0.407936	-0.422307	-0.290495	0.131811
GNAS	-0.0638937	-0.116216	0.0150034	0.13122
MARK3	-0.0954749	-0.193306	-0.0623537	0.130952
TACC2	-0.210977	-0.0806819	0.049985	0.130667
NOA1	-0.193144	-0.325008	-0.194364	0.130644
NF1	-0.218045	-0.291315	-0.160744	0.130571
GPATCH8	-0.154983	-0.408026	-0.277536	0.13049
USP42	-0.115006	-0.36366	-0.233193	0.130467
TRIM38	-0.46593	-0.437846	-0.307606	0.13024
LARP7	-0.117252	-0.135414	-0.0056745	0.129739
SNX5	-0.182598	-0.243141	-0.113485	0.129655
NFAT5	-0.252953	-0.369408	-0.240101	0.129308
ZNF764	-0.120462	-0.184843	-0.0560838	0.128759
RPS6	-0.119841	-0.423131	-0.294804	0.128328
HSPB1	-0.332657	-0.654524	-0.526198	0.128326
FAM179B	-0.167965	-0.0258319	0.102283	0.128115
LUC7L	-0.185695	0.172128	0.300202	0.128074
LRRC37B	-0.405863	-0.148031	-0.0212133	0.126818
SETD2	-0.0556906	-0.244096	-0.117776	0.12632
JMJD1C	-0.542109	-0.79765	-0.671767	0.125883
RSL24D1	-0.30523	-0.260563	-0.135058	0.125505
TTK	-0.141335	-0.382164	-0.256706	0.125457
BRCA1	-0.115092	-0.477046	-0.351749	0.125297
CCDC91	-0.2734	-0.215052	-0.0897678	0.125284
BRD2	-0.0307111	-0.319923	-0.194657	0.125265
THUMPD2	-0.210664	0.222787	0.346182	0.123395
SPATS2	-0.132953	-0.0788043	0.0444687	0.123273
RPL10	-0.204703	-0.468079	-0.345169	0.122911
CREB3L4	-0.232857	-0.274541	-0.152696	0.121845
SMKR1	-0.222128	-0.183369	-0.0618274	0.121541
ZNF451	-0.245031	-0.187238	-0.0658294	0.121409
SFXN1	-0.00843031	0.0133035	0.134073	0.12077
RRM1	-0.163694	-0.2944	-0.174015	0.120385
SRP72	-0.185338	-0.201968	-0.082172	0.119796
ADAR	-0.0574095	-0.0684515	0.0511489	0.1196
NPIPA8	-0.590561	-0.683627	-0.564445	0.119182
FNBP4	-0.24925	-0.249164	-0.130088	0.119076
IFT81	-0.857707	-0.995019	-0.876268	0.11875
MORF4L2	-0.0718893	-0.0335537	0.0839302	0.117484
DDX50	-0.265069	-0.563273	-0.446291	0.116982
FAM193B	-0.138851	0.00111537	0.116821	0.115705
CTTNBP2NL	-0.349558	-0.327086	-0.211408	0.115678
TROVE2	-0.15674	-0.121543	-0.00607033	0.115472
SLC38A10	-0.281537	-0.330024	-0.215021	0.115004
PTPRA	-0.393231	-0.746348	-0.632684	0.113664
CEP57	-0.443662	-0.444493	-0.331103	0.113391
FOXJ3	-0.0662858	0.145428	0.258552	0.113124
RSPH3	-0.461936	-0.673321	-0.560221	0.1131
RFC1	-0.0515827	-0.196512	-0.0849538	0.111558
TAF1D	-0.371213	-0.325239	-0.21368	0.111558
MSANTD3	-0.314523	-0.572599	-0.462203	0.110396
NAE1	-0.0369911	0.0924828	0.202057	0.109575
RPS24	-0.202081	-0.342742	-0.23362	0.109123
ZMYND8	-0.108253	-0.241439	-0.132808	0.108631
RUFY1	-0.415163	-0.307221	-0.198841	0.10838
RPL31	-0.21748	-0.366363	-0.258348	0.108015
C11orf57	-0.125617	-0.0842703	0.0237331	0.108003
POLR3F	-0.0304742	0.0816978	0.189384	0.107686
RPL11	-0.0822917	-0.336887	-0.22933	0.107556
SLC16A3	-1.68459	-1.67476	-1.56838	0.106379
DSEL	-0.131955	-0.0698707	0.0365001	0.106371
RAD51AP1	-0.272077	-0.346299	-0.240945	0.105355
ERCC6L2	-0.0874313	-0.348099	-0.24305	0.105049
FAM193A	-0.127695	-0.51368	-0.409693	0.103987
TTC14	-0.580259	-0.0321996	0.0713409	0.10354
FANCI	-0.239802	-0.430393	-0.327105	0.103288
IGBP1	-0.405355	-0.533185	-0.431068	0.102117
HMGXB4	-0.394674	-0.29372	-0.191781	0.101939
POLK	-0.186983	-0.0776214	0.0238563	0.101478
SCAPER	-0.4361	-0.612726	-0.511437	0.101289
BCAP29	-0.019218	-0.0645354	0.0365594	0.101095
GPATCH2	-0.246889	-0.198589	-0.0981789	0.10041
TSEN34	-0.212754	-0.0199015	0.0795432	0.0994448
TRAF3IP1	-0.0287525	-0.146495	-0.0476256	0.0988698
RPS7	-0.165316	-0.348955	-0.250282	0.0986731
CCDC7	-0.146844	-0.120172	-0.0222145	0.0979575
JUN	-0.476096	-0.67964	-0.581884	0.0977561
TMF1	-0.2021	-0.204323	-0.106597	0.097726
RPS18	-0.156971	-0.396097	-0.298655	0.0974419
KIF3B	-0.29729	-0.262563	-0.165201	0.0973625
RAD18	-0.215779	-0.252302	-0.155104	0.0971983
SNW1	-0.172571	-0.502327	-0.406446	0.0958808
DAAM1	-0.200782	-0.160855	-0.0649752	0.0958799
CWF19L2	-0.0704596	-0.0828368	0.0129718	0.0958085
SLC30A9	-0.181733	-0.214644	-0.119121	0.095523
ARL13B	-0.0433791	-0.349214	-0.254027	0.0951869
GPBP1	-0.0985251	-0.197342	-0.102402	0.0949403
ATRX	-0.277359	-0.388872	-0.294034	0.0948377
TMX1	-0.00421989	0.207831	0.302291	0.0944597
CHD2	-0.317282	-0.328901	-0.234883	0.0940186
PHF20	-0.0453375	-0.202842	-0.110006	0.0928364
CCDC84	-0.0057793	-0.191708	-0.0989532	0.0927549
RPL10A	-0.212979	-0.544891	-0.452191	0.0926999
RPL13A	-0.222187	-0.284967	-0.192612	0.0923545
CCDC125	-0.144398	-0.296709	-0.204737	0.0919719
KMT2C	-0.0157976	-0.124491	-0.0325663	0.0919245
NUCKS1	-0.542194	-0.664222	-0.572703	0.0915191
GCFC2	-0.142405	0.0625487	0.153975	0.0914265
SLC2A12	-0.429849	-0.485686	-0.394563	0.0911231
ZCCHC4	-0.00474078	0.180439	0.270908	0.0904692
MTUS1	-0.163513	-0.124865	-0.0345819	0.0902828
GOLGA5	-0.164133	-0.0905708	-0.000422468	0.0901483
KIF23	-0.0158624	-0.271077	-0.181213	0.0898643
PWWP2A	-0.33506	-0.503598	-0.413986	0.0896119
BPTF	-0.102536	-0.152037	-0.0625692	0.0894675
PHF20L1	-0.0864295	0.0543875	0.143801	0.0894133
ATP1A1	-0.278822	-0.459917	-0.370656	0.0892612
PBRM1	-0.264626	-0.33854	-0.249569	0.0889714
SMARCAD1	-0.114221	-0.125264	-0.0362984	0.0889659
SMARCC2	-0.485114	-0.668943	-0.58161	0.0873324
MORF4L1	-0.0827131	0.190784	0.277261	0.0864774
SPDL1	-0.145969	0.0385992	0.125017	0.0864177
EIF4G3	-0.281232	-0.426446	-0.340216	0.0862296
ING5	-0.15617	-0.149414	-0.0636435	0.0857707
CASC3	-0.242625	-0.118748	-0.0336458	0.0851022
EIF2A	-0.37548	-0.543604	-0.459833	0.0837705
RPRD1A	-0.0249819	0.0504007	0.132363	0.0819618
ADD3	-0.62259	-0.559451	-0.47757	0.0818814
UBA2	-0.0274756	0.237231	0.319071	0.0818398
KIAA1407	-0.638909	-0.596784	-0.515028	0.081756
TRMT10B	-0.329368	-0.611943	-0.530217	0.0817254
GKAP1	-0.729404	-0.56608	-0.484692	0.0813882
MRPS31	-0.226233	-0.0267008	0.0545768	0.0812776
AHCTF1	-0.130372	-0.205233	-0.12406	0.081173
MXD3	-0.391816	-0.523723	-0.442704	0.0810196
RWDD2B	-0.082768	-0.0609093	0.0193602	0.0802696
ARHGAP21	-0.122518	-0.199367	-0.119098	0.0802684
HMGB2	-0.635602	-0.77736	-0.697595	0.0797648
SNRPE	-0.329408	-0.211892	-0.132859	0.0790336
DNAJC1	-0.0256836	-0.141868	-0.062954	0.0789135
NSA2	-0.0370787	-0.140652	-0.0619943	0.0786577
CARS	-0.127377	-0.387146	-0.308608	0.078538
FXR1	-0.15126	-0.0385418	0.0396121	0.0781539
BAZ2A	-0.115194	-0.122974	-0.0462755	0.0766984
RPL14	-0.255459	-0.561803	-0.485154	0.076649
REV1	-0.351257	-0.569436	-0.492817	0.0766184
APPL2	-0.282639	0.164472	0.240524	0.0760518
RPL6	-0.0579759	-0.0554919	0.0189269	0.0744188
FUBP1	-0.044353	-0.153991	-0.0796475	0.0743434
PHF3	-0.611574	-0.654568	-0.580226	0.0743429
ASH1L	-0.222305	-0.254175	-0.18047	0.0737055
DENND4C	-0.380715	-0.418496	-0.345146	0.0733503
KMT2A	-0.168633	-0.158486	-0.0854415	0.073045
IMPA1	-0.167614	0.267121	0.338358	0.0712367
DEK	-0.243792	-0.345991	-0.274834	0.0711567
UBN2	-0.183815	-0.355151	-0.284439	0.0707119
POLR3GL	-0.299382	-0.413788	-0.343282	0.0705061
ROCK1	-0.00519667	0.0165314	0.086858	0.0703266
ODF2L	-0.169824	0.196074	0.266314	0.0702402
PARP1	-0.0260032	-0.227133	-0.157073	0.0700604
GPALPP1	-0.272741	-0.456104	-0.386385	0.0697192
TTC6	-1.59768	-1.38789	-1.3196	0.0682872
ZNF644	-0.0964854	-0.0341304	0.0335082	0.0676386
IRF2	-0.00921337	0.163983	0.230652	0.0666698
RPS15A	-0.186904	-0.441079	-0.375594	0.0654847
SMC5	-0.2266	-0.177809	-0.112456	0.0653524
PLEKHA5	-0.235792	-0.151201	-0.0861246	0.065076
PIK3R1	-0.196662	-0.278658	-0.21642	0.0622376
ZMAT2	-0.164554	-0.145632	-0.0840986	0.0615334
RPS25	-0.118244	-0.314534	-0.253112	0.0614218
WASF2	-0.250164	-0.528232	-0.466928	0.0613038
SGOL1	-0.189861	-0.0391591	0.0220662	0.0612254
OXSR1	-0.0777323	0.110072	0.170645	0.0605729
RAB11FIP1	-0.344012	-0.424108	-0.363696	0.0604122
INO80B	-0.255217	-0.554615	-0.495025	0.0595898
TSC1	-0.109301	-0.348291	-0.289204	0.0590868
S100A13	-0.058685	-0.650093	-0.591169	0.0589238
RPS2	-0.0200017	-0.573945	-0.515159	0.0587859
BRWD1	-0.267734	-0.086401	-0.0276464	0.0587546
C1orf27	-0.801847	-0.591988	-0.533733	0.0582543
ZNF106	-0.047385	0.158803	0.217025	0.0582221
CCP110	-0.31435	-0.601569	-0.543612	0.0579577
RFX5	-0.21581	-0.0736205	-0.0163274	0.0572931
TBL1XR1	-0.272454	-0.142035	-0.084929	0.057106
NBPF12	-0.0652559	-0.248872	-0.191939	0.0569326
C4orf21	-0.488235	-0.711153	-0.654947	0.0562055
C10orf88	-0.0681022	0.178987	0.235154	0.0561669
CCNA2	-0.148352	-0.30919	-0.253076	0.0561146
MIS18BP1	-0.284517	-0.293453	-0.237829	0.0556235
MTR	-0.590162	-0.351429	-0.29695	0.0544784
KIAA1033	-0.234697	-0.178283	-0.123923	0.0543599
FAM111A	-0.0479014	-0.0774896	-0.0242299	0.0532596
SENP6	-0.311771	-0.390576	-0.337386	0.0531895
MIOS	-0.128394	0.225653	0.278737	0.0530848
PNISR	-0.556002	-0.524894	-0.472263	0.0526309
RPL23	-0.0481125	-0.179493	-0.126892	0.0526005
CAST	-0.450479	-0.667993	-0.616485	0.0515082
PTEN	-0.206044	-0.309529	-0.259016	0.0505127
MCM3	-0.115352	-0.119268	-0.0690342	0.0502341
SPATA7	-0.186411	-0.189646	-0.139538	0.0501079
ANAPC4	-0.26054	-0.331753	-0.281834	0.0499194
ARFGAP3	-0.343505	-0.218102	-0.168947	0.0491548
PAIP1	-0.166597	0.264105	0.312972	0.0488675
WBP5	-0.513946	-0.475254	-0.427411	0.0478427
MTERFD3	-0.299636	-0.173523	-0.126055	0.0474672
TAF15	-0.029639	-0.0286194	0.0187905	0.0474099
RTN3	-0.327091	-0.260482	-0.214088	0.0463937
TCF20	-0.122683	-0.310199	-0.264462	0.0457368
TNIP2	-0.0790919	-0.0840198	-0.0384419	0.0455779
DDX3Y	-0.307998	0.0128727	0.0580004	0.0451277
NUFIP2	-0.035507	-0.0613489	-0.0166735	0.0446754
TMEM57	-0.0152813	0.12138	0.165959	0.0445792
IMMT	-0.11672	-0.233314	-0.188879	0.0444348
CUL5	-0.18712	-0.144676	-0.100565	0.0441113
MYH10	-0.0137671	-0.055317	-0.0117397	0.0435774
MED19	-0.0834664	-0.167264	-0.124371	0.0428921
OTUB1	-0.154738	-0.285604	-0.242899	0.0427046
STRBP	-0.291199	-0.310045	-0.267349	0.0426962
ENO1	-0.239067	-0.383525	-0.341335	0.04219
USP36	-0.0247405	0.156638	0.1986	0.0419626
NDUFA5	-0.0980563	-0.174	-0.133806	0.0401943
PFDN1	-0.00525498	0.02526	0.0645249	0.0392649
GNPTAB	-0.166998	-0.29469	-0.255596	0.0390948
RPL12	-0.270623	-0.51236	-0.47428	0.0380807
SLC20A1	-0.095447	-0.0456917	-0.00772544	0.0379662
IRF1	-0.535247	-0.50824	-0.470731	0.0375084
BEX2	-0.291157	-0.46243	-0.42523	0.0371995
MAP4K5	-0.0508416	-0.115529	-0.0785382	0.0369912
KIAA0430	-0.313808	-0.421453	-0.384522	0.0369315
SETX	-0.00787174	0.0746966	0.111523	0.0368264
ZNF280D	-0.306158	-0.00521932	0.0305778	0.0357972
HNRNPUL1	-0.00260093	-0.0978897	-0.0624822	0.0354075
TTF1	-0.0110261	-0.062484	-0.0273334	0.0351507
ASPH	-0.936947	-0.940588	-0.905554	0.0350342
ASXL1	-0.0946221	0.287433	0.321216	0.0337825
ARL6IP1	-0.0860722	-0.0140556	0.0196601	0.0337158
KIAA1143	-0.0361125	0.0714785	0.104228	0.0327494
CHMP1B	-0.0479737	-0.121435	-0.0889648	0.0324702
ZNF148	-0.0716494	-0.114672	-0.0833367	0.0313354
EPRS	-0.0574683	-0.181862	-0.151012	0.0308504
ZNF281	-0.211483	-0.0750103	-0.044163	0.0308473
CCDC93	-0.240887	-0.680276	-0.64944	0.0308364
RYBP	-0.0883259	-0.270986	-0.240259	0.0307269
SNUPN	-0.167289	-0.224282	-0.193676	0.0306065
HOOK3	-0.101155	0.0651514	0.0941288	0.0289774
ARL6IP5	-0.155851	-0.191532	-0.163671	0.0278619
CCDC34	-0.0277887	0.0522348	0.0798429	0.027608
RPL39	-0.163431	-0.179353	-0.152042	0.0273106
EEF1B2	-0.00980349	-0.0409584	-0.0161924	0.0247659
ILF2	-0.00114588	0.256314	0.280766	0.0244522
ZBED5	-0.170651	0.139716	0.16391	0.0241938
ZNF302	-0.210842	-0.148681	-0.125026	0.0236547
ZC3H11A	-0.477514	-0.474183	-0.450678	0.0235049
METTL5	-0.0855488	-0.0792717	-0.05585	0.0234217
YWHAE	-0.0320161	-0.100874	-0.0775506	0.023323
ZCCHC11	-0.425341	-0.218087	-0.195026	0.0230612
FOLH1	-0.0481021	0.104152	0.126619	0.022467
SMG7	-0.100058	-0.00458341	0.0177252	0.0223086
EFTUD1	-0.251403	0.18845	0.210703	0.0222528
FARP1	-0.754159	-0.972428	-0.950192	0.022236
CCDC14	-0.531798	-0.329694	-0.309304	0.0203895
FAM208A	-0.295355	-0.154328	-0.134622	0.0197066
HDGFRP3	-0.963344	-1.00247	-0.983473	0.0189966
MGAT5	-0.175578	-0.0797085	-0.06177	0.0179385
GNL3	-0.12855	-0.19786	-0.18004	0.0178192
KIAA0753	-0.388446	-0.0967927	-0.0800158	0.0167769
PDCD10	-0.486278	-0.189365	-0.172963	0.0164028
PIAS2	-0.809865	-0.702467	-0.686209	0.016258
RMDN1	-0.100627	-0.146436	-0.13075	0.015686
RPL22	-0.402884	-0.0226103	-0.00757081	0.0150395
DDX17	-0.207504	-0.194332	-0.179664	0.0146683
SVIP	-0.249613	-0.416608	-0.402424	0.0141838
BLOC1S6	-0.0253278	0.0393483	0.0532248	0.0138765
CALCOCO2	-0.300242	-0.202435	-0.188822	0.0136131
SMARCC1	-0.00556965	-0.0340199	-0.0217931	0.0122268
SLC39A7	-0.043803	0.203494	0.215397	0.011903
RPL9	-0.0446353	-0.101308	-0.0896177	0.0116898
RAD1	-0.0657907	-0.135279	-0.123991	0.0112879
SNAPC4	-0.0447453	-0.385005	-0.374036	0.010969
ATF2	-0.180595	-0.0586776	-0.0481842	0.0104934
R3HDM2	-0.148921	-0.192861	-0.183116	0.00974554
NUP88	-0.0024375	-0.0756202	-0.0661792	0.00944101
TMTC3	-0.147594	0.00986164	0.0190036	0.00914201
CCDC104	-0.153748	-0.062443	-0.0536089	0.00883418
EPG5	-0.377796	-0.637259	-0.628584	0.00867492
TCEA3	-0.926574	-0.914026	-0.906001	0.0080252
WDHD1	-0.0892605	-0.359961	-0.351988	0.00797343
NUF2	-0.429458	-0.150516	-0.142835	0.00768114
P4HA1	-1.36275	-1.37459	-1.367	0.00758967
NFXL1	-0.00581912	0.303597	0.310983	0.00738619
IARS2	-0.338839	-0.343694	-0.336377	0.00731677
CDCA7L	-1.30998	-1.44808	-1.44085	0.00722979
SETD5	-0.355558	-0.407064	-0.399936	0.0071282
NFE2L2	-0.157859	-0.0753211	-0.068288	0.00703308
AASDH	-0.333925	-0.133063	-0.126121	0.00694185
LARS	-0.212806	-0.121021	-0.11423	0.00679024
NKAP	-0.137758	-0.0391434	-0.0325788	0.00656467
CAMKK2	-0.458463	-0.674865	-0.668456	0.0064094
SEC63	-0.0729703	-0.00287796	0.00198145	0.00485941
TRMT11	-1.07992	-0.256112	-0.252063	0.00404987
ZCRB1	-0.0464139	-0.0735167	-0.0696842	0.00383249
RUFY3	-0.210501	-0.48739	-0.483616	0.00377381
C17orf85	-0.231229	-0.139677	-0.136253	0.00342397
CEP57L1	-0.329497	-0.486566	-0.483266	0.00329957
MTIF3	-0.242461	-0.106486	-0.103558	0.00292763
IBTK	-0.0457444	-0.0640104	-0.0620917	0.00191872
KRIT1	-0.319974	-0.239995	-0.238227	0.00176876
PHF21A	-0.411353	-0.494295	-0.49287	0.00142475
INTS6	-0.641769	-0.597009	-0.595646	0.00136276
OTUD3	-0.225472	0.470548	0.471375	0.000826607
PBDC1	-0.192505	-0.200045	-0.199226	0.00081871

## Sheet: LNCaP CDS 714 QII genes
LNCaP CDS QII genes
Gene ID	logFC_Exons_RNAcounts_LNCaP	logFC_ThreePrimeUTR_PACcounts_LNCaP	logFC_CDS_PACcounts_LNCaP	PAC-score
ZNF267	0.131751	0.338238	1.87328	1.53504
SRP68	0.311067	-0.0883909	1.26927	1.35766
IDI1	0.09832	0.417365	1.76426	1.34689
TMEM87A	0.320746	0.359707	1.68198	1.32228
RPL28	0.124673	-0.116566	1.13415	1.25072
COL7A1	0.912722	0.0591665	1.21771	1.15854
SPAG5	0.256093	0.177048	1.3238	1.14675
CSTF3	1.07162	0.574892	1.67638	1.10149
ETS2	0.522814	0.018213	1.11486	1.09664
TIMM21	0.312372	0.348017	1.44157	1.09355
EDF1	0.00875365	-0.376915	0.693643	1.07056
EIF2B5	0.361944	0.142559	1.1998	1.05724
PSMC3IP	0.117877	0.168191	1.21759	1.0494
MLST8	0.043547	-0.161233	0.878856	1.04009
PUS7L	0.0242842	-0.323381	0.684595	1.00798
ATP5C1	0.206471	0.267117	1.24567	0.978555
FKBP5	1.05087	1.04911	2.02728	0.978167
GRK4	0.212488	-0.0239543	0.940407	0.964361
ASRGL1	1.36864	0.633763	1.58186	0.948099
PPP1R13B	0.299566	0.338583	1.22041	0.88183
MEGF8	0.212223	-0.286041	0.590053	0.876094
INCENP	0.175481	-0.0116441	0.844792	0.856436
COQ10B	0.336316	0.374618	1.20847	0.833853
NUP50	0.0557472	-0.0444641	0.78337	0.827834
MRPS28	0.101203	0.280149	1.1	0.819848
ZNF322	0.0266948	-0.520544	0.287963	0.808506
NOMO2	0.172089	0.107647	0.909787	0.802139
QRSL1	0.536588	0.251997	1.04527	0.793278
NSUN5	0.523315	0.29844	1.07539	0.776955
TRIM4	0.176794	-0.146763	0.627354	0.774117
NFX1	0.206286	0.123421	0.892979	0.769558
SMN2	0.181719	0.155747	0.916421	0.760674
NOMO1	0.387371	0.0963189	0.852313	0.755994
NDUFA11	0.263388	-0.22519	0.523908	0.749098
VPS26A	0.200408	0.329927	1.06847	0.738539
COL4A3BP	0.317301	0.178207	0.913743	0.735537
NAT10	0.052303	-0.420532	0.31066	0.731192
GUF1	0.53265	0.22983	0.935219	0.705389
EIF3M	0.157421	0.328797	1.02875	0.699954
NOMO3	0.148755	0.100394	0.783559	0.683165
UGT2B28	0.465338	-0.354053	0.327988	0.682041
LRRC47	0.428391	0.325367	0.993971	0.668603
KIAA1841	0.0595193	0.286577	0.954716	0.668139
PPA1	0.252815	0.123269	0.787923	0.664654
SETD3	0.061337	0.042487	0.692679	0.650192
TBL3	0.268581	-0.252987	0.397193	0.65018
ABCF1	0.128795	-0.264871	0.373162	0.638033
WDR12	0.10337	0.420011	1.05548	0.635465
PCDH11Y	0.888002	0.710371	1.33993	0.629558
DDX58	0.0447149	-0.629821	-0.00495673	0.624864
PTP4A2	0.124401	0.394189	1.01879	0.624598
PTRH2	0.200272	0.384781	0.987788	0.603007
FRY	0.190805	-0.335328	0.267328	0.602656
MSL2	0.125345	-0.244882	0.349981	0.594863
PCYT1A	0.0915908	0.136936	0.726631	0.589694
HSPA8	0.212716	0.302927	0.889568	0.586641
EXOC3	0.134101	-0.208413	0.374495	0.582908
KAT2B	0.296358	0.309414	0.881944	0.57253
RPS6KC1	0.0805104	-0.328475	0.242452	0.570926
FBF1	0.012645	-0.156509	0.414316	0.570826
PIK3R3	0.0695842	-0.102927	0.462772	0.565699
TMEM97	0.196701	0.338305	0.898712	0.560407
IKBIP	0.494668	0.317232	0.873944	0.556712
PHAX	0.156198	-0.0175012	0.526769	0.54427
STIP1	0.456401	0.273118	0.816832	0.543715
MPPE1	0.0697067	0.0660225	0.596522	0.5305
IVD	0.301442	0.150173	0.680452	0.530279
PPP2R5D	0.0747199	-0.0174114	0.507616	0.525027
GNL3L	0.258755	-0.0451282	0.477619	0.522748
STIM2	0.43727	0.384831	0.907294	0.522463
LACTB2	0.478087	0.915518	1.4127	0.497184
MUM1	0.0199836	-0.139289	0.357707	0.496996
RANBP3	0.162366	0.222118	0.715327	0.49321
GNPDA1	0.10865	0.145678	0.636942	0.491264
CEP104	0.193706	-0.16712	0.31649	0.48361
USF2	0.0868442	0.0727646	0.554577	0.481812
ZRSR2	0.167373	0.097073	0.578155	0.481082
TPP2	0.0397607	-0.0570581	0.423164	0.480222
KIAA0020	0.0529351	-0.229719	0.247467	0.477186
DHRS4	0.0843696	-0.0148849	0.462028	0.476912
DCBLD1	0.35169	0.389733	0.864025	0.474292
NOL11	0.487708	0.513643	0.984062	0.470419
ARID5B	0.726414	0.299321	0.767345	0.468024
ASPSCR1	0.254638	0.228727	0.69471	0.465983
USP47	0.196059	-0.0374257	0.422652	0.460078
KPNA6	0.139044	0.00966993	0.469216	0.459547
KIF20A	0.156736	0.054952	0.512097	0.457145
EXTL2	0.200041	0.694765	1.14698	0.452218
SURF6	0.290988	0.00684168	0.455438	0.448596
PRKAR2A	0.442031	0.473634	0.921616	0.447982
RECQL	0.0346671	-0.147772	0.297677	0.445449
SLC33A1	0.22827	0.0835328	0.523237	0.439704
SEC23IP	0.0454953	0.153491	0.591999	0.438508
COG4	0.421879	0.465	0.901167	0.436167
FNBP1L	0.316875	-0.13909	0.294095	0.433185
CIRH1A	0.544854	0.372474	0.802585	0.430111
TRIM24	0.432795	0.203756	0.633728	0.429972
ETF1	0.376592	0.315237	0.738756	0.423519
NETO2	0.323028	0.594529	1.01786	0.423328
TASP1	0.0501971	0.13329	0.556578	0.423288
CHKA	0.504085	0.564056	0.984302	0.420246
IPO8	0.0102989	-0.0435487	0.37552	0.419069
OSBP	0.24704	-0.0429111	0.375881	0.418792
ALAS1	0.103923	0.283152	0.701475	0.418323
WWC3	0.242833	0.226306	0.643675	0.417369
NAA25	0.0930874	0.341067	0.755073	0.414007
PPP2R5A	0.024009	0.0787275	0.48509	0.406362
NUDC	0.51571	0.254644	0.659992	0.405348
KIAA0040	0.0601708	0.0991068	0.503326	0.40422
RALBP1	0.23145	-0.152818	0.251279	0.404097
DICER1	0.0567036	0.0988376	0.502768	0.403931
SUGT1	0.0580557	-0.0111951	0.392658	0.403853
NEK1	0.365633	0.225466	0.628183	0.402717
VRK1	0.187534	0.386837	0.789159	0.402323
E2F3	0.111554	-0.0634041	0.337084	0.400488
GLMN	0.360917	0.513071	0.912757	0.399686
RIMKLB	0.0267928	0.0190812	0.418717	0.399636
HADHA	0.0448744	-0.397768	-0.00103505	0.396733
GTSE1	0.14976	-0.421211	-0.0246381	0.396573
SLC9A2	0.0984977	0.0999416	0.495179	0.395238
ARHGAP35	0.168669	0.195135	0.588851	0.393715
XPC	0.24246	0.138881	0.531903	0.393022
AGAP5	0.555286	-0.218159	0.171877	0.390036
ZNF800	0.233226	-0.217301	0.170698	0.388
DDX20	0.158581	0.145523	0.533348	0.387825
PDCD4	0.0830191	0.0880701	0.475168	0.387098
GEMIN5	0.192855	-0.157669	0.22855	0.386219
IP6K2	0.0717456	-0.077466	0.306944	0.38441
PTPLAD1	0.0954193	0.142204	0.525734	0.383529
MCM4	0.17213	0.194842	0.576652	0.381811
PLEKHM2	0.185815	-0.176382	0.204986	0.381368
ANKEF1	0.251353	-0.073218	0.297591	0.370808
PACSIN2	0.00594141	-0.14182	0.226204	0.368024
ACSM3	0.128116	0.251117	0.618038	0.366922
NAA60	0.482776	0.408637	0.775056	0.36642
CMAS	0.0473745	0.0889212	0.4543	0.365379
CPE	0.0230282	0.000104951	0.362439	0.362334
ZCCHC10	0.251551	-0.0376663	0.323379	0.361045
ZNF675	0.0827387	0.183824	0.544566	0.360742
CNOT10	0.24373	0.247352	0.607601	0.360249
CDK11A	0.119336	-0.323356	0.0330057	0.356362
LACTB	0.4813	0.342083	0.69218	0.350097
ZNF181	0.00429111	-0.550188	-0.201417	0.348772
AZGP1	0.458413	0.178609	0.524937	0.346328
CDK1	0.093961	0.346681	0.690233	0.343552
SMEK1	0.245742	0.119475	0.462492	0.343017
LRRC16A	0.391433	0.279793	0.621602	0.341809
MAP3K4	0.0292825	-0.257541	0.0839988	0.34154
CLASP1	0.00347957	-0.0918379	0.249249	0.341087
EIF4G2	0.229214	0.569885	0.909766	0.339882
DYNC1H1	0.161658	-0.194696	0.143155	0.337851
MYO18A	0.146086	0.0794587	0.417189	0.337731
GOT2	0.628757	0.648653	0.986071	0.337418
IFRD2	0.609357	0.553464	0.890582	0.337118
METRN	0.105227	-0.531057	-0.193979	0.337078
BTAF1	0.260759	0.128665	0.465102	0.336437
TIMM44	0.424453	0.169435	0.504346	0.33491
LRSAM1	0.160775	-0.510608	-0.176367	0.334241
GAR1	0.233947	0.194147	0.527856	0.333709
CEP164	0.183241	0.0935797	0.424008	0.330428
NRD1	0.104402	-0.0318915	0.296712	0.328603
UTP14A	0.0385363	-0.035634	0.292858	0.328492
MED13	0.0296306	0.136204	0.463397	0.327193
VBP1	0.141807	0.611206	0.938219	0.327012
DRAP1	0.101351	0.00703664	0.333362	0.326326
OCIAD1	0.136053	0.0060983	0.331547	0.325449
ENDOD1	0.191703	0.136508	0.460849	0.32434
ZC3HAV1	0.205674	0.321317	0.644578	0.323261
PPP1R7	0.590705	0.43132	0.75382	0.3225
SEPT10	0.0604096	0.494153	0.816189	0.322036
GART	0.34042	0.107494	0.42945	0.321956
WHAMM	0.211483	0.155405	0.476258	0.320853
XRCC6	0.369849	0.426504	0.747133	0.320628
CCDC138	0.0607064	0.235276	0.554533	0.319257
NBEAL1	0.247127	-0.337114	-0.0208357	0.316278
ZMYM4	0.0365463	-0.0451869	0.269893	0.31508
ARFGEF1	0.0715399	0.0561301	0.370704	0.314574
NF2	0.201212	0.0791958	0.393055	0.313859
WDR3	0.318901	0.461098	0.769876	0.308777
WIBG	0.212397	-0.0892971	0.218678	0.307975
ADRBK1	0.030833	-0.157156	0.15068	0.307835
INO80	0.0707485	-0.103514	0.203951	0.307464
DST	0.484464	0.337726	0.64391	0.306184
PRKDC	0.321879	-0.00193704	0.304051	0.305988
ZNF274	0.164626	-0.050816	0.249196	0.300012
GTF2F1	0.126938	-0.273481	0.0255078	0.298989
EPS15	0.238066	0.297668	0.591221	0.293553
TSTD2	0.097229	-0.0232463	0.269663	0.292909
UBN1	0.119566	0.0528315	0.345156	0.292325
C12orf65	0.253426	0.0779915	0.369249	0.291257
AGAP6	0.0125831	0.00324093	0.294415	0.291174
SRFBP1	0.0680209	-0.0714767	0.219576	0.291052
TBC1D14	0.0147835	0.313108	0.602127	0.289019
MAZ	0.21298	0.167512	0.456405	0.288893
NDUFV3	0.169204	-0.0562147	0.23159	0.287805
GPATCH1	0.118853	-0.260499	0.0246274	0.285126
CUL1	0.0036591	0.0107801	0.295876	0.285096
GLO1	0.164803	0.303404	0.586624	0.28322
SUPT6H	0.395896	0.0375769	0.319912	0.282336
SEPT7	0.08932	-0.0490006	0.232981	0.281982
STX2	0.0327664	0.41898	0.700416	0.281436
GOLGA1	0.146966	0.0867527	0.366522	0.279769
PEX1	0.030971	-0.6441	-0.364522	0.279577
VPS13A	0.0612367	0.0825114	0.362038	0.279527
U2AF1	0.332551	0.420444	0.699762	0.279318
CEP120	0.155089	0.0911143	0.36999	0.278876
BCL2L13	0.194575	0.102894	0.381619	0.278725
REXO2	0.0699031	0.249039	0.525602	0.276562
MBD2	0.28147	0.493253	0.768605	0.275352
SOCS4	0.119379	0.347128	0.622464	0.275336
NUPL1	0.00017552	0.0359765	0.311153	0.275177
GPATCH4	0.251835	-0.0106102	0.264406	0.275016
ZCCHC7	0.14045	0.0151463	0.289076	0.273929
CLTA	0.124999	0.0859944	0.359217	0.273222
CNOT2	0.0250163	7.65857e-06	0.272837	0.272829
CSNK1A1	0.0611354	-0.00592592	0.265857	0.271783
MRPS34	0.317098	-0.193066	0.0783147	0.271381
SPAG7	0.25269	0.22388	0.495238	0.271358
EIF4E2	0.140801	-0.12365	0.146313	0.269963
NPLOC4	0.241458	0.16147	0.431272	0.269802
MED15	0.103575	0.0642301	0.333505	0.269274
LCOR	0.00950206	-0.0647943	0.203965	0.268759
NRP1	0.102993	-0.108137	0.159785	0.267922
PA2G4	0.367265	0.237973	0.50545	0.267478
TBC1D12	0.0745925	-0.23097	0.0364152	0.267385
RPL35	0.00667095	-0.27063	-0.00571244	0.264917
PDIA3	0.0932277	-0.0355969	0.229119	0.264716
ATG4C	0.0270426	-0.0335022	0.230089	0.263592
ZNF286B	0.091664	-0.279899	-0.0173537	0.262545
OLA1	0.215035	0.282285	0.543645	0.26136
SRCAP	0.0117372	-0.562816	-0.303047	0.259769
IPO5	0.252967	0.13959	0.39822	0.258629
PON2	0.0584066	0.21181	0.470207	0.258397
SCO1	0.154982	0.183685	0.439925	0.25624
SAMHD1	0.0197947	-0.0730124	0.180468	0.253481
PABPC1	0.011304	0.0945377	0.345196	0.250658
FAM200B	0.019233	0.840495	1.09004	0.249549
SMIM15	0.0126645	0.0230571	0.271789	0.248732
SAP130	0.23935	-0.00128817	0.247094	0.248382
ARHGAP39	0.133313	-0.167284	0.0806146	0.247899
ADAL	0.0619995	-0.0549839	0.192628	0.247611
PHF14	0.552435	0.544498	0.789093	0.244595
TAB2	0.0327061	-0.119525	0.124094	0.243619
CWC22	0.417953	0.119029	0.361489	0.24246
PKNOX1	0.399826	0.588	0.829902	0.241901
SZRD1	0.229678	0.0562874	0.296711	0.240424
SHOC2	0.149613	0.164037	0.404016	0.239979
PPP2R2D	0.144391	-0.172913	0.0665089	0.239422
LSM3	0.177412	0.102941	0.341632	0.23869
SP110	0.39724	0.0901308	0.327935	0.237804
PAPOLA	0.404884	0.285311	0.523049	0.237738
TDRD3	0.133288	-0.163539	0.0739551	0.237494
SNRPD1	0.110567	-0.0676703	0.169346	0.237016
FAM111B	0.726839	0.529022	0.765783	0.236761
FAM192A	0.0774498	0.0607457	0.297269	0.236523
APLP2	0.344226	0.342075	0.575339	0.233263
FAM204A	0.14534	0.464887	0.698056	0.233169
TBC1D1	0.198879	0.00317789	0.235645	0.232467
ATP2B1	0.271648	0.239492	0.471513	0.232021
MAD1L1	0.186344	-0.288159	-0.0565498	0.231609
SNRPC	0.163956	0.119541	0.35003	0.23049
AP1B1	0.398448	0.345027	0.574103	0.229076
CUL3	0.240757	0.0764481	0.305492	0.229044
POLR3B	0.469386	-0.179702	0.0485013	0.228203
PMM2	0.0349341	-0.149999	0.0777617	0.22776
PARP2	0.158143	0.225522	0.452116	0.226593
KIF22	0.345147	0.205452	0.43142	0.225968
DENR	0.105775	0.0511653	0.276247	0.225082
DNAJC7	0.279263	0.00334691	0.228403	0.225056
DHX16	0.0473302	-0.286363	-0.0619862	0.224377
FERMT2	0.222242	0.394055	0.618329	0.224273
HSPA4L	0.727855	0.76174	0.985102	0.223361
CCSER2	0.232377	0.0740326	0.297272	0.223239
FOXK2	0.154959	0.30821	0.529979	0.22177
MRPS22	0.184826	0.252712	0.474218	0.221506
UBALD1	0.222618	0.156895	0.378368	0.221472
CCNE2	0.376827	0.804794	1.02617	0.221374
PSMD12	0.316802	0.598754	0.819369	0.220615
MLLT3	0.148729	0.0609495	0.280744	0.219795
PPFIBP1	0.326323	0.33926	0.558618	0.219358
DNTTIP2	0.196426	-0.0160069	0.203327	0.219334
RARS	0.0963415	0.000601268	0.219674	0.219072
TERF2	0.112443	-0.0162006	0.202419	0.218619
PSME4	0.211845	0.168101	0.386323	0.218223
CEP41	0.0960015	0.0532639	0.271406	0.218142
NAPRT1	0.0120818	-0.515675	-0.299393	0.216282
ATP5I	0.0924477	0.0912926	0.305603	0.21431
DIAPH1	0.349405	0.151688	0.36586	0.214172
COX4I1	0.103886	0.101284	0.313179	0.211895
HIPK2	0.265988	-0.0353446	0.176434	0.211779
ZCCHC2	0.0407289	0.053908	0.265577	0.211669
LAD1	0.264226	0.250593	0.461002	0.210409
MBOAT2	0.769522	0.998753	1.209	0.210247
FAM178A	0.274007	-0.030978	0.179223	0.210201
ESF1	0.0872249	-0.0351998	0.171716	0.206916
C11orf58	0.216494	0.0241488	0.230863	0.206714
ZFAND2A	0.532183	0.474937	0.681625	0.206688
IQGAP2	0.0862535	-0.0974968	0.108388	0.205884
EVI5	0.222881	0.238389	0.442982	0.204593
RANBP2	0.411437	0.431386	0.633282	0.201895
REXO4	0.602738	0.191784	0.393141	0.201358
BLM	0.389705	-0.217005	-0.0157679	0.201237
LRRFIP2	0.0716834	0.177762	0.378559	0.200797
PELP1	0.190748	0.0764605	0.276827	0.200367
AKAP10	0.063829	-0.0723912	0.127825	0.200216
RSU1	0.564634	0.731968	0.929927	0.197959
RMI1	0.0130442	0.19235	0.389323	0.196973
PSMD1	0.38345	0.352622	0.547918	0.195296
XRCC5	0.143112	0.300374	0.49559	0.195216
AGPAT3	0.0586229	-0.0448899	0.150234	0.195124
TGS1	0.285277	0.439346	0.633537	0.194192
C15orf40	0.645677	0.497074	0.689511	0.192437
CLK1	0.217176	0.574425	0.766334	0.191909
HPS5	0.173323	-0.0928437	0.0986514	0.191495
SURF2	0.694503	0.501896	0.693254	0.191358
WWP1	0.117309	0.140241	0.331274	0.191033
EXPH5	0.558964	0.147862	0.338864	0.191002
CAAP1	0.053497	0.0314912	0.222217	0.190725
ADAM9	0.0355878	0.591986	0.78219	0.190204
MSL3	0.392914	0.629672	0.81974	0.190068
C1QBP	0.262942	0.369549	0.559569	0.19002
MLEC	0.0107369	0.138599	0.328278	0.189678
KRI1	0.298614	-0.0171276	0.17121	0.188338
KIAA0232	0.00128807	-0.199125	-0.0110189	0.188106
SLX4	0.236365	-0.393565	-0.205883	0.187682
CEP350	0.382341	0.355115	0.5424	0.187284
RAB11FIP2	0.146048	-0.0402922	0.146301	0.186593
CDKL3	1.28399	1.18613	1.37245	0.186319
SYNCRIP	0.0453992	0.0942441	0.280269	0.186025
DSTN	0.44658	0.52009	0.704244	0.184154
NOL10	0.139778	0.173385	0.357032	0.183647
STK38	0.202286	0.0683024	0.248622	0.18032
PSMA4	0.111859	-0.0149248	0.165197	0.180122
NDUFAF2	0.359555	0.535248	0.715138	0.17989
CSPP1	0.45653	0.362378	0.541228	0.17885
SLC25A13	0.450454	0.279472	0.457449	0.177976
EDRF1	0.0831367	-0.051736	0.12623	0.177966
WBP11	0.0925709	-0.0748142	0.102408	0.177222
LZIC	0.164532	0.0374866	0.21409	0.176603
CKAP2L	0.051593	-0.213314	-0.0371678	0.176146
EPPK1	0.00905705	-0.150589	0.0249482	0.175537
UTP3	0.103928	0.163923	0.339277	0.175354
DNAJC10	0.193735	0.198248	0.373534	0.175285
NOP56	0.208323	0.273322	0.448499	0.175178
SMARCA4	0.0495499	-0.1631	0.0105642	0.173665
ZNF652	0.0675474	-0.161356	0.0117745	0.17313
MYBBP1A	0.256456	-0.0917687	0.0810879	0.172857
TACC1	0.51157	0.50528	0.677274	0.171994
CAPRIN1	0.0255836	-0.247943	-0.0779586	0.169984
CAPNS1	0.440577	0.376487	0.546304	0.169816
SLTM	0.30015	0.279318	0.44889	0.169572
FAM21A	0.204242	0.19955	0.368879	0.169329
MED1	0.167758	0.306403	0.474219	0.167816
DNAJC9	0.297977	0.0645764	0.230841	0.166265
IQCG	0.044892	0.283616	0.449872	0.166256
BRD4	0.0385602	-0.255854	-0.0901575	0.165697
PDCD11	0.427004	0.301639	0.467263	0.165624
TOP1	0.362949	0.429247	0.594744	0.165496
CDC123	0.0579076	0.237282	0.401063	0.163781
FAM71E1	0.211017	0.0151479	0.178598	0.16345
SEC62	0.0478056	0.0043445	0.167622	0.163278
ZNF101	0.0837913	-0.73004	-0.5675	0.16254
PARP9	0.0969815	0.503317	0.665568	0.162251
ATP8B1	0.0825917	0.273559	0.435647	0.162088
BCLAF1	0.101533	0.0126895	0.173901	0.161212
IQCE	0.148902	-0.0260831	0.134573	0.160656
NMT1	0.244968	0.026825	0.18737	0.160545
SLC19A1	0.337487	0.418323	0.578188	0.159865
GOLGB1	0.0855195	-0.0432463	0.11644	0.159686
NCOR1	0.0927343	0.160099	0.319782	0.159683
PPFIA1	0.058113	-0.334717	-0.17584	0.158877
MRPL1	0.3897	0.529737	0.688303	0.158566
ANKRD32	0.0865146	0.0510096	0.209545	0.158536
PKN1	0.156144	0.461913	0.620352	0.158439
MEF2A	0.182968	0.271194	0.429494	0.1583
TBRG1	0.617221	0.584541	0.742825	0.158284
CALM1	0.162306	0.155179	0.313396	0.158217
MMAB	0.118909	-0.144126	0.0138682	0.157995
MRPS9	0.148376	-0.0458739	0.111389	0.157263
DZIP3	0.232705	-0.0223993	0.134149	0.156548
TADA2A	0.0896537	0.167896	0.323234	0.155338
ELOF1	0.555314	0.284035	0.438129	0.154094
APRT	0.21624	-0.0151443	0.138733	0.153877
TRIP4	0.0913877	0.200412	0.353985	0.153573
STARD10	0.0620215	-0.348023	-0.194618	0.153405
B4GALT1	0.070525	0.219703	0.372625	0.152921
RPP38	0.0625695	-0.0546665	0.0980071	0.152674
USP45	0.27859	0.689132	0.8417	0.152568
ZNF75A	0.37558	0.656519	0.808877	0.152358
CHD4	0.0369131	-0.203292	-0.0509389	0.152353
TRMT10C	0.215102	0.304688	0.45688	0.152191
HSP90AA1	0.277522	0.402648	0.554706	0.152059
RPN2	0.170291	0.0117053	0.16372	0.152015
GTF3C1	0.269337	-0.010118	0.141568	0.151687
KMT2B	0.26727	0.0934973	0.243915	0.150417
SPHK2	0.513449	0.0907793	0.239778	0.148999
FAM98C	0.0203275	0.0774173	0.225762	0.148345
PRPF39	0.0169802	0.020565	0.168686	0.148121
UBR5	0.14289	-0.00703137	0.140893	0.147925
ZNF43	0.123965	-0.256316	-0.109468	0.146848
DCP2	0.16054	0.0343913	0.180423	0.146032
SRGAP1	0.210174	0.0469077	0.191266	0.144358
ZC3H7A	0.166261	0.166524	0.31065	0.144127
ERCC5	0.160418	-0.123037	0.0200604	0.143097
RABL6	0.115415	-0.140549	0.00188095	0.14243
NOL8	0.105216	0.0618882	0.203766	0.141878
AKAP8	0.419988	0.252648	0.393793	0.141145
SBNO1	0.121033	-0.00501983	0.136014	0.141034
ILF3	0.0294063	-0.224819	-0.0843329	0.140487
MAP1B	0.379701	0.30385	0.443148	0.139297
NAA16	0.186264	-0.0519574	0.0863606	0.138318
PDCD6IP	0.130989	0.281365	0.419144	0.137779
MAP9	0.360291	0.41987	0.557565	0.137695
EEA1	0.245571	0.158032	0.295352	0.13732
SEC11C	1.10072	1.33488	1.4712	0.136317
CAMSAP2	0.0319603	-0.0542612	0.0816412	0.135902
MPHOSPH9	0.342465	0.329009	0.464887	0.135877
GLOD4	0.0459258	0.293359	0.42923	0.135871
ME2	0.291596	0.496733	0.631671	0.134938
CCDC25	0.0160695	0.00113651	0.135929	0.134793
CDC6	0.394779	0.224537	0.358935	0.134398
TAX1BP1	0.0923161	-0.142996	-0.00863147	0.134364
DKC1	0.260836	0.203434	0.337412	0.133978
RIPK1	0.0998848	-0.129136	0.00479553	0.133931
NPM1	0.0715861	0.0926966	0.226595	0.133899
PPFIA2	0.547317	0.654962	0.788358	0.133397
PFDN2	0.120967	0.0298848	0.16293	0.133045
RBM25	0.0109223	0.0216031	0.153424	0.131821
CCDC43	0.0739004	-0.0447513	0.0870169	0.131768
GUCY1A3	0.542451	0.645466	0.776427	0.130961
BAZ1B	0.1368	0.0222969	0.153054	0.130757
USP8	0.0250166	-0.0576696	0.072509	0.130179
ADD1	0.152892	0.0805391	0.210679	0.13014
ROCK2	0.0906677	-0.121404	0.00870273	0.130107
RDX	0.156978	-0.0630836	0.0667416	0.129825
GNL2	0.287995	0.317248	0.447014	0.129766
RBBP6	0.182278	0.214833	0.344195	0.129362
MTRF1	0.0526686	0.280371	0.408631	0.12826
DDX24	0.323392	0.24592	0.374138	0.128218
VPS36	0.111052	-0.168597	-0.040447	0.12815
SUPT16H	0.0591732	0.0294206	0.157525	0.128104
GLRX2	0.627163	0.745442	0.872848	0.127406
TRIM33	0.0343048	0.0610039	0.18824	0.127237
EXOSC10	0.119578	0.11961	0.246231	0.126621
GAPVD1	0.077625	0.00904157	0.135301	0.12626
REV3L	0.129692	0.360312	0.486206	0.125895
SDAD1	0.283661	0.153005	0.278526	0.125521
CAMSAP1	0.315456	0.594731	0.71992	0.125189
ISG20L2	0.139145	0.0908674	0.21485	0.123983
SMCHD1	0.0978024	0.0913174	0.21495	0.123632
SYNE4	0.252414	0.0885142	0.212002	0.123488
SART3	0.193487	-0.0299027	0.09341	0.123313
SFSWAP	0.0894454	-0.0798407	0.0433015	0.123142
ZNF326	0.50166	0.538271	0.661327	0.123056
GPR158	0.732906	0.596406	0.718552	0.122146
EWSR1	0.177914	0.114719	0.234949	0.120231
HSPD1	0.318324	0.294256	0.413832	0.119576
ANKRD11	0.201321	-0.137192	-0.0177208	0.119471
RALA	0.099603	0.0885418	0.207962	0.119421
FEZ2	0.0314991	0.0871827	0.206522	0.119339
RNF168	0.148098	-0.232936	-0.113749	0.119187
FLII	0.300384	0.0699116	0.18842	0.118508
KCTD5	0.321405	0.422291	0.540793	0.118502
PEX16	0.475245	0.0934553	0.211477	0.118022
NOLC1	0.18226	0.0368137	0.154732	0.117919
GSPT1	0.37899	0.406313	0.523786	0.117474
VPS35	0.0655814	-0.0713297	0.0460174	0.117347
MDN1	0.141441	0.191536	0.308471	0.116935
TLN1	0.16152	-0.0488006	0.0678036	0.116604
DNMT1	0.253127	0.0880852	0.204135	0.11605
NAP1L1	0.120945	0.109401	0.224886	0.115484
RTF1	0.0472378	0.012996	0.127863	0.114867
VPS4B	0.128694	0.22897	0.342592	0.113622
DBF4	0.20374	0.228684	0.342284	0.1136
DHX29	0.5248	0.549462	0.662928	0.113466
CWC25	0.0486647	-0.0690233	0.0444299	0.113453
SON	0.149497	0.121433	0.234725	0.113292
NOSIP	0.44119	0.134919	0.246845	0.111925
BIRC5	0.283743	0.0590603	0.170474	0.111414
C11orf48	0.347786	0.321933	0.43238	0.110447
ATRIP	0.393742	0.0468153	0.157132	0.110316
CHSY1	0.0667074	-0.036985	0.0723135	0.109299
ZNF638	0.00879632	-0.166436	-0.05718	0.109256
HELLS	0.0935196	-0.130221	-0.0214515	0.108769
TXNL1	0.16756	0.298399	0.406419	0.108021
DDX27	0.353688	0.139545	0.247378	0.107833
FIP1L1	0.214836	0.197149	0.304945	0.107796
MAP4K4	0.192711	0.100166	0.207459	0.107292
HERC2	0.274935	0.0709638	0.176824	0.10586
MRPS25	0.187423	0.212802	0.318441	0.105639
PTPRM	1.06489	0.92587	1.03039	0.104516
APBB2	0.435727	0.076539	0.180603	0.104064
RSL1D1	0.0769011	-0.0219356	0.0799221	0.101858
U2SURP	0.0164351	-0.26798	-0.166221	0.10176
HCFC2	0.429714	0.460228	0.561628	0.101401
FBXW11	0.174954	0.269651	0.370947	0.101297
RPP14	0.44436	0.233884	0.33516	0.101276
CARS2	0.520048	0.242296	0.343386	0.101091
WAPAL	0.123697	0.0936703	0.19424	0.10057
FAT1	0.930412	1.40118	1.5015	0.100322
SNX1	0.163764	0.331095	0.430956	0.0998604
MYO5A	0.431517	0.181054	0.280346	0.0992917
CHAF1A	0.113507	-0.286119	-0.18693	0.0991893
GTF3A	0.314764	0.412126	0.511194	0.0990676
CDC27	0.203552	0.0611117	0.160078	0.0989666
FAM63B	0.0445833	-0.110656	-0.012619	0.098037
CCDC137	0.599822	0.261398	0.359014	0.0976158
USP7	0.0990837	-0.026069	0.0715266	0.0975956
DUS1L	0.218255	-0.105833	-0.00907687	0.0967559
SMARCB1	0.133111	-0.114366	-0.0177967	0.0965692
STAG2	0.0454488	0.0255846	0.122078	0.0964935
GIGYF2	0.0584316	-0.039997	0.0561742	0.0961711
URI1	0.0309363	-0.188997	-0.0929676	0.0960298
CCDC127	0.268985	-0.0454114	0.0505941	0.0960055
UXS1	0.130594	-0.274498	-0.179226	0.095272
TCEB1	0.24678	0.350649	0.445375	0.0947269
GRHL2	0.171426	-0.0933099	0.00106016	0.09437
TPM1	0.644501	0.618416	0.712604	0.0941883
EIF3J	0.0504686	0.0811135	0.174929	0.0938156
SRBD1	0.30304	0.431543	0.523798	0.092255
NBAS	0.0386502	-0.10878	-0.0166476	0.0921322
IRAK1	0.216036	0.0512552	0.143364	0.0921087
YAF2	0.29516	-0.326604	-0.2346	0.0920038
FAM177A1	0.143593	-0.0495782	0.0424081	0.0919863
POLE3	0.313352	0.379222	0.469681	0.0904591
MCM3AP	0.260711	0.241374	0.331318	0.0899439
CDC42BPA	0.357457	0.327858	0.417514	0.0896552
SUPV3L1	0.427205	0.291687	0.380952	0.0892647
DDX3X	0.249509	0.480706	0.569821	0.0891151
ANKRD17	0.0619779	-0.0413267	0.0475523	0.088879
HSPH1	0.726511	0.724173	0.812451	0.0882784
COBLL1	0.85284	1.08021	1.16801	0.0878012
UBE4A	0.144004	0.15979	0.247482	0.0876925
HAUS8	0.398347	0.343625	0.4313	0.0876753
PPM1G	0.428653	0.272011	0.359343	0.0873325
PCF11	0.505895	0.761674	0.848696	0.0870214
YY1	0.0165535	0.1193	0.205696	0.0863962
MARVELD2	0.203393	0.021684	0.108071	0.0863873
ASCC3	0.842534	0.973911	1.06016	0.0862491
YTHDC2	0.394159	0.586036	0.671729	0.0856928
DNAJC8	0.0296605	-0.00829458	0.0769598	0.0852543
BRCA2	0.0636256	-0.133774	-0.0488188	0.0849548
ZNF131	0.0132614	0.0883162	0.172965	0.0846493
ZNF440	0.385948	-0.0160677	0.0681436	0.0842113
RRP8	0.481866	0.58125	0.664827	0.0835777
MYH14	0.0562192	-0.258573	-0.175006	0.0835669
DDX19A	0.0178401	-0.193237	-0.11001	0.0832274
NBN	0.154064	0.280916	0.363379	0.0824629
KIAA0100	0.270356	0.341418	0.423061	0.0816429
PDCL3	0.10748	-0.021318	0.0596514	0.0809693
LAMC1	0.38321	0.664695	0.745483	0.0807881
MYO5C	0.220207	0.0530756	0.133228	0.080152
MRPS5	0.1317	-0.0651922	0.0146514	0.0798436
WNK1	0.091443	0.18497	0.264511	0.0795416
MECP2	0.122744	0.0750231	0.154032	0.0790092
MTDH	0.218124	0.162918	0.241758	0.0788402
NCAPG	0.0635801	-0.0666562	0.0110998	0.0777559
CHD7	0.32402	0.312624	0.389997	0.0773732
KIF1C	0.212737	0.169412	0.246495	0.0770831
TTC21B	0.175258	0.675957	0.75214	0.0761827
NOP58	0.243428	0.3329	0.409051	0.076151
GRK6	0.0765037	-0.149955	-0.074183	0.0757722
WDR52	0.326005	0.370266	0.445649	0.0753829
RWDD4	0.063762	0.184114	0.259301	0.0751866
SAFB2	0.548206	0.572507	0.647499	0.0749917
EIF2B4	0.115157	-0.16777	-0.0945235	0.0732465
CALD1	0.152725	0.171385	0.244479	0.0730932
NOP16	0.481004	0.650534	0.723323	0.0727898
MKLN1	0.334125	0.274036	0.346607	0.0725714
ZCCHC9	0.0876002	0.0386934	0.110951	0.0722578
CCT3	0.0979564	0.0333064	0.105286	0.0719795
NIFK	0.362966	0.341754	0.412529	0.0707751
OSBPL2	0.274837	0.0728483	0.143593	0.0707451
AGAP4	0.0489753	-0.0572805	0.0120428	0.0693233
CANX	0.114504	0.267595	0.336292	0.0686975
EIF4E	0.387826	0.540806	0.608931	0.0681249
C8orf59	0.157236	0.191935	0.259591	0.0676564
CAPRIN2	0.31784	-0.0139617	0.0532351	0.0671968
ATAD2	0.253479	0.324379	0.390439	0.0660599
MCM10	0.243786	0.320319	0.386322	0.0660032
TDG	0.334679	0.387152	0.452765	0.0656126
TRMT6	0.616582	0.606316	0.671913	0.0655973
ZNF770	0.00208295	0.0343867	0.0995096	0.0651229
EBNA1BP2	0.44823	0.504567	0.569677	0.0651092
BBS4	0.203405	0.260917	0.325081	0.0641641
NVL	0.129044	0.18306	0.246759	0.0636988
NARS	0.0643023	-0.0452235	0.0178572	0.0630807
EP400	0.04574	-0.236079	-0.173326	0.0627524
POLR2K	0.0420076	0.564797	0.626596	0.0617988
CMSS1	0.213727	-0.278938	-0.217389	0.0615491
DSC2	0.295398	0.28689	0.348402	0.0615122
DYNLRB1	0.199207	0.127522	0.188856	0.0613342
EZH2	0.0498716	-0.069483	-0.00938449	0.0600985
POC5	0.440026	0.316023	0.373953	0.0579302
KRR1	0.298477	0.403261	0.460684	0.0574222
TRPM7	0.00120442	0.0246066	0.0815529	0.0569463
APC	0.554875	0.419791	0.476285	0.0564938
ST13	0.285975	0.149334	0.205424	0.0560901
CBWD1	0.627029	0.259766	0.315603	0.0558365
GOLGA2	0.147931	0.0121681	0.067094	0.0549259
PINX1	0.55839	0.52382	0.578115	0.0542945
JAKMIP1	0.42501	0.40592	0.460133	0.0542127
MYCBP2	0.286456	0.186251	0.240342	0.0540912
TPM3	0.10767	-0.153901	-0.0998964	0.0540041
PPP4R2	0.0528883	-0.0819921	-0.0282564	0.0537358
MYO9B	0.366198	-0.0523646	0.00105222	0.0534169
LARP4	0.597792	0.54414	0.59727	0.0531306
MPHOSPH6	0.0309874	0.152352	0.202866	0.050514
HTT	0.0635216	-0.124569	-0.0743453	0.0502237
SOD1	0.0224987	0.233084	0.281703	0.0486184
GOLGA3	0.421839	0.339753	0.388239	0.048486
SKI	0.323359	0.35833	0.406485	0.0481551
C12orf45	0.287789	0.0144009	0.0616044	0.0472034
KCMF1	0.0819191	0.201371	0.248313	0.0469424
AGFG1	0.327062	0.451186	0.498027	0.0468407
PPIP5K2	0.137897	0.208171	0.254145	0.0459742
RBM10	0.197401	-0.129263	-0.0835207	0.0457423
FRYL	0.612171	0.507519	0.553026	0.0455071
COX16	0.176121	0.200848	0.246129	0.0452815
SRP14	0.0945802	0.141185	0.18625	0.0450654
FAM21C	0.249957	0.309029	0.354062	0.0450328
ZWILCH	0.265521	0.0178684	0.0625491	0.0446807
PRPF38B	0.0185582	-0.0256923	0.0184839	0.0441762
HMGB1	0.188304	-0.0569021	-0.0129103	0.0439918
SUZ12	0.014489	0.146577	0.1904	0.0438236
FASTKD1	0.130441	0.139132	0.182244	0.043112
PRKRIR	0.12189	0.000335671	0.0432236	0.0428879
SNRPF	0.0844376	-0.0201494	0.0221952	0.0423446
RAP1B	0.412221	0.695197	0.735712	0.0405154
SAP30BP	0.183065	-0.107829	-0.0676901	0.0401392
SPTAN1	0.0905367	-0.151439	-0.111591	0.0398483
ANLN	0.195671	0.230202	0.269747	0.0395446
SRRT	0.257017	0.0211482	0.0606061	0.0394579
NOL9	0.494363	0.490253	0.528556	0.0383029
ENY2	0.180625	0.563998	0.600707	0.0367095
APOPT1	0.130015	-0.163429	-0.126794	0.0366348
AFG3L2	0.2627	0.396443	0.433028	0.036585
PRDM4	0.621463	0.371224	0.406154	0.0349307
HNRNPA3	0.26326	0.289995	0.323157	0.0331622
TNRC6B	0.0446144	-0.22969	-0.198005	0.0316849
VRK2	0.0178049	-0.100978	-0.0697622	0.0312154
HERC1	0.0669661	0.312148	0.343203	0.0310552
ATPAF1	0.0307336	-0.161904	-0.130896	0.0310081
MAGI3	0.148081	0.158312	0.188684	0.0303721
KIF5C	0.707578	0.758236	0.788101	0.0298653
HNRNPK	0.0682011	0.251232	0.280381	0.0291486
PTGR1	0.721211	0.835357	0.864412	0.0290555
KIDINS220	0.0675172	0.314064	0.342337	0.0282726
ASNSD1	0.143672	0.567673	0.595791	0.0281183
DDX54	0.44589	0.10989	0.137819	0.027929
SELK	0.324045	0.45119	0.478168	0.0269781
NCOA2	0.218486	0.372935	0.399852	0.0269164
PPID	0.0348823	0.0423099	0.0683777	0.0260679
PPCS	0.0308591	-0.00954546	0.0161789	0.0257244
PDCD5	0.0189925	0.128489	0.153722	0.0252329
DEPDC1	0.737975	0.57088	0.595287	0.0244071
ATG12	0.190223	0.140778	0.165092	0.0243143
MFAP1	0.0948763	0.0173406	0.0416107	0.0242701
PRCC	0.177108	-0.0216033	0.00171211	0.0233154
ING3	0.646951	0.202708	0.225374	0.0226664
OGFOD1	0.0722659	0.10497	0.127632	0.0226621
KIAA0586	0.200927	0.340273	0.362662	0.0223892
TERF2IP	0.413843	0.549157	0.57116	0.0220027
ZC3H15	0.214236	0.325348	0.347185	0.0218373
CCT8	0.222437	0.49379	0.515582	0.0217922
SIN3A	0.0400565	-0.137623	-0.116087	0.0215363
NPIPB4	0.0692529	-0.0854724	-0.0641193	0.0213531
AIFM1	0.397375	0.442372	0.46336	0.0209874
UGGT1	0.225454	-0.101354	-0.0811295	0.020224
TTC1	0.310126	0.214397	0.234611	0.0202142
ANP32A	0.0574777	-0.112925	-0.0929423	0.0199828
CCM2	0.236589	0.146547	0.165989	0.019442
SSFA2	0.637271	0.675233	0.693946	0.0187127
GADD45GIP1	0.273416	0.101582	0.119844	0.0182622
UIMC1	0.295339	0.254657	0.27259	0.0179326
FAM133B	0.111906	-0.0132666	0.00437428	0.0176408
WDR70	0.257076	0.241046	0.25863	0.0175848
KIN	0.260116	0.251256	0.268037	0.0167812
DNAJC2	0.256132	0.376495	0.391846	0.0153509
LTN1	0.421839	0.451088	0.466196	0.0151074
UTP15	0.344878	0.235594	0.250328	0.0147339
DDX21	0.249251	0.312688	0.327302	0.0146136
SIPA1L1	0.151398	0.155021	0.169558	0.0145368
TMX3	0.0548404	0.248735	0.262509	0.0137734
UVRAG	0.0585845	0.192433	0.205705	0.0132713
CDCP1	0.0458086	-0.000826163	0.0121307	0.0129569
AGGF1	0.125992	0.126846	0.139414	0.012568
CHORDC1	0.456325	0.836651	0.848758	0.0121064
NOL7	0.165673	-0.119607	-0.108146	0.0114606
ELMSAN1	0.087976	0.327548	0.33791	0.0103623
EIF4G1	0.416588	0.309301	0.319165	0.00986441
GATAD2A	0.359919	0.149476	0.159271	0.00979449
DCUN1D5	0.269877	0.278582	0.287301	0.00871903
PAK2	0.354185	0.40306	0.411412	0.0083525
PSMA3	0.11674	0.336262	0.344321	0.0080587
NFATC2IP	0.128511	-0.197228	-0.189277	0.00795129
SRSF10	0.1774	-0.103833	-0.0966741	0.00715854
C12orf43	0.237885	0.259868	0.266473	0.00660557
TLK2	0.0195795	0.0713615	0.0770114	0.00564986
PNN	0.054183	0.0192374	0.0241484	0.004911
DDX46	0.0421157	0.0490414	0.0538832	0.00484176
LSG1	0.596772	0.464079	0.468599	0.00452026
INTS10	0.307762	0.496307	0.499281	0.00297362
SPAST	0.0380498	0.247872	0.250485	0.00261286
PSMD7	0.00306118	-0.123797	-0.12136	0.00243705
TPX2	0.145679	0.0322239	0.0346474	0.00242348
TOP2B	0.304722	0.251637	0.253758	0.00212055
SPRTN	0.0263196	0.241252	0.243161	0.001909
NRIP1	0.247047	0.207078	0.208377	0.00129963
DNAJC25	0.483796	0.388061	0.388785	0.000724391
RWDD1	0.276966	0.412504	0.413211	0.00070774
PABPC4	0.114999	0.222354	0.222639	0.00028552
DDX1	0.418838	0.452593	0.452815	0.000221578
CDC37	0.382942	0.42031	0.420447	0.000136947

## Sheet: LNCaP CDS 821 QIII genes
LNCaP CDS QIII genes
Gene ID	logFC_Exons_RNAcounts_LNCaP	logFC_ThreePrimeUTR_PACcounts_LNCaP	logFC_CDS_PACcounts_LNCaP	PAC-score
ZNHIT1	0.218841	0.114046	-2.59922	-2.71327
LMTK2	0.202782	1.14277	-1.10256	-2.24533
ATF3	0.260933	0.872344	-0.889646	-1.76199
BOLA3	0.3049	0.565687	-1.04886	-1.61454
SEPP1	0.480494	0.650436	-0.892824	-1.54326
HIST1H1C	1.55297	1.58381	0.0491209	-1.53469
PNO1	0.410468	0.302198	-1.20784	-1.51003
LIG4	0.342493	1.62439	0.273874	-1.35051
SIRT1	0.03934	0.971803	-0.292376	-1.26418
DDX31	0.373322	0.878119	-0.380578	-1.2587
TRAPPC8	0.101479	0.772615	-0.48494	-1.25756
CDKN3	0.119696	0.403522	-0.816363	-1.21988
CCT4	0.21117	0.413069	-0.773482	-1.18655
MSANTD4	0.08252	0.564466	-0.600104	-1.16457
SESN1	0.157943	0.77769	-0.337194	-1.11488
HSD17B4	0.0127913	0.481967	-0.613188	-1.09516
SCP2	0.0716044	0.633169	-0.436061	-1.06923
KIF1A	0.381632	0.874277	-0.190419	-1.0647
PHRF1	0.311107	0.563	-0.479787	-1.04279
NFIL3	0.377596	0.531304	-0.498018	-1.02932
XPO1	0.097504	0.153344	-0.872546	-1.02589
CCZ1	0.055789	0.408861	-0.600402	-1.00926
CRYBG3	0.0798532	0.661382	-0.346705	-1.00809
ZNF143	0.489222	0.861398	-0.107829	-0.969227
FAU	0.122463	-0.0603949	-1.02766	-0.967268
DNAJB4	0.987823	0.817031	-0.14095	-0.957981
SEMA4D	0.0381211	-0.14716	-1.10282	-0.955662
MYO1B	1.45183	1.80657	0.863148	-0.94342
SLC12A2	0.144897	0.26771	-0.65365	-0.92136
UTP18	0.173714	0.685017	-0.219463	-0.90448
KIAA0922	0.114342	0.596703	-0.293484	-0.890188
HIRA	0.237607	0.264212	-0.608254	-0.872467
B3GNT2	0.0285996	0.585574	-0.279213	-0.864787
C6orf203	0.389837	0.501457	-0.361898	-0.863356
SYTL2	1.00034	1.66499	0.808534	-0.856457
C1orf21	0.0200944	0.132888	-0.716363	-0.849251
ZNF200	0.134148	0.512987	-0.335712	-0.8487
CADPS2	0.00697382	0.585488	-0.254993	-0.840481
SMARCE1	0.245587	0.575682	-0.254576	-0.830257
FRS2	0.326559	0.621117	-0.190905	-0.812022
TOMM34	0.494743	0.729709	-0.0778933	-0.807603
DNAJB11	0.288426	0.297612	-0.509904	-0.807516
TMEM165	0.385997	0.63995	-0.161359	-0.801309
PDE4DIP	0.134523	0.506226	-0.293722	-0.799948
SLC35B3	0.545871	1.26814	0.47147	-0.796665
TMEM237	0.0209144	0.327607	-0.462001	-0.789608
CSGALNACT2	0.0161802	0.181263	-0.602284	-0.783548
RBM8A	0.263545	0.145675	-0.635168	-0.780842
RAB14	0.329607	0.586069	-0.190468	-0.776538
DDRGK1	0.433271	0.684371	-0.0911667	-0.775538
ITSN1	0.126648	0.829356	0.0565914	-0.772764
NDUFV2	0.172783	0.362388	-0.408947	-0.771335
UBA6	0.115815	0.396454	-0.365807	-0.762261
IGHMBP2	0.0360719	0.490817	-0.269505	-0.760322
TDP2	0.293276	0.662908	-0.0930806	-0.755988
ZNF512B	0.607453	0.590021	-0.140669	-0.73069
FHDC1	0.0483521	0.301524	-0.424904	-0.726428
GFM1	0.100412	0.345412	-0.379647	-0.725058
CHAMP1	0.00172912	0.515294	-0.205573	-0.720867
BIN1	0.259785	0.124755	-0.593399	-0.718154
NUP153	0.0350854	0.119782	-0.59777	-0.717552
NOL3	0.205575	0.0341393	-0.676346	-0.710486
RBBP8	0.0339886	0.511734	-0.195754	-0.707488
HERC3	1.06985	1.44059	0.735468	-0.705119
SPA17	0.338118	0.610428	-0.0908179	-0.701246
RIOK2	0.222665	0.711856	0.0109298	-0.700927
UBE2V2	0.127501	0.303021	-0.390101	-0.693123
LARP4B	0.216461	0.184345	-0.507777	-0.692122
NAMPT	0.375347	0.519169	-0.165011	-0.68418
HNRNPF	0.174834	0.400454	-0.275758	-0.676212
CNTLN	0.137736	0.83622	0.165337	-0.670882
ARFGEF2	0.241317	0.969032	0.307868	-0.661164
EHBP1	0.272734	0.996836	0.341006	-0.65583
FAIM	0.333469	0.466775	-0.18376	-0.650535
ST7L	0.621927	0.980164	0.330027	-0.650137
PIR	0.0930526	0.331356	-0.317935	-0.649291
SIPA1L2	0.351924	0.596313	-0.0517257	-0.648039
BTBD7	0.245794	-0.0195632	-0.665963	-0.6464
TSPYL4	0.495095	0.895747	0.25107	-0.644677
STXBP3	0.0903257	0.590328	-0.048455	-0.638783
ZNF585B	0.232405	0.807225	0.169508	-0.637717
CDCA8	0.36921	0.646353	0.0108938	-0.635459
CPSF3	0.0050029	0.224188	-0.407527	-0.631715
LMBRD2	0.188072	0.518356	-0.112409	-0.630764
RRP15	0.552572	0.854877	0.224241	-0.630635
FCF1	0.092297	0.753564	0.129047	-0.624517
MELK	0.0505223	0.546452	-0.0771749	-0.623627
RBM42	0.413535	0.198106	-0.424027	-0.622133
AC104667.3	0.452514	0.356839	-0.264357	-0.621197
VCPIP1	0.0960015	0.480951	-0.137227	-0.618178
MRPL35	0.217258	0.194313	-0.423548	-0.617862
ZC3H4	0.112239	0.293948	-0.319348	-0.613296
TBC1D23	0.0256729	0.00924121	-0.599046	-0.608287
HAUS6	0.135472	0.33607	-0.271596	-0.607666
KIFAP3	0.117119	0.197511	-0.407993	-0.605504
HNRNPH2	0.220852	0.636536	0.042298	-0.594238
ZNF746	0.301082	0.328682	-0.263381	-0.592063
NRBF2	0.0752827	0.162699	-0.427792	-0.590491
PRDM2	0.0327874	-0.125561	-0.712529	-0.586967
ATP2B4	0.0245738	0.2392	-0.346605	-0.585806
PUS7	0.168275	0.604819	0.0191507	-0.585668
SLBP	0.0280396	0.291078	-0.292114	-0.583192
ZFAND6	0.236088	0.35986	-0.222152	-0.582012
CHMP4B	0.172001	-0.0274784	-0.608913	-0.581434
ZNHIT6	0.201895	0.593869	0.0144019	-0.579467
TCEB3	0.157315	0.582224	0.00307933	-0.579145
ZDHHC3	0.000762442	-0.00593516	-0.581346	-0.57541
MPC1	0.275206	0.653394	0.0780089	-0.575385
PSMD14	0.0781337	0.146606	-0.428324	-0.57493
MDC1	0.249101	0.43857	-0.134226	-0.572796
TXNRD1	0.159654	0.696147	0.123886	-0.572261
ACTR3	0.512591	0.784761	0.213042	-0.571719
BCAS1	0.342731	0.300527	-0.267484	-0.568012
ZNF557	0.0891827	0.0944694	-0.47309	-0.56756
HDGFRP2	0.0769376	-0.0246001	-0.587653	-0.563053
ANKS1A	0.0383084	-0.0221806	-0.583509	-0.561328
TBCD	0.223068	0.455489	-0.10349	-0.558979
PDRG1	0.981684	1.21249	0.659332	-0.553156
LYRM7	0.273266	0.318681	-0.233142	-0.551823
HMGN3	0.135981	0.497369	-0.0538328	-0.551202
ARIH2	0.256668	0.360512	-0.189761	-0.550273
STT3B	0.0677988	-0.0911525	-0.63741	-0.546257
TACC3	0.319165	0.512775	-0.0316604	-0.544435
CEP192	0.27608	0.686106	0.141854	-0.544252
MYH9	0.25318	0.33518	-0.206888	-0.542068
STIL	0.186153	0.527126	-0.0142426	-0.541369
GID8	0.120999	0.228987	-0.311416	-0.540404
DROSHA	0.117971	0.298531	-0.241396	-0.539927
GOLIM4	0.451341	0.766007	0.226215	-0.539792
DTX3L	0.0885979	0.0599751	-0.478466	-0.538441
API5	0.0344195	0.592647	0.0563885	-0.536259
ZC3H8	0.106853	0.679884	0.145258	-0.534626
ESCO2	0.00703168	0.505789	-0.0281696	-0.533959
TRUB1	0.219204	0.544737	0.0119815	-0.532756
DNAJA2	0.07796	-0.0878108	-0.618299	-0.530488
DNAJB6	0.642917	0.980387	0.449941	-0.530446
CLINT1	0.181532	0.704357	0.174467	-0.52989
MTHFD1	0.111706	0.350713	-0.177874	-0.528588
UCHL3	0.144509	0.238481	-0.28795	-0.526431
DNAJC21	0.002905	0.425077	-0.0977957	-0.522873
LAMA3	0.711934	1.02387	0.501882	-0.521983
HDAC2	0.00989236	0.529044	0.0078986	-0.521145
ZBTB7A	0.0951666	-0.0336196	-0.554519	-0.5209
RPL26L1	0.263855	0.527256	0.00650683	-0.520749
NUP214	0.206843	0.00862556	-0.51202	-0.520646
KIAA1429	0.205873	0.2038	-0.310537	-0.514337
PSMA7	0.238635	0.932866	0.419741	-0.513124
CDK19	0.687116	0.73444	0.223914	-0.510526
RAP1A	0.223392	0.29219	-0.21802	-0.51021
UBE2E2	0.167033	0.376207	-0.133305	-0.509512
CAPN7	0.0405119	0.167604	-0.339082	-0.506686
EIF5	0.222783	0.609552	0.106862	-0.50269
IARS	0.034641	0.331552	-0.171115	-0.502667
EXOC5	0.0312759	0.296028	-0.206085	-0.502113
VIMP	0.271427	0.794662	0.292869	-0.501793
LSM14B	0.0272481	0.0388595	-0.461862	-0.500722
MRPL32	0.332958	0.836775	0.336462	-0.500313
ZNF587B	0.0477699	0.620108	0.122163	-0.497945
PAK1IP1	0.495269	0.983721	0.485955	-0.497766
BMS1	0.27907	0.573397	0.0789331	-0.494464
ZC3H13	0.0176291	0.394116	-0.095374	-0.48949
PPAT	0.0131824	0.156034	-0.329925	-0.485959
NCAPD3	0.0256819	0.159842	-0.325859	-0.485701
DHX15	0.107047	0.35346	-0.131725	-0.485185
POP1	0.864458	1.17506	0.690892	-0.484173
SMG6	0.0181994	0.377708	-0.106173	-0.48388
EIF1AX	0.299004	0.493182	0.00940882	-0.483773
UTP20	0.445923	1.09837	0.617659	-0.480715
CYP51A1	0.274363	0.300682	-0.17826	-0.478942
SAP18	0.277661	0.412416	-0.0646867	-0.477102
NUP98	0.216893	0.417581	-0.0569004	-0.474481
COPS7A	0.0707228	0.182392	-0.291492	-0.473884
MYCBP	0.316106	0.20499	-0.268318	-0.473308
RBM23	0.0954288	0.517228	0.044069	-0.473159
ATN1	0.00121337	0.387498	-0.0835142	-0.471012
ISCU	0.380939	0.68622	0.215793	-0.470426
POLR3G	0.878684	0.835654	0.365921	-0.469733
SLK	0.162738	0.737051	0.268071	-0.468981
HUWE1	0.109313	0.488489	0.0213198	-0.467169
HMOX2	0.603453	0.683743	0.217648	-0.466095
ZC3H14	0.326205	0.535423	0.069631	-0.465792
UBE3C	0.197365	0.530167	0.0647055	-0.465462
PSMD8	0.419808	0.342367	-0.122198	-0.464565
BROX	0.109376	0.427311	-0.0370675	-0.464379
FYCO1	0.276902	0.34406	-0.118678	-0.462739
PDXDC1	0.00721269	0.0240342	-0.438452	-0.462486
C17orf80	0.167588	0.325717	-0.136084	-0.461801
C6orf62	0.0804025	0.397096	-0.062996	-0.460092
ACSL3	1.01144	1.11934	0.659332	-0.46001
MYL12A	0.456927	0.730663	0.273148	-0.457515
SACS	0.455778	0.747372	0.29208	-0.455292
SH3GLB1	0.433772	0.197438	-0.256591	-0.454028
C5orf42	0.205108	0.674125	0.220223	-0.453902
TMEM5	0.894408	1.14375	0.690175	-0.453576
SCYL2	0.216605	0.376767	-0.073612	-0.450379
MED13L	0.158977	0.287374	-0.160312	-0.447686
YBX1	0.0707182	0.382144	-0.0647479	-0.446892
CDC42BPB	0.107183	0.370648	-0.0749755	-0.445624
NLRP2	0.327117	0.344048	-0.101357	-0.445404
ZNF354A	0.0619201	0.370147	-0.0738563	-0.444004
OSER1	0.0762743	0.431593	-0.0114971	-0.44309
RTFDC1	0.0201548	0.0910413	-0.352026	-0.443067
SUCLG1	0.25792	0.354463	-0.0881521	-0.442615
GNAI1	0.684696	1.23773	0.795448	-0.442279
TFG	0.145243	0.434815	-0.00647238	-0.441288
SEL1L	0.0821107	0.446635	0.00713416	-0.439501
PPFIBP2	0.230949	0.395474	-0.0425718	-0.438046
TJP1	0.000980744	0.357724	-0.0799062	-0.437631
CBWD6	0.38323	0.0482233	-0.388052	-0.436276
OSGEP	0.0964942	0.478914	0.0441027	-0.434811
CMC1	0.073225	0.3813	-0.0529465	-0.434247
SYAP1	0.134424	0.250481	-0.183598	-0.434079
MXD1	0.981793	1.33934	0.905461	-0.433879
TXLNG	0.105356	0.314488	-0.1193	-0.433788
DBI	0.4527	0.740026	0.307511	-0.432515
CCNB1	0.0365089	0.115671	-0.316325	-0.431995
C11orf1	0.0992616	0.123699	-0.30772	-0.431419
CLTC	0.153053	0.33056	-0.0998938	-0.430453
ARPC2	0.251659	0.47946	0.0499892	-0.429471
DAP3	0.0756872	0.330299	-0.0990474	-0.429347
FAM135A	1.11723	1.45049	1.02183	-0.428662
KARS	0.123286	-0.0464474	-0.474062	-0.427614
SUGP1	0.199992	0.548269	0.120969	-0.4273
AGL	0.0303344	0.169759	-0.257123	-0.426882
OPA1	0.021117	0.164226	-0.262656	-0.426881
ELL	0.0697331	0.0223331	-0.403958	-0.426291
SUPT20H	0.0535261	0.453354	0.029362	-0.423992
NIN	0.0129903	0.243137	-0.179893	-0.423031
GTPBP4	0.133649	0.601573	0.179522	-0.422051
LRPPRC	0.226293	0.373817	-0.0472409	-0.421058
POLR3A	0.286065	0.243881	-0.174802	-0.418683
ZCCHC6	0.447758	0.837169	0.419198	-0.417971
SLC4A4	0.114939	0.492707	0.0750523	-0.417655
TARDBP	0.150298	0.422345	0.00493182	-0.417413
IRX3	0.44919	0.494829	0.0811306	-0.413699
CCDC117	0.045668	0.378094	-0.0345472	-0.412641
LYRM1	0.242356	0.4405	0.0289596	-0.411541
FAN1	0.0536287	0.16335	-0.248105	-0.411455
NAP1L4	0.254324	0.367841	-0.0423674	-0.410208
NELFCD	0.0373515	0.00406866	-0.405982	-0.410051
ENOX2	0.647406	0.904702	0.497176	-0.407526
EP300	0.0117625	0.420305	0.0133379	-0.406967
ORC5	0.661745	0.758043	0.351201	-0.406842
PCNX	0.302726	0.485508	0.0786845	-0.406823
MAK16	0.554344	0.660883	0.254645	-0.406238
SREK1IP1	0.0432505	0.33144	-0.0716809	-0.40312
UPF3A	0.0811499	0.514021	0.111975	-0.402046
RRBP1	0.295371	0.500636	0.100189	-0.400446
GALNT2	0.674069	1.04504	0.64616	-0.398885
CD2AP	0.218864	0.513206	0.114348	-0.398858
TUBGCP2	0.163383	-0.099629	-0.49746	-0.397831
MATR3	0.267042	0.482079	0.0847084	-0.397371
MDM2	0.797001	1.03078	0.635131	-0.395653
MEAF6	0.423904	0.559961	0.164874	-0.395087
HELZ	0.029545	0.221666	-0.169452	-0.391117
COX6C	0.0649607	0.0776496	-0.311116	-0.388765
CSNK2A3	0.133753	-0.195679	-0.583933	-0.388254
LTV1	0.451564	1.0879	0.701508	-0.386394
ARCN1	0.059979	-0.0394868	-0.425041	-0.385554
R3HCC1L	0.046449	0.177751	-0.204427	-0.382178
MPHOSPH10	0.446181	0.800995	0.420739	-0.380256
STRN3	0.0465419	0.200949	-0.178667	-0.379616
HNRNPU	0.0956718	0.372138	-0.00695899	-0.379097
PCNP	0.0587798	0.0890307	-0.289225	-0.378256
ZMPSTE24	0.466287	0.857362	0.48085	-0.376512
UBE2O	0.209063	0.215313	-0.160835	-0.376147
SETBP1	0.239717	0.394184	0.020337	-0.373847
SPEN	0.00824674	0.136928	-0.236685	-0.373612
MALT1	0.0292641	0.433046	0.0596998	-0.373346
BRF1	0.144551	-0.0941256	-0.466127	-0.372001
POLR3D	0.163972	0.150935	-0.220894	-0.371828
TMA7	0.122742	0.574429	0.202664	-0.371765
PRRC2C	0.0428863	0.380212	0.00881775	-0.371394
HNRNPH3	0.166938	0.324327	-0.0461895	-0.370517
CCT5	0.400012	0.557124	0.186627	-0.370497
EFCAB14	0.0686962	0.239152	-0.130926	-0.370078
SMS	0.39734	0.53471	0.164772	-0.369938
SRPK1	0.129853	0.390353	0.0217453	-0.368608
POMP	0.059711	0.186789	-0.181632	-0.368421
SKA3	0.313973	-0.406639	-0.773432	-0.366793
UBE3B	0.122993	0.194327	-0.1724	-0.366728
OS9	0.0883857	-0.0341545	-0.400555	-0.3664
PRKACA	0.33923	0.507411	0.142163	-0.365248
TRMT1L	0.016343	0.093859	-0.270361	-0.36422
ABCE1	0.0981188	0.258126	-0.106048	-0.364174
TYW3	0.256689	0.521942	0.160374	-0.361568
HYOU1	0.402472	0.387635	0.0261391	-0.361496
CHM	0.107544	0.549744	0.188643	-0.361101
SCAF11	0.00986279	0.179985	-0.178287	-0.358271
RRS1	0.276253	0.322465	-0.0354163	-0.357881
BCCIP	0.501851	0.667902	0.310585	-0.357317
MFN1	0.122518	0.322547	-0.0347444	-0.357291
SRSF3	0.122376	0.498626	0.142097	-0.356529
ARHGAP18	0.00298351	0.441354	0.0852284	-0.356126
NOP14	0.323344	0.417921	0.0626808	-0.35524
FAF2	0.30261	0.408664	0.0535162	-0.355147
SFMBT1	0.00364115	-0.101017	-0.455466	-0.354449
HNRNPDL	0.270324	0.821883	0.468797	-0.353086
ZC3H18	0.282466	0.253454	-0.0983118	-0.351766
SLMAP	0.0634057	0.430317	0.0791401	-0.351177
TWF1	0.100698	0.202383	-0.147578	-0.349961
PSPC1	0.241095	0.578063	0.228719	-0.349344
RAB8A	0.504049	0.380425	0.0317799	-0.348645
PCNT	0.266769	0.314543	-0.0331546	-0.347697
DNAJC3	0.235341	0.628391	0.28258	-0.345811
IREB2	0.139513	0.278616	-0.0658153	-0.344432
UBAP2L	0.0743424	0.404967	0.0608264	-0.344141
FAM214A	0.0389482	0.405414	0.0615901	-0.343824
RALB	0.131045	0.249236	-0.088819	-0.338055
EFR3A	0.0181699	0.365261	0.0280727	-0.337188
TYW1	0.35803	0.474845	0.138009	-0.336836
ERLIN1	0.134703	0.11708	-0.218709	-0.335789
PPP2R3C	0.0949557	0.275133	-0.0594644	-0.334598
GRPEL1	0.506076	0.585069	0.250597	-0.334472
CROT	1.21151	0.931488	0.598692	-0.332795
ICT1	0.0191239	0.0769683	-0.255773	-0.332741
SRP19	0.284286	0.448855	0.118206	-0.330649
NUDCD3	0.0630855	-0.210397	-0.540967	-0.33057
TOR1AIP2	0.375632	0.817869	0.487428	-0.330441
METAP1	0.0499193	0.157731	-0.172555	-0.330286
PPP4R1	0.128893	0.0471363	-0.282977	-0.330114
KAT6A	0.0287323	0.435155	0.105944	-0.329211
HNRNPM	0.368634	0.574614	0.245506	-0.329107
AGPAT5	0.00790407	-0.00218426	-0.330954	-0.328769
AURKA	0.335107	0.317889	-0.0107973	-0.328686
MPP6	0.0719446	0.212342	-0.115578	-0.32792
RUVBL1	0.227573	0.432929	0.106088	-0.32684
KIAA0319L	0.023013	0.0114228	-0.310981	-0.322403
TMX4	0.250046	0.45746	0.135302	-0.322158
MBTPS1	0.166409	0.289416	-0.0311921	-0.320608
ANAPC5	0.0243158	0.274044	-0.0429809	-0.317025
TRIP11	0.193462	0.666896	0.350467	-0.316429
LARP1B	0.22199	0.38055	0.0667588	-0.313791
CCDC90B	0.269552	0.171248	-0.142379	-0.313627
GCN1L1	0.19174	-0.133344	-0.446692	-0.313349
MLLT4	0.0427221	0.37429	0.0613219	-0.312968
PDHA1	0.128074	0.084554	-0.226205	-0.310759
KAT6B	0.111682	0.248088	-0.0623925	-0.31048
TBC1D22A	0.0100049	0.0426793	-0.267544	-0.310223
MAOA	0.47396	0.880069	0.571563	-0.308506
SUPT5H	0.491379	0.436666	0.128675	-0.307991
PRPF8	0.243718	0.334296	0.0269443	-0.307352
CD3EAP	0.724825	0.620689	0.31424	-0.306449
MIER1	0.0689098	0.327161	0.0210034	-0.306158
FAM35A	0.0502334	0.179225	-0.126827	-0.306052
SUB1	0.148085	0.350073	0.0442542	-0.305819
GGPS1	0.237883	0.325477	0.0196618	-0.305816
MTERFD1	0.150644	0.625263	0.320009	-0.305255
VCP	0.145816	0.0595287	-0.245409	-0.304937
TMEM131	0.372628	0.61516	0.310339	-0.30482
YWHAH	0.235753	0.625754	0.321289	-0.304464
DDX52	0.333871	0.28894	-0.0148762	-0.303816
DAP	0.187328	0.503446	0.199867	-0.303579
MRPS18C	0.145285	0.220927	-0.0825927	-0.30352
KPNA4	0.0687379	-0.0327948	-0.335135	-0.30234
CWC15	0.23291	0.560248	0.258256	-0.301992
ZNFX1	0.570298	1.07864	0.777886	-0.300757
NCOA4	0.281997	0.42643	0.126068	-0.300362
TIMMDC1	0.297977	0.462319	0.162024	-0.300295
VAPB	0.120042	0.053779	-0.245983	-0.299762
C9orf114	0.332141	0.322346	0.0233069	-0.299039
LIMCH1	0.412966	0.612744	0.31403	-0.298715
UBTF	0.136696	0.139872	-0.157793	-0.297665
TMED2	0.082475	0.305348	0.00768633	-0.297661
NDC80	0.174606	0.435796	0.141386	-0.29441
HIF1A	0.0984256	0.314786	0.0224714	-0.292315
HJURP	0.174221	0.337134	0.0457849	-0.291349
BRAP	0.279862	0.124664	-0.165578	-0.290243
RPAP2	0.188073	0.630009	0.33995	-0.290059
UBAC1	0.0432204	0.145908	-0.143846	-0.289753
USP16	0.107629	0.464067	0.174899	-0.289168
ATMIN	0.135595	0.175819	-0.112487	-0.288307
TCP1	0.21309	0.481339	0.194083	-0.287256
MRPL33	0.262769	0.433408	0.148287	-0.285121
DNAAF2	0.175486	0.787234	0.50328	-0.283954
SNRNP48	0.122168	0.356702	0.0739588	-0.282743
MARCKS	0.431498	0.388071	0.10729	-0.280781
DDX49	0.821539	0.550058	0.271133	-0.278925
LEMD3	0.0306368	0.190209	-0.0886696	-0.278878
GULP1	0.415586	0.815996	0.537533	-0.278462
SF3B2	0.143434	0.19901	-0.0792799	-0.27829
GTF2A1	0.0937029	0.158525	-0.118416	-0.276941
PTPN2	0.159352	0.395954	0.120096	-0.275858
CASK	0.312042	0.447106	0.171422	-0.275684
NBPF1	0.184916	-0.0395693	-0.314854	-0.275285
ARHGEF12	0.0634531	0.15521	-0.119019	-0.274229
IFT57	0.147949	0.494022	0.220007	-0.274015
SIN3B	0.000480385	0.081904	-0.189833	-0.271737
PBK	0.133243	0.368072	0.096647	-0.271425
RPAP3	0.160039	0.386826	0.115427	-0.271399
IK	0.104792	0.265489	-0.00502558	-0.270515
UBE2K	0.0154777	0.123199	-0.147167	-0.270366
CPD	0.00716963	0.507982	0.23762	-0.270363
MCM6	0.118815	0.43075	0.160747	-0.270003
L3MBTL2	0.298148	-0.177989	-0.4479	-0.269911
GPN3	0.087494	0.286519	0.0174177	-0.269101
BAZ1A	0.316081	0.649448	0.3835	-0.265947
PTPN1	0.642035	0.583671	0.320526	-0.263145
CLPX	0.0954707	0.0256019	-0.237181	-0.262783
ERICH1	0.355048	0.585849	0.324063	-0.261786
STAM2	0.37276	0.226137	-0.0353094	-0.261446
MAN1A2	0.0692195	-0.201853	-0.462753	-0.260899
G3BP2	0.172025	0.580937	0.320041	-0.260897
COPS6	0.1518	-0.262703	-0.523355	-0.260653
SKIL	0.0392824	0.0571414	-0.202775	-0.259917
RITA1	0.269592	0.380182	0.121512	-0.258671
SENP2	0.215293	0.0868062	-0.171306	-0.258112
KPNA3	0.387202	0.58268	0.325173	-0.257507
CNOT4	0.0714338	0.267651	0.0105748	-0.257076
SLC4A1AP	0.0205059	0.152988	-0.101296	-0.254284
HNRNPAB	0.289822	0.458126	0.204489	-0.253637
NOM1	0.0198999	0.234874	-0.0171598	-0.252033
SAT1	0.159001	0.489688	0.238127	-0.251561
USP1	0.0370702	0.221674	-0.029251	-0.250925
RPL7L1	0.084673	0.0910054	-0.15936	-0.250366
FAM107B	0.148742	0.20683	-0.0426199	-0.24945
MICU2	0.00923574	0.449006	0.200744	-0.248262
NUBP1	0.478422	0.232572	-0.0156741	-0.248246
HNRNPD	0.150228	0.498233	0.251281	-0.246951
RAB10	0.0131677	0.244897	-0.00133362	-0.246231
TTF2	0.077334	0.159583	-0.0858693	-0.245453
SPTY2D1	0.19132	0.491659	0.246332	-0.245328
FAM114A2	0.338339	0.501893	0.25708	-0.244813
UBE3A	0.0275349	0.195943	-0.0477253	-0.243668
ATP6V1E1	0.260334	0.298504	0.0563325	-0.242172
NUFIP1	0.2663	0.619891	0.377752	-0.242139
SMNDC1	0.000163546	0.183016	-0.0577169	-0.240733
SET	0.113724	0.310322	0.0719874	-0.238335
DCAF6	0.577872	0.80485	0.56781	-0.23704
LPIN1	0.576428	0.548677	0.311919	-0.236757
PHTF2	0.246259	0.0804132	-0.156288	-0.236701
MAPKAP1	0.293306	0.57254	0.336611	-0.235928
YME1L1	0.133795	0.188915	-0.0469244	-0.235839
LENG1	0.220822	-0.157542	-0.392588	-0.235046
FAM32A	0.129164	0.367222	0.132396	-0.234826
SBDS	0.479564	0.872794	0.638441	-0.234353
IFNAR1	0.325021	0.133796	-0.10028	-0.234077
PAFAH1B1	0.256955	0.205739	-0.0271557	-0.232894
TAF13	0.41534	0.532338	0.299461	-0.232876
REST	0.149953	0.568622	0.336903	-0.231719
TCERG1	0.0133762	0.248896	0.0174308	-0.231466
ABCC4	0.00868882	0.336045	0.104759	-0.231286
FZD3	0.179446	0.103864	-0.126515	-0.230379
BRD3	0.0289757	0.016939	-0.211944	-0.228883
SNAPC5	0.114154	-0.0824779	-0.310763	-0.228285
ZKSCAN5	0.292269	0.080131	-0.146621	-0.226752
MPP5	0.342991	0.538576	0.311959	-0.226617
NCL	0.249427	0.396396	0.170319	-0.226076
HNRNPC	0.0401383	-0.00596994	-0.231796	-0.225826
CCDC58	0.193267	0.236712	0.0113889	-0.225323
MRPS33	0.0557383	0.209606	-0.0151611	-0.224767
NIPBL	0.0358123	0.192944	-0.0314732	-0.224418
SMU1	0.0735686	0.320691	0.0964865	-0.224204
CLPTM1L	0.35026	0.400734	0.177889	-0.222845
WBP4	0.00903785	0.174055	-0.0476581	-0.221713
MRPL47	0.311861	0.284558	0.0639975	-0.22056
CEP55	0.00996191	0.117023	-0.10327	-0.220293
SNX29	0.0512775	-0.0768136	-0.297097	-0.220284
FNBP1	0.206996	0.410774	0.191666	-0.219108
PPP1R12B	0.2245	0.0887368	-0.128934	-0.217671
ARID4A	0.0285033	0.345082	0.127714	-0.217368
BCAP31	0.26498	0.126503	-0.0901026	-0.216606
TIGD7	0.0379998	0.31059	0.0941508	-0.216439
HMGN5	0.590597	0.68955	0.473181	-0.21637
C1orf52	0.248203	0.286037	0.0700528	-0.215985
AFF1	0.129469	0.528355	0.312662	-0.215693
HIRIP3	0.227278	0.19507	-0.0196526	-0.214723
ST6GALNAC1	0.703844	0.608648	0.394061	-0.214586
ITPR1	0.0989749	0.245498	0.0326713	-0.212826
LLPH	0.219533	0.405904	0.193085	-0.212819
CCDC6	0.3026	0.782343	0.570401	-0.211942
ELL2	1.5223	1.66741	1.45664	-0.210775
OSBPL8	0.414789	0.751733	0.543749	-0.207983
PPP1R10	0.161872	-0.0771413	-0.285001	-0.207859
PAXIP1	0.0355166	0.103274	-0.104096	-0.207369
COPS2	0.0689072	0.324604	0.118441	-0.206163
CCDC64	0.744371	0.439715	0.23523	-0.204484
YWHAZ	0.300055	0.409762	0.205585	-0.204177
UBR4	0.00954404	0.304997	0.100834	-0.204163
RNF219	0.130607	-0.299818	-0.5027	-0.202881
DHRS7	0.753516	0.978573	0.775764	-0.202809
ARPC5L	0.314527	0.630991	0.429248	-0.201743
EHMT1	0.171329	0.200692	-0.000625362	-0.201317
METAP2	0.133416	0.232909	0.0335062	-0.199402
CTNNBL1	0.0729933	0.15946	-0.0386658	-0.198125
FAM117B	0.0122173	0.0256447	-0.17157	-0.197215
PDIA6	0.0476086	0.152947	-0.0439513	-0.196898
HAUS1	0.123882	0.352183	0.155577	-0.196606
CBX3	0.0745167	0.498175	0.302521	-0.195654
CENPB	0.149683	-0.0729256	-0.266265	-0.19334
ZNF714	0.222075	-0.135834	-0.328734	-0.1929
POLR2B	0.267428	0.615266	0.422367	-0.192899
GTF2H1	0.189818	0.522728	0.330036	-0.192691
KCNMA1	0.421085	0.545694	0.35329	-0.192404
MTRF1L	0.180075	0.603981	0.411907	-0.192074
NUP85	0.192977	0.27093	0.0792735	-0.191656
INO80E	0.0217641	-0.314692	-0.505195	-0.190503
LETM1	0.534146	0.533131	0.343035	-0.190097
CDK11B	0.22109	0.0438193	-0.145887	-0.189706
GPATCH11	0.0271019	0.423186	0.234016	-0.18917
ETAA1	0.0557559	0.193336	0.00441326	-0.188922
ARHGAP5	0.0761144	0.343698	0.155762	-0.187936
SETD8	0.433842	0.667482	0.480634	-0.186849
ARHGAP28	0.346431	0.549755	0.362995	-0.18676
USP9X	0.0637354	0.186621	-2.18409e-05	-0.186643
TIPIN	0.19188	0.439188	0.252792	-0.186396
CCDC53	0.0489585	0.26161	0.0765983	-0.185011
ZNF195	0.0415531	-0.294794	-0.479669	-0.184875
CTR9	0.134552	0.42407	0.239287	-0.184783
UCHL5	0.0512642	0.1393	-0.0445006	-0.183801
CHD8	0.095002	-0.134879	-0.318575	-0.183696
CACYBP	0.0095423	0.217478	0.0340627	-0.183415
C3orf62	0.312449	0.797925	0.615711	-0.182215
PDIA4	0.103534	0.254657	0.0726286	-0.182028
ANK3	0.0176921	0.126422	-0.0553977	-0.18182
WDR36	0.199881	0.239957	0.0582034	-0.181754
GOPC	0.13894	0.366559	0.186509	-0.18005
DIDO1	0.252823	0.335215	0.156559	-0.178656
PRPF3	0.0409217	0.0281598	-0.150319	-0.178479
C1orf116	0.655864	0.51639	0.337957	-0.178433
MPRIP	0.125111	0.0597157	-0.118395	-0.17811
FBXO16	0.0962726	-5.53407e-05	-0.177466	-0.177411
FGD4	0.728467	0.223086	0.0459141	-0.177172
TARS	0.0730233	0.263383	0.0865999	-0.176783
BRIX1	0.342998	0.543999	0.36775	-0.176249
REXO1	0.393414	0.245551	0.070519	-0.175032
DDHD1	0.23742	0.455013	0.280005	-0.175008
TRIP12	0.267059	0.0790605	-0.0958979	-0.174958
CYTH1	0.478778	0.596485	0.421577	-0.174908
RPL37A	0.0399002	-0.190066	-0.364949	-0.174883
PAGR1	0.140758	0.21293	0.0386875	-0.174242
FAM210A	0.0654353	0.0609802	-0.113192	-0.174172
SRPR	0.113595	0.366335	0.192677	-0.173658
PHACTR2	0.165367	0.521377	0.349542	-0.171835
WBSCR16	0.282014	0.191346	0.0209245	-0.170421
PPP2R5E	0.2764	0.291079	0.120866	-0.170212
ANGEL2	0.249199	0.397804	0.227975	-0.169829
ITSN2	0.0710132	0.234225	0.0649638	-0.169261
SNX2	0.166677	0.524015	0.355183	-0.168833
TMEM126B	0.307382	0.480531	0.312043	-0.168488
PFDN4	0.0243356	0.119067	-0.0489644	-0.168031
ACTB	0.201305	0.429648	0.262181	-0.167467
ZHX1	0.485068	0.499598	0.332274	-0.167325
ERCC4	0.456363	0.56443	0.397329	-0.167101
SLC39A6	0.258962	0.344383	0.177311	-0.167072
TANK	0.0976241	0.507533	0.342187	-0.165346
C5orf24	0.120328	0.360334	0.195023	-0.165311
SIPA1L3	0.00268035	0.495463	0.33024	-0.165223
TSR1	0.187581	0.389223	0.224409	-0.164814
SPRYD7	0.496254	0.578989	0.414701	-0.164288
C19orf53	0.199404	-0.0262779	-0.190305	-0.164027
USO1	0.0579732	0.230447	0.0665965	-0.163851
DDX10	0.205873	0.386607	0.224023	-0.162584
USP14	0.21807	0.424371	0.262396	-0.161975
PNPLA8	0.221734	0.594044	0.432638	-0.161406
MAP4	0.254693	0.219383	0.058256	-0.161127
LIFR	0.0250718	0.374834	0.214101	-0.160733
PSMC1	0.260318	0.359639	0.199752	-0.159887
EIF3A	0.0981127	0.232903	0.0743874	-0.158516
USP9Y	0.288783	0.709625	0.551581	-0.158044
C1orf131	0.299533	0.267564	0.110179	-0.157385
PRDM15	0.137427	0.171392	0.0142854	-0.157107
ZFR	0.241365	0.284738	0.127813	-0.156925
ACBD5	0.184185	0.397856	0.241344	-0.156512
HDLBP	0.139141	0.248046	0.0916711	-0.156375
CCDC47	0.308488	0.426931	0.270728	-0.156203
ATPIF1	0.340905	0.154863	-0.0011682	-0.156031
KANSL3	0.0338282	-0.239613	-0.394311	-0.154698
RBM19	0.417525	0.743703	0.589179	-0.154523
UTP23	0.172676	0.160511	0.00637803	-0.154133
FNIP1	0.352122	0.295579	0.143926	-0.151653
DHX9	0.284786	0.757834	0.607046	-0.150788
ASUN	0.111746	0.533575	0.382908	-0.150668
SPAG9	0.146316	0.305413	0.155717	-0.149697
MTMR2	0.340481	0.42992	0.280634	-0.149286
BZW2	0.121689	0.150801	0.00234403	-0.148457
BRD8	0.0281261	-0.0591457	-0.20723	-0.148085
RPS27L	0.289494	0.487584	0.339629	-0.147955
CDV3	0.157512	0.0647801	-0.0823961	-0.147176
PACS1	0.273131	0.117431	-0.0291779	-0.146609
STAG1	0.0171864	-0.143031	-0.289364	-0.146332
ZNF433	0.374163	-0.303519	-0.449693	-0.146173
DAXX	0.0991605	0.0698017	-0.0749091	-0.144711
UTP11L	0.272674	0.443835	0.299243	-0.144592
HNRNPA2B1	0.0265047	-0.00125861	-0.144907	-0.143649
DMXL1	0.305218	0.546356	0.402926	-0.143431
CDC37L1	0.224608	0.272107	0.131997	-0.14011
TIPRL	0.0342506	0.265343	0.125956	-0.139387
CUL2	0.154111	0.507044	0.368015	-0.139029
YWHAB	0.2219	0.228717	0.0897494	-0.138968
USP10	0.200698	0.44594	0.307615	-0.138324
RPF1	0.116115	0.260243	0.122191	-0.138052
SNX4	0.0836116	0.493009	0.357541	-0.135468
USP33	0.0710506	0.00684011	-0.128196	-0.135036
HSPA4	0.578357	0.70625	0.571218	-0.135032
FAM208B	0.265039	0.279677	0.145353	-0.134324
TADA2B	0.0542395	0.0680663	-0.0660657	-0.134132
CUX1	0.17787	0.0921793	-0.0415451	-0.133724
ZBTB24	0.311426	0.141976	0.00936271	-0.132614
TAOK3	0.471901	0.437344	0.304889	-0.132454
LIAS	0.331837	0.400797	0.268912	-0.131885
ZXDC	0.096702	0.567708	0.435883	-0.131825
HMGB3	0.190521	0.232096	0.101702	-0.130395
KDM2A	0.137725	-0.0387611	-0.169016	-0.130255
AP3D1	0.330931	0.43406	0.303854	-0.130205
SEC14L1	0.232907	0.572669	0.442668	-0.130001
WDR33	0.397062	0.570489	0.442135	-0.128354
SRP54	0.0971069	0.074449	-0.0538359	-0.128285
CHMP2B	0.10423	0.829444	0.701511	-0.127933
ZFAND5	0.200159	0.304911	0.177113	-0.127798
RBM28	0.0969675	0.226037	0.0983234	-0.127714
CDH1	0.0809811	-0.188316	-0.315728	-0.127413
RANBP1	0.255314	0.170278	0.0434357	-0.126843
FAM175B	0.130424	0.338789	0.213905	-0.124883
UBXN2A	0.514521	0.291987	0.167188	-0.124798
USP37	0.200887	0.226859	0.103124	-0.123735
MME	0.248389	0.466828	0.343215	-0.123613
GBP2	0.925946	0.600709	0.479916	-0.120793
ATXN2	0.280125	0.438542	0.31861	-0.119932
RPGR	0.0945822	-0.266628	-0.385928	-0.1193
PRR14L	0.113831	0.243478	0.125628	-0.11785
CCNT2	0.0235503	-0.0867306	-0.203854	-0.117124
SSX2IP	0.0601609	0.365382	0.248363	-0.117019
RAB21	0.171816	0.39102	0.274147	-0.116873
NCAPH	0.0300421	0.29684	0.180115	-0.116725
RPL26	0.04433	-0.0366926	-0.151996	-0.115304
TRIM37	0.0691712	-0.00554346	-0.12073	-0.115187
GTF2E2	0.0081695	0.481465	0.366842	-0.114624
DYNC1LI1	0.331708	0.530945	0.41658	-0.114365
SEPT2	0.0740063	0.407836	0.295316	-0.112521
LYAR	0.449967	0.482307	0.370369	-0.111938
ING2	0.153406	0.0812868	-0.0304356	-0.111722
CLTB	0.546225	0.441559	0.331221	-0.110338
PDE3B	0.0376688	0.172961	0.062726	-0.110235
TXLNA	0.228946	0.076201	-0.0338937	-0.110095
CKAP2	0.0540528	0.0771507	-0.0326063	-0.109757
PDZD8	0.157713	0.394188	0.286018	-0.10817
STXBP5L	0.0330011	0.140888	0.0330773	-0.107811
NUP155	0.212303	0.436294	0.328645	-0.107649
SYF2	0.0985839	0.043113	-0.0639066	-0.10702
SSB	0.373059	0.695647	0.588716	-0.106932
FAM13B	0.603377	0.938968	0.832149	-0.106819
DYNC2H1	0.227715	0.412584	0.305866	-0.106718
ARID1A	0.169319	0.129291	0.0228103	-0.106481
UBA3	0.00632558	0.157808	0.0514586	-0.106349
KRCC1	0.562903	0.640508	0.535348	-0.10516
KPNB1	0.190901	-0.0189013	-0.123484	-0.104582
TMCO1	0.0656071	0.205969	0.102397	-0.103572
TRMT10A	0.177579	0.536249	0.432911	-0.103338
TWISTNB	0.241154	0.499461	0.396227	-0.103234
RRP1B	0.137146	0.0893932	-0.0128402	-0.102233
ZFHX3	0.271796	0.146827	0.0448611	-0.101965
POM121C	0.0212697	0.190201	0.0885032	-0.101698
KCNN2	0.813493	0.840995	0.739488	-0.101507
TOMM70A	0.0981933	0.429429	0.328505	-0.100924
ABCC5	0.0998788	-0.0820533	-0.182948	-0.100895
COX19	0.4336	0.22425	0.12409	-0.10016
ZHX3	0.164278	0.0256883	-0.074244	-0.0999323
MARK2	0.263117	0.321523	0.222084	-0.0994397
HSPA5	0.147177	0.212746	0.115175	-0.0975719
PPM1K	0.226708	0.381101	0.284278	-0.0968222
HNRNPR	0.0996856	0.188056	0.0915221	-0.096534
RIOK1	0.190873	0.211184	0.117083	-0.0941011
SMAD1	0.0107475	-0.295955	-0.389518	-0.093563
NAA15	0.234345	0.441948	0.349325	-0.0926231
CSNK1G3	0.261989	0.175771	0.08414	-0.091631
QTRTD1	0.268788	0.592879	0.50127	-0.0916088
TFAM	0.092871	0.151766	0.0605145	-0.0912514
CDC40	0.0307063	0.363869	0.273807	-0.0900616
APEX1	0.0780112	0.104295	0.0143763	-0.089919
METTL8	0.160083	0.328893	0.239971	-0.088922
POLA1	0.399143	0.427973	0.339841	-0.0881312
TBCA	0.124837	0.220221	0.13218	-0.0880416
SEC31A	0.10662	0.17386	0.0861929	-0.0876669
CCDC113	0.0152293	-0.198656	-0.284891	-0.0862347
UBR1	0.324071	0.285489	0.199957	-0.085532
TTC8	0.29787	0.232872	0.147997	-0.0848747
EZR	0.490878	0.313784	0.229992	-0.0837918
TRA2A	0.127641	-0.0151275	-0.0974347	-0.0823072
BZW1	0.300231	0.55466	0.472826	-0.0818341
TM9SF3	0.00890702	-0.0523799	-0.133533	-0.0811527
ZNF385B	1.73403	1.7269	1.64601	-0.0808853
GBF1	0.513269	0.336582	0.256015	-0.0805679
ICA1L	0.226466	-0.0226511	-0.103179	-0.0805281
PPP2R5C	0.0797172	-0.402536	-0.482907	-0.0803708
THRAP3	0.0336934	0.0962869	0.016516	-0.0797709
HSP90AB1	0.181681	0.146709	0.0670073	-0.079702
DTNBP1	0.126847	0.114855	0.0353986	-0.0794565
NANS	0.211018	0.280237	0.202737	-0.0775004
HSPA9	0.134429	0.230378	0.153604	-0.0767739
SMG5	0.295739	0.196793	0.120077	-0.0767158
PTTG1IP	0.139541	-0.0247182	-0.100827	-0.076109
GALNT1	0.0316184	0.0846487	0.00935773	-0.075291
CYCS	0.329748	0.466014	0.392511	-0.0735036
SLC4A7	0.22151	0.443628	0.371742	-0.0718861
PPP1R12A	0.204714	0.35281	0.282632	-0.070178
PER2	0.10297	-0.375406	-0.445329	-0.0699234
SH3RF1	0.638549	0.772451	0.703295	-0.0691559
DNAJC13	0.0513148	0.182361	0.114962	-0.0673992
ACBD3	0.0222414	0.10317	0.0359943	-0.0671757
RBM17	0.0241665	-0.00439601	-0.0715152	-0.0671192
PSMD2	0.339986	0.377535	0.311234	-0.0663018
UBP1	0.0672987	0.0979722	0.0340486	-0.0639236
FKBP15	0.212416	0.306234	0.242409	-0.0638252
TRIM25	0.163414	-0.0319239	-0.0955608	-0.063637
PARN	0.200709	0.259923	0.196761	-0.0631622
CLCC1	0.233134	-0.0447856	-0.106465	-0.0616796
KIF21A	0.404394	0.541936	0.480504	-0.0614321
ZFX	0.358564	0.529011	0.467704	-0.0613077
PHF8	0.118933	0.0852281	0.0241471	-0.061081
DNM1L	0.271446	0.257868	0.197703	-0.0601647
C10orf118	0.0323482	0.13767	0.0782744	-0.0593952
ZNF75D	0.621849	0.658173	0.598906	-0.0592669
IQCB1	0.256408	0.610124	0.55091	-0.0592146
C11orf82	0.579174	0.642637	0.583548	-0.0590882
IRAK4	0.195914	0.227584	0.168642	-0.0589415
CEBPZ	0.144775	0.2568	0.198504	-0.0582954
MRPL21	0.126057	-0.138443	-0.196543	-0.0580996
ZNF721	0.214063	-0.121153	-0.179068	-0.0579155
SNAP29	0.328744	0.199452	0.14191	-0.057542
GSPT2	0.0669611	0.29762	0.240347	-0.0572727
PDAP1	0.110763	-0.267261	-0.323925	-0.0566636
XRN2	0.181422	0.422552	0.367725	-0.0548269
C9orf78	0.360654	0.492782	0.438341	-0.0544413
TMEM18	0.0239945	-0.0724744	-0.126747	-0.054273
CHCHD1	0.109248	0.0830605	0.0294903	-0.0535702
HSPA14	0.360184	0.629772	0.576639	-0.0531331
RPLP2	0.0183053	-0.132656	-0.184573	-0.0519164
CCT2	0.345645	0.848023	0.796453	-0.05157
MTIF2	0.203196	0.209549	0.158086	-0.051463
MICAL1	1.83603	1.50527	1.45446	-0.0508023
POM121	0.235641	0.242387	0.191639	-0.0507477
DNAJA1	0.482375	0.65969	0.609009	-0.0506804
ATE1	0.0315652	-0.0440466	-0.0942207	-0.0501741
ORC6	0.192089	0.0896477	0.0401372	-0.0495105
TRMT13	0.313942	0.50182	0.452707	-0.0491128
LAP3	0.242607	0.427496	0.37861	-0.0488855
ACADM	0.271001	0.362097	0.313218	-0.0488791
ZMYM6	0.0319585	0.133561	0.0851799	-0.0483815
R3HDM1	0.0708007	0.199807	0.152301	-0.0475055
TNRC6A	0.0565522	0.0200883	-0.0269775	-0.0470659
CFL2	0.0288137	0.192854	0.146403	-0.0464503
KIF13A	0.132395	0.261261	0.215905	-0.0453559
DDIT3	0.103707	0.100593	0.0561578	-0.0444348
NLN	0.0503062	0.186796	0.142444	-0.0443523
WDR43	0.261167	0.349283	0.3054	-0.0438831
CREBBP	0.281652	0.244821	0.201057	-0.0437641
MAP7	0.0483597	0.148281	0.104645	-0.0436358
PWP1	0.102114	0.256003	0.21252	-0.0434834
ERBB2IP	0.0560444	0.315831	0.273492	-0.0423389
CCT6A	0.494689	0.662817	0.621271	-0.0415467
STAT1	0.0138323	0.0679646	0.0266447	-0.04132
POLR1A	0.405578	0.25893	0.217789	-0.041141
GPANK1	0.0889989	-0.108499	-0.149453	-0.0409537
SLC39A10	0.740221	0.927944	0.887475	-0.0404696
FAM50A	0.24664	0.193209	0.152901	-0.0403086
NEK11	1.17895	0.796169	0.756022	-0.040147
ATG3	0.383164	0.387489	0.347506	-0.0399823
RBBP4	0.0134695	0.162336	0.122794	-0.0395424
FYTTD1	0.0868995	0.0183328	-0.0211393	-0.0394721
SNX13	0.28478	0.180541	0.141076	-0.0394649
NEDD4L	0.614402	0.828501	0.789249	-0.0392524
JPH1	0.717825	0.139148	0.100146	-0.0390028
DDX23	0.332304	0.143438	0.107859	-0.0355786
BRMS1L	0.342397	0.659828	0.624543	-0.0352843
PTCD3	0.0355059	0.239627	0.2048	-0.0348264
SUV420H1	0.0725332	-0.399317	-0.433952	-0.034635
GHITM	0.2155	0.37184	0.337504	-0.0343355
ATP5E	0.0977218	0.128645	0.0945559	-0.0340891
FTSJ3	0.48664	0.368746	0.335273	-0.0334733
SMC1A	0.0662111	-0.0703625	-0.103164	-0.0328011
DHX38	0.242942	0.279446	0.246791	-0.0326546
PRPF6	0.165965	0.00543214	-0.0260242	-0.0314564
RBPJ	0.0513546	0.0821797	0.0508539	-0.0313259
DCLRE1A	0.00497218	0.4627	0.43205	-0.0306496
ACOX1	0.278633	0.450208	0.419717	-0.0304911
CEP63	0.0794998	0.107973	0.0785339	-0.0294395
USPL1	0.110681	-0.433918	-0.463128	-0.0292098
FAM216A	0.0300392	0.30291	0.274598	-0.0283127
SMARCA5	0.0938692	0.309108	0.281126	-0.0279812
IL6ST	0.150493	0.397782	0.370213	-0.0275684
MTOR	0.253208	0.362986	0.33569	-0.0272958
SEPSECS	0.0261447	0.235732	0.208506	-0.0272255
TCOF1	0.493999	0.428058	0.401808	-0.0262496
STK39	0.559643	0.507375	0.481346	-0.0260283
DSG2	0.189439	0.340951	0.315001	-0.0259494
ORC2	0.284177	0.0243193	-0.0015426	-0.0258619
RAB2A	0.0751107	0.0469034	0.0211329	-0.0257704
UQCRB	0.362684	-0.369743	-0.394592	-0.0248492
CBWD5	0.222525	-0.0413861	-0.0653757	-0.0239896
SLAIN2	0.255068	0.293106	0.269596	-0.0235096
RABEP1	0.126259	0.0567381	0.0339164	-0.0228218
SAFB	0.237861	0.0177441	-0.00418719	-0.0219313
MRPS35	0.173173	0.313076	0.29137	-0.0217061
TRIO	0.168703	0.036027	0.015119	-0.020908
EPHB2	1.22744	0.886122	0.865537	-0.0205853
SNRPB2	0.261525	0.269162	0.249172	-0.0199902
PRPF40A	0.117461	0.149398	0.130001	-0.0193969
CSE1L	0.338908	0.377738	0.35881	-0.0189278
TAF3	0.529743	0.456463	0.438912	-0.0175515
ZZZ3	0.150768	0.406347	0.388809	-0.0175379
VEZT	0.0153985	0.235348	0.217962	-0.0173862
RPL38	0.0515051	-0.0231673	-0.0378331	-0.0146658
C9orf41	0.173241	0.463508	0.449251	-0.014257
NDUFB9	0.0908469	-0.0508908	-0.0631565	-0.0122657
PSMC3	0.200126	-0.319978	-0.330913	-0.0109349
CALR	0.0147206	-0.0758218	-0.0863954	-0.0105736
SPATS2L	0.537861	0.661544	0.652373	-0.00917105
USP15	0.358311	0.380844	0.372527	-0.00831723
SART1	0.349743	0.231916	0.223768	-0.00814732
SMAP1	0.492756	0.481193	0.473284	-0.00790944
SNRK	0.187406	0.386859	0.379056	-0.00780269
AFF3	0.652256	0.384556	0.378963	-0.00559347
TKT	0.0409819	-0.267521	-0.272072	-0.00455139
LAS1L	0.204482	-0.0891425	-0.0915394	-0.00239693
AP1G1	0.447827	0.64217	0.640046	-0.00212379
ZMAT1	0.56328	0.544361	0.542456	-0.00190539
AATF	0.495682	0.403767	0.402409	-0.00135751
NCAPD2	0.131386	-0.118914	-0.119986	-0.00107218
CLIP1	0.354492	0.265314	0.264827	-0.000486963
EAPP	0.112101	-0.00991935	-0.0100175	-9.81441e-05

## Sheet: LNCaP CDS 746 QIV genes
LNCaP CDS QIV genes
Gene ID	logFC_Exons_RNAcounts_LNCaP	logFC_ThreePrimeUTR_PACcounts_LNCaP	logFC_CDS_PACcounts_LNCaP	PAC-score
DARS	-0.478197	-0.271641	-1.96655	-1.69491
NR2C1	-0.311807	0.766819	-0.677395	-1.44421
DDX59	-0.208073	0.823618	-0.576027	-1.39965
ZFC3H1	-0.0344125	1.01003	-0.266936	-1.27697
PER3	-0.554207	0.316332	-0.856688	-1.17302
RPL24	-0.0481315	-0.137267	-1.30037	-1.1631
ARFIP1	-0.234397	-0.0236518	-1.16443	-1.14078
PIK3C3	-0.17627	0.442482	-0.697636	-1.14012
ZNF701	-0.0717599	0.212211	-0.92518	-1.13739
NSUN6	-0.0922936	0.179246	-0.947885	-1.12713
TMCO3	-0.0958379	0.394711	-0.725752	-1.12046
ETV3	-0.175714	-0.114844	-1.23381	-1.11896
METTL18	-0.281141	0.0627229	-1.05521	-1.11794
KATNA1	-0.158081	0.989558	-0.109393	-1.09895
MNX1	-1.06745	-0.470962	-1.53335	-1.06239
DDX11	-0.135651	-0.547222	-1.60313	-1.05591
CDK7	-0.102145	0.0487948	-1.00346	-1.05226
TRIT1	-0.330835	-0.12494	-1.17665	-1.05171
HNRNPA1L2	-0.249969	0.472754	-0.527876	-1.00063
CDC5L	-0.00017183	0.997613	0.00894701	-0.988666
ZNF217	-0.123667	0.343409	-0.645028	-0.988437
SLC23A2	-0.259983	0.0400925	-0.932088	-0.97218
RPL41	-0.0516241	-0.0751173	-1.02943	-0.954311
SF1	-0.0958077	-0.0665291	-1.01726	-0.950727
STK24	-0.308249	-0.0938075	-1.02785	-0.934038
HBS1L	-0.142389	0.454216	-0.464446	-0.918661
GOLGA8B	-0.460173	0.20393	-0.69832	-0.90225
C20orf96	-0.349756	-0.210818	-1.11146	-0.900642
EIF4ENIF1	-0.416727	-0.709258	-1.60174	-0.892481
STK33	-0.233704	0.233395	-0.65749	-0.890885
ZFY	-0.00484636	0.564608	-0.320743	-0.885351
RNF213	-0.355238	0.287396	-0.597011	-0.884406
EIF1AY	-0.0204985	0.627424	-0.250498	-0.877922
TSG101	-0.207004	0.593125	-0.275602	-0.868727
RBL2	-0.271273	0.34001	-0.522503	-0.862513
ACACA	-0.00060915	0.116085	-0.732327	-0.848412
ZNF507	-0.147806	-0.107419	-0.949061	-0.841642
ZNF189	-0.181143	0.324443	-0.510373	-0.834816
CCZ1B	-0.141977	0.378318	-0.452411	-0.830729
ZFYVE20	-0.13244	-0.0630964	-0.886301	-0.823204
SCML1	-0.168825	0.509642	-0.313136	-0.822778
SLC25A24	-0.515893	0.283105	-0.539227	-0.822332
MAPK9	-0.1141	0.190943	-0.630692	-0.821635
MCF2L	-0.197778	-0.295377	-1.11274	-0.817362
ZC2HC1A	-0.0745194	0.241731	-0.549623	-0.791353
CDYL	-0.222396	0.144802	-0.64489	-0.789692
PHF10	-0.525496	-0.144621	-0.930486	-0.785865
RUFY2	-0.182776	0.506125	-0.277649	-0.783774
XPOT	-0.158482	0.839964	0.0653646	-0.774599
ZNF480	-0.0665237	0.24049	-0.529082	-0.769572
L3MBTL3	-0.511608	0.214203	-0.554037	-0.76824
RAPGEF2	-0.00329378	0.705245	-0.0396187	-0.744864
BIRC2	-0.134943	0.259515	-0.479886	-0.739401
SAP30	-0.670937	-0.332843	-1.06929	-0.736444
CC2D2A	-0.276184	0.163182	-0.571594	-0.734777
RANBP9	-0.112941	0.326065	-0.408364	-0.734429
CENPQ	-0.170209	0.534165	-0.194492	-0.728657
HP1BP3	-0.189403	0.167438	-0.560209	-0.727647
SNRNP27	-0.119291	0.112792	-0.606272	-0.719064
BDP1	-0.60605	0.0869402	-0.627341	-0.714281
FMR1	-0.0268725	0.506353	-0.207741	-0.714094
AHNAK	-0.241255	-0.00703327	-0.719893	-0.712859
KIAA1279	-0.101103	0.412078	-0.298963	-0.711041
RAD54B	-0.074263	0.193194	-0.515555	-0.708749
NBPF15	-0.675139	-0.212725	-0.914414	-0.701689
TSC22D1	-0.121969	0.137979	-0.562293	-0.700272
GALNT7	-0.59217	-0.429363	-1.12715	-0.69779
TBC1D20	-0.0526159	0.0498578	-0.647905	-0.697762
NAALADL2	-0.525463	0.132358	-0.555387	-0.687745
SOCS6	-0.112229	-0.00473267	-0.688427	-0.683695
PHLPP1	-0.207626	0.0333236	-0.63873	-0.672053
KHDRBS1	-0.045127	0.157685	-0.506099	-0.663784
NBPF20	-0.0371532	0.142028	-0.520537	-0.662565
SLC5A3	-0.329097	0.0982298	-0.560371	-0.658601
LRRC49	-0.461199	-0.458255	-1.11623	-0.657974
NFKB1	-0.0995241	0.0604805	-0.597398	-0.657879
OTUD6B	-0.0799173	0.455866	-0.199257	-0.655123
OTUD4	-0.0208121	0.369939	-0.280735	-0.650674
NCOA7	-0.0334124	0.274457	-0.375136	-0.649593
ZNF814	-0.147996	0.1828	-0.465907	-0.648707
USP6NL	-0.274734	0.124504	-0.522096	-0.6466
RB1CC1	-0.168368	0.552205	-0.0923192	-0.644524
SDE2	-0.0879847	0.330388	-0.311791	-0.642178
TMOD3	-0.255228	-0.178521	-0.819082	-0.640561
SUGP2	-0.0188918	0.20087	-0.438395	-0.639265
ANO6	-0.673575	0.18368	-0.455565	-0.639245
DENND1B	-0.294318	-0.132346	-0.768097	-0.635751
CGNL1	-0.461819	-0.285068	-0.916445	-0.631378
TTLL5	-0.225418	0.0990288	-0.531889	-0.630918
RTKN2	-0.0137905	-0.0340638	-0.658708	-0.624644
ATF6	-0.34618	-0.0632429	-0.687706	-0.624463
PCMTD1	-0.622153	-0.0675906	-0.691502	-0.623912
TANC1	-0.243283	0.0041406	-0.619311	-0.623451
DOCK1	-0.325591	0.144641	-0.476417	-0.621058
BRPF3	-0.144443	0.436035	-0.178701	-0.614736
LEO1	-0.348387	0.350366	-0.261481	-0.611847
ZNF318	-0.348644	0.335136	-0.274299	-0.609435
CTNNA1	-0.0606948	0.117225	-0.49125	-0.608474
POGK	-0.251842	-0.170469	-0.778683	-0.608214
GMNN	-0.0222959	0.457652	-0.148556	-0.606208
DCTN2	-0.0424155	0.216321	-0.389362	-0.605683
MIA3	-0.744498	-0.314988	-0.916233	-0.601245
LRRC8D	-0.343844	-0.221761	-0.822599	-0.600838
GOLGA4	-0.0324525	0.630675	0.0307753	-0.5999
IRF2BP2	-0.924893	-0.845216	-1.44177	-0.59655
PTK2	-0.174221	-0.158383	-0.75123	-0.592846
NBPF16	-0.659502	-0.101626	-0.690076	-0.58845
TMEFF2	-0.127265	0.229221	-0.357455	-0.586676
TCEAL1	-0.61594	-0.0463628	-0.631617	-0.585254
YEATS4	-0.218506	0.316956	-0.267914	-0.58487
APP	-0.161583	-0.248621	-0.824082	-0.575461
TPR	-0.320994	0.234262	-0.341165	-0.575426
PRR13	-0.0608699	0.617458	0.0441876	-0.57327
MAP3K2	-0.0636173	-0.0872474	-0.65645	-0.569203
TBC1D8B	-0.95403	-0.884624	-1.45209	-0.567468
RNF113A	-0.319506	-0.295534	-0.857589	-0.562054
ZBTB40	-0.00868835	0.130056	-0.430911	-0.560967
GTF3C4	-0.0507114	0.150842	-0.410031	-0.560873
UBTD2	-0.0572344	0.0910033	-0.465728	-0.556732
TTLL7	-0.231397	-0.0179777	-0.574293	-0.556315
LSM14A	-0.0687578	0.0584645	-0.487407	-0.545871
NCAM2	-0.259417	0.119917	-0.425515	-0.545432
OMA1	-0.182524	0.265418	-0.279634	-0.545052
RAD23A	-0.0329802	-0.234296	-0.778633	-0.544336
ARHGAP12	-0.156167	0.177586	-0.365722	-0.543308
EMB	-0.0999053	0.0205303	-0.521886	-0.542416
MYEF2	-0.45705	-0.289526	-0.82983	-0.540303
FRA10AC1	-0.373491	0.259716	-0.268782	-0.528498
TP53BP2	-0.192685	-0.202809	-0.729697	-0.526887
DYRK4	-0.200419	0.0288523	-0.496447	-0.5253
RCOR1	-0.0313645	0.456343	-0.0669344	-0.523278
FAM162A	-0.306784	0.0883637	-0.434628	-0.522991
CNST	-0.159218	0.00606634	-0.515272	-0.521339
NFE2L3	-1.35427	-0.934048	-1.44751	-0.51346
RAB5A	-0.0128133	-0.183187	-0.693778	-0.510591
TPM4	-0.0801083	0.0641271	-0.446241	-0.510368
C2orf49	-0.426954	0.0448591	-0.464241	-0.5091
RAB3GAP2	-0.224621	-0.144315	-0.652016	-0.507702
CHMP4A	-0.0531193	0.241717	-0.265382	-0.507099
EIF4B	-0.311486	-0.0423906	-0.546091	-0.5037
GAS2L3	-0.0414731	0.0465077	-0.45635	-0.502858
IQGAP1	-0.0312289	0.212958	-0.289421	-0.502379
ODF2	-0.0833437	-0.0096493	-0.509458	-0.499809
PHF12	-0.192597	-0.270183	-0.769785	-0.499602
BRD1	-0.0820469	0.0988329	-0.400521	-0.499354
CCSAP	-0.415038	-0.6876	-1.18458	-0.496984
VPS41	-0.0297632	0.297077	-0.199268	-0.496345
MAPKAPK2	-0.0823295	0.138435	-0.356816	-0.49525
IMPACT	-0.580868	-0.00327091	-0.491453	-0.488182
FBL	-0.159185	-0.237539	-0.725309	-0.48777
SPIRE1	-0.0302941	0.357151	-0.130019	-0.487169
CEP78	-0.130378	0.525691	0.0405694	-0.485122
MRPL19	-0.033749	0.197995	-0.287031	-0.485026
UBR3	-0.0412835	0.258796	-0.221031	-0.479828
CENPU	-0.0813863	0.211729	-0.265777	-0.477506
CBX1	-0.00443789	0.292058	-0.174627	-0.466686
RERE	-0.293922	0.235483	-0.22984	-0.465322
SCNM1	-0.165965	-0.408144	-0.869041	-0.460897
AMOT	-0.178288	0.310992	-0.147893	-0.458885
MPLKIP	-0.219376	-0.0634957	-0.520932	-0.457436
FKBP3	-0.0653037	-0.0714083	-0.527979	-0.456571
CLMN	-0.357639	-0.0955706	-0.551376	-0.455806
PAIP2	-0.132444	0.107004	-0.348075	-0.455079
ZRANB1	-0.252041	0.0233857	-0.430891	-0.454276
KDSR	-0.0451527	-0.100313	-0.553948	-0.453635
PALLD	-0.219471	-0.105529	-0.556849	-0.45132
STMN1	-0.28818	-0.234782	-0.685609	-0.450827
RPL23A	-0.0762952	0.256301	-0.194081	-0.450382
SQSTM1	-0.0461576	0.0181583	-0.430709	-0.448868
RTN4	-0.325112	-0.0883411	-0.536928	-0.448587
PIGS	-0.00875347	0.0855081	-0.361679	-0.447187
ENSA	-0.318695	0.166413	-0.279609	-0.446021
EIF3H	-0.112837	0.00345957	-0.44042	-0.443879
CCDC41	-0.41379	0.0311256	-0.411466	-0.442591
GSE1	-0.0402245	-0.0379986	-0.480578	-0.442579
MYSM1	-0.423012	-0.242135	-0.681418	-0.439283
RPS5	-0.0642406	-0.197171	-0.635859	-0.438689
NUDT9	-0.0366004	0.182262	-0.256304	-0.438566
HDGF	-0.415408	-0.573276	-1.0099	-0.436629
ARHGAP6	-0.328137	-0.331586	-0.768123	-0.436537
C7orf50	-0.0902847	-0.234202	-0.669659	-0.435457
TMEM206	-0.512817	0.11861	-0.31682	-0.43543
RASEF	-0.369937	-0.0951184	-0.530105	-0.434987
ELF2	-0.0904201	0.25038	-0.182919	-0.433299
NCKAP1	-0.10877	0.493963	0.0628768	-0.431086
ZNF532	-0.0963269	0.0852481	-0.344908	-0.430156
NUDCD1	-0.117765	0.0734857	-0.356001	-0.429487
TERF1	-0.184388	0.0179615	-0.411284	-0.429245
ZNF839	-0.11782	-0.0991046	-0.527196	-0.428092
BICD1	-0.026808	0.326006	-0.0998135	-0.42582
BTF3	-0.0220326	0.00992726	-0.414703	-0.42463
TAF5	-0.018137	0.340605	-0.0834219	-0.424027
RAB4A	-0.11683	-0.0200834	-0.441854	-0.421771
KIAA1598	-0.15286	0.350462	-0.0701881	-0.42065
RIMS1	-1.01458	-1.02975	-1.44973	-0.419976
STEAP1	-0.226185	-0.0452131	-0.462924	-0.417711
EPC1	-0.0286748	0.302659	-0.114379	-0.417038
TTC19	-0.605224	-0.758035	-1.17495	-0.416918
PPP2R3A	-0.0389405	0.0996828	-0.317056	-0.416739
HTATSF1	-0.00281615	0.380569	-0.036084	-0.416653
ATAD2B	-0.0515943	0.0733914	-0.342264	-0.415655
ZNF552	-0.145875	-0.139602	-0.55522	-0.415618
ACBD6	-1.23868	-1.00658	-1.41905	-0.412469
KIAA2018	-0.104855	0.338665	-0.073745	-0.41241
RGS10	-0.993356	-0.934622	-1.34678	-0.412156
CFDP1	-0.425662	-0.092754	-0.504046	-0.411292
UACA	-0.517482	-0.100038	-0.511288	-0.41125
PIK3CB	-0.0416518	0.101574	-0.309063	-0.410637
KAT7	-0.386582	-0.177894	-0.587477	-0.409583
NSL1	-0.264882	-0.220178	-0.626657	-0.406479
USP48	-0.139252	0.361852	-0.0439399	-0.405792
VTI1B	-0.309878	-0.377441	-0.782963	-0.405521
ANP32E	-0.728047	-0.492186	-0.89638	-0.404194
HIVEP1	-0.0978267	0.12009	-0.283451	-0.403541
LRBA	-0.133306	0.156	-0.247133	-0.403134
PPA2	-0.339894	-0.297938	-0.699415	-0.401477
SERBP1	-0.0406958	0.000614273	-0.399662	-0.400276
TCEAL3	-0.710884	-0.607843	-1.00746	-0.399613
RAD21	-0.218772	-0.04003	-0.43823	-0.3982
TFPI	-0.678763	-0.371647	-0.767943	-0.396296
DLG5	-0.0112681	-0.0395938	-0.435517	-0.395923
ADAMTS1	-0.10747	0.251375	-0.143265	-0.39464
SMARCA2	-0.231497	0.0583267	-0.335472	-0.393799
SYNE2	-0.530028	-0.467584	-0.861265	-0.39368
BRD7	-0.0830318	0.110855	-0.281274	-0.392129
STX12	-0.0836487	0.0221978	-0.367709	-0.389907
CEP85	-0.122508	0.232026	-0.157106	-0.389132
STRN	-0.347294	-0.330032	-0.718091	-0.388059
LMNB1	-0.124989	-0.225849	-0.613581	-0.387731
SP1	-0.135379	-0.118213	-0.505942	-0.387728
TCEANC2	-0.129763	0.453141	0.0656162	-0.387525
DYRK1A	-0.0259878	0.374924	-0.00994387	-0.384868
MESDC2	-0.154514	0.174213	-0.207054	-0.381267
ABL1	-0.120579	-0.428143	-0.807774	-0.379631
ZBTB38	-0.0786497	0.322873	-0.0544513	-0.377324
ACAP2	-0.0786605	-0.0208567	-0.394748	-0.373892
WDR45B	-0.118146	0.0506013	-0.322319	-0.37292
MSL1	-0.155793	-0.0602451	-0.433146	-0.372901
FAM98B	-0.108968	0.0193894	-0.353218	-0.372607
PRRC2B	-0.103313	-0.182444	-0.551476	-0.369032
KDM3B	-0.230315	0.031971	-0.334488	-0.366459
ATP11B	-0.0140303	0.162125	-0.200326	-0.362451
SUCO	-0.141646	0.115715	-0.24645	-0.362165
CENPK	-0.424998	0.0804863	-0.281363	-0.361849
ETV1	-0.0800899	-0.0336557	-0.39484	-0.361185
RNF214	-0.135728	0.00640769	-0.352971	-0.359379
CD46	-0.191871	0.529826	0.170951	-0.358876
ITGA6	-0.747981	-0.414818	-0.772838	-0.35802
RPS20	-0.167443	-0.224897	-0.582438	-0.35754
FPGT	-0.0892058	0.247882	-0.108966	-0.356849
NEDD9	-0.102255	-0.0468718	-0.400956	-0.354084
AKAP13	-0.0756627	0.192736	-0.161207	-0.353943
POLD3	-0.344871	0.190823	-0.161919	-0.352742
CEP128	-0.438478	-0.112606	-0.465282	-0.352676
XRN1	-0.321912	-0.245983	-0.597247	-0.351264
CLSTN1	-0.599947	-0.520404	-0.871009	-0.350605
RPL7A	-0.112425	-0.103774	-0.453621	-0.349847
KCTD3	-0.475385	0.00392116	-0.344923	-0.348845
PLS3	-0.440767	-0.199018	-0.54685	-0.347832
NDUFS1	-0.188059	0.477561	0.131342	-0.346219
NSD1	-0.178437	0.0722053	-0.273653	-0.345858
GOLGA8A	-0.856252	-0.48917	-0.833146	-0.343976
SLC16A1	-0.831479	-0.649691	-0.99223	-0.342539
NUSAP1	-0.205703	0.113649	-0.227993	-0.341642
C12orf75	-0.447972	-0.154474	-0.49556	-0.341086
AKAP9	-0.0832795	0.262145	-0.0785224	-0.340667
NCOA6	-0.149415	0.194958	-0.144401	-0.339359
GOLM1	-0.332418	-0.133762	-0.472907	-0.339146
ASAP1	-0.0531573	0.0735975	-0.26528	-0.338878
UPF2	-0.0296736	0.408676	0.0704364	-0.338239
TES	-0.212739	-0.210845	-0.548697	-0.337851
ASPM	-0.366446	0.131618	-0.206012	-0.33763
RPS11	-0.205573	-0.438884	-0.776192	-0.337308
TBC1D15	-0.0339355	-0.0138686	-0.350269	-0.336401
WRN	-0.465175	-0.199458	-0.534002	-0.334544
PARD3B	-0.059949	0.136771	-0.196494	-0.333265
DIXDC1	-0.741529	-0.933284	-1.26574	-0.332456
PRUNE2	-0.323877	-0.138612	-0.471032	-0.332419
GRIPAP1	-0.270043	-0.0466897	-0.376749	-0.33006
FAM114A1	-0.451042	-0.0330609	-0.362833	-0.329772
HAUS3	-0.332403	0.360803	0.0310367	-0.329766
UBXN4	-0.164109	0.113976	-0.21567	-0.329646
SLU7	-0.162286	0.135588	-0.193606	-0.329194
RPL29	-0.0823197	-0.393148	-0.722227	-0.329079
CEP290	-0.336577	0.155755	-0.17217	-0.327925
TAF2	-0.117476	0.650167	0.322373	-0.327794
WHSC1L1	-0.283852	0.0961951	-0.231309	-0.327504
AIM1	-1.03681	-0.671198	-0.99843	-0.327233
UBXN1	-0.271778	-0.0647254	-0.391469	-0.326744
SEPT6	-0.97207	-0.81284	-1.13953	-0.326693
ACAT1	-0.112813	0.0470667	-0.278308	-0.325374
WHSC1	-0.371638	-0.557386	-0.880459	-0.323073
HNRNPA1	-0.0702873	0.0113754	-0.311305	-0.32268
TTLL3	-0.0967565	-0.0510985	-0.373395	-0.322296
SDCCAG8	-0.0739177	0.0778094	-0.244392	-0.322201
ARHGEF35	-0.420873	-0.0734814	-0.395007	-0.321525
NBPF10	-0.133463	-0.240681	-0.561453	-0.320772
MED30	-0.576556	-0.138016	-0.456816	-0.3188
PRC1	-0.230247	0.091075	-0.227567	-0.318642
NCOR2	-0.247852	-0.259197	-0.576597	-0.3174
UBE2Q1	-0.136386	-0.170379	-0.487185	-0.316806
PBXIP1	-0.53528	-0.857693	-1.17445	-0.316759
MCPH1	-0.00491979	0.0724506	-0.24393	-0.31638
RNF145	-0.0220401	0.0969627	-0.218016	-0.314979
EIF3D	-0.056179	0.0359411	-0.278924	-0.314865
NBR1	-0.05486	-0.0369439	-0.350781	-0.313837
NARG2	-0.0418401	-0.00970315	-0.321967	-0.312264
RNF111	-0.184372	0.0348448	-0.276614	-0.311459
IFT20	-0.0886549	0.248348	-0.0627193	-0.311067
AFF4	-0.0779929	0.0927691	-0.218087	-0.310856
ZMYM2	-0.246963	0.0723731	-0.237326	-0.309699
NELFE	-0.0646519	-0.254	-0.561668	-0.307668
CEP97	-0.172329	-0.0454052	-0.352094	-0.306689
UFL1	-0.0706824	0.352894	0.0493729	-0.303521
VEZF1	-0.601068	-0.411864	-0.715098	-0.303234
CUL4A	-0.0769771	-0.1833	-0.485887	-0.302587
CHD6	-0.208974	-0.013208	-0.314251	-0.301043
LSM12	-0.160471	-0.0829082	-0.382571	-0.299663
WASF3	-0.0392623	0.326961	0.0291952	-0.297766
DMTF1	-0.119208	-0.0346633	-0.332345	-0.297681
ATM	-0.30909	-0.0169943	-0.308344	-0.291349
RCOR3	-0.0867582	0.150999	-0.139605	-0.290604
ATP5A1	-0.0172342	-0.0329174	-0.322589	-0.289671
UVSSA	-0.131177	-0.276734	-0.566298	-0.289564
GDF11	-0.306604	-0.362463	-0.651116	-0.288654
CDK13	-0.0702811	0.210924	-0.0757425	-0.286666
RASA1	-0.443728	-0.507339	-0.792875	-0.285536
ABCB7	-0.332041	-0.379541	-0.662565	-0.283024
TMPO	-0.0583322	0.135766	-0.147067	-0.282833
FNDC3A	-0.0942423	-0.00500465	-0.28733	-0.282326
TNKS	-0.0242426	-0.0445852	-0.326431	-0.281846
TOPORS	-0.0647903	0.116007	-0.165077	-0.281084
BUB1B	-0.0654229	-0.147452	-0.427926	-0.280474
FBXO11	-0.478577	-0.324908	-0.605321	-0.280413
PNRC1	-0.30475	0.0922593	-0.187958	-0.280218
UHRF1BP1L	-0.360465	0.0594394	-0.219917	-0.279356
AEBP2	-0.182206	-0.369268	-0.647911	-0.278643
GTF3C6	-0.0726607	0.173983	-0.104109	-0.278091
KDM3A	-0.858997	-1.02553	-1.30337	-0.277841
CKAP5	-0.00627238	0.0618745	-0.214924	-0.276799
ZNF609	-0.37687	-0.0382595	-0.312546	-0.274286
TCEA1	-0.180339	0.062413	-0.211238	-0.273651
HLTF	-0.35907	-0.0943917	-0.367734	-0.273342
ADCY6	-0.37394	-0.184211	-0.455321	-0.27111
ZNF600	-0.491835	-0.129318	-0.400132	-0.270813
CEP170	-0.506575	-0.328668	-0.598939	-0.270271
JARID2	-0.319458	-0.216126	-0.486051	-0.269925
RPS13	-0.0406651	0.118492	-0.150924	-0.269416
SUCLA2	-0.470465	-0.181342	-0.450595	-0.269253
GPR126	-0.138525	0.141656	-0.127281	-0.268937
BUD13	-0.0257512	0.0109621	-0.257952	-0.268914
ZKSCAN1	-0.481593	-0.584577	-0.85242	-0.267844
TRPS1	-0.913099	-1.21549	-1.48158	-0.266087
RABGAP1	-0.0427072	-0.0777248	-0.342768	-0.265043
FANCD2	-0.0806481	0.0954655	-0.169061	-0.264527
ETFA	-0.0382873	0.022654	-0.241692	-0.264346
CDC73	-0.124757	-0.250201	-0.51451	-0.264309
SMC3	-0.0467291	0.261312	-8.27442e-05	-0.261395
NFRKB	-0.200395	0.00804024	-0.249866	-0.257906
TOP2A	-0.149862	0.240148	-0.0170594	-0.257208
SRPK2	-0.136312	0.101731	-0.155448	-0.25718
LMAN1	-0.0341884	0.290844	0.0337821	-0.257061
ME1	-0.0375979	-0.16736	-0.424208	-0.256848
TBX3	-0.022168	0.253333	-0.00204773	-0.255381
RPL4	-0.189032	-0.340359	-0.595058	-0.254699
HNRNPH1	-0.128096	0.0838007	-0.170668	-0.254468
COX20	-0.575677	-0.503484	-0.7573	-0.253816
CCDC50	-0.0858594	0.0458168	-0.206538	-0.252355
C4orf27	-0.207661	0.0526118	-0.199322	-0.251934
CBX4	-0.443326	-0.391633	-0.643462	-0.251829
LRRC27	-0.136472	0.0938081	-0.157235	-0.251043
SMYD3	-0.604827	-0.614284	-0.865276	-0.250991
QKI	-0.317474	-0.194999	-0.44546	-0.25046
ZBTB11	-0.0555935	-0.096205	-0.346485	-0.25028
NONO	-0.13622	-0.0535274	-0.303253	-0.249726
PREPL	-0.00507336	0.429475	0.181125	-0.24835
DHX40	-0.588165	-0.54698	-0.794393	-0.247413
CEP152	-0.281967	-0.153604	-0.399779	-0.246175
DUT	-0.148774	0.168795	-0.0773265	-0.246121
PARK7	-0.103819	-0.089582	-0.335096	-0.245514
ARGLU1	-0.292055	0.166569	-0.0786857	-0.245254
PHACTR4	-0.0520257	0.144471	-0.100736	-0.245207
MTF2	-0.289762	0.104675	-0.139938	-0.244613
KIAA1324L	-0.0782107	-0.201398	-0.445584	-0.244186
PHF2	-0.170886	0.0822499	-0.161855	-0.244105
PJA2	-0.0330091	-0.142539	-0.386187	-0.243647
BAG5	-8.2796e-05	0.160322	-0.0831967	-0.243519
NACA	-0.0833906	0.13089	-0.11216	-0.24305
CENPT	-0.157616	-0.553949	-0.794453	-0.240504
GALNT3	-0.220235	-0.1524	-0.392416	-0.240017
ERI2	-0.0613416	-0.0305693	-0.270141	-0.239572
SNRPA1	-0.0741319	0.253742	0.0156813	-0.238061
TTC17	-0.470606	-0.356531	-0.594307	-0.237775
NCBP2	-0.207784	-0.141213	-0.378741	-0.237528
HDAC1	-0.269678	-0.185753	-0.423146	-0.237393
CCDC59	-0.230598	-0.0785596	-0.315441	-0.236881
ENAH	-0.127774	0.0576941	-0.179009	-0.236703
CAND1	-0.100256	0.0545029	-0.181876	-0.236379
DNAJC19	-0.00374285	0.318284	0.0830495	-0.235235
TCFL5	-0.114048	0.0451457	-0.190072	-0.235217
C12orf23	-0.293239	-0.516806	-0.751503	-0.234697
EMC2	-0.128997	-0.0919575	-0.326222	-0.234265
PTPN4	-0.217441	-0.338604	-0.572534	-0.233931
CPNE3	-0.326622	0.0538853	-0.179927	-0.233813
RAD17	-0.0994609	0.115949	-0.116369	-0.232318
IWS1	-0.0513478	0.322955	0.0915512	-0.231404
CPSF2	-0.0539766	0.278858	0.0474846	-0.231374
FER	-0.144928	-0.224861	-0.455852	-0.230991
TMA16	-0.236894	-0.12042	-0.349449	-0.229029
BCL7A	-0.0596924	-0.0979439	-0.32682	-0.228877
PAXBP1	-0.0687805	0.118527	-0.110042	-0.228569
KIF11	-0.225518	-0.117228	-0.345466	-0.228238
SGOL2	-0.0737457	0.32898	0.101903	-0.227077
PKP4	-0.324178	-0.353222	-0.57905	-0.225829
BUB1	-0.315284	-0.0919262	-0.317022	-0.225096
DOPEY2	-0.286789	-0.0897212	-0.314457	-0.224736
ZNF518B	-0.226313	-0.150864	-0.375155	-0.224291
RPS8	-0.106594	-0.246879	-0.46977	-0.222891
DDX42	-0.114788	0.0197876	-0.201949	-0.221736
PPP1R15B	-0.0303538	0.361548	0.140245	-0.221303
LONP2	-0.11901	0.0352416	-0.185208	-0.22045
PPP1R2	-0.0427374	-0.0132178	-0.232376	-0.219158
OXCT1	-0.409688	-0.309471	-0.528433	-0.218962
CCDC112	-0.142728	0.144673	-0.0727521	-0.217425
USP34	-0.0621278	-0.054229	-0.270459	-0.21623
STAMBP	-0.0121068	0.120064	-0.0960253	-0.21609
PHF6	-0.0419438	0.493786	0.27795	-0.215836
NPEPPS	-0.200592	-0.153959	-0.368956	-0.214997
ANKRD13A	-0.342721	-0.212211	-0.427099	-0.214888
ADNP	-0.215283	0.0371067	-0.177152	-0.214259
FZD6	-0.438519	-0.37496	-0.588945	-0.213985
ATF7IP	-0.205608	-0.0694587	-0.282335	-0.212876
ICK	-0.372616	-0.113361	-0.325123	-0.211762
KIAA1217	-0.236336	-0.224729	-0.432393	-0.207664
NUDT15	-0.00386442	0.542233	0.334647	-0.207586
KDM6A	-0.321727	-0.204902	-0.411583	-0.206681
KIAA1244	-0.328559	-0.372229	-0.578477	-0.206248
NOSTRIN	-0.677243	-0.311706	-0.516164	-0.204459
IGF2R	-0.0761963	-0.0927518	-0.297084	-0.204332
ENOSF1	-0.61389	-0.516778	-0.720719	-0.203941
CDK12	-0.254335	-0.133331	-0.337225	-0.203894
PPIL4	-0.04687	0.173068	-0.0307374	-0.203805
TXNIP	-1.34991	-1.4093	-1.61271	-0.20341
SNAPC1	-0.221539	-0.0403008	-0.243164	-0.202863
EIF2AK4	-0.124969	-0.0775166	-0.280265	-0.202749
SMIM11	-0.0595784	0.0856546	-0.116735	-0.20239
PKIB	-0.787378	-0.494962	-0.697308	-0.202346
EML4	-0.0636521	0.31009	0.107987	-0.202103
ATP2C2	-0.843526	-1.02993	-1.23158	-0.201646
REEP3	-0.362586	-0.0595773	-0.260438	-0.200861
SENP1	-0.0121154	-0.130016	-0.330256	-0.20024
MYC	-0.349319	-0.310478	-0.510402	-0.199924
FBXO34	-0.203354	0.135637	-0.064194	-0.199831
EEF1A1	-0.0989235	-0.174089	-0.372657	-0.198567
KLF3	-0.341275	-0.0594816	-0.257495	-0.198013
MICU1	-0.208509	-0.120653	-0.318251	-0.197598
TAF11	-0.225853	0.057021	-0.140524	-0.197545
TAF7	-0.0523371	0.262931	0.0656089	-0.197322
ZBED4	-0.070208	-0.0485312	-0.245589	-0.197058
CLGN	-0.21209	0.0557937	-0.141029	-0.196823
CHRNA5	-0.18849	0.00622662	-0.188741	-0.194967
BCOR	-0.211997	-0.256016	-0.450835	-0.19482
TCF12	-0.241943	-0.168547	-0.362589	-0.194042
SRSF11	-0.236204	-0.055177	-0.248855	-0.193678
HECTD4	-0.256852	-0.303096	-0.495445	-0.19235
RSRC1	-0.0610581	-0.0414987	-0.232528	-0.191029
ANKLE2	-0.0912681	0.339794	0.150322	-0.189472
PAICS	-0.0401487	0.25189	0.0628223	-0.189068
CCDC88C	-0.000574844	-0.208125	-0.396903	-0.188777
AP3B1	-0.171429	-0.00182361	-0.189432	-0.187608
CENPF	-0.454813	-0.278748	-0.466031	-0.187283
RPS6KA5	-0.207254	0.0526484	-0.133841	-0.186489
KIF3A	-0.0185775	0.113509	-0.0727901	-0.186299
DGKE	-0.275296	-0.28926	-0.473732	-0.184471
LONRF1	-0.414809	-0.310265	-0.492777	-0.182512
MYO6	-0.683638	-0.64297	-0.824857	-0.181888
TPRKB	-0.164511	-0.142066	-0.323832	-0.181766
PDS5B	-0.100617	0.280901	0.100877	-0.180024
RAD23B	-0.295421	-0.26683	-0.446781	-0.179951
NDUFS6	-0.191694	-0.519604	-0.699284	-0.179679
ANKIB1	-0.268034	-0.310869	-0.489747	-0.178878
NAA35	-0.0783244	0.156477	-0.0212962	-0.177774
SMEK2	-0.0961028	0.332599	0.155462	-0.177137
EIF2AK2	-0.221955	-0.229657	-0.405308	-0.175651
RBBP7	-0.109486	0.0919592	-0.0814897	-0.173449
TEX2	-0.407504	-0.225763	-0.398765	-0.173002
CDADC1	-0.160805	0.00853171	-0.163291	-0.171822
ECI2	-0.0161998	0.0322785	-0.13951	-0.171789
TNKS2	-0.0868246	0.060389	-0.111209	-0.171598
KIAA1522	-0.291201	-0.245754	-0.415282	-0.169528
VEGFA	-1.23855	-0.816259	-0.985243	-0.168984
KIAA1430	-0.320871	0.0114124	-0.157314	-0.168726
PRKACB	-0.145208	-0.108868	-0.277278	-0.16841
RSBN1L	-0.164229	-0.0675579	-0.235109	-0.167551
PSIP1	-0.64565	-0.553927	-0.719761	-0.165834
DNAH5	-0.0241233	-0.0149877	-0.180698	-0.16571
ZMYND11	-0.00260771	0.130959	-0.0342091	-0.165168
NAPG	-0.0898242	-0.0493656	-0.213536	-0.16417
ZNF236	-0.499592	-0.170645	-0.3348	-0.164156
OGFRL1	-0.466799	0.207754	0.0437065	-0.164047
SLC35A3	-0.567061	-0.677072	-0.840399	-0.163326
RBFA	-0.3308	-0.0372137	-0.200374	-0.16316
RNMT	-0.176721	0.174657	0.0117184	-0.162939
CENPC	-0.617257	-0.14815	-0.310179	-0.16203
DYNC1LI2	-0.046304	-0.00591218	-0.166203	-0.160291
CTDSPL2	-0.441101	-0.387905	-0.545964	-0.158059
PRPF4B	-0.00028248	0.330952	0.174641	-0.156311
N4BP1	-0.0140883	0.155554	-0.000572271	-0.156126
CETN3	-0.165437	0.132509	-0.0211961	-0.153706
ITFG3	-0.134938	-0.233677	-0.387159	-0.153482
PRR11	-0.501692	-0.654453	-0.80654	-0.152087
THAP5	-0.0598851	0.0167416	-0.132575	-0.149317
FBXO5	-0.0694693	0.534611	0.386759	-0.147852
LARP1	-0.068697	-0.0593791	-0.206604	-0.147225
GTF2H2	-0.408049	-0.156847	-0.30357	-0.146723
IFT88	-0.158812	0.181329	0.0354121	-0.145917
CEP70	-0.227648	-0.109667	-0.255235	-0.145569
GTF2I	-0.172059	-0.0896216	-0.234759	-0.145137
TRAF3	-0.30381	0.327527	0.182781	-0.144746
AIDA	-0.277841	-0.18227	-0.323537	-0.141267
TARSL2	-0.547552	-0.34757	-0.488541	-0.140971
NPHP1	-0.485679	-0.776532	-0.917477	-0.140946
CHD9	-0.151663	0.104198	-0.0363667	-0.140565
EIF5B	-0.0782456	0.131237	-0.00914869	-0.140386
FAM120C	-0.0216247	0.026684	-0.112739	-0.139423
USP53	-0.299289	-0.0503444	-0.187641	-0.137296
COBL	-0.00817341	0.0910613	-0.0458815	-0.136943
BNIP3	-0.995743	-1.29296	-1.42844	-0.135479
KRAS	-0.17166	-0.14117	-0.275117	-0.133946
ERC1	-0.0719162	-0.0547652	-0.187125	-0.13236
DHX8	-0.119346	-0.319651	-0.450455	-0.130805
WAC	-0.133908	0.135012	0.00522843	-0.129784
PDS5A	-0.0803264	-0.0319887	-0.16127	-0.129281
MORC4	-0.394369	-0.292725	-0.421817	-0.129092
ASAP2	-0.451869	-0.645133	-0.773895	-0.128762
CENPJ	-0.205669	0.0820219	-0.0461091	-0.128131
RPL7	-0.087512	-0.111753	-0.239883	-0.128131
INTU	-0.331898	-0.266427	-0.394284	-0.127857
THRA	-0.307613	-0.179033	-0.306776	-0.127743
BARD1	-0.334769	-0.38232	-0.508127	-0.125807
KNOP1	-0.131002	-0.138627	-0.264208	-0.125581
KLHL23	-0.337993	-0.498013	-0.623141	-0.125128
MICAL3	-0.270698	-0.413386	-0.538185	-0.124799
OSBPL1A	-0.369579	-0.0372824	-0.160455	-0.123173
BTG3	-0.386067	-0.197543	-0.320381	-0.122838
ITGB1	-0.0482949	0.0734108	-0.0482846	-0.121695
SSBP1	-0.0223187	-0.0568552	-0.177543	-0.120688
CTCF	-0.00472595	-0.0441964	-0.164661	-0.120464
CTNNAL1	-0.561779	-0.305829	-0.425756	-0.119926
PNRC2	-0.266152	0.187513	0.0677673	-0.119745
GTF3C3	-0.259566	-0.108288	-0.227163	-0.118875
SMARCD1	-0.0822293	-0.0575325	-0.176097	-0.118564
THOC2	-0.492121	-0.396007	-0.514353	-0.118346
TMEM161B	-0.2689	0.121406	0.00335773	-0.118048
SEL1L3	-0.24551	-0.0182243	-0.135406	-0.117181
TAOK1	-0.119324	-0.0828129	-0.19992	-0.117107
ZNF611	-0.0809189	-0.170889	-0.287854	-0.116965
ARHGEF5	-0.304521	-0.403797	-0.520731	-0.116935
SMAP2	-0.33269	-0.247653	-0.364342	-0.116689
RPL37	-0.121056	-0.351895	-0.468303	-0.116408
HECTD1	-0.0215187	0.215543	0.0995481	-0.115995
N4BP2	-0.192884	-0.380302	-0.495022	-0.11472
KDM5B	-0.55887	-0.550929	-0.664181	-0.113252
DDX18	-0.22422	-0.160254	-0.272326	-0.112072
TRIM44	-0.141566	-0.115602	-0.227085	-0.111483
SYNRG	-0.06408	-0.0590481	-0.170363	-0.111315
MCUR1	-0.266428	-0.21786	-0.327946	-0.110087
RNPS1	-0.174546	-0.0767181	-0.186444	-0.109726
HMGN1	-0.0768748	0.0663711	-0.043109	-0.10948
CCDC150	-0.0888079	0.414022	0.306376	-0.107646
ATP11C	-0.0105092	0.14376	0.0376421	-0.106118
ZRANB2	-0.26525	0.168552	0.0626689	-0.105883
OSGEPL1	-0.197407	-0.109523	-0.212333	-0.102809
RPL32	-0.064683	-0.196741	-0.299164	-0.102423
SAMD1	-0.263306	-0.636956	-0.738352	-0.101396
MPDZ	-0.286255	-0.41183	-0.512819	-0.100989
DSP	-0.398349	-0.467305	-0.567758	-0.100453
RSRC2	-0.128336	-0.0561706	-0.15658	-0.10041
RHOBTB3	-1.38965	-0.998294	-1.09699	-0.0986998
USP46	-0.332338	-0.126705	-0.225341	-0.0986358
NFIA	-0.291236	-0.305017	-0.401442	-0.0964252
SMN1	-0.297237	0.149789	0.0542784	-0.0955104
KIF4A	-0.0709748	-0.121039	-0.216459	-0.0954205
UBE2Q2	-0.0289191	0.25709	0.161675	-0.0954147
TMTC4	-0.22247	0.0378602	-0.056894	-0.0947543
KIAA1109	-0.241662	0.00538428	-0.0891226	-0.0945068
ATXN3	-0.446589	-0.30663	-0.401112	-0.094482
UBR2	-0.0751958	-0.223312	-0.317447	-0.0941349
ZNF292	-0.550797	-0.40629	-0.499729	-0.0934392
ACIN1	-0.0615845	-0.116777	-0.210037	-0.0932605
NUMA1	-0.113436	-0.364207	-0.456522	-0.0923153
PTPN13	-0.128701	0.0458764	-0.0461838	-0.0920602
DNAJC17	-0.177818	-0.596759	-0.686712	-0.0899531
ACTR6	-0.311097	0.0750654	-0.0148328	-0.0898982
COPB2	-0.0245213	0.0252632	-0.0642714	-0.0895345
SH3D19	-0.515134	-0.37911	-0.468144	-0.0890344
C8orf33	-0.0274312	0.234996	0.146261	-0.0887347
THUMPD3	-0.00441796	-0.246596	-0.334322	-0.0877258
TPD52	-0.277459	-0.182838	-0.269858	-0.0870203
RHOQ	-0.138811	-0.200684	-0.287658	-0.0869738
FBXW7	-0.261291	-0.206782	-0.293309	-0.0865266
TRIM56	-0.0516092	-0.213427	-0.299224	-0.0857971
FAM105B	-0.0923563	-0.104259	-0.188835	-0.0845762
CDK16	-0.0277802	-0.138113	-0.220236	-0.082123
NKRF	-0.0357624	0.235478	0.153592	-0.081886
JMY	-0.087544	0.0367769	-0.0439024	-0.0806793
DNAJB14	-0.263495	-0.143141	-0.223813	-0.0806718
PTTG1	-0.348548	-0.216536	-0.296569	-0.0800332
SMAD4	-0.138807	0.0776126	-0.00159126	-0.0792038
SCAF8	-0.282682	-0.54885	-0.627259	-0.0784091
EBAG9	-0.1635	-0.0726918	-0.150005	-0.0773135
COQ2	-0.180701	-0.308855	-0.38567	-0.0768147
HEBP2	-0.781756	-0.859239	-0.935567	-0.0763283
LRRFIP1	-0.00264133	0.0873369	0.0112198	-0.0761171
SKAP2	-0.000736412	-0.0718619	-0.147923	-0.0760606
DYNC1I2	-0.021859	-0.0307473	-0.106143	-0.0753959
IFT74	-0.312897	-0.130323	-0.205108	-0.0747857
AKAP11	-0.31291	-0.100425	-0.174822	-0.0743967
MBD4	-0.11761	-0.00843664	-0.0824359	-0.0739993
C1orf35	-0.139119	-0.0735581	-0.146488	-0.0729303
PPIG	-0.170567	0.181372	0.109308	-0.0720642
SESN3	-0.238761	0.0208539	-0.051209	-0.0720629
FGFR1OP2	-0.0690293	0.166309	0.0943265	-0.0719829
EXOC1	-0.0575798	0.0144955	-0.0574387	-0.0719342
DEPDC1B	-0.141253	-0.13906	-0.210669	-0.0716086
TTC32	-0.208513	-0.124395	-0.195829	-0.071434
CABIN1	-0.170491	-0.199915	-0.270848	-0.0709322
RPLP1	-0.0801851	-0.362373	-0.432426	-0.0700531
ALCAM	-0.289073	-0.294963	-0.364457	-0.0694945
CCNL1	-0.385541	-0.300567	-0.369839	-0.0692723
SRSF4	-0.240223	-0.310494	-0.379692	-0.0691983
FAM13A	-0.860432	-1.01493	-1.08389	-0.0689624
TOX4	-0.163963	-0.199682	-0.267992	-0.0683097
PPP2R2A	-0.041987	-0.229094	-0.297084	-0.0679902
KIF14	-0.67997	-0.808357	-0.875869	-0.067512
SPCS2	-0.298605	0.138316	0.0712496	-0.0670665
GGNBP2	-0.00838521	0.168962	0.104361	-0.0646012
TMEM183A	-0.0498098	0.0694661	0.00857576	-0.0608903
DIS3L	-0.237468	-0.43143	-0.49089	-0.0594595
LDHB	-0.136038	-0.108556	-0.167962	-0.0594063
TOPBP1	-0.0216201	-0.0456563	-0.104829	-0.0591732
ZNF207	-0.190376	-0.0451282	-0.103413	-0.0582846
MARS	-0.129215	-0.415373	-0.472865	-0.0574918
NCOA1	-0.143283	-0.150687	-0.205959	-0.055272
GFPT1	-0.484679	-0.317296	-0.371441	-0.054145
GGCT	-0.0686757	0.0168456	-0.0370388	-0.0538844
ZFYVE16	-0.232202	-0.12329	-0.176772	-0.0534819
ESCO1	-0.0629771	-0.158072	-0.211452	-0.0533798
TVP23B	-0.0394174	0.0543389	0.00153742	-0.0528015
ARL3	-0.256038	-0.472985	-0.524629	-0.0516438
AHI1	-0.317144	-0.204983	-0.256336	-0.0513528
ZNF415	-0.338445	-0.612933	-0.663967	-0.0510347
SKIV2L2	-0.5025	-0.397705	-0.44849	-0.0507852
LETMD1	-0.242781	-0.139732	-0.190516	-0.0507836
USP24	-0.034239	-0.12053	-0.171099	-0.050569
GARS	-0.164766	-0.310111	-0.360598	-0.0504874
NPAT	-0.28928	-0.272618	-0.32287	-0.0502519
PTPRE	-0.0560566	-0.360732	-0.410591	-0.0498586
TSHZ1	-0.408823	-0.249561	-0.2993	-0.0497387
LIMA1	-0.182793	-0.350052	-0.399676	-0.0496241
MYNN	-0.0950012	-0.0213725	-0.0709373	-0.0495648
RAI14	-0.193651	-0.332469	-0.381871	-0.0494017
UBAP2	-0.144571	-0.152648	-0.202044	-0.0493962
PARP4	-0.0941857	-0.0879277	-0.137086	-0.0491583
MED4	-0.204925	-0.245775	-0.294482	-0.0487065
ARHGAP29	-0.152018	0.0497853	0.00127765	-0.0485077
SPECC1	-0.110289	-0.181175	-0.229435	-0.0482599
UTRN	-0.237718	-0.108698	-0.156557	-0.0478589
GTF2H2C	-0.30527	-0.235191	-0.282915	-0.0477235
MAPK6	-0.132555	0.211562	0.164348	-0.0472137
MGEA5	-0.215945	-0.221881	-0.269066	-0.0471849
HMMR	-0.231758	-0.151621	-0.19786	-0.0462381
ERLEC1	-0.26973	0.0170519	-0.0288358	-0.0458877
HSP90B1	-0.0193533	-0.0878582	-0.133006	-0.0451482
RALGAPA1	-0.0513684	-0.072986	-0.117745	-0.0447594
NSMCE2	-0.247702	0.0691097	0.0244191	-0.0446905
GABPB2	-0.0208406	-0.255772	-0.300363	-0.0445912
NDUFS4	-0.167551	-0.0993017	-0.143757	-0.0444554
MAGED1	-0.315242	-0.358389	-0.401856	-0.0434669
SNX6	-0.0604285	-0.0528512	-0.0948591	-0.042008
CETN2	-0.0908672	0.0144511	-0.0272749	-0.041726
RIF1	-0.0509139	-0.00158637	-0.0417353	-0.0401489
MNS1	-0.576474	-0.475326	-0.514948	-0.0396222
FN1	-0.365806	-0.339398	-0.378797	-0.0393989
ICA1	-0.392041	-0.392886	-0.43124	-0.0383534
KDM7A	-0.342413	-0.43004	-0.4682	-0.0381596
FAM76B	-0.235281	-0.0696841	-0.107613	-0.037929
EPB41	-0.340275	-0.324302	-0.361214	-0.0369124
MNAT1	-0.12568	0.170241	0.134304	-0.0359374
MRE11A	-0.119138	-0.210955	-0.246168	-0.0352138
CASC4	-0.162216	-0.00808659	-0.0427254	-0.0346388
ZNF33B	-0.241897	-0.259401	-0.293761	-0.0343599
OXR1	-0.216049	-0.0891942	-0.122556	-0.0333618
GMPS	-0.224095	-0.0378495	-0.070726	-0.0328766
LCA5	-0.00557715	0.0432586	0.010564	-0.0326946
TRRAP	-0.226397	-0.243979	-0.276427	-0.0324477
YES1	-0.0693771	0.0413955	0.0111441	-0.0302513
ASXL2	-0.0599843	-0.0881023	-0.11789	-0.0297874
PAWR	-0.307436	-0.40112	-0.429681	-0.0285611
MLH3	-0.329845	-0.334606	-0.362523	-0.0279169
CDC16	-0.109607	-0.00222027	-0.0297897	-0.0275694
ATG14	-0.136628	-0.0806251	-0.108116	-0.027491
RAB8B	-0.237301	-0.03963	-0.0664654	-0.0268355
MSH6	-0.026992	-0.224653	-0.251391	-0.0267382
DLG1	-0.162356	0.179414	0.154469	-0.0249447
PALB2	-0.270105	-0.158192	-0.183105	-0.0249126
KDM1A	-0.131689	-0.107103	-0.131782	-0.0246791
FAM217B	-0.133232	0.445339	0.421515	-0.0238233
CYP20A1	-0.255504	0.17428	0.150795	-0.0234853
TRNT1	-0.153346	0.0439711	0.0205378	-0.0234333
RBM26	-0.394298	-0.12688	-0.149955	-0.0230753
CCDC18	-0.0613946	-0.0344702	-0.057154	-0.0226838
TCEAL4	-0.262308	-0.319141	-0.338414	-0.0192727
PLEKHA3	-0.0976902	0.0410397	0.0234105	-0.0176292
PPP1R9A	-0.310968	-0.425944	-0.443553	-0.0176096
RPL21	-0.102097	-0.35785	-0.374761	-0.0169103
SRRM2	-0.29242	-0.292114	-0.3088	-0.0166861
CEP250	-0.0358801	-0.366321	-0.382776	-0.016455
CHD3	-0.0546944	-0.162715	-0.178759	-0.0160444
THOC7	-0.285773	-0.387837	-0.403825	-0.0159887
YLPM1	-0.245532	-0.228474	-0.244402	-0.015928
UAP1	-0.374228	-0.194874	-0.210794	-0.0159198
HOMER1	-0.349363	-0.270899	-0.28606	-0.0151615
ANP32B	-0.403642	-0.447603	-0.462087	-0.014484
ECT2	-0.320811	0.0300433	0.0156449	-0.0143984
SRSF5	-0.259148	-0.241024	-0.255237	-0.0142136
TLK1	-0.264735	-0.51408	-0.527869	-0.0137884
NEK4	-0.279963	-0.38445	-0.395944	-0.0114936
EZH1	-0.551602	-0.475865	-0.48692	-0.0110555
HDAC6	-0.227282	-0.488692	-0.499069	-0.0103767
NOB1	-0.209398	-0.27919	-0.289416	-0.0102258
TANGO6	-0.294335	-0.809833	-0.819967	-0.0101334
KPNA5	-0.415309	-0.769334	-0.778762	-0.00942883
DIAPH2	-0.230984	-0.235601	-0.243957	-0.00835558
UBFD1	-0.0185276	0.343504	0.335645	-0.00785898
RPL34	-0.255031	-0.567128	-0.574844	-0.0077154
PSMD4	-0.128486	-0.281535	-0.288958	-0.00742343
MACF1	-0.0490303	-0.122306	-0.12847	-0.00616456
NPIPA7	-0.37737	-0.645662	-0.651137	-0.00547531
TET2	-0.10684	-0.170692	-0.175963	-0.00527168
MSI2	-0.034136	0.203326	0.199654	-0.00367135
PEX11A	-0.4974	-0.610986	-0.613714	-0.00272787
SRSF6	-0.146802	-0.0451921	-0.046504	-0.00131191
SH3KBP1	-0.0864193	0.206184	0.204875	-0.00130952
SECISBP2L	-0.375692	-0.424519	-0.425363	-0.000844928
DHX36	-0.0307187	0.0692998	0.0686599	-0.000639938

## Sheet: LNCaP95 CDS 710 QI genes
LNCaP95 CDS QI genes
Gene ID	logFC_Exons_RNAcounts_LNCaP95	logFC_ThreePrimeUTR_PACcounts_LNCaP95	logFC_CDS_PACcounts_LNCaP95	PAC-score
JUND	-2.40506	-2.73777	-0.364076	2.37369
RPGRIP1L	-0.0553199	-1.54947	0.56481	2.11428
N4BP2L2	-0.333245	-1.00211	0.648979	1.65109
POLR1D	-0.0709867	0.528106	2.07674	1.54864
TCEAL8	-0.255353	-0.621337	0.895525	1.51686
CENPN	-0.291491	-1.28871	0.205012	1.49372
DOPEY1	-0.0255395	-0.677031	0.800945	1.47798
PLXND1	-0.0892698	-0.126419	1.33079	1.45721
METTL6	-0.167633	-1.21169	0.190871	1.40256
ALDH6A1	-0.727276	-0.86422	0.531377	1.3956
COL6A1	-0.224365	-0.386704	0.987976	1.37468
ZNF267	-0.12945	0.387932	1.63519	1.24726
ZBTB40	-0.140941	0.113095	1.34855	1.23545
PTPRA	-0.465116	-0.913706	0.272238	1.18594
XPO1	-0.0368937	0.292036	1.41557	1.12354
KLK3	-0.95954	-1.56135	-0.441478	1.11987
RBBP5	-0.0702596	-0.315742	0.769473	1.08522
ZNF677	-0.20283	0.0185764	1.10211	1.08353
ZNF3	-0.39115	-0.523645	0.528334	1.05198
ZNHIT1	-0.0685751	-0.259602	0.786921	1.04652
ACBD6	-0.906428	-1.25813	-0.212093	1.04604
SCAF8	-0.705332	-1.07339	-0.0290204	1.04437
ATF3	-1.40599	-1.55799	-0.520899	1.03709
CEP85	-0.49701	-0.790263	0.22819	1.01845
NFE2L3	-0.112143	-0.146395	0.871587	1.01798
USP25	-0.605306	-1.48542	-0.469064	1.01636
ZC3H4	-0.292322	-0.28218	0.729178	1.01136
SPAG16	-0.872656	-1.01441	-0.0375458	0.976864
NDUFS5	-0.735861	-1.0131	-0.0470891	0.966012
MGA	-0.0791999	-0.49748	0.467239	0.964719
RAB4A	-0.15437	-0.252785	0.708843	0.961628
C20orf96	-0.414508	-0.426801	0.505367	0.932168
MSL2	-0.250716	-0.513986	0.410635	0.924621
ZNF184	-0.114783	-0.738246	0.18606	0.924306
ABL1	-0.245481	-0.200245	0.712567	0.912812
RBM15	-1.46808	-0.927305	-0.0160545	0.911251
SUV420H1	-0.373375	-0.96895	-0.057834	0.911116
TRMT11	-0.989259	-1.05341	-0.152699	0.900711
ZMYM5	-0.446324	-0.340544	0.558641	0.899186
IMPA1	-0.234985	-0.516653	0.381294	0.897947
TDRP	-1.09572	-0.7517	0.145167	0.896867
RPL41	-0.117138	-0.139656	0.753463	0.893119
BOLA3	-0.0204413	0.380064	1.2698	0.889735
TOR1AIP1	-0.0797506	0.279277	1.16677	0.887489
DDX19B	-0.366238	-0.454779	0.406449	0.861228
SPCS2	-0.12947	-0.113327	0.744023	0.85735
WIBG	-0.12574	-0.0624699	0.791064	0.853534
TTBK2	-0.0948492	-0.218243	0.634212	0.852456
WRN	-0.052867	-0.661333	0.1847	0.846032
SCOC	-0.522352	-0.549304	0.294698	0.844002
CDCA7L	-0.143104	-0.52776	0.314833	0.842593
SP100	-0.232799	-0.281365	0.551877	0.833242
ARL14EP	-0.0900549	-0.230444	0.588958	0.819402
INCENP	-0.594109	-1.41613	-0.603268	0.812865
KDM4A	-0.344251	-0.473741	0.337034	0.810775
CYTH1	-0.126037	-0.129554	0.674381	0.803935
ZNF449	-0.987527	-0.968338	-0.168629	0.799708
LENG1	-0.313062	-0.54954	0.245871	0.795411
NPHP3	-0.915593	-1.02863	-0.236861	0.791772
KIF3B	-0.272764	-0.870185	-0.081505	0.78868
ZFP62	-0.162434	-0.6631	0.112285	0.775385
ERICH1	-0.394877	-0.825242	-0.0544655	0.770777
EXOC4	-1.06013	-1.19668	-0.431624	0.765058
PPFIBP2	-0.585868	-0.957579	-0.196703	0.760876
CRBN	-0.715437	-1.00795	-0.260578	0.74737
BRD4	-0.580512	-0.748406	-0.015097	0.733309
SNX10	-0.139978	0.0640193	0.793733	0.729714
TUBGCP2	-0.00499168	-0.212739	0.516079	0.728819
ZBTB10	-1.03192	-0.855284	-0.128058	0.727226
KCTD5	-0.253417	-0.078116	0.648757	0.726873
RBM48	-0.492608	-0.684923	0.0351761	0.720099
CHSY1	-0.707631	-0.861045	-0.148742	0.712303
RAD54B	-0.518113	-0.355328	0.354412	0.70974
RAB14	-0.211127	-0.164099	0.537155	0.701254
TTK	-0.62188	-1.10956	-0.410087	0.699469
AHSA2	-0.761954	-0.127537	0.562827	0.690364
BAZ2B	-0.10534	-0.264731	0.416259	0.680991
CEP192	-0.162358	-0.0503492	0.621445	0.671795
MDM4	-0.373427	-0.422038	0.248913	0.670952
GPATCH1	-0.403269	-0.542139	0.118014	0.660153
AKAP17A	-0.583905	-0.65952	-0.00145056	0.658069
TRAPPC2P1	-0.780601	-1.45634	-0.798583	0.657752
MRPS10	-0.11396	-0.278202	0.373486	0.651688
PDCD7	-0.340802	-0.156393	0.490931	0.647324
KCNMA1	-0.0627334	-0.713287	-0.0660661	0.647221
WDR48	-0.362086	-0.322701	0.321996	0.644697
BRD9	-0.179575	-0.491749	0.151654	0.643403
RNF214	-0.290874	-0.84405	-0.203796	0.640253
DIAPH3	-0.269608	-0.424111	0.214518	0.63863
UPF3B	-0.794653	-0.982375	-0.345047	0.637328
APPL2	-0.591864	-0.55515	0.0781216	0.633271
SUDS3	-0.238855	-0.392617	0.240195	0.632813
LRRC37A	-0.293603	-0.922894	-0.29066	0.632234
GPBP1L1	-0.378144	-0.183459	0.443109	0.626568
SECISBP2	-0.303645	-0.636788	-0.0114029	0.625385
AFTPH	-0.309559	0.0785734	0.703381	0.624808
ITSN2	-0.0794774	-0.402743	0.214032	0.616775
KIF20B	-0.212725	-0.618864	-0.0143459	0.604518
ESF1	-0.0667395	-0.434832	0.164954	0.599785
RPL24	-0.0554143	-0.226018	0.373265	0.599283
TAF5	-1.32313	-1.30174	-0.7043	0.597436
PDGFA	-0.634509	-0.370826	0.220713	0.59154
WHAMM	-0.782063	-0.944233	-0.353862	0.590372
DIAPH2	-0.491649	-0.330936	0.254808	0.585745
CDK19	-0.126829	0.0983789	0.682463	0.584084
ARHGAP11A	-0.425386	-0.564727	0.0181993	0.582926
PET117	-0.693419	-0.648551	-0.0659209	0.582631
PMS2	-0.19234	-0.792782	-0.219069	0.573714
POLQ	-0.198052	-0.443565	0.12592	0.569485
DARS	-0.90321	-0.984005	-0.414889	0.569116
C2orf49	-0.698528	-0.67029	-0.101728	0.568561
NTAN1	-0.392301	-0.75407	-0.188842	0.565228
LRRC37A2	-0.425177	-0.92673	-0.363708	0.563023
LBR	-0.0973175	-0.0897636	0.472396	0.56216
POLR3A	-0.0142838	-0.0537304	0.508088	0.561819
HMGN2	-0.262819	-0.0857419	0.458746	0.544488
TPD52	-0.755327	-0.737027	-0.194206	0.542821
HEATR6	-0.00303864	-0.614476	-0.072077	0.542399
CDK11B	-0.0898388	-0.0851639	0.455549	0.540712
RPL35	-0.0468984	0.0126479	0.550454	0.537806
GOLGA8A	-0.287288	-0.464585	0.0618938	0.526479
USP24	-0.0163412	0.000457194	0.520965	0.520508
RGS10	-0.319049	-0.443291	0.0745662	0.517857
CEP128	-0.269171	0.065547	0.583382	0.517836
AKAP8L	-0.214528	-0.137089	0.379452	0.516541
ADH5	-0.083749	-0.0789906	0.437309	0.5163
CLN5	-0.0312757	-0.0990158	0.413556	0.512571
RTTN	-0.273199	-0.309948	0.20106	0.511008
C11orf30	-0.501339	-0.67377	-0.163089	0.510682
UBE2H	-0.335076	-0.295684	0.213074	0.508758
INTS6	-1.56352	-1.43943	-0.933627	0.505806
DNM2	-0.901565	-1.09844	-0.593918	0.504519
ASPH	-0.475104	-0.726567	-0.222203	0.504364
CHD1L	-0.0599959	-0.258126	0.246033	0.50416
EDF1	-0.223626	-0.52126	-0.0188921	0.502368
ZNF567	-0.577412	-0.750708	-0.248702	0.502006
CCDC174	-0.900074	-1.1456	-0.643634	0.50197
RIOK3	-0.364564	-0.464893	0.0362193	0.501112
KIF3A	-0.248836	-0.421189	0.0779797	0.499169
MST4	-0.0484589	-0.142248	0.355469	0.497716
RFX5	-0.0857116	-0.167278	0.327856	0.495134
IFT81	-0.0944119	-0.210838	0.282194	0.493032
ITCH	-0.585868	-0.537038	-0.0445111	0.492527
EZR	-0.529374	-0.741323	-0.250254	0.491069
CTNND1	-0.803259	-0.693597	-0.203331	0.490266
NAA35	-0.162057	-0.196376	0.293504	0.489881
RNF113A	-0.555278	-0.569517	-0.088287	0.48123
C7orf63	-0.341432	0.612621	1.09332	0.480694
MASTL	-0.490956	-0.27807	0.197383	0.475452
CWC22	-0.146311	-0.53243	-0.0595842	0.472846
DYNLRB1	-0.219035	-0.263376	0.20934	0.472716
ZNF181	-0.248407	-0.399431	0.0732576	0.472688
KIAA1217	-0.019759	-0.0363656	0.434837	0.471203
NMT2	-0.190059	-0.900184	-0.429668	0.470516
MTERFD3	-0.185512	-0.827134	-0.357582	0.469553
TPX2	-0.43587	-0.604174	-0.136181	0.467993
ARHGEF5	-0.224895	-0.562072	-0.0981821	0.46389
KATNA1	-0.244087	-0.199502	0.264244	0.463746
GRHL2	-0.055972	0.212306	0.675299	0.462993
RTF1	-0.0456676	-0.395711	0.0662805	0.461991
RNF169	-0.529431	-0.890156	-0.432849	0.457307
NFRKB	-0.377834	-0.406472	0.0488645	0.455336
PBDC1	-0.00617161	0.206443	0.659451	0.453008
TOPORS	-0.461801	-0.473115	-0.0204707	0.452644
LYPLAL1	-0.387168	-0.437952	0.013858	0.451811
TCF12	-0.173594	-0.625819	-0.175141	0.450678
SYNE2	-0.0176705	-0.268667	0.180942	0.449609
ZNF844	-0.073513	-0.110081	0.337402	0.447483
NHLRC2	-0.0644078	-0.135169	0.312179	0.447347
NCOR2	-0.261931	-0.577227	-0.131638	0.445589
GON4L	-0.382369	-0.550995	-0.110647	0.440347
USP3	-0.35244	-0.236165	0.203531	0.439696
PTTG1IP	-0.537355	-0.388161	0.0504002	0.438562
SRP54	-0.283046	-0.287967	0.147238	0.435205
DMAP1	-0.405457	-0.373556	0.0610506	0.434606
MRGBP	-0.352514	-0.571538	-0.13866	0.432879
GPBP1	-0.210208	-0.189865	0.238821	0.428686
KIAA0020	-0.114145	-0.291965	0.134829	0.426793
PAWR	-0.0182539	-0.103699	0.322943	0.426642
C12orf65	-0.260593	-0.497176	-0.07241	0.424766
C3orf17	-0.109233	-0.144697	0.279893	0.424591
RNF19A	-0.641015	-0.708968	-0.291217	0.417751
CAND1	-0.0562754	-0.177217	0.232797	0.410013
RPS5	-0.0486099	-0.00649686	0.401586	0.408083
KAT6B	-0.230908	-0.201252	0.206568	0.40782
SELK	-0.110652	-0.268297	0.138705	0.407002
USP37	-0.177358	-0.0832498	0.322777	0.406027
SLC4A1AP	-0.118678	-0.19895	0.206949	0.405899
CHD3	-0.197081	-0.427774	-0.0236365	0.404138
CENPH	-0.34378	-0.611178	-0.207681	0.403497
KIF20A	-0.447004	-0.421884	-0.0190458	0.402838
YLPM1	-0.291544	-0.337659	0.061876	0.399535
MPZL1	-0.196747	-0.290837	0.106964	0.397801
WEE1	-1.59047	-1.65043	-1.25387	0.396568
UBXN1	-0.481361	-0.384116	0.0116163	0.395732
TPRKB	-0.0119384	-0.00446044	0.390946	0.395407
MORC3	-1.11945	-1.33894	-0.943787	0.395155
CANX	-0.00319242	0.133581	0.525066	0.391486
NUP133	-0.0941269	-0.170769	0.21725	0.388019
NBPF11	-0.0301181	0.375385	0.763228	0.387843
PRPF38B	-0.223548	-0.270559	0.117159	0.387718
KMT2B	-0.0625071	-0.00215105	0.385567	0.387718
PRDM4	-0.0849043	0.46157	0.848434	0.386864
AEBP2	-0.375807	-0.682327	-0.296411	0.385917
FAM216A	-0.241485	-0.253252	0.131904	0.385156
FAM208A	-0.320699	-0.0129818	0.370276	0.383258
AKAP8	-0.273907	-0.167014	0.214855	0.381869
CCNB1IP1	-0.0752527	-0.336654	0.0447992	0.381453
LRIF1	-0.192596	-0.485107	-0.105601	0.379507
REXO1	-0.0927604	-0.108891	0.270082	0.378973
LCORL	-0.538899	-0.493044	-0.120015	0.373028
LZIC	-0.179164	-0.472399	-0.100934	0.371464
IGHMBP2	-0.215036	-0.868096	-0.499701	0.368395
TADA2B	-0.0954646	-0.202444	0.165942	0.368385
PPP2R3C	-0.141803	-0.299161	0.0685148	0.367675
POT1	-0.79801	-0.781735	-0.414531	0.367203
STRN	-0.0535374	-0.0802561	0.285916	0.366172
CDYL2	-0.791864	-0.814851	-0.454671	0.360179
NBPF12	-0.0599839	0.126706	0.486601	0.359895
RYK	-0.187922	0.208435	0.566333	0.357898
SRP72	-0.230888	-0.607281	-0.250488	0.356793
DYNC1I2	-0.259312	-0.353292	0.00287597	0.356168
ASTE1	-0.0615758	-0.0384136	0.316341	0.354755
KIAA1731	-0.0748084	-0.305181	0.0491205	0.354301
BTAF1	-0.600044	-0.938089	-0.584352	0.353737
ETFDH	-0.204384	-0.12275	0.22993	0.35268
COPS6	-0.0216232	-0.295106	0.0550491	0.350155
RBM12B	-0.0818371	0.415627	0.765002	0.349375
MAGOHB	-0.144857	-0.153725	0.195361	0.349086
KDM7A	-1.25282	-1.47023	-1.12152	0.348717
EPN2	-0.514335	-0.403837	-0.0552969	0.34854
LONP2	-0.359382	-0.257355	0.0906494	0.348005
IRF1	-1.32795	-0.911864	-0.564809	0.347055
FBXO16	-0.00773823	-0.623017	-0.276907	0.34611
TNKS	-0.176782	-0.0798204	0.265696	0.345516
EXOSC10	-0.0721023	-0.215058	0.129896	0.344954
CENPK	-0.152838	-0.252742	0.0920761	0.344818
LIMA1	-0.191498	-0.309848	0.0303876	0.340236
ENO1	-0.658366	-1.38493	-1.0448	0.340132
ZMYM2	-0.216325	-0.131697	0.208324	0.340021
DOT1L	-0.436429	-0.70324	-0.366346	0.336894
ACSM3	-0.0269125	-0.11008	0.225366	0.335446
FAM179B	-0.262618	-0.351625	-0.0164696	0.335155
XPA	-0.191415	-0.39225	-0.0585233	0.333726
AKAP11	-0.0541669	-0.294987	0.0386844	0.333672
BICD1	-0.0209658	0.663954	0.996076	0.332123
SLU7	-0.381079	-0.496251	-0.16635	0.329901
POLR2K	-0.0481923	0.0301938	0.360019	0.329825
TRRAP	-0.111292	-0.164055	0.165729	0.329784
MRE11A	-0.0825806	-0.281554	0.0448511	0.326405
HIST1H1C	-0.228943	-0.31393	0.0121192	0.326049
NRBF2	-0.743764	-0.747583	-0.422863	0.324719
UHRF1BP1L	-0.626756	-0.682543	-0.358391	0.324152
ZNF322	-0.164735	-0.598328	-0.274188	0.324141
CASC3	-0.46024	-0.514076	-0.192572	0.321504
ZNF609	-0.158408	-0.0992563	0.221037	0.320294
HDAC6	-0.248034	-0.38598	-0.0661965	0.319784
GGCT	-0.0196145	-0.16504	0.154463	0.319503
IST1	-0.448177	-0.583652	-0.264237	0.319416
RPS12	-0.0519333	-0.27101	0.0479926	0.319003
MSN	-0.0279366	-0.0202582	0.298302	0.31856
PTPLAD1	-0.068931	-0.0547431	0.263592	0.318335
NPAT	-0.20325	-0.567794	-0.250021	0.317773
RARS	-0.430118	-0.570388	-0.25297	0.317418
IMMT	-0.00574959	-0.419925	-0.103566	0.316358
VEZF1	-0.296106	-0.472913	-0.157389	0.315523
RPS6KB1	-0.234901	-0.46608	-0.152184	0.313896
GLA	-0.376583	-0.333878	-0.0206826	0.313195
IL32	-0.188684	-0.160734	0.152081	0.312814
SIK2	-0.019756	0.440912	0.752223	0.311311
USP40	-0.482818	-0.681747	-0.370594	0.311153
ZFC3H1	-0.240858	-0.362501	-0.0528812	0.30962
RPS23	-0.000718186	-0.406348	-0.0967552	0.309593
MYSM1	-0.327157	-0.22714	0.0814162	0.308556
RNF20	-0.158438	0.0917991	0.398128	0.306329
BTG3	-0.251781	-0.228158	0.0776001	0.305758
SNX6	-0.0704712	-0.262119	0.0435487	0.305668
ZKSCAN1	-0.154481	-0.264837	0.0398624	0.3047
KRIT1	-0.077313	-0.239426	0.0639261	0.303352
CUL4A	-0.062131	-0.158482	0.144707	0.303189
POLR3GL	-0.421816	-0.555066	-0.253966	0.3011
LETMD1	-0.358489	-0.63637	-0.33728	0.29909
CDC25C	-0.592263	-0.605458	-0.307824	0.297634
NKAP	-0.364285	-0.491868	-0.195066	0.296802
PTMS	-0.224287	-0.00624438	0.290524	0.296768
CDC23	-0.113984	-0.457309	-0.161296	0.296013
AASDH	-0.0923017	0.158969	0.452771	0.293802
RBM22	-0.171723	-0.195803	0.0962826	0.292086
RIT1	-1.06322	-1.24118	-0.951038	0.290143
DYNC1LI2	-0.194043	-0.32684	-0.0402629	0.286577
RERE	-0.603554	-0.378314	-0.0918039	0.28651
ATP5A1	-0.229684	-0.365403	-0.0799489	0.285454
FERMT2	-0.722397	-0.592537	-0.308207	0.28433
BNIP3	-1.18641	-1.9156	-1.63382	0.281787
CEP290	-0.179437	-0.158245	0.122291	0.280536
PRKRIP1	-0.311809	-0.701677	-0.422562	0.279115
ZMAT2	-0.276523	-0.198339	0.0807583	0.279097
TTC19	-0.489753	-0.526376	-0.247299	0.279076
SERF2	-0.330184	-0.495639	-0.217767	0.277872
UBE2Q1	-0.0503911	-0.215838	0.0608328	0.276671
ZBED5	-0.325023	0.219398	0.493957	0.274558
ANKRD13A	-0.250208	-0.172194	0.101843	0.274037
GIGYF2	-0.174959	-0.104404	0.166606	0.27101
APPL1	-0.168638	-0.0681054	0.20157	0.269676
C7orf50	-0.239032	-0.47801	-0.20947	0.26854
GOLGA5	-0.611226	-0.827877	-0.559468	0.268409
CTNNBL1	-0.00757774	-0.00176831	0.266346	0.268115
HJURP	-0.719177	-1.0148	-0.746905	0.267891
PRPF6	-0.331371	-0.623637	-0.357294	0.266343
PRPF3	-0.100588	-0.246351	0.0172289	0.26358
CDC73	-0.350337	-0.383948	-0.123337	0.260611
KANSL3	-0.0504053	-0.465098	-0.205321	0.259777
DYNC1H1	-0.0291421	-0.435466	-0.17814	0.257326
ATAD2B	-0.306859	-0.0612921	0.195603	0.256895
OS9	-0.0318381	-0.190159	0.0662886	0.256448
BAG3	-0.433934	-0.300273	-0.0441735	0.256099
RSL24D1	-0.493563	-0.492593	-0.238799	0.253793
LCOR	-0.483221	-0.790819	-0.537252	0.253567
NAT10	-0.0295877	0.0764465	0.329392	0.252945
TTC21B	-0.43138	-0.50459	-0.252432	0.252158
FAM105B	-0.464175	-0.502104	-0.250588	0.251516
ZRSR2	-0.285576	-0.107468	0.142533	0.250001
PCYT1A	-0.0574982	0.153373	0.402647	0.249274
VPS13D	-0.229077	-0.224411	0.0228675	0.247279
RPL23	-0.0348713	-0.0442077	0.197905	0.242112
TTC37	-0.518294	-0.212254	0.0293073	0.241562
AKAP13	-0.269102	-0.0649949	0.176397	0.241392
KMT2E	-0.846846	-0.987746	-0.747285	0.240462
CAB39L	-0.0530613	-0.1354	0.104595	0.239995
HSPB1	-0.866791	-0.716313	-0.476483	0.23983
TSC22D1	-0.367554	-0.386871	-0.147523	0.239348
KAT7	-0.595545	-0.37934	-0.140243	0.239096
KDM5A	-0.419594	-0.391954	-0.153059	0.238895
PPP2R5D	-0.0895114	-0.142334	0.0964976	0.238831
RANGAP1	-0.0211454	-0.157014	0.0802448	0.237258
RBM5	-0.202768	-0.116656	0.119971	0.236626
EGFR	-0.8382	-1.24858	-1.01205	0.236524
DHX40	-0.323065	-0.5484	-0.312468	0.235932
TAOK1	-0.0932794	-0.0300316	0.205127	0.235159
RTFDC1	-0.286147	-0.409306	-0.174963	0.234344
RAD23B	-0.251693	-0.337603	-0.104788	0.232815
CCDC34	-0.242362	0.107626	0.33996	0.232334
ATP5I	-0.0545523	-0.0467356	0.185382	0.232118
FNDC3B	-0.0452273	-0.158972	0.0719673	0.230939
CSNK2A3	-0.352537	-0.404274	-0.175243	0.229031
WASL	-0.814047	-0.748775	-0.519765	0.229011
BCAP31	-0.0894493	-0.259335	-0.0318474	0.227487
NPIPA1	-0.324276	0.199881	0.427038	0.227158
STAG2	-0.0920324	0.147875	0.374313	0.226437
MPP3	-0.134556	-0.259197	-0.0333436	0.225854
OSGEPL1	-0.0706518	-0.151781	0.0724326	0.224213
GARS	-0.621262	-0.735752	-0.514086	0.221666
TCEAL4	-0.352902	-0.506639	-0.285626	0.221013
NUCB2	-0.323367	-0.504728	-0.284281	0.220447
DMTF1	-0.354306	-0.36825	-0.148094	0.220156
DDX55	-0.000932563	-0.0439316	0.176122	0.220053
RGS12	-0.235249	0.299308	0.519253	0.219945
BUD31	-0.204253	-0.330234	-0.110754	0.21948
RPL7A	-0.21992	-0.235145	-0.0170887	0.218056
CCNK	-0.338891	-0.121317	0.0965	0.217817
FNTA	-0.150152	-0.284324	-0.068056	0.216268
PCMTD1	-0.264617	-0.704095	-0.488466	0.215629
TMEM60	-0.628275	-0.371322	-0.155834	0.215488
FBRS	-0.28066	-0.178601	0.0331329	0.211733
EXOSC8	-0.175668	-0.108001	0.103596	0.211596
PPIG	-0.397755	-0.156582	0.0539551	0.210538
GGNBP2	-0.176704	-0.316082	-0.106826	0.209256
HOMER1	-0.395674	-0.308848	-0.10067	0.208178
MSL1	-0.0397435	0.0355557	0.243026	0.20747
FNBP4	-0.547631	-0.490079	-0.282656	0.207423
ZRANB1	-1.06783	-1.15126	-0.943958	0.207307
CLIP1	-0.182986	-0.35624	-0.149688	0.206551
DGKD	-1.48351	-1.60707	-1.40135	0.205728
LRRC37B	-0.0653465	-0.0431264	0.16203	0.205157
CCDC9	-0.716257	-0.817331	-0.612293	0.205038
GPANK1	-0.295404	-0.205262	-0.000335531	0.204927
POLR3D	-0.694083	-0.736005	-0.531589	0.204416
BAZ2A	-0.51595	-0.262423	-0.058568	0.203855
DDIT3	-1.46869	-1.67536	-1.47244	0.202915
SWT1	-0.619396	-0.464958	-0.262438	0.20252
GNL3	-0.272842	-0.38721	-0.184944	0.202266
TAF11	-0.203612	-0.41931	-0.217745	0.201565
TET2	-0.0890372	-0.420439	-0.219081	0.201358
FNIP2	-0.919182	-0.776567	-0.575434	0.201133
UBN1	-0.245849	-0.0955098	0.105415	0.200925
KIF2C	-0.74977	-0.707649	-0.508938	0.198711
TERF1	-0.151174	0.134877	0.333362	0.198485
CDC42BPB	-0.256857	-0.419787	-0.221702	0.198085
TANC1	-0.381743	-0.107303	0.0906989	0.198001
POLK	-0.0706226	-0.162917	0.0339062	0.196824
PPP1R12A	-0.320739	-0.238009	-0.0416249	0.196384
PDHB	-0.135619	-0.211942	-0.0160052	0.195936
PPP1R15B	-0.656633	-0.574185	-0.379641	0.194544
RUFY2	-0.165069	-0.35863	-0.164709	0.193922
OTUD3	-1.23364	-1.02163	-0.828113	0.193515
ANKZF1	-0.999772	-1.18217	-0.989172	0.192994
GLOD4	-0.0984487	0.064236	0.256835	0.192599
THUMPD1	-0.0598918	-0.0307981	0.160402	0.1912
EIF3D	-0.0640983	-0.0719269	0.119013	0.19094
SHOC2	-0.0645675	0.147521	0.338108	0.190586
ERLEC1	-0.394483	-0.576017	-0.385916	0.190101
ZNF511	-0.0305961	-0.0834853	0.101724	0.185209
WBP5	-0.440165	-0.368385	-0.185519	0.182866
GOLGA2	-0.842891	-1.11372	-0.931059	0.182656
SNX13	-0.107146	0.0674348	0.247415	0.17998
RPF2	-0.172099	-0.152241	0.0259007	0.178142
NOM1	-0.0274029	0.178972	0.357056	0.178084
TFB1M	-0.0892705	-0.0932826	0.0844315	0.177714
SLC30A9	-0.268401	-0.34595	-0.168926	0.177024
ARHGEF26	-0.418486	-0.267615	-0.0917282	0.175887
RPL11	-0.218376	-0.308467	-0.133598	0.174868
NPIPA7	-0.0914683	0.0478011	0.221911	0.17411
ZKSCAN3	-0.255442	-0.375814	-0.201816	0.173999
RPS3A	-0.210657	-0.399869	-0.226446	0.173424
BEX2	-0.182751	-0.313592	-0.140356	0.173236
NBAS	-0.184611	-0.334726	-0.161497	0.173229
TACC2	-0.471817	-0.237259	-0.0648588	0.1724
ERO1LB	-0.285525	-0.196555	-0.0249951	0.17156
CCSER2	-0.033212	-0.252228	-0.0819939	0.170234
SRPK2	-0.181556	-0.122969	0.0456946	0.168664
KIAA2026	-0.515264	-0.459523	-0.292079	0.167444
TERF2IP	-0.225985	-0.219142	-0.0533935	0.165749
MRPS15	-0.0978599	-0.141917	0.0231996	0.165117
ARL6IP4	-0.210582	-0.437099	-0.272737	0.164363
SLK	-0.0314667	-0.0924658	0.0705942	0.16306
ACTN4	-0.397658	-0.182944	-0.0217932	0.161151
SRPR	-0.399483	-0.163062	-0.0033198	0.159742
CEBPG	-0.602439	-0.415216	-0.25623	0.158986
ECT2	-0.510456	-0.455654	-0.297152	0.158502
GRIPAP1	-0.029548	-0.249803	-0.092058	0.157745
MTFR1	-0.561016	-0.551382	-0.39454	0.156842
RND3	-0.353776	-0.0463118	0.109082	0.155394
GTF2F1	-0.0473049	-0.119124	0.0317408	0.150864
ARHGAP12	-0.0069058	0.183912	0.33418	0.150268
SMNDC1	-0.318232	-0.464939	-0.314946	0.149993
CCDC150	-0.0413673	-0.123301	0.0246706	0.147972
SKIL	-0.168551	-0.0640473	0.083363	0.14741
DICER1	-0.072799	0.00032033	0.147474	0.147154
YTHDC1	-0.518706	-0.633794	-0.486692	0.147103
IWS1	-0.471446	-0.360364	-0.213833	0.14653
GTSE1	-0.320334	-0.533522	-0.387198	0.146324
ZNF217	-0.958375	-0.824389	-0.678106	0.146283
KARS	-0.0811143	-0.108085	0.0368763	0.144961
AADAT	-0.215527	0.0405017	0.185376	0.144874
CHMP5	-0.308316	-0.00167594	0.142757	0.144433
GLTSCR2	-0.655849	-0.72392	-0.579501	0.144419
RPL26	-0.0261996	0.00526224	0.149149	0.143887
FBXW7	-0.635378	-0.56132	-0.417894	0.143426
FGFR1OP2	-0.568691	-0.538721	-0.395972	0.142749
MAGED1	-0.391133	-0.406958	-0.264234	0.142724
CDK12	-0.240068	-0.334853	-0.193644	0.141209
KIAA1324L	-0.371271	-0.00619406	0.134343	0.140537
STK39	-0.328667	-0.398163	-0.257737	0.140425
SNX2	-0.100306	0.177809	0.317453	0.139643
PDZD8	-0.0424858	-0.0748106	0.0645872	0.139398
ASUN	-0.14666	-0.0750987	0.0640049	0.139104
SUPT5H	-0.251278	-0.00727078	0.13178	0.139051
CEP55	-0.165228	0.108189	0.246481	0.138292
LSM14B	-0.0348624	-0.0223833	0.115679	0.138062
ENOSF1	-0.433443	-0.437935	-0.300241	0.137694
ANKIB1	-0.046064	-0.099512	0.0379641	0.137476
ZCCHC6	-0.173172	-0.247461	-0.110449	0.137012
FAM214A	-0.116069	-0.129004	0.00786469	0.136868
ATF4	-0.638147	-0.814143	-0.67749	0.136653
PPCS	-0.427583	-0.542098	-0.40605	0.136049
BUB1B	-0.245339	0.0270653	0.162713	0.135647
HSP90B1	-0.428956	-0.498961	-0.363372	0.135589
GFM1	-0.169824	-0.237234	-0.10232	0.134914
ZNF24	-0.287143	-0.124265	0.010226	0.134491
OXSR1	-0.530674	-0.435502	-0.301768	0.133734
GNAS	-0.113418	-0.116137	0.0173254	0.133462
FAM114A1	-0.236084	0.295317	0.428502	0.133185
NARS	-0.0984357	0.0373011	0.169285	0.131984
IK	-0.0901539	0.063062	0.194893	0.131831
RPL13	-0.219554	-0.584653	-0.453151	0.131502
DLG5	-0.3118	0.00615055	0.137256	0.131105
RPS24	-0.357791	-0.770416	-0.640262	0.130154
MORF4L2	-0.178931	-0.285158	-0.157282	0.127876
PSME4	-0.337066	-0.374242	-0.248167	0.126075
IFT74	-0.3633	-0.332283	-0.20645	0.125832
DNAJC8	-0.127276	-0.0439397	0.0818836	0.125823
FBL	-0.0305056	-0.239301	-0.11389	0.125411
CEP120	-0.292655	-0.308092	-0.183704	0.124388
DENND4C	-0.331856	-0.65216	-0.528117	0.124043
CDK13	-0.140172	0.013247	0.137267	0.12402
RPS11	-0.258503	-0.443502	-0.320518	0.122984
BDP1	-0.406035	-0.415248	-0.293351	0.121896
ZBTB41	-0.114611	0.128539	0.250168	0.121629
TMOD3	-0.96609	-0.930714	-0.810133	0.120581
TBC1D23	-0.507952	-0.754992	-0.636638	0.118354
KIAA1551	-0.438935	-0.423113	-0.305305	0.117808
SRSF5	-0.152959	-0.0133316	0.104266	0.117597
RNF111	-0.435842	-0.329847	-0.212518	0.117329
WASF2	-0.777956	-0.717402	-0.600171	0.117231
PACS1	-0.135198	-0.24892	-0.13279	0.116131
MPLKIP	-0.661444	-0.488992	-0.375302	0.11369
CAPN7	-0.110798	-0.076812	0.0355991	0.112411
MPC1	-0.444366	-0.545423	-0.433108	0.112315
MRPL19	-0.0885351	0.0931521	0.20531	0.112158
POC5	-0.0263112	0.0630808	0.174336	0.111255
LONRF1	-0.579806	-0.490592	-0.379649	0.110943
ZC3H15	-0.113688	-0.123385	-0.0127201	0.110665
RPS20	-0.242544	-0.312694	-0.202104	0.11059
IRF2	-0.156911	0.138838	0.24897	0.110132
MRPS35	-0.195947	-0.104395	0.00554617	0.109942
ARHGAP5	-0.357074	-0.268952	-0.159012	0.10994
CLMN	-0.245032	-0.0695395	0.0395264	0.109066
NOA1	-0.0340181	0.0190489	0.127614	0.108565
ZNF286B	-0.0805129	-0.160165	-0.0525426	0.107622
KIAA1033	-0.556935	-0.434329	-0.326796	0.107533
RPL14	-0.329013	-0.469587	-0.362085	0.107502
PPFIA1	-0.402452	-0.237478	-0.130015	0.107463
FNIP1	-0.936879	-0.889061	-0.782747	0.106314
FAM76B	-0.288601	-0.171766	-0.0660819	0.105684
CBWD2	-0.488554	-0.242448	-0.137707	0.104741
DCTN4	-0.0619014	-0.109818	-0.0054349	0.104383
MTRF1L	-0.044309	-0.0321392	0.0715053	0.103645
STAU1	-0.173686	-0.427648	-0.324808	0.10284
SPAG9	-0.208489	-0.0239517	0.0788804	0.102832
ANP32B	-0.449361	-0.46782	-0.365803	0.102017
RRM1	-0.120048	-0.353232	-0.25124	0.101992
TSC1	-0.273253	-0.135002	-0.0386531	0.0963488
SNRPD3	-0.219181	-0.381089	-0.285319	0.0957698
GTF3C3	-0.193964	-0.130608	-0.0350063	0.0956015
RALBP1	-0.0786981	-0.194533	-0.100419	0.0941138
ZMYM6	-0.666129	-0.618915	-0.525642	0.0932734
SRSF11	-0.0894622	0.0772626	0.170154	0.0928913
FBXO25	-0.217686	-0.0958589	-0.00381182	0.0920471
PWWP2A	-0.850189	-0.91027	-0.818779	0.0914916
GPX4	-0.233831	-0.390671	-0.299653	0.0910176
NONO	-0.192429	-0.356784	-0.265964	0.0908193
RPL13A	-0.271197	-0.0827626	0.00764604	0.0904087
COPB1	-0.889251	-1.02549	-0.935785	0.0897038
RAD21	-0.280716	-0.438887	-0.350852	0.0880351
ZNF764	-0.598695	-0.307691	-0.221331	0.08636
ZFYVE20	-0.242181	-0.237355	-0.151003	0.086352
POMZP3	-0.321931	-0.463844	-0.377688	0.0861555
SMIM15	-0.176047	-0.379674	-0.294766	0.0849084
YWHAE	-0.0974718	-0.170557	-0.0857262	0.0848313
LRRFIP1	-0.211	-0.133105	-0.0489231	0.0841822
SFXN1	-0.250622	-0.344903	-0.260815	0.0840875
MED15	-0.33819	-0.0846211	-0.00107278	0.0835483
PRRC2B	-0.023707	0.00156585	0.0843469	0.082781
COIL	-0.15402	-0.160837	-0.0781724	0.0826649
C5orf42	-0.55512	0.319803	0.402026	0.0822224
CCDC77	-0.174886	0.0260122	0.108176	0.0821635
MTIF3	-0.177282	-0.268104	-0.187489	0.0806152
KPNA4	-0.210595	-0.182607	-0.102422	0.080185
ATP5E	-0.102743	-0.451217	-0.371328	0.079889
NAMPTL	-0.784519	-1.1659	-1.08709	0.0788053
CENPF	-0.431613	-0.528679	-0.450439	0.07824
TAF1	-0.1516	-0.292115	-0.214579	0.0775362
PACSIN2	-1.25741	-1.13898	-1.06297	0.0760067
C17orf85	-0.211139	-0.179273	-0.104007	0.0752667
PPP1R10	-0.435303	-0.243523	-0.1687	0.0748237
ADCY6	-0.0114579	0.357364	0.432027	0.0746622
EIF2AK1	-0.351584	-0.502995	-0.428471	0.0745232
MPPE1	-0.0544347	-0.205098	-0.13095	0.0741478
SYF2	-0.249273	-0.252667	-0.178875	0.0737915
UTP14C	-0.0283655	0.00891502	0.0826053	0.0736903
RNF216	-0.199821	-0.15467	-0.0820448	0.0726249
SRRM1	-0.498922	-0.198176	-0.125748	0.0724277
KNOP1	-0.303428	-0.205831	-0.134812	0.071019
ZNF236	-0.667937	-0.334685	-0.264719	0.0699657
CEP152	-0.85354	-0.713316	-0.643844	0.0694726
VPS35	-0.0175248	-0.0676263	0.00152008	0.0691464
RPL32	-0.109469	-0.33549	-0.26648	0.0690104
ZNF281	-0.126348	-0.0371118	0.0317303	0.0688421
R3HDM2	-0.00235286	0.0563244	0.125024	0.0686992
SMC5	-0.0837685	-0.113101	-0.0448879	0.0682133
CEP250	-0.00437129	0.0544641	0.122492	0.0680276
ACTB	-0.182475	-0.34032	-0.272532	0.067788
KIF1A	-0.136208	-0.398026	-0.331221	0.0668056
PSMD4	-0.0827353	-0.360109	-0.293596	0.0665133
CCDC7	-0.082921	0.622624	0.688402	0.0657777
ACBD3	-0.535014	-0.572856	-0.507545	0.0653116
PPP2R2A	-0.999754	-1.26119	-1.19687	0.0643204
NF1	-0.0034947	0.0671321	0.131284	0.0641524
STAMBP	-0.14068	-0.516488	-0.452826	0.0636628
YEATS4	-0.114122	-0.19027	-0.126712	0.0635581
DDX17	-0.164768	-0.271519	-0.21001	0.0615093
CWF19L2	-0.485723	-0.176342	-0.115082	0.0612604
RPL7	-0.140432	-0.147567	-0.08723	0.0603373
SCFD1	-0.293509	-0.313025	-0.254017	0.0590077
NARF	-0.749653	-1.10411	-1.04531	0.0588002
SIL1	-0.596791	-0.716116	-0.6577	0.0584159
ZNF227	-0.00944021	-0.146892	-0.0885687	0.0583231
NCAPG	-0.119218	-0.172077	-0.113776	0.058301
RBM41	-0.0634997	0.276132	0.333668	0.0575364
UBR2	-0.284038	-0.159517	-0.102654	0.056863
STRN3	-0.799127	-0.704023	-0.647469	0.0565541
SPICE1	-0.833966	-0.94261	-0.886904	0.0557056
CEP63	-0.127116	-0.256416	-0.201117	0.0552988
ZNF791	-0.465089	-0.284721	-0.229557	0.0551642
ITGA6	-0.0606182	-0.212572	-0.157711	0.0548606
EPPK1	-0.243756	-0.111734	-0.0578123	0.0539212
NEDD9	-0.0467809	-0.0233366	0.0304712	0.0538078
CEP89	-0.360825	-0.221844	-0.168358	0.0534859
CKAP5	-0.247037	-0.441882	-0.388737	0.0531452
KIF5B	-0.300843	-0.387647	-0.335109	0.0525385
NEMF	-0.145031	0.00637397	0.0582439	0.05187
TUBGCP3	-0.107791	0.151113	0.202932	0.0518186
MOSPD2	-0.274267	-0.283572	-0.23229	0.0512823
THRAP3	-0.0308654	-0.0520793	-0.00232097	0.0497583
HERC1	-0.230199	-0.186856	-0.137123	0.0497326
SOCS2	-0.570378	-0.375624	-0.327169	0.0484547
TRA2A	-0.182989	-0.0984131	-0.0507	0.0477131
PPME1	-0.105651	0.135295	0.183	0.0477052
NFXL1	-0.00644834	0.356721	0.404284	0.0475635
OSBPL1A	-0.318006	-0.636409	-0.589524	0.0468849
ANKMY2	-0.241356	-0.190462	-0.143938	0.0465245
WAC	-0.107355	-0.0520169	-0.00552919	0.0464877
LSM14A	-0.148073	-0.140361	-0.0940837	0.0462778
ATP2C2	-0.0780382	-0.832503	-0.786955	0.0455482
THOC1	-0.215335	-0.14911	-0.104084	0.0450262
WDR44	-0.126434	-0.300286	-0.256325	0.043961
IP6K2	-0.250164	-0.189416	-0.145986	0.04343
SOD1	-0.0102107	-0.0734925	-0.0310107	0.0424819
RAP1B	-0.026178	-0.0227742	0.0168212	0.0395954
NDUFV2	-0.097713	0.0360753	0.0753186	0.0392434
CALR	-0.0542079	-0.169544	-0.131615	0.0379289
EAPP	-0.202134	-0.0268555	0.0105189	0.0373743
GALNT3	-0.607094	-0.693647	-0.65647	0.0371773
FRG1B	-0.107395	-0.594713	-0.55861	0.0361031
PDCD4	-0.275726	-0.431257	-0.396262	0.0349958
TMEM161B	-0.259857	-0.298436	-0.263883	0.0345531
TIGD7	-0.164376	0.370605	0.405029	0.0344237
SIPA1L2	-1.16689	-1.15661	-1.12295	0.0336664
MAP7	-0.156566	-0.0547214	-0.0211312	0.0335902
DLGAP4	-0.202025	-0.382903	-0.349532	0.0333708
BRD8	-0.55776	-0.755332	-0.722465	0.0328673
TAF1D	-0.600561	-0.385801	-0.354106	0.0316955
GPATCH11	-0.191821	0.0135292	0.0450932	0.0315639
MSANTD3	-0.20328	-0.0418064	-0.0105237	0.0312827
REST	-0.260836	-0.107428	-0.0767894	0.0306382
RAD51AP1	-0.177622	-0.00278177	0.0276762	0.030458
C12orf75	-0.0264001	0.251031	0.281146	0.0301151
TRIM4	-0.103234	0.178733	0.208527	0.0297934
FAM193B	-0.254422	-0.577631	-0.548792	0.0288393
TCF25	-0.0312009	-0.157618	-0.129921	0.0276971
MLEC	-0.133724	0.286102	0.313116	0.027014
APOPT1	-0.365289	-0.458686	-0.431715	0.0269702
BZW2	-0.0259814	-0.130375	-0.103509	0.0268659
TM9SF3	-0.224846	-0.474994	-0.448139	0.0268554
EEF2	-0.152136	-0.324462	-0.297738	0.0267236
FNBP1	-0.167988	-0.225535	-0.198895	0.0266408
CCDC43	-0.00781249	0.0176072	0.0441796	0.0265725
COL4A3BP	-0.0574834	0.057005	0.0832552	0.0262501
UBFD1	-0.0655834	-0.125337	-0.0991422	0.0261946
KDM2A	-0.214514	-0.0210004	0.00478304	0.0257834
UBE3B	-0.199383	-0.468341	-0.442647	0.0256944
THOC2	-0.390012	-0.311852	-0.286923	0.0249292
PXK	-0.120662	-0.0576534	-0.0329484	0.0247049
EPC1	-0.408405	-0.170511	-0.145994	0.0245176
SRP14	-0.1125	-0.159792	-0.135831	0.0239602
CCDC59	-0.227676	-0.0823166	-0.0588055	0.0235111
WDR45B	-1.45483	-1.59785	-1.57457	0.0232834
RBBP6	-0.0162447	0.427363	0.450206	0.0228433
MORF4L1	-0.250663	-0.0797593	-0.0572185	0.0225408
CCDC66	-0.00569805	0.53685	0.558223	0.0213728
C10orf118	-0.612293	-0.532712	-0.51135	0.0213619
ATP6V1D	-0.784349	-0.879143	-0.85793	0.0212132
ATXN2	-0.0599997	0.0903603	0.111321	0.0209611
CEP57	-0.467106	-0.161957	-0.14106	0.0208972
QKI	-0.516835	-0.362605	-0.342653	0.0199514
RPL21	-0.161474	-0.0564184	-0.0370817	0.0193366
RBM26	-0.0264173	0.238659	0.257256	0.0185968
TRIM33	-0.167344	-0.0704886	-0.0519693	0.0185193
HMMR	-0.831972	-0.922157	-0.903731	0.018426
DNAJC3	-0.134996	-0.00872535	0.00849386	0.0172192
UBAP2	-0.308074	-0.0414614	-0.0248604	0.016601
STAM	-0.686681	-0.255799	-0.240001	0.0157982
RPS17L	-0.194635	-0.103496	-0.0900947	0.0134008
HIVEP1	-0.204641	-0.218645	-0.205626	0.0130187
CWC27	-0.368628	-0.273465	-0.260588	0.0128771
SAFB2	-0.0102566	0.42069	0.433459	0.0127695
SECISBP2L	-0.237128	-0.278666	-0.265912	0.012754
GAPVD1	-0.22573	0.0745143	0.0864281	0.0119138
SASS6	-0.0475826	0.00079282	0.0125835	0.0117907
TTC6	-1.16825	-0.182847	-0.171345	0.0115025
ANKRD36C	-0.636664	0.433486	0.444738	0.011252
CLSTN1	-0.433261	-0.665976	-0.654789	0.011187
PFDN1	-0.110341	-0.0455837	-0.0347217	0.010862
UVRAG	-0.166199	-0.0438909	-0.0333998	0.010491
IRF2BP2	-1.13375	-1.17808	-1.16858	0.00950244
RPS17	-0.536547	-0.090199	-0.0812546	0.00894445
MITD1	-0.264313	-0.418367	-0.409786	0.00858076
SAFB	-0.045403	0.314412	0.3225	0.00808761
BAG5	-0.232394	-0.188281	-0.180439	0.0078417
HNRNPH1	-0.172027	0.113793	0.120995	0.00720126
PRDM15	-0.202235	-0.135804	-0.129574	0.0062296
CCP110	-0.939839	-0.590652	-0.584521	0.00613071
FAN1	-0.0243827	-0.210935	-0.204997	0.00593873
HMGN1	-0.0067541	0.302391	0.307663	0.00527137
TIA1	-0.129618	0.192225	0.197464	0.00523891
RPRD2	-0.34444	-0.223341	-0.218274	0.00506671
CCDC107	-0.483879	-0.41666	-0.412465	0.00419496
RBMX2	-0.0634131	-0.0680425	-0.0639858	0.00405672
PIR	-0.674481	-0.748496	-0.744852	0.00364474
RPL37	-0.250784	-0.399338	-0.395866	0.00347255
CTAGE4	-0.0564676	-0.246925	-0.243535	0.00338951
SARS	-0.389792	-0.375193	-0.372787	0.0024069
ZNF644	-0.290832	-0.0940733	-0.0917234	0.00234992
LIG3	-0.2235	-0.079451	-0.0775575	0.00189353
UBR5	-0.189237	-0.23143	-0.229764	0.00166569
GPCPD1	-0.994265	-1.21118	-1.20971	0.00146954
P4HA1	-1.16982	-1.36203	-1.36069	0.00134792
CIR1	-0.807548	-0.811524	-0.810227	0.00129717
AR	-0.0790184	0.229686	0.230454	0.000768027
BIRC6	-0.1856	-0.049658	-0.0493028	0.000355264

## Sheet: LNCaP95 CDS 572 QII genes
LNCaP95 CDS QII genes
Gene ID	logFC_Exons_RNAcounts_LNCaP95	logFC_ThreePrimeUTR_PACcounts_LNCaP95	logFC_CDS_PACcounts_LNCaP95	PAC-score
NEBL	0.216112	-0.487563	1.5503	2.03787
GRK4	0.683988	0.136762	2.06323	1.92646
RNPC3	0.780403	-1.17331	0.750518	1.92383
CSTF3	1.36563	0.068166	1.70219	1.63402
UTP15	0.119341	-0.518765	1.03947	1.55824
GART	0.480446	-0.0548402	1.48088	1.53572
CDKL3	1.09938	2.00248	3.46153	1.45905
UBXN2A	0.657368	0.296632	1.71998	1.42335
OXNAD1	0.0523594	-0.901247	0.441186	1.34243
SPA17	1.39888	-0.110703	1.18909	1.29979
NFATC2IP	0.467467	0.0775267	1.37012	1.29259
OTUD7B	0.339648	0.221841	1.41785	1.19601
CAMSAP1	0.0927236	0.0272129	1.20922	1.18201
NOC3L	0.25116	-0.441919	0.727134	1.16905
EHMT2	0.0121302	-0.221053	0.913953	1.13501
UGGT2	0.451973	-0.19707	0.879404	1.07647
FRS2	0.0491496	0.125365	1.19552	1.07016
POLR3G	0.570585	-0.534391	0.528418	1.06281
FAM50A	0.184197	0.177247	1.23618	1.05893
RNF219	0.191766	0.148481	1.18187	1.03339
RPS6KA5	0.179704	0.785431	1.79379	1.00836
UGT2B15	0.0375043	0.764412	1.76584	1.00142
NCAPH	0.183831	0.185567	1.18695	1.00138
SMARCB1	0.0256068	-0.187121	0.795093	0.982214
DNAH14	0.0551653	-1.00741	-0.0389351	0.968476
IFRD2	0.430736	0.60768	1.5742	0.966523
NRP1	1.96109	1.42986	2.37802	0.94816
HEATR1	0.37304	-0.20974	0.737019	0.946759
ZNF684	0.0310902	-0.136114	0.797726	0.93384
MYO10	0.265969	-0.224281	0.708863	0.933143
SH3D19	0.324816	0.243282	1.17164	0.928357
NSUN2	0.408755	0.38912	1.31478	0.925658
TIPRL	0.038681	0.0800808	0.993459	0.913378
TSTD2	0.333666	0.285	1.18786	0.902858
TRIP4	0.42308	0.0536293	0.922488	0.868858
NUFIP1	0.637048	0.635249	1.47984	0.84459
ZNF485	0.370581	-0.501304	0.33627	0.837574
BCL2L13	0.0124823	-0.174275	0.662815	0.837089
ANAPC4	0.0867155	-0.25039	0.578395	0.828785
MDM1	0.280411	-0.416172	0.411452	0.827624
MLTK	0.126685	0.0962779	0.91856	0.822282
ZNF273	0.143091	-0.0496355	0.772332	0.821968
KIAA2022	0.760012	0.712139	1.52361	0.811468
FAM178A	0.817276	0.325872	1.13006	0.80419
IFNAR1	0.260935	-0.297461	0.488303	0.785764
EWSR1	0.398623	0.190091	0.971145	0.781054
NBPF15	0.0362035	0.169501	0.946309	0.776808
MYBBP1A	0.306309	0.360135	1.13644	0.776305
PUS7L	0.527015	0.0416796	0.815852	0.774172
PAPOLA	0.466019	-0.0542295	0.712648	0.766877
SCLT1	0.252233	0.00574529	0.761644	0.755898
DDX46	0.279181	0.0123154	0.76749	0.755174
STIM2	1.46781	1.39023	2.14434	0.754117
GABPB2	0.204908	0.150735	0.896509	0.745774
MKLN1	0.231782	0.250291	0.976934	0.726642
TBCD	0.286311	-0.0470185	0.678893	0.725911
PPA2	0.0706865	0.217985	0.93593	0.717946
APP	0.0587534	0.0280913	0.742811	0.71472
CBWD1	0.118156	-0.0635671	0.646593	0.71016
PAK1	0.0108352	-0.706024	-0.000705865	0.705318
ISCU	0.121257	0.386523	1.09098	0.704455
SMAD1	0.310819	-0.384474	0.313487	0.697962
GNL3L	0.391299	0.0147751	0.712549	0.697774
CPSF3	0.258283	0.299686	0.990004	0.690318
OLA1	0.138201	0.19353	0.875934	0.682404
CLOCK	0.0916164	-0.156155	0.520963	0.677119
ABCF1	0.283114	-0.0630566	0.603935	0.666992
DCLRE1C	0.674844	0.516536	1.17937	0.662834
SMKR1	0.756668	0.670623	1.33034	0.659717
SLC23A2	0.286804	-0.00563072	0.649271	0.654901
MAP4K4	0.465799	0.377328	1.02856	0.651231
GLRX2	0.612022	0.554449	1.20308	0.648631
FUBP1	0.130062	-0.557533	0.0895131	0.647047
ARHGAP39	0.821267	0.435837	1.07715	0.641314
PHF2	0.13752	-0.319417	0.32042	0.639837
ARSK	0.540327	0.286928	0.924089	0.637162
MND1	0.434726	0.062469	0.699117	0.636648
NDUFV3	0.0853573	-0.152066	0.481167	0.633233
ZNF800	0.288081	-0.0584739	0.572595	0.631069
FBF1	0.0403059	-0.203255	0.419677	0.622932
SLC12A2	0.603846	0.570476	1.19308	0.622606
ZNF318	0.214415	-0.146932	0.474393	0.621325
ERCC6L2	0.0379832	0.131374	0.752482	0.621107
LRP6	0.114311	0.0240043	0.640039	0.616035
SZRD1	0.0617533	0.155087	0.768907	0.61382
CLYBL	0.080405	-0.535413	0.075145	0.610558
TIGD6	0.0540637	0.180022	0.788782	0.60876
NBPF9	0.489582	0.151096	0.756165	0.605069
MYO9A	0.271111	0.286619	0.890126	0.603507
VPS13C	0.313717	-0.546893	0.0545154	0.601408
CNTLN	0.205026	0.160784	0.758289	0.597506
HADHA	0.123244	-0.390308	0.200475	0.590783
NUP107	0.198444	0.0705599	0.660085	0.589525
TRIM44	0.143809	0.417337	1.00416	0.586826
PTBP2	0.0158695	0.171889	0.746013	0.574124
ALAS1	0.126131	0.164379	0.734641	0.570262
NPHP1	0.234467	-0.634845	-0.0734662	0.561379
STIP1	0.511498	0.639269	1.20038	0.561109
FAM32A	0.155257	0.0964203	0.65647	0.56005
NETO2	1.05951	1.03744	1.58902	0.551586
MNS1	0.423539	-0.104084	0.439377	0.543461
PTPN2	0.265916	0.491663	1.03312	0.541458
CCDC50	0.0136984	-0.640895	-0.100251	0.540644
TOPBP1	0.294326	0.00821225	0.548263	0.540051
ASRGL1	0.246714	-0.280573	0.253127	0.5337
EIF2B5	0.478085	0.209813	0.739482	0.529668
TACO1	0.00971133	-0.487765	0.0353209	0.523086
SLC25A24	0.348649	0.296022	0.813987	0.517965
PPP1R21	0.0016112	-0.529269	-0.0158876	0.513382
TRNT1	0.279576	-0.148598	0.364445	0.513043
ZCWPW1	1.5502	1.01985	1.53256	0.512711
MKI67	0.0407697	-0.4655	0.0458224	0.511323
NAA60	0.572155	0.475948	0.986937	0.510989
PRKAR2B	0.110471	-0.287919	0.222609	0.510528
POLR3B	0.96918	0.66496	1.1754	0.510439
FUT8	0.461475	0.330573	0.837847	0.507275
USP6NL	0.34429	0.36647	0.872397	0.505927
EPC2	0.122152	-0.800737	-0.295154	0.505583
MTOR	0.144667	0.0414084	0.543256	0.501848
ALPK3	0.442044	0.86493	1.36622	0.501287
CCDC117	0.150401	0.386141	0.881525	0.495384
FZD6	0.35742	0.339261	0.834442	0.495181
SETMAR	0.455089	0.0433459	0.533334	0.489988
LRP8	0.689268	0.780743	1.26952	0.488774
CXorf23	0.1682	0.0700065	0.558176	0.488169
EXPH5	0.0440938	0.00402022	0.490465	0.486445
ZNF106	0.228694	0.197195	0.683533	0.486338
SLMAP	0.05211	0.0250778	0.510899	0.485821
FAM35A	0.0248121	0.14477	0.630181	0.485411
OTUD6B	0.0180197	-0.220621	0.264652	0.485273
UBE2Q2	0.387838	0.183595	0.665642	0.482047
RCN1	0.263136	0.190332	0.669962	0.479631
HSP90AB1	0.125605	0.0831738	0.552427	0.469253
MCM3	1.13252	0.975354	1.44021	0.464857
AGAP4	0.0518163	-0.320557	0.140168	0.460725
PCNX	0.613399	0.350022	0.810045	0.460023
HMGN5	0.575223	0.565736	1.02004	0.454306
ZC4H2	0.38247	0.80938	1.26044	0.451061
SESN3	0.524912	0.467105	0.917498	0.450393
EEFSEC	0.192696	-0.0833053	0.365613	0.448918
DCAF5	0.10091	0.299757	0.742917	0.44316
TBC1D30	0.209744	-0.0845374	0.357435	0.441972
SH3RF3	0.707821	0.258137	0.700045	0.441908
ZNF507	0.0667057	0.12179	0.560889	0.439099
TTC31	0.11279	0.353909	0.792894	0.438985
NRIP1	0.671668	0.369198	0.802828	0.43363
MIPOL1	0.187008	0.682096	1.10945	0.427356
ANP32A	0.240341	0.386075	0.812018	0.425943
NBPF16	0.168826	0.170398	0.595627	0.425229
VAMP4	0.0543937	-0.508648	-0.0891735	0.419474
PYGO1	0.397465	0.397879	0.816137	0.418258
ARGLU1	0.0715158	-0.112463	0.305388	0.417852
CCDC15	0.0907774	-0.402652	0.0149656	0.417617
TRMT10C	0.393051	0.420251	0.836654	0.416403
C1QBP	0.198017	0.507144	0.922638	0.415494
TLN1	0.104285	-0.0718522	0.341318	0.41317
SNRPD1	0.261465	0.191994	0.603638	0.411644
TRMT13	0.248797	0.140694	0.547941	0.407247
PLS1	0.354205	0.391975	0.797847	0.405872
LAD1	1.02235	1.03829	1.44366	0.405375
SNRK	0.213709	0.143923	0.540744	0.396821
DNAJC2	0.265053	0.218397	0.612916	0.394519
GPALPP1	0.187926	0.26272	0.657072	0.394353
ZNF518B	0.0824451	0.17071	0.564107	0.393397
COG4	0.388347	0.25949	0.652404	0.392914
ZNF276	0.770177	0.641622	1.0316	0.389973
WAPAL	0.202385	-0.0104685	0.378872	0.389341
PSIP1	0.0896634	-0.12565	0.262199	0.387849
BAZ1B	0.301442	0.296707	0.683578	0.386871
KIF2A	0.160594	-0.0687824	0.316183	0.384965
PPT1	0.297472	0.298708	0.676988	0.37828
RPS6KC1	0.118431	-0.164796	0.21253	0.377326
SIN3B	0.161896	0.0123773	0.388567	0.37619
ZCCHC10	0.602866	-0.185092	0.191084	0.376176
GALNT1	0.548446	0.426064	0.801782	0.375719
CCT6A	0.658364	0.803953	1.17473	0.370774
CEP104	0.218679	0.137111	0.507461	0.370351
FBXO9	0.511678	0.486448	0.856275	0.369827
ZNF35	0.0141818	0.843271	1.21013	0.366854
LAP3	0.200492	0.171171	0.535362	0.364191
TRMT44	0.174247	-0.21201	0.150536	0.362546
MLH3	0.0398339	-0.317425	0.0428129	0.360237
HDGF	0.00154308	0.148965	0.507524	0.358559
MRAS	1.03048	0.852022	1.20756	0.355534
PVRL3	0.57387	0.133212	0.488653	0.355441
MPRIP	0.0697497	0.0711771	0.425218	0.354041
VRK1	0.410395	0.288474	0.641235	0.35276
WDR36	0.432687	0.483597	0.833415	0.349818
NPLOC4	0.352558	0.283391	0.632942	0.349551
SRPK1	1.08166	0.805534	1.15458	0.349042
METTL8	0.616834	0.463953	0.811585	0.347631
PDCD11	0.66093	0.762029	1.10802	0.34599
MRPS28	0.091543	0.0494517	0.393966	0.344514
ZNF611	0.125091	-0.402543	-0.0603247	0.342219
SNX29	0.0905069	-0.203146	0.137697	0.340843
ZMPSTE24	0.888451	0.932343	1.27164	0.339299
DENR	0.0589386	0.196212	0.534958	0.338746
NBPF1	0.754884	1.33973	1.67574	0.336006
TAOK3	0.0904763	0.0212036	0.354163	0.332959
C1orf116	0.678801	0.778705	1.10956	0.330851
CEP85L	0.303959	0.747306	1.0765	0.329192
TCTN1	0.375841	-0.0453942	0.280615	0.326009
ST6GALNAC1	0.0300268	-0.604359	-0.278705	0.325654
MSANTD2	0.163435	0.328813	0.653956	0.325143
HNRNPM	0.81374	0.816315	1.14026	0.323943
CEP135	0.472929	0.598044	0.917701	0.319658
MAPKAP1	0.665665	0.446388	0.764731	0.318343
ARIH2	0.400558	0.274739	0.587723	0.312984
WBP11	0.0294786	0.0323524	0.345322	0.312969
PTPN11	0.0650792	0.0777029	0.389738	0.312035
NANP	0.0481487	0.197682	0.5091	0.311418
DDX52	0.535704	1.04832	1.35807	0.30975
DNAJB11	0.0850407	0.113314	0.421016	0.307703
CDC37	0.259141	0.348447	0.655082	0.306635
EIF3C	0.40174	-0.285808	0.0204506	0.306259
ALKBH2	0.213379	0.538892	0.844325	0.305433
MYCBP	0.363025	0.0806465	0.385924	0.305278
ING5	0.106702	-0.242883	0.0608161	0.303699
ITPR2	0.556344	0.53056	0.829942	0.299381
DDX5	0.190475	0.242781	0.541761	0.29898
KIAA0232	0.107437	0.0557599	0.352625	0.296865
EXTL2	0.663372	0.895271	1.18931	0.294034
EIF4E2	0.149089	-0.707535	-0.415654	0.291881
ZNF600	0.0237945	-0.235919	0.0558806	0.2918
RP9	0.308809	0.202354	0.493045	0.29069
ZNF652	0.0796509	-0.119284	0.169353	0.288637
PPAT	0.181139	0.0814594	0.3698	0.288341
ANAPC5	0.329918	0.392498	0.680822	0.288325
EIF3J	0.13069	0.0311038	0.318467	0.287363
AP3D1	0.0562875	0.197976	0.482718	0.284743
VTI1A	0.0565657	0.707174	0.991847	0.284673
CCDC112	0.278902	-0.0965915	0.187626	0.284217
EIF3M	0.325711	0.450722	0.732822	0.2821
UPF3A	0.387827	0.782269	1.06435	0.282083
PARN	0.214295	0.0481247	0.327449	0.279324
DDX19A	0.0843052	-0.154543	0.122212	0.276756
HIRA	0.656782	0.720894	0.994312	0.273418
ROCK1	0.118069	-0.0329268	0.238686	0.271613
SEC11C	0.720412	1.01659	1.28627	0.269679
KIF1B	0.314446	0.137845	0.406059	0.268214
MRPS33	0.0115283	-0.11835	0.149444	0.267794
IRAK4	0.624149	0.418543	0.686274	0.267731
SDCCAG8	0.399993	0.406438	0.674009	0.26757
AGPAT3	0.302842	0.135527	0.396968	0.261441
PHF14	0.692674	0.910595	1.17065	0.260059
GTF2H2	0.208712	-0.185177	0.0745583	0.259735
ICA1	0.106537	0.207167	0.466104	0.258937
FKBP11	0.178102	0.165749	0.424272	0.258524
AP1B1	0.253401	0.0349311	0.29182	0.256888
RCAN3	0.499435	0.321856	0.578442	0.256586
EIF3A	0.382271	0.442173	0.697753	0.25558
PARP4	0.099397	0.0654382	0.320756	0.255318
EEF1B2	0.179865	0.170883	0.423365	0.252482
PIK3R3	0.543446	0.675623	0.927905	0.252282
MFN1	0.00191646	0.0385537	0.290209	0.251655
PHIP	0.0827763	-0.0861282	0.164309	0.250437
DUS1L	0.0286819	-0.212621	0.0375323	0.250154
RAI14	0.294695	0.0133268	0.263017	0.24969
LAS1L	0.196102	0.171244	0.416376	0.245132
PARP9	0.803487	1.07721	1.32154	0.244335
NAV1	0.589001	0.350098	0.591572	0.241473
CCDC113	0.506339	0.572169	0.813032	0.240862
TMX3	0.152211	0.135953	0.37525	0.239297
RANBP2	0.442767	0.664073	0.902411	0.238338
CHD6	0.0163712	-0.389351	-0.15388	0.235471
KAT6A	0.144826	0.255302	0.489697	0.234395
ANKLE2	0.125895	-0.0676932	0.164613	0.232306
CHORDC1	0.549023	0.759835	0.990858	0.231023
L3MBTL3	0.30322	0.116243	0.345046	0.228803
GCFC2	0.19611	0.731778	0.959695	0.227917
ZNF462	0.652044	0.603013	0.829819	0.226806
AMOT	0.506664	0.678805	0.904141	0.225336
EIF4E	0.390488	0.256549	0.481192	0.224643
LIG1	0.106349	0.000180164	0.224237	0.224057
IRAK1	0.37493	0.302443	0.526128	0.223686
ZNF354A	0.223932	0.267039	0.490566	0.223528
AGFG1	0.297569	0.354362	0.575258	0.220896
ZNF770	0.0444305	-0.121315	0.0990421	0.220357
COQ2	0.19084	-0.13628	0.0840451	0.220325
RRP8	0.181959	0.232266	0.451453	0.219187
SRBD1	0.384755	0.196366	0.414968	0.218602
R3HCC1L	0.0543931	-0.258349	-0.0421488	0.2162
FMNL2	0.302048	0.33741	0.553031	0.215621
CBWD6	0.0879985	-0.238069	-0.0233895	0.214679
NUP85	0.472076	0.182965	0.397448	0.214483
NOP16	0.325127	0.352481	0.56539	0.212909
PSMD2	0.218893	-0.131966	0.0781396	0.210106
WDR43	0.255796	0.39225	0.602146	0.209897
AGAP5	0.823172	-0.126736	0.0829389	0.209675
RIPK1	0.509659	0.598589	0.805573	0.206985
KIAA0753	0.0710322	0.121498	0.327976	0.206478
EIF4G3	0.286136	0.310787	0.515895	0.205107
INTU	0.0755492	0.27629	0.479989	0.203699
ENOX1	0.752424	0.462051	0.665083	0.203032
CCDC125	0.0845601	-0.195747	0.00728129	0.203029
CENPU	0.0655625	-0.0883735	0.113994	0.202368
FKBP5	0.000674069	-0.117271	0.0850895	0.202361
LRRC47	0.327621	0.227941	0.429888	0.201947
MAP7D2	0.020845	1.13504	1.33643	0.201392
DZIP1L	0.0976865	0.438676	0.639923	0.201247
ILF3	0.254137	-0.357715	-0.156471	0.201243
MARCH8	0.231727	0.278804	0.477809	0.199005
RFXAP	0.295833	0.176526	0.375445	0.198919
TMX4	0.554831	0.297128	0.495292	0.198164
PDE3B	0.72388	0.883721	1.08104	0.197318
SMARCC1	0.0352731	0.0412247	0.235786	0.194562
UBP1	0.240764	0.239324	0.433685	0.194361
SPEN	0.307661	0.040785	0.234862	0.194077
SPECC1	0.415418	0.0540091	0.247882	0.193873
ZFHX4	0.207963	0.253965	0.447088	0.193124
QRSL1	0.393905	0.206688	0.397744	0.191056
HPS5	0.0629689	0.0691396	0.257057	0.187918
ZNHIT6	0.276187	0.289066	0.476379	0.187313
KIF13A	0.253584	0.111128	0.29827	0.187142
MRPL21	0.201488	0.223354	0.409394	0.186039
NSA2	0.136168	-0.0159428	0.169936	0.185878
SFPQ	0.373013	0.473271	0.656762	0.183491
PSMD1	0.367614	0.380888	0.563435	0.182547
PSMC1	0.0510062	-0.287027	-0.104835	0.182192
PDAP1	0.0504246	0.491417	0.673336	0.181919
NUDCD3	0.154435	-0.167769	0.0140149	0.181784
ITSN1	0.489898	0.560886	0.742293	0.181407
BLM	0.724515	0.595603	0.776953	0.18135
IPO7	0.211018	0.302435	0.483052	0.180617
HSD17B4	0.00505502	0.16045	0.34085	0.180401
IQCB1	0.629787	0.673313	0.852991	0.179679
MDC1	0.0711075	0.489125	0.668108	0.178983
PPP1R7	0.394948	0.365797	0.544679	0.178882
C9orf78	0.300001	0.334342	0.512861	0.178519
TCOF1	0.75	0.866486	1.04446	0.177979
STK33	0.401285	0.727771	0.902676	0.174904
HOOK1	0.181102	-0.0863574	0.0882906	0.174648
CDV3	0.122319	-0.0762553	0.0972869	0.173542
RPAP3	0.0526462	-0.184579	-0.0114983	0.173081
IPO8	0.247869	0.0702604	0.242332	0.172072
MAK16	0.722873	0.830487	1.00244	0.171952
NSL1	0.421846	0.678378	0.84977	0.171392
PCNP	0.114602	-0.0424554	0.128667	0.171122
PTPN1	0.118433	0.0805862	0.250456	0.16987
UTP6	0.358639	0.583991	0.753666	0.169675
ZBTB38	0.602416	0.464997	0.634295	0.169298
TNIK	0.0578415	0.348105	0.516302	0.168197
RGAG4	0.375559	0.627126	0.792411	0.165285
USF2	0.110375	0.458917	0.623767	0.164851
RECQL	0.168139	-0.0657958	0.0987659	0.164562
TCEAL1	0.105794	0.163945	0.328418	0.164473
SCO1	0.0397446	-0.150378	0.0140386	0.164416
FANCI	0.0825813	-0.182194	-0.0184452	0.163749
IGF2BP3	0.0333138	0.00187924	0.165402	0.163523
EIF2B4	0.0250248	0.39377	0.556981	0.163211
FAM204A	0.324236	0.324771	0.48653	0.161759
TDG	0.179418	0.0303183	0.189872	0.159553
GOLIM4	0.462086	0.504709	0.663733	0.159023
C1orf35	0.0749146	0.195201	0.353653	0.158451
HERC2	0.421866	0.413763	0.572159	0.158396
C12orf45	0.613603	0.410131	0.567	0.156868
CCT5	0.510092	0.58942	0.745912	0.156492
TMEM97	0.645339	0.52238	0.677142	0.154762
LACTB2	0.474627	0.704951	0.859376	0.154425
ITGB3BP	0.0948448	-0.246603	-0.0926859	0.153917
PARP1	0.305711	0.442437	0.595865	0.153428
TUBGCP5	0.591494	0.249844	0.402854	0.153009
SSX2IP	0.405557	0.125096	0.275905	0.150809
DDX54	0.429745	0.102396	0.252919	0.150523
KDM1A	0.100326	-0.0674046	0.0820743	0.149479
PINX1	0.925087	0.621449	0.769915	0.148466
NCL	0.516912	0.774101	0.922269	0.148169
ASAP1	0.297921	0.394946	0.54296	0.148014
PHLPP1	0.20846	0.0925979	0.238626	0.146028
CCDC132	0.0875621	-0.165195	-0.0197863	0.145409
AIMP1	0.0189722	-0.0934065	0.0511695	0.144576
HNRNPDL	0.423154	0.580242	0.724808	0.144565
SIN3A	0.178089	-0.0345315	0.109357	0.143889
KLHL23	0.604172	0.80895	0.952821	0.143871
SEPT11	0.148484	0.0326989	0.176211	0.143512
U2AF1	0.359849	0.573956	0.716284	0.142328
MAP2	0.480053	0.465438	0.607555	0.142116
UBE2J2	0.480363	0.24709	0.38756	0.14047
FAM208B	0.572856	0.469751	0.610081	0.14033
PMS1	0.448499	0.76068	0.900699	0.140019
OXR1	0.0603936	0.335074	0.474656	0.139581
CLTA	0.169119	0.380676	0.520178	0.139502
NPM1	0.157895	-0.0172961	0.120864	0.13816
POLA1	0.833917	0.771435	0.907344	0.13591
USP47	0.234861	0.225457	0.361339	0.135883
PPM1G	0.808799	0.940409	1.07609	0.135684
ZFP90	0.272403	0.390121	0.524529	0.134408
APC	0.433346	0.307609	0.441755	0.134146
PTMA	0.1541	0.30337	0.437393	0.134023
FAM192A	0.177461	0.12475	0.258633	0.133883
SSRP1	0.0232497	-0.103796	0.0298219	0.133618
IGF2R	0.258592	0.271196	0.404378	0.133182
EPB41	0.177989	0.036876	0.169573	0.132697
PPM1K	0.0212826	-0.207214	-0.0749242	0.13229
SMC6	0.308863	0.239922	0.369572	0.129651
GTF2H2C	0.163442	-0.257366	-0.128016	0.129349
ZCCHC7	0.110261	0.0622148	0.189701	0.127486
RHOQ	0.322092	0.295095	0.42252	0.127425
BRD3	0.165327	0.0554815	0.179988	0.124506
NIFK	0.700483	0.612658	0.735925	0.123267
MSL3	0.912002	0.960521	1.0835	0.122977
ST7	0.695825	1.09691	1.21955	0.122638
ARHGAP18	0.444026	0.112472	0.234272	0.1218
RABEP1	0.39139	0.383972	0.503858	0.119886
UTP3	0.0124696	-0.0888532	0.0300755	0.118929
TP53BP1	0.0276852	-0.200949	-0.0820841	0.118865
ZC3HAV1	0.256166	0.319273	0.436855	0.117581
PPP2R5C	0.224954	-0.515166	-0.398195	0.116971
WDR33	0.54971	1.30399	1.42074	0.116751
CBWD5	0.0380923	-0.305676	-0.189758	0.115918
ZMYND11	0.410809	0.473984	0.588916	0.114932
LSG1	0.471327	0.600799	0.715306	0.114507
API5	0.147765	0.272044	0.386217	0.114174
VPS41	0.163493	0.19316	0.306939	0.113779
SMEK2	0.0739683	0.266835	0.380074	0.113239
NOP56	0.822835	1.13957	1.25222	0.112655
KAT2B	0.233532	0.537895	0.650462	0.112567
ZDHHC3	0.227673	0.368417	0.480578	0.112162
PSTPIP2	0.348426	0.556076	0.667584	0.111507
THUMPD3	0.0533635	-0.239987	-0.130229	0.109758
SP1	0.00251276	0.144199	0.252857	0.108658
ABCC5	0.491221	0.716645	0.824776	0.108131
NOMO1	0.171033	-0.196276	-0.0891615	0.107114
CDC16	0.0935735	0.254583	0.361634	0.107051
FRYL	0.187293	0.0934738	0.200265	0.106791
FAF2	0.0222946	0.208589	0.315121	0.106532
TSR1	0.223065	0.554609	0.659535	0.104925
KIF1C	0.31941	0.410509	0.514508	0.104
CCT8	0.0625589	0.275215	0.37551	0.100296
HNRNPA1	0.191236	0.256354	0.354494	0.0981408
DST	0.372768	0.623274	0.721407	0.0981335
SEPT6	0.195623	0.181257	0.278862	0.097605
ICT1	0.26038	0.049309	0.146591	0.097282
EP400	0.158376	0.215911	0.312651	0.0967399
ZZZ3	0.263967	0.102531	0.197915	0.0953838
MCM3AP	0.0758202	-0.174271	-0.0801312	0.0941393
SUPT16H	0.227423	0.285894	0.377965	0.0920702
NEK3	0.062394	0.192567	0.28234	0.0897735
VPS36	0.443905	0.328742	0.417824	0.0890822
MGAT5	0.440386	0.580749	0.669682	0.088933
GLO1	0.263188	0.331204	0.419462	0.0882577
DAPL1	0.0995243	-0.0335545	0.0545508	0.0881053
SCAF11	0.0798692	-0.0371841	0.0507901	0.0879743
ARPC5L	0.432251	0.694704	0.782423	0.0877188
CBX5	0.655211	1.30688	1.39431	0.0874273
HNRNPAB	0.797711	1.00319	1.08973	0.0865409
RBM17	0.302939	0.456543	0.542672	0.0861298
TADA2A	0.437811	0.22708	0.313066	0.0859868
ASCC3	0.620245	0.136291	0.221459	0.0851686
CWC15	0.411006	0.500345	0.585136	0.0847918
EPCAM	0.169616	0.590989	0.674107	0.0831179
HAT1	0.208065	0.376399	0.459238	0.0828393
USP27X	0.00171771	0.0507719	0.133395	0.0826228
CLPTM1L	0.491847	0.648577	0.730858	0.082281
PPP2R3A	0.294984	0.581555	0.663761	0.0822059
NF2	0.293915	0.477817	0.558903	0.0810863
NBPF10	0.212128	0.550936	0.631146	0.0802101
DNM1L	0.180756	-0.00847294	0.0716009	0.0800738
DDX24	0.107446	-0.0682918	0.00998984	0.0782816
USP1	0.221518	0.222659	0.300816	0.0781575
WWOX	0.514126	-0.279206	-0.202002	0.0772041
NRDE2	0.214571	0.17547	0.252427	0.0769567
TIMM21	0.458371	0.43768	0.512301	0.0746211
DNAJC17	0.0458737	0.0356872	0.110196	0.0745091
KIAA1841	0.0530425	0.550333	0.624683	0.0743501
MFAP1	0.0941364	0.155147	0.229419	0.0742713
PKIB	0.472199	0.535383	0.609541	0.0741583
LMBRD2	0.342818	0.465082	0.53899	0.0739078
APBB1	0.397284	0.12192	0.194137	0.0722169
AIFM1	0.316386	-0.0508415	0.0197938	0.0706353
PA2G4	0.496455	0.265781	0.335473	0.0696918
ARHGEF12	0.208498	-0.0760134	-0.00648847	0.0695249
KCNN2	1.02609	1.38833	1.45767	0.069336
HMGB3	0.522032	0.597624	0.665761	0.0681374
ZMYM4	0.88409	0.827956	0.89502	0.0670641
NOP14	0.624521	0.724058	0.79112	0.0670622
AGAP8	0.296404	-0.213469	-0.147403	0.0660668
NANS	0.0157099	-0.0391712	0.0261512	0.0653224
IKBIP	0.222917	-0.0781372	-0.0128706	0.0652666
NBPF20	0.611922	0.462658	0.526572	0.0639142
NEK4	0.020523	0.431955	0.49585	0.0638946
ZNF131	0.163876	0.405248	0.469086	0.0638378
CHAF1A	0.557723	1.23208	1.29485	0.0627768
MAGI3	0.601526	0.798841	0.86045	0.0616093
TTC1	0.440551	0.431288	0.492759	0.0614707
ZC3H14	0.604031	0.930514	0.991356	0.060842
FANCD2	0.223737	0.261364	0.322106	0.0607423
GTF2H1	0.011481	0.711539	0.770043	0.0585041
MCUR1	0.256591	0.0153797	0.0736162	0.0582365
UTP14A	0.365756	0.638823	0.695989	0.057166
CAAP1	0.0863345	0.00686139	0.0639339	0.0570725
PIGW	0.695003	0.901336	0.956995	0.0556591
TXNIP	1.13942	1.19907	1.25461	0.0555432
AATF	0.452446	0.538245	0.593578	0.0553331
GBF1	0.0804151	-0.126016	-0.0712866	0.0547295
ATRIP	0.467598	0.340815	0.395002	0.0541873
ATIC	0.23904	0.0072586	0.0604767	0.0532181
BCAP29	0.0562819	-0.220726	-0.167597	0.0531296
AFG3L2	0.166441	0.228478	0.279703	0.051225
CCDC137	0.669831	0.612368	0.663313	0.0509452
ELL2	0.226296	0.3498	0.399956	0.0501565
TRIM24	0.407051	0.337315	0.386728	0.0494127
TDRD3	0.494452	0.763587	0.812177	0.0485895
SAP30BP	0.11991	0.252113	0.300009	0.0478958
STAG1	0.531689	0.614665	0.662217	0.0475518
MACF1	0.159147	0.254558	0.302061	0.0475027
LARP1	0.153142	0.332913	0.379984	0.0470707
SMG1	0.0580683	-0.152789	-0.106783	0.0460058
CDC6	0.896973	0.98175	1.0267	0.0449482
RTKN2	0.28496	-0.118646	-0.0743418	0.0443044
NOMO3	0.172379	-0.183875	-0.139911	0.0439636
PELP1	0.0492559	0.484029	0.527583	0.0435532
MAPK9	0.465886	0.744163	0.787575	0.0434119
VPS4B	0.131945	-0.0186345	0.0237434	0.0423779
EZH2	0.54143	0.895175	0.935847	0.0406718
GTF3C1	0.20421	0.24483	0.285413	0.0405834
PES1	0.254812	0.404315	0.444796	0.0404813
TFAM	0.467543	0.432699	0.471776	0.0390775
ZBTB1	0.0317295	0.43121	0.469533	0.0383234
MSH6	0.285821	0.974761	1.01154	0.0367783
CHD4	0.431565	0.40397	0.440544	0.0365739
CDC42BPA	0.435894	0.554171	0.590054	0.0358824
TERF2	0.153927	0.000604487	0.0361233	0.0355188
CFL2	0.0788886	0.00951217	0.0441421	0.03463
KIAA0368	0.169067	0.00895492	0.0427523	0.0337974
TGS1	0.194252	0.43427	0.467546	0.0332768
MRPL32	0.0492017	0.649463	0.682176	0.0327137
UBAC1	0.174626	0.0313521	0.0630856	0.0317335
PSMA4	0.16862	0.5101	0.541743	0.0316426
STK38	0.576629	0.613297	0.644746	0.0314489
MRPS5	0.196562	0.1445	0.174755	0.0302545
SYNE4	0.0624649	-0.107726	-0.0775665	0.0301594
SERBP1	0.0729442	-0.133658	-0.104501	0.0291571
FAM111A	0.336095	0.448341	0.477236	0.0288951
METRN	0.363037	-0.175916	-0.147794	0.0281216
BUD13	0.021844	0.00164511	0.02941	0.0277649
TOP1	0.172917	0.411378	0.438813	0.0274349
XRCC5	0.117207	0.118869	0.144511	0.0256425
SENP6	0.131785	0.0986227	0.123083	0.0244605
EPHA10	0.848905	0.956365	0.980563	0.0241984
RUFY3	0.0386529	0.349613	0.372497	0.0228841
ZNF75A	0.569694	0.366883	0.389381	0.0224977
BBX	0.0217925	-0.090732	-0.0690401	0.0216919
KIAA0100	0.364153	0.183645	0.204172	0.0205275
TPP2	0.285293	0.450523	0.469704	0.0191803
TPM3	0.0415935	0.114004	0.132628	0.0186236
CIRH1A	0.690523	0.749396	0.76755	0.0181536
MRPS18C	0.210144	0.114937	0.132999	0.0180623
DIDO1	0.176617	0.451599	0.46696	0.0153615
C9orf114	0.35151	0.244734	0.257461	0.0127272
DDX58	0.21968	0.33051	0.343217	0.0127066
PNN	0.19825	0.31672	0.328578	0.0118577
OGFOD1	0.190509	-0.106742	-0.0962881	0.0104536
IPO5	0.46408	0.218084	0.228509	0.010425
AXIN1	0.147243	0.203964	0.214332	0.0103686
MBTD1	0.12753	0.437371	0.446784	0.00941315
HELLS	1.08028	1.03537	1.0447	0.00932805
NOL8	0.115218	0.557624	0.566921	0.00929683
HSPD1	0.112424	-0.00041289	0.00784005	0.00825294
ANK3	0.388677	0.579564	0.587258	0.00769385
CUL2	0.0963937	0.245079	0.252642	0.00756372
AGGF1	0.217795	0.0562281	0.0628911	0.00666294
CHD7	0.72934	0.853664	0.860019	0.0063554
TATDN1	0.0978763	0.320159	0.326202	0.00604257
MTIF2	0.0156554	0.0648195	0.0693448	0.00452522
TRAF3IP1	0.427198	0.903134	0.907649	0.0045153
RITA1	0.472231	0.320394	0.323816	0.00342223
NUP153	0.0519038	0.202234	0.204924	0.00269019
FNDC3A	0.130098	0.0196771	0.0221774	0.00250029
GOLGA8B	0.0632426	-0.0315858	-0.0299799	0.00160589
CDCP1	0.800668	0.579762	0.580356	0.000594344
WDR12	0.325988	0.59429	0.594607	0.000317282

## Sheet: LNCaP95 CDS 960 QIII genes
LNCaP95 CDS QIII genes
Gene ID	logFC_Exons_RNAcounts_LNCaP95	logFC_ThreePrimeUTR_PACcounts_LNCaP95	logFC_CDS_PACcounts_LNCaP95	PAC-score
BRE	0.305878	1.29835	-1.65107	-2.94942
ZNF200	0.418474	1.0996	-1.45445	-2.55406
CDC7	0.908281	1.39257	-1.03902	-2.43158
ZNF268	0.432731	0.479126	-1.77017	-2.2493
LRRC37A3	2.90261	2.43816	0.368804	-2.06935
FZD3	0.691584	1.35774	-0.673106	-2.03084
RPAP2	0.385664	2.20146	0.31826	-1.8832
SEPP1	0.369695	0.526683	-1.35564	-1.88232
RALB	0.0533934	0.387735	-1.38122	-1.76896
SSU72	0.245962	0.291198	-1.32917	-1.62037
AGL	0.499502	0.664627	-0.878759	-1.54339
FOXK2	0.25636	0.706179	-0.814265	-1.52044
PRKAA2	0.272383	0.287858	-1.2011	-1.48896
SH3BGRL	0.0419119	0.246469	-1.18986	-1.43633
ZNF37A	0.731341	0.959159	-0.402595	-1.36175
ZNF260	0.0988302	0.402217	-0.950131	-1.35235
MAN1A2	0.6484	0.835365	-0.498699	-1.33406
ELMOD2	0.327755	0.327466	-0.980285	-1.30775
ZNF569	0.271062	0.430227	-0.876017	-1.30624
RPP14	0.456986	0.578455	-0.721735	-1.30019
RAD1	0.0641877	-0.444732	-1.74369	-1.29896
FER	0.389472	0.694719	-0.575304	-1.27002
TDP2	0.00310971	0.392989	-0.841877	-1.23487
MARK2	0.0683986	0.0611858	-1.16909	-1.23028
FARP1	0.0247572	0.853703	-0.37015	-1.22385
ZNF562	0.0652116	-0.0579761	-1.28135	-1.22337
ZNF195	0.309511	0.267276	-0.949938	-1.21721
ZFYVE9	0.181857	0.930955	-0.283134	-1.21409
DIEXF	0.143087	0.239044	-0.964761	-1.20381
ENY2	0.0518906	0.418375	-0.745764	-1.16414
SDF4	0.054504	0.158427	-0.995295	-1.15372
PNPT1	0.580839	0.99742	-0.153092	-1.15051
RPRD1A	0.871051	0.999856	-0.149843	-1.1497
METTL18	0.222246	0.634782	-0.505925	-1.14071
NARG2	0.267013	0.429358	-0.706992	-1.13635
ATM	0.160516	0.794099	-0.326415	-1.12051
SETBP1	0.936309	1.78238	0.674881	-1.1075
UIMC1	0.139066	0.898625	-0.193435	-1.09206
KIAA0101	0.0206985	0.553141	-0.536984	-1.09013
MPP6	0.812597	1.36407	0.277558	-1.08652
NOL3	0.529252	0.121328	-0.964647	-1.08597
FAM65B	0.600921	0.395502	-0.689204	-1.08471
DNAJB6	0.300113	0.593927	-0.48876	-1.08269
ZNF568	0.0101703	0.322869	-0.756593	-1.07946
PER3	0.855183	1.30774	0.235281	-1.07246
SMARCE1	0.55944	0.713365	-0.35396	-1.06732
TMEFF2	0.642309	0.809444	-0.229983	-1.03943
ZNF138	0.0313964	-0.580486	-1.61898	-1.03849
PTP4A2	0.176041	0.118517	-0.897263	-1.01578
FBXL5	0.137936	0.263592	-0.746258	-1.00985
PDCD6IP	0.0848866	0.170727	-0.825908	-0.996634
SLC35B3	1.04515	1.58874	0.599413	-0.989326
SKA3	0.89219	0.0665075	-0.919525	-0.986032
NMT1	0.232838	0.695954	-0.287685	-0.983639
ZNF721	0.28524	0.299019	-0.677389	-0.976408
NCBP2	0.00378649	0.0863229	-0.881029	-0.967352
MDM2	0.116571	0.464142	-0.49416	-0.958302
MEF2A	0.563555	0.833493	-0.12351	-0.957003
CHMP2B	0.124409	0.253809	-0.701117	-0.954926
LIG4	0.717642	0.760169	-0.187605	-0.947774
U2AF2	0.212165	0.233043	-0.71127	-0.944313
CEP78	0.0259995	1.13975	0.201941	-0.937811
PHF12	0.260486	0.330027	-0.59585	-0.925877
CDC5L	0.276727	1.26685	0.342722	-0.924129
STK38L	0.0498928	0.785423	-0.138621	-0.924044
GCN1L1	0.163952	0.156417	-0.767535	-0.923952
SLC5A3	0.176436	0.530858	-0.389077	-0.919935
ST7L	0.877583	2.76645	1.85154	-0.91491
DNAJB4	0.100668	0.167711	-0.742346	-0.910057
FIGNL1	0.0903822	0.044844	-0.851977	-0.896821
KIAA1462	0.506374	0.843572	-0.0484715	-0.892043
PDE4DIP	0.245513	1.18553	0.296068	-0.88946
PPP1R12B	0.00320359	0.3165	-0.570271	-0.886771
TRAM1	0.22938	0.390211	-0.488346	-0.878557
INTS10	0.451321	0.804591	-0.0608885	-0.86548
DNAAF2	0.544858	1.09634	0.235528	-0.860808
CARD8	1.07583	0.204489	-0.652705	-0.857195
DCAF6	0.107795	0.604967	-0.245084	-0.850051
PAFAH1B1	0.568419	0.627387	-0.205631	-0.833017
ZNF91	0.32706	0.173256	-0.645845	-0.819102
YWHAB	0.57113	0.568589	-0.247983	-0.816572
DMXL1	0.148356	0.251991	-0.564352	-0.816343
RNF145	0.170665	0.405154	-0.408601	-0.813754
RAB10	0.180117	0.434987	-0.377419	-0.812407
PCYOX1	0.502515	0.566283	-0.239602	-0.805884
EPS15	0.334941	0.315977	-0.48855	-0.804527
RAB3GAP2	0.0604054	0.125616	-0.676779	-0.802395
MAP2K4	0.0943335	-0.0752674	-0.876928	-0.80166
USP15	0.167657	0.340449	-0.457353	-0.797802
SCP2	0.0731626	0.459102	-0.337545	-0.796647
PRKACA	0.166386	0.235988	-0.558068	-0.794056
ZNF512B	0.64759	0.202967	-0.586278	-0.789245
ZNF107	0.258213	0.429693	-0.359017	-0.78871
RPL7L1	0.45248	0.459352	-0.327588	-0.78694
PFDN2	0.116793	0.545097	-0.24123	-0.786328
STK17A	0.152551	0.475089	-0.31057	-0.785658
C9orf41	0.0366584	0.276453	-0.500556	-0.777009
BCOR	0.343835	0.880357	0.111857	-0.7685
RALGAPA2	0.285291	0.381253	-0.385196	-0.766449
NR2F2	0.056802	0.477052	-0.285254	-0.762306
TANK	0.264617	0.757548	0.000348982	-0.757199
NSUN6	0.346004	0.429715	-0.324304	-0.754019
GPR126	0.579805	0.689431	-0.0600425	-0.749473
TMPO	0.154214	0.511317	-0.236928	-0.748245
ZNF33B	0.6051	0.408952	-0.333943	-0.742895
MICU2	0.192392	0.871213	0.131504	-0.73971
NUP50	0.298271	0.412541	-0.319313	-0.731853
SLC9A2	0.130703	0.108552	-0.622884	-0.731436
ETV1	0.59519	0.894233	0.162877	-0.731357
AHSA1	0.528292	0.53958	-0.182496	-0.722076
VCL	0.152891	0.483679	-0.237916	-0.721595
CCT4	0.220219	0.526358	-0.191864	-0.718221
MINA	0.460103	0.740461	0.024821	-0.71564
CHMP4B	0.0050643	0.152606	-0.560738	-0.713344
WWC3	0.671142	0.695225	-0.0174663	-0.712692
INPP5F	0.577731	1.32276	0.613163	-0.709597
TTLL1	0.353264	0.578145	-0.129035	-0.707181
TRIP11	0.398273	1.28004	0.573688	-0.706351
PDHA1	0.0695196	-0.338233	-1.04411	-0.705873
SOCS4	0.448971	0.98152	0.27967	-0.70185
KIF21A	0.209721	0.948159	0.251212	-0.696947
SMAD2	0.0347007	0.303899	-0.391358	-0.695257
HDAC2	0.227896	0.698288	0.00536761	-0.692921
PSMA3	0.0252386	0.374133	-0.318056	-0.692189
ENOX2	1.47611	2.16309	1.47095	-0.692139
UGT2B28	0.345711	0.514296	-0.17525	-0.689546
POM121	0.240003	0.292569	-0.394425	-0.686995
MPZL2	0.0192993	-0.120355	-0.806097	-0.685742
CDK16	0.0311082	0.232125	-0.450809	-0.682934
ALCAM	0.23379	0.534896	-0.144425	-0.67932
ITPR1	0.283623	1.22386	0.544612	-0.679251
MYO9B	0.213295	0.734112	0.0641108	-0.670001
SMU1	0.111744	0.334913	-0.335082	-0.669995
ARID5B	0.840756	1.41665	0.74668	-0.669973
EFCAB14	0.105846	0.265298	-0.402833	-0.66813
RAPGEF2	0.0261421	0.267845	-0.400012	-0.667857
SNAPC4	0.464978	0.834308	0.171678	-0.66263
PARP3	0.388922	0.145201	-0.515057	-0.660258
UNC80	0.230325	0.704703	0.0483138	-0.656389
XRCC4	0.1571	0.323142	-0.332151	-0.655293
TIMM44	0.203393	0.612068	-0.0425918	-0.65466
SNAP29	0.470418	0.327862	-0.326467	-0.654329
CADPS2	0.29872	0.707672	0.0560163	-0.651655
SAP18	0.0740118	0.197692	-0.450157	-0.647849
CHRNA5	0.96486	1.67157	1.02384	-0.647724
ARHGAP10	0.224284	0.854377	0.20916	-0.645217
BMS1	0.530897	0.991351	0.346281	-0.64507
TMEM237	0.175821	0.405879	-0.238388	-0.644267
GALNT2	0.376468	0.65246	0.00844247	-0.644017
NPIPB5	0.874396	0.619269	-0.0214886	-0.640758
SPHK2	0.32326	0.0169375	-0.622652	-0.63959
ACOX1	0.158164	0.532787	-0.104965	-0.637752
SEL1L3	0.0767407	0.128774	-0.50377	-0.632544
AP1G1	0.0706232	0.433086	-0.199254	-0.63234
EHBP1	0.738033	1.61967	0.989621	-0.630046
IL1R1	0.666634	0.686586	0.0575866	-0.629
FAM172A	0.503563	1.03139	0.406467	-0.624919
RBBP8	0.782119	1.35586	0.731686	-0.62417
ZBTB24	0.458476	0.916061	0.29655	-0.619511
RBBP7	0.15423	0.24507	-0.373886	-0.618956
TEX2	0.411356	0.649532	0.0308468	-0.618685
ATF6	0.0516529	0.213299	-0.405286	-0.618586
CHAMP1	0.294102	0.724017	0.105447	-0.61857
SLC9B2	0.142025	0.39489	-0.223284	-0.618174
CNST	0.0019839	-0.0602339	-0.678035	-0.617801
STAT1	0.156831	0.184969	-0.431979	-0.616948
C17orf80	0.275647	0.463023	-0.152812	-0.615835
IFT88	0.617409	1.20915	0.596697	-0.612449
POM121C	0.124655	0.250028	-0.357686	-0.607714
E2F8	0.426786	0.781017	0.175291	-0.605726
LRRC16A	0.587943	0.872636	0.267784	-0.604852
KIF9	0.184709	-0.442027	-1.04586	-0.603833
SREK1IP1	0.323267	0.620666	0.019549	-0.601117
MRPS6	0.286529	0.413557	-0.187358	-0.600916
MSI2	0.388325	0.754474	0.15494	-0.599534
SRP68	0.0901358	-0.0979457	-0.697068	-0.599122
SIPA1L3	0.20019	0.563568	-0.0308496	-0.594418
KPNA3	0.581131	0.814949	0.221062	-0.593887
KDSR	0.120404	0.494614	-0.095487	-0.590101
CCNE2	1.38156	1.52248	0.933556	-0.588925
MCM6	0.720036	1.31131	0.723394	-0.587921
MED31	0.162163	0.377056	-0.206493	-0.583549
MUM1L1	1.51955	1.82212	1.24147	-0.580654
SNRPF	0.126396	0.23732	-0.341896	-0.579216
DAP3	0.346913	0.469213	-0.109203	-0.578416
SPATS2L	0.759385	0.915995	0.337731	-0.578264
BHLHE41	0.526258	0.780102	0.204773	-0.575329
SVIP	0.140475	0.214405	-0.360463	-0.574869
DAP	0.242895	0.55823	-0.0151174	-0.573347
C3orf62	0.438384	1.19185	0.622098	-0.569753
FAU	0.023849	0.141913	-0.426811	-0.568724
IQGAP1	0.096652	0.642936	0.0750209	-0.567915
ZNF746	0.0938985	0.53468	-0.0324603	-0.567141
NCOA4	0.273946	0.521513	-0.0454856	-0.566998
CHEK1	0.0322741	0.174591	-0.391571	-0.566162
AHI1	1.02968	1.48237	0.917957	-0.564408
RIOK2	0.0731373	0.688136	0.126534	-0.561601
HMGN3	0.729278	0.610753	0.0492542	-0.561499
NPIPB4	0.237593	0.626211	0.0651742	-0.561037
ADSS	0.574776	0.891959	0.331758	-0.5602
NLN	0.189695	0.428567	-0.131216	-0.559783
NCOA6	0.00900071	0.479276	-0.0801567	-0.559433
SMIM11	0.344077	0.467687	-0.0867897	-0.554476
NUP214	0.341055	0.589448	0.039063	-0.550385
TMTC3	0.161493	0.66403	0.114293	-0.549736
EIF5	0.659872	1.32332	0.775141	-0.548181
VPS26A	0.0984442	0.20033	-0.347516	-0.547846
TYW3	0.554654	0.893404	0.347477	-0.545926
PSMA7	0.0689325	0.502923	-0.0423886	-0.545312
POGK	0.183172	0.280453	-0.264516	-0.54497
POLD3	0.25559	1.19244	0.649363	-0.543075
CASP4	0.73247	1.14649	0.604453	-0.542039
DLG1	0.166607	0.604785	0.0627716	-0.542013
GPR125	0.525102	0.96357	0.424527	-0.539043
RBM23	0.229516	0.482958	-0.0543078	-0.537266
LETM1	0.664991	0.583581	0.0476441	-0.535937
YBX1	0.112829	0.462873	-0.0698605	-0.532734
MARCKS	0.380964	0.303767	-0.224921	-0.528688
TMED2	0.0768011	0.252431	-0.275659	-0.52809
AZI2	0.0202751	0.701202	0.174953	-0.526249
SUGT1	0.291897	0.522019	-0.0024795	-0.524498
LSM3	0.00862966	0.0640653	-0.458159	-0.522224
CALM1	0.57674	0.665142	0.143184	-0.521958
EBNA1BP2	0.59881	1.02994	0.509669	-0.520275
UBTD2	0.0813064	0.330141	-0.187028	-0.517169
RSU1	0.907923	1.03344	0.517271	-0.516167
ZFAND6	0.056125	0.0154009	-0.49747	-0.512871
NAA25	0.12003	0.269531	-0.242599	-0.51213
ZNF605	1.12236	1.28754	0.776507	-0.511028
MRPL1	0.455165	0.673044	0.162477	-0.510566
CROT	0.969181	0.152778	-0.357646	-0.510424
DCLRE1A	0.0915029	0.527867	0.0179122	-0.509955
CMAS	0.0644977	0.240927	-0.268497	-0.509424
ILF2	0.094554	0.39742	-0.108611	-0.506031
GOPC	0.244612	0.603019	0.0984654	-0.504554
COBL	0.23196	0.556301	0.0541769	-0.502124
TANGO6	0.423496	0.546521	0.0456113	-0.500909
GTPBP4	0.0933912	0.573229	0.0726237	-0.500605
NSUN5	0.369083	0.372754	-0.126576	-0.49933
PRKAR2A	0.481985	0.531145	0.0332635	-0.497882
PDRG1	0.424073	0.658661	0.163926	-0.494735
EIF4G2	0.348768	0.785473	0.292478	-0.492994
ACTR2	0.143675	0.0749534	-0.417897	-0.49285
ESCO2	0.573563	0.84679	0.355645	-0.491145
PEX1	0.288641	0.29024	-0.200074	-0.490315
PAICS	0.0581803	0.0818086	-0.408095	-0.489904
SMARCA5	0.126128	0.461186	-0.0269403	-0.488126
RRP15	0.950474	1.09815	0.610579	-0.487566
RAB8A	0.443	0.50287	0.0155191	-0.487351
B4GALT1	0.0147692	0.0592319	-0.42801	-0.487242
FYTTD1	0.28772	0.6239	0.137275	-0.486625
S100A13	0.121577	0.137344	-0.349078	-0.486422
FAIM	1.22251	1.81049	1.32604	-0.484448
PAK2	0.118064	0.456542	-0.0267801	-0.483322
RNF34	0.104646	0.380735	-0.102505	-0.48324
STRBP	0.0717989	0.325833	-0.157103	-0.482936
USP14	0.154427	0.412916	-0.0690731	-0.481989
UXS1	0.464748	0.546339	0.0643822	-0.481957
UBAP2L	0.0157327	0.165669	-0.315762	-0.481431
TMX1	0.241267	0.373709	-0.106959	-0.480668
ARID1A	0.183514	0.298322	-0.181789	-0.480112
PABPC1	0.183664	0.29707	-0.180619	-0.47769
PBK	0.135507	0.369707	-0.107473	-0.47718
KIAA0922	1.12717	1.9421	1.46746	-0.474638
FAM13B	0.515092	0.709488	0.236831	-0.472656
DDHD1	0.388796	0.224681	-0.247852	-0.472532
IGF1	1.04973	1.39592	0.924962	-0.470956
METTL5	0.0258396	0.202487	-0.267837	-0.470324
SMARCD1	0.145904	0.252393	-0.210632	-0.463024
TTLL7	0.176024	0.462744	0.00142442	-0.46132
USP45	0.717385	0.992598	0.532454	-0.460144
NOB1	0.0340095	0.0904479	-0.368423	-0.458871
N4BP1	0.0444339	0.206657	-0.251581	-0.458237
LDHB	0.192647	0.128409	-0.328003	-0.456412
MPHOSPH8	0.27781	0.566855	0.111188	-0.455668
TBX3	0.068314	0.572037	0.118115	-0.453921
UBTF	0.732143	0.673701	0.222345	-0.451356
GUF1	0.314648	0.210578	-0.239718	-0.450296
MFSD2A	0.373451	0.509593	0.0597762	-0.449817
ANO10	0.00884057	-0.270142	-0.718028	-0.447886
KRCC1	1.69206	2.30568	1.86175	-0.443937
ADD1	0.102569	0.13357	-0.31016	-0.443731
SUZ12	0.142945	0.235628	-0.205021	-0.440649
ABCE1	0.253038	0.516279	0.0756916	-0.440588
SEC14L1	0.0832975	0.00905012	-0.426958	-0.436008
RUVBL1	0.515352	0.64016	0.206495	-0.433665
GATAD2A	0.532594	0.622602	0.19193	-0.430673
MME	0.292687	0.56268	0.136205	-0.426474
GIN1	0.247589	0.357678	-0.0685384	-0.426216
NLRP2	0.075351	-0.150142	-0.575209	-0.425067
ANKEF1	0.504596	0.585269	0.160427	-0.424842
MPP2	0.201278	0.45217	0.0295736	-0.422596
SMN2	0.69714	-0.13751	-0.558999	-0.421489
TOR1AIP2	0.0657821	0.769402	0.348654	-0.420748
PIAS1	0.0540176	0.0328859	-0.38734	-0.420226
EML4	0.418118	0.54576	0.125667	-0.420093
DYNC1LI1	0.228898	0.594691	0.174844	-0.419847
PDS5B	0.256746	0.865376	0.445708	-0.419667
DNAJC9	0.478182	0.27512	-0.144277	-0.419397
ANKRD28	0.455113	0.634106	0.21587	-0.418236
DHX36	0.0118582	0.243649	-0.173554	-0.417203
SCYL2	0.142369	0.148345	-0.268452	-0.416798
DGKH	0.691985	0.736232	0.3198	-0.416432
MED13L	0.38407	0.738037	0.323715	-0.414322
ZNF33A	0.146043	-0.00271155	-0.417019	-0.414307
CDADC1	0.727064	-0.360894	-0.774471	-0.413577
DCUN1D1	0.261436	0.213771	-0.199802	-0.413573
R3HDM1	0.671224	0.797488	0.384367	-0.413121
RBM8A	0.313559	-0.11726	-0.528313	-0.411053
GEMIN5	0.345962	0.310982	-0.0996407	-0.410622
CMC1	0.190613	0.427522	0.017289	-0.410233
PTPRK	0.424243	0.949277	0.539865	-0.409413
C15orf40	0.307321	0.179416	-0.229182	-0.408598
ZNF415	0.33364	0.105992	-0.300002	-0.405993
GLMN	0.384727	0.323842	-0.0819551	-0.405797
STX2	0.349361	0.749628	0.344653	-0.404976
TXLNG	0.284176	0.739414	0.334707	-0.404707
GALNT7	0.460227	0.420447	0.0168323	-0.403615
KRR1	0.457216	0.731309	0.327816	-0.403493
TTLL3	0.448912	0.407454	0.0053029	-0.402151
TMEM5	1.55021	2.3749	1.973	-0.401899
UTRN	0.0926559	0.284433	-0.116923	-0.401356
SENP2	0.125236	0.470024	0.0699065	-0.400118
BRAP	0.153476	0.242821	-0.155665	-0.398486
CNOT4	0.0300018	0.649985	0.253252	-0.396734
SLC19A1	0.926671	0.90933	0.514052	-0.395277
DYRK4	0.0365898	-0.263407	-0.658646	-0.39524
HNRNPUL1	0.135858	0.0732628	-0.319416	-0.392679
LARP4	0.573548	0.805314	0.413219	-0.392096
ZNF583	0.444543	0.22121	-0.17085	-0.39206
MYEF2	0.499571	0.584145	0.193165	-0.39098
C17orf51	0.127492	0.294125	-0.0920656	-0.386191
PHACTR2	1.01494	1.18651	0.800699	-0.385811
PDCD5	0.0991874	0.384582	-0.000435797	-0.385018
ZFX	0.260445	0.51805	0.13581	-0.38224
HAUS1	0.672994	0.787265	0.406622	-0.380642
FAM114A2	0.250316	0.109392	-0.270902	-0.380295
SACS	0.827983	1.22598	0.846927	-0.37905
UTP18	0.23854	0.405022	0.0265301	-0.378492
POLR1A	0.661379	0.801126	0.422717	-0.378409
SPRTN	0.136743	-0.0422173	-0.419531	-0.377314
RIMKLB	0.687647	0.84118	0.464424	-0.376756
CDK11A	0.0466869	0.528934	0.152216	-0.376718
LYRM7	0.336263	0.398986	0.0243067	-0.374679
EIF1AX	0.414705	0.311999	-0.0622011	-0.3742
DNAJC10	0.650505	0.651852	0.278906	-0.372946
CHD8	0.333894	0.639411	0.267349	-0.372062
MTHFD1	0.405263	0.505238	0.135323	-0.369914
LRRC49	0.12587	0.164495	-0.204888	-0.369384
HNRNPD	0.341529	0.75929	0.391657	-0.367633
MTDH	0.272475	0.395575	0.0285716	-0.367003
CEBPZ	0.146357	0.409315	0.0426765	-0.366639
PDIA6	0.121483	0.23253	-0.13407	-0.3666
FAM111B	1.66937	1.963	1.59981	-0.363193
ETAA1	0.110323	0.231931	-0.13115	-0.363081
INO80E	0.183158	0.058205	-0.304853	-0.363058
NUBP1	0.575725	0.872684	0.510537	-0.362147
SEPT10	0.257192	0.654413	0.292404	-0.362009
TXLNA	0.0781344	0.375072	0.0148589	-0.360213
MPHOSPH9	0.198618	0.465957	0.106129	-0.359828
KIAA2018	0.331802	0.322636	-0.0361491	-0.358785
DHX9	0.710025	1.28086	0.92262	-0.358245
SLAIN2	0.177649	0.0856819	-0.271449	-0.357131
TNRC18	0.322051	0.462253	0.106568	-0.355685
CSNK1G2	0.19174	0.274046	-0.0812391	-0.355285
ATPIF1	0.250976	0.396173	0.0462348	-0.349938
UTP11L	0.390263	0.572293	0.222438	-0.349855
KPNB1	0.196516	0.0893678	-0.260327	-0.349695
PHF6	0.125276	0.333763	-0.015755	-0.349518
ZCCHC14	0.318913	0.457401	0.110553	-0.346848
SET	0.320826	0.229771	-0.116169	-0.345941
SMC3	0.127509	0.462782	0.117173	-0.345609
TMA7	0.164232	0.297411	-0.0453053	-0.342716
LTV1	0.649531	1.20023	0.859492	-0.340734
SLC4A4	0.678533	0.78413	0.443547	-0.340583
CCNT2	0.031443	0.00538772	-0.334866	-0.340254
HNRNPA3	0.688614	0.564418	0.224589	-0.339829
RPS27L	0.066262	0.225428	-0.111949	-0.337377
EVI5	0.131549	0.175115	-0.160826	-0.33594
ZNF385B	0.694898	0.931981	0.597135	-0.334846
SYNCRIP	0.0973913	0.292892	-0.0415362	-0.334428
TNPO1	0.0516033	0.310668	-0.023047	-0.333715
MYH10	0.0211369	0.248404	-0.0848851	-0.333289
TRMT6	0.571544	0.807804	0.477821	-0.329983
REXO4	0.665408	0.701059	0.372828	-0.328231
HAUS6	0.333038	0.366989	0.0411846	-0.325805
EHMT1	0.0904304	0.379451	0.0542719	-0.325179
EIF2S3	0.17972	-0.182201	-0.507345	-0.325144
NCOA1	0.580099	0.76102	0.436242	-0.324778
RBBP4	0.489012	0.685908	0.363006	-0.322903
PPFIA2	0.0879664	0.550904	0.229808	-0.321096
TRIM56	0.237064	0.391793	0.072177	-0.319616
AKAP5	0.404132	0.324352	0.00689035	-0.317462
RBM42	0.236876	0.209693	-0.106609	-0.316302
ZNF675	0.126474	-0.104663	-0.420334	-0.31567
SETD8	0.200313	0.627962	0.312316	-0.315646
BAZ1A	0.781488	1.23622	0.92171	-0.314507
PAXIP1	0.392471	0.191279	-0.123184	-0.314463
WDR3	0.375705	0.368326	0.0568063	-0.31152
HUWE1	0.466648	0.882161	0.570652	-0.311509
MRPS22	0.034843	0.133564	-0.177764	-0.311329
MECP2	0.42092	0.220065	-0.0909047	-0.310969
SIPA1L1	0.489188	0.732018	0.422081	-0.309937
MRPS25	0.408615	0.03957	-0.270206	-0.309776
FAT1	1.21797	1.19987	0.890689	-0.309183
RWDD1	0.197246	0.338453	0.02976	-0.308693
PSMD14	0.0156573	-0.072855	-0.381339	-0.308484
SKI	0.355605	0.590949	0.282603	-0.308347
OCIAD1	0.218326	0.529906	0.222482	-0.307424
USP33	0.176971	-0.146834	-0.454226	-0.307393
TAF3	0.321147	1.2668	0.960034	-0.306762
MUM1	0.415212	0.511197	0.205243	-0.305954
SAMD1	0.543778	0.418602	0.114567	-0.304035
MCM10	0.947678	1.31058	1.00684	-0.30374
SH3KBP1	0.159348	0.124525	-0.179029	-0.303555
ARL4A	1.02404	0.821449	0.517954	-0.303495
TMTC4	0.43605	0.917273	0.617198	-0.300075
ACTR3	0.000329733	0.289088	-0.0101402	-0.299228
DDX18	0.0329835	0.235125	-0.0625657	-0.297691
SUPV3L1	0.307515	0.616698	0.320418	-0.29628
HTATSF1	0.173913	0.458459	0.162353	-0.296106
C6orf62	0.230733	0.693043	0.397406	-0.295637
TYW1	0.100546	0.386335	0.0908077	-0.295528
MRPS34	0.262287	0.563778	0.268347	-0.295431
PHF8	0.190285	0.175447	-0.119895	-0.295342
MBD4	0.0196993	0.22885	-0.0659634	-0.294814
NAP1L4	0.309895	0.36833	0.0743039	-0.294026
NIN	0.473901	0.672513	0.380271	-0.292242
RPF1	0.224814	0.396801	0.104725	-0.292076
HNRNPH3	0.0578646	0.284322	-0.00589488	-0.290217
SUPT20H	0.433951	0.549399	0.261723	-0.287676
UCHL3	0.126117	0.133389	-0.154124	-0.287513
PCNXL2	0.323285	0.54085	0.253419	-0.287431
HLTF	0.172872	0.2534	-0.0337595	-0.287159
DDX27	0.353788	0.809362	0.522746	-0.286616
MRPL47	0.345	0.57001	0.283849	-0.286161
ANKRD32	0.213127	0.368521	0.0834811	-0.28504
NAPG	0.060518	-0.0854474	-0.370405	-0.284957
DNAJA1	1.07526	1.09272	0.809442	-0.283276
DTL	0.630605	0.635365	0.352637	-0.282728
EPHB2	1.23842	1.39818	1.11635	-0.281828
SSB	0.198616	0.539594	0.259309	-0.280285
FASTKD1	0.296795	0.651101	0.37333	-0.277772
VPS13A	0.383439	0.450356	0.173305	-0.277051
OSBPL8	0.06739	0.257433	-0.0184218	-0.275854
ARPP19	0.228273	0.27709	0.00208303	-0.275007
MRPL35	0.41099	0.219759	-0.0547411	-0.2745
RAB11FIP2	0.216472	0.357117	0.0831125	-0.274005
ZNF148	0.16917	0.590992	0.317423	-0.273568
PKP4	0.516479	0.60443	0.334001	-0.27043
ZNF525	0.357289	0.640101	0.371492	-0.268609
ANKS1A	0.0689939	0.224747	-0.0437517	-0.268499
SLC25A13	1.21036	0.972862	0.705383	-0.267479
HNRNPK	0.113383	0.307606	0.0402038	-0.267402
DKC1	0.492737	0.777713	0.510642	-0.267071
CASK	0.828715	0.692481	0.425436	-0.267044
PPP4R1	0.462349	0.870595	0.604121	-0.266474
FGD4	0.103876	0.0918001	-0.173185	-0.264986
MARVELD2	0.155314	0.403391	0.138783	-0.264607
YWHAH	0.211667	0.314709	0.0502056	-0.264503
UBE4A	0.245306	0.131696	-0.132725	-0.264422
TSPYL2	0.0225048	0.291931	0.0296173	-0.262314
ETF1	0.316175	0.330311	0.0688524	-0.261458
HSPA9	0.0911534	0.168796	-0.0923667	-0.261163
ATG12	0.215278	0.239501	-0.0213091	-0.26081
SUB1	0.164702	0.227736	-0.0324946	-0.260231
TMEM131	0.307347	0.908136	0.647956	-0.26018
ACSL3	0.0477385	-0.0925253	-0.352078	-0.259552
TNRC6A	0.238811	0.429598	0.170056	-0.259542
KIDINS220	0.349372	0.495226	0.236066	-0.259161
SRP19	0.203581	0.463583	0.204839	-0.258743
CACYBP	0.332194	0.649281	0.390694	-0.258586
YY1	0.0485525	-0.067923	-0.325903	-0.25798
KIAA0319L	0.030244	-0.12915	-0.387006	-0.257856
PSMD12	0.443698	0.54278	0.284929	-0.257851
PRDM2	0.104684	0.58057	0.324105	-0.256465
NFX1	0.195015	0.228784	-0.0275185	-0.256303
C12orf43	0.366663	0.418901	0.16264	-0.256261
TMEM126B	0.251134	0.261149	0.00652843	-0.254621
TMEM183A	0.0824054	0.242422	-0.0112766	-0.253698
ADAR	0.269148	0.401596	0.149989	-0.251606
XIAP	0.0741115	0.113605	-0.137989	-0.251594
TRPS1	0.557431	0.643808	0.393042	-0.250766
TWISTNB	0.304396	0.491196	0.240823	-0.250373
CHCHD1	0.0690632	0.0578891	-0.192172	-0.250061
ASTN2	0.165563	0.146015	-0.102546	-0.248561
CAMKK2	0.046713	0.389022	0.140882	-0.24814
BRIX1	0.285144	0.319625	0.071663	-0.247962
BIN1	0.561064	0.546924	0.301622	-0.245303
ZC3H8	0.658003	0.86602	0.620725	-0.245295
WWP1	0.102875	0.212829	-0.0323119	-0.245141
SPRYD7	0.128679	0.12058	-0.123877	-0.244457
CUL3	0.234733	0.163032	-0.0801063	-0.243139
SEL1L	0.000468271	0.193436	-0.0490659	-0.242502
TCF7L2	0.033554	0.51505	0.27294	-0.24211
CCDC93	0.22651	0.370304	0.128703	-0.241601
CDYL	0.0246307	0.389047	0.148484	-0.240562
DNAJA2	0.01858	0.161345	-0.0791886	-0.240534
GTF3A	0.399753	0.775742	0.536137	-0.239605
XRCC6	0.202955	0.300415	0.0616393	-0.238776
SH2D4A	0.426965	0.526749	0.288563	-0.238187
DPP8	0.433289	0.475322	0.23846	-0.236862
FGFR1	0.153834	0.459896	0.22316	-0.236736
NDUFA11	0.010979	-0.0949978	-0.331206	-0.236209
TJP1	0.0168468	0.120674	-0.115479	-0.236152
HNRNPF	0.209349	0.281259	0.0456371	-0.235621
UGT2B11	0.150844	0.599306	0.364734	-0.234573
TMA16	0.157127	0.171427	-0.0631454	-0.234573
SSBP1	0.132597	0.163612	-0.0699838	-0.233596
DNAJB14	0.00506267	-0.0444637	-0.275228	-0.230764
HMOX2	0.717814	0.829381	0.599384	-0.229996
ICK	0.0218508	0.303823	0.0738645	-0.229959
ORC2	0.236942	0.408843	0.179333	-0.22951
MBD2	0.193243	0.545773	0.316503	-0.22927
WDHD1	0.25995	0.20963	-0.0195292	-0.22916
ZNF780A	0.159816	0.472913	0.243873	-0.22904
LYRM1	0.300723	0.291309	0.0632121	-0.228097
PPP2R5A	0.0832741	0.265437	0.0376555	-0.227782
CCT3	0.424043	0.523132	0.296512	-0.22662
CCDC138	0.539891	0.885655	0.659148	-0.226507
ZC3H13	0.0719803	0.658286	0.431804	-0.226482
POP1	1.10534	1.06817	0.841918	-0.226254
RSF1	0.08364	0.369648	0.143518	-0.22613
ASNSD1	0.326778	0.626666	0.400791	-0.225875
TIMELESS	0.268437	-0.0899999	-0.314017	-0.224017
UBE2K	0.139527	0.315015	0.0912922	-0.223723
KIAA0040	0.215691	0.554729	0.331707	-0.223021
MCM4	0.955449	1.02656	0.804078	-0.222483
NGFRAP1	0.0344912	-0.0547728	-0.277065	-0.222292
BRIP1	0.323422	0.584125	0.362785	-0.221341
ARHGEF35	0.0317425	0.185075	-0.035069	-0.220144
IQGAP2	0.0479758	-0.0430272	-0.262763	-0.219736
SAP130	0.0889125	-0.0961949	-0.315519	-0.219324
NUDC	0.52197	0.656199	0.437489	-0.21871
XRN2	0.131348	0.375701	0.157661	-0.218041
TRIP12	0.170923	0.0694829	-0.148494	-0.217976
KIFAP3	0.252326	0.884599	0.666724	-0.217875
MAP4K5	0.0503506	0.177485	-0.0398858	-0.217371
ATP2B4	0.555963	0.114125	-0.103156	-0.217281
SYAP1	0.0658088	0.0627654	-0.154119	-0.216884
ATP2B1	0.731483	1.0224	0.805742	-0.216662
GTF2I	0.463351	0.371454	0.154876	-0.216578
KIAA0586	0.234877	0.556603	0.340173	-0.216431
PLCB4	0.19064	0.472337	0.256705	-0.215632
RWDD4	0.28351	0.218785	0.00373184	-0.215054
RIF1	0.104245	0.488501	0.273547	-0.214954
TCP1	0.322073	0.61546	0.402333	-0.213127
PDS5A	0.133231	0.186059	-0.0261855	-0.212245
SNX4	0.135022	0.14174	-0.0697253	-0.211466
APLP2	0.200628	0.265306	0.0539226	-0.211383
OXCT1	0.184264	0.076915	-0.132443	-0.209358
BRF1	0.248309	0.210619	0.00149915	-0.20912
TAF2	0.168757	-0.0387688	-0.247468	-0.208699
CUX1	0.257644	0.523954	0.315451	-0.208504
ARHGAP29	0.463456	0.781144	0.573112	-0.208032
PTPRE	0.30279	-0.264128	-0.47172	-0.207592
GRPEL1	0.0824333	-0.156872	-0.363525	-0.206653
APEX1	0.144883	0.238347	0.032267	-0.20608
UTP20	0.603677	0.657461	0.45154	-0.20592
NCAPD2	0.0010824	-0.0421619	-0.248081	-0.205919
BRCA2	0.632724	0.802444	0.597471	-0.204972
STT3B	0.300053	0.332357	0.12763	-0.204728
DHX29	0.400672	0.673888	0.470384	-0.203504
TSHZ1	0.261519	0.330569	0.127107	-0.203463
AGO2	0.0358165	0.0548727	-0.147476	-0.202348
NBN	0.507214	0.446933	0.244755	-0.202178
C1GALT1	0.00324541	0.284496	0.0828971	-0.201599
SMEK1	0.0241027	0.0567837	-0.143133	-0.199916
PRKACB	0.0677209	0.00999372	-0.18797	-0.197964
CSNK1G3	0.290622	0.255244	0.0573977	-0.197846
SUCLG1	0.157337	0.140882	-0.0569182	-0.1978
C11orf82	0.367512	0.723386	0.526115	-0.197271
DDX3X	0.181992	0.171417	-0.0254298	-0.196847
DDX56	0.539286	0.448014	0.252432	-0.195582
NDUFAF2	0.241033	0.518297	0.322899	-0.195397
CDC123	0.205355	0.110002	-0.0819373	-0.19194
GMPS	0.0614734	0.0299072	-0.162008	-0.191915
FAM217B	0.129119	0.15448	-0.0372572	-0.191738
FAM107B	0.305717	0.628638	0.437993	-0.190645
TMEM87B	0.011437	-0.0652029	-0.255805	-0.190602
MPDZ	0.333355	0.353854	0.16334	-0.190514
ME2	0.409401	0.647877	0.457457	-0.190419
YWHAZ	0.0738748	0.146776	-0.0435108	-0.190286
SURF6	0.424937	0.35358	0.163943	-0.189637
TARDBP	0.205317	0.407983	0.218964	-0.189019
NBPF24	0.345001	0.542817	0.353808	-0.189009
BCCIP	0.484737	0.512577	0.324461	-0.188116
CCDC90B	0.215495	0.145668	-0.0419724	-0.187641
TCERG1	0.0172127	0.395943	0.208531	-0.187413
COG2	0.463301	0.336776	0.150191	-0.186585
SRSF10	0.679006	0.425948	0.239593	-0.186355
ZNF587B	0.227745	0.684153	0.499067	-0.185086
CUL1	0.335975	0.555696	0.371519	-0.184177
COX19	0.0778759	0.105177	-0.078702	-0.183879
NOL11	0.564262	0.646687	0.463363	-0.183324
LRRC8D	0.0879328	0.227379	0.0460338	-0.181345
NUP155	0.157874	0.44172	0.260477	-0.181243
UCHL5	0.340707	0.535845	0.35465	-0.181196
PWP1	0.270891	0.397922	0.217222	-0.180699
PSMD7	0.0416743	0.59977	0.41911	-0.18066
FIP1L1	0.281826	0.245305	0.06474	-0.180565
FRG1	0.0233228	0.228822	0.0485528	-0.180269
MAP4	0.485301	0.4453	0.265247	-0.180053
TXNL1	0.369479	0.463881	0.284043	-0.179838
KIF5C	0.0975891	0.149255	-0.0300985	-0.179353
GLYR1	0.208706	0.261726	0.0826117	-0.179115
PTPDC1	0.299482	0.209485	0.0310266	-0.178458
TRMT10A	0.277089	0.56383	0.386887	-0.176944
SEPSECS	0.0878971	0.491938	0.316132	-0.175806
PDCD2L	0.396507	0.575444	0.400773	-0.174672
VRK2	0.105172	0.401455	0.227882	-0.173573
PER2	0.45517	0.671165	0.497726	-0.173439
FAM175A	0.36289	-0.034373	-0.207577	-0.173204
KIAA1598	0.272591	0.592635	0.419944	-0.172692
CD3EAP	0.700515	0.843388	0.672367	-0.171021
MATR3	0.204882	0.216074	0.0452111	-0.170863
TAF13	0.0310345	0.235517	0.0649449	-0.170572
ARPC2	0.243083	0.378382	0.208057	-0.170325
NOL9	0.744005	0.835499	0.665674	-0.169825
TWF1	0.0432282	0.205296	0.0362634	-0.169033
GULP1	0.671256	1.14464	0.976108	-0.168533
METAP2	0.340726	0.46869	0.300845	-0.167845
MYH14	0.140451	0.175411	0.00787398	-0.167537
GEN1	0.250021	0.507642	0.340887	-0.166755
SMAD5	0.174266	0.558201	0.3926	-0.165601
DDX11	0.298156	0.0587484	-0.106802	-0.165551
RALA	0.228513	0.217164	0.0518182	-0.165346
HNRNPA2B1	0.0760572	0.127199	-0.037993	-0.165192
TMEM18	0.114427	-0.0269978	-0.192127	-0.165129
TNRC6B	0.122265	0.549254	0.384662	-0.164592
RANBP6	0.0455453	-0.0406017	-0.201815	-0.161214
ATF7IP	0.3262	0.59385	0.43334	-0.16051
RFC3	0.0128697	0.0526357	-0.106089	-0.158725
DGKE	0.142347	-0.00529896	-0.163953	-0.158654
L3MBTL2	0.294058	0.431193	0.273654	-0.157539
ASXL2	0.122976	0.209752	0.0523061	-0.157446
ZNF326	0.908306	1.52959	1.37286	-0.156731
PRKDC	0.66586	0.583078	0.42684	-0.156238
FAM21C	0.13117	0.466189	0.309997	-0.156193
MRPS9	0.525402	0.620247	0.464307	-0.15594
LYAR	0.446815	0.907594	0.751851	-0.155743
PPID	0.0338792	0.126626	-0.0286025	-0.155229
RNASEH2B	0.503835	0.680955	0.526193	-0.154762
FAM188B	0.00606962	0.215032	0.0603247	-0.154707
NFIA	0.549061	0.875721	0.721314	-0.154407
ST13	0.00526937	0.0582075	-0.0960731	-0.154281
EIF2AK4	0.316282	0.555673	0.401847	-0.153826
WASF3	0.185094	0.718026	0.564261	-0.153765
CARS2	0.61965	0.70051	0.548954	-0.151556
EXOSC9	0.155948	0.0418992	-0.109589	-0.151488
RPGR	0.668217	1.00431	0.853462	-0.150851
GADD45GIP1	0.0935654	-0.0782642	-0.229097	-0.150833
N4BP2	0.130819	0.150741	0.00024615	-0.150495
DEK	0.144487	0.463168	0.312864	-0.150304
PEX16	0.315601	0.300506	0.150312	-0.150194
UBE3C	0.336672	0.573689	0.423529	-0.15016
C11orf58	0.249577	0.0314433	-0.117913	-0.149356
CBX3	0.256054	0.779134	0.63039	-0.148744
DBI	0.129213	0.169099	0.0208881	-0.148211
ODF2L	0.264062	0.375262	0.227059	-0.148203
TAF15	0.0721492	0.0520498	-0.0961194	-0.148169
ZBTB7A	0.195161	0.389474	0.241544	-0.14793
C6orf203	0.736862	1.20088	1.0534	-0.14748
MMAB	0.0505999	0.207728	0.0602903	-0.147437
PSMD6	0.228766	0.533788	0.386391	-0.147397
USP7	0.197913	0.00854164	-0.138629	-0.14717
MYC	0.0612193	0.0627889	-0.0838543	-0.146643
KIAA1524	0.503806	0.600629	0.454339	-0.146289
ERCC4	0.528685	0.605042	0.459019	-0.146023
YTHDC2	0.663438	0.5092	0.363554	-0.145645
EFR3A	0.152722	0.30665	0.161507	-0.145143
INO80D	0.282221	0.512541	0.368411	-0.144129
MYO5A	0.364433	0.435579	0.292072	-0.143507
MDN1	0.504247	0.885081	0.74211	-0.142971
FEZ2	0.350379	0.295816	0.15294	-0.142876
SLC39A6	0.506217	0.359162	0.21673	-0.142432
RNF32	0.43422	0.239764	0.0976986	-0.142065
ATAD2	0.176724	0.11015	-0.0303208	-0.140471
AHCTF1	0.234826	0.362749	0.222315	-0.140434
TTF2	0.555164	0.733133	0.594037	-0.139096
FAM133B	0.00294913	0.160313	0.022033	-0.13828
USP10	0.246592	0.130727	-0.00641562	-0.137142
HSPA4L	0.559751	0.590204	0.45353	-0.136674
ASPSCR1	0.303424	-0.150275	-0.286918	-0.136642
DAXX	0.175113	0.412448	0.275876	-0.136572
ERC1	0.636266	0.643001	0.506585	-0.136416
PSMC3	0.333323	0.286871	0.150939	-0.135932
WDR75	0.142704	0.27691	0.141058	-0.135851
GMNN	0.352776	0.531097	0.395508	-0.135589
ERLIN1	0.0900099	-0.0511386	-0.186378	-0.135239
C1orf131	0.606694	0.772557	0.637632	-0.134925
CASC4	0.0238617	0.054688	-0.0799066	-0.134595
UPF2	0.0490225	0.231873	0.0973572	-0.134516
MRPS31	0.195613	0.525548	0.391848	-0.133699
MPHOSPH10	0.115249	0.375424	0.242905	-0.132519
KIAA1429	0.12137	0.144564	0.0121915	-0.132372
NOMO2	0.128726	-0.133991	-0.265887	-0.131897
PRIM1	0.314176	0.00547631	-0.126419	-0.131895
XPC	0.0953177	0.309102	0.177405	-0.131697
ING3	1.68414	1.61434	1.48293	-0.131409
LUC7L3	0.0256122	0.655277	0.524004	-0.131273
MAZ	0.120907	0.403612	0.273675	-0.129937
CCT2	0.3923	0.59886	0.469267	-0.129593
SENP1	0.601527	0.457096	0.328085	-0.129012
DHRS7	0.0935599	0.232324	0.103804	-0.12852
NAE1	0.221609	0.253549	0.125412	-0.128137
HSPA4	0.547459	0.549958	0.422835	-0.127123
ZNF440	0.32902	0.15569	0.029344	-0.126345
CCDC58	0.0169358	0.491557	0.365344	-0.126213
GPATCH4	0.659349	0.992871	0.867887	-0.124984
GNL2	0.0731364	0.194874	0.0707777	-0.124096
ATG4C	0.516967	0.809771	0.685949	-0.123822
DNTTIP2	0.339529	0.635306	0.511726	-0.123581
RRS1	0.468507	0.724924	0.602242	-0.122681
DSG2	0.0933634	0.0085793	-0.114016	-0.122595
PON2	0.308386	0.429822	0.307423	-0.122399
PPA1	0.431188	0.332829	0.211235	-0.121594
PHTF2	0.328355	0.34364	0.222458	-0.121182
ZSCAN32	0.0115591	0.363333	0.242773	-0.12056
PSMC3IP	0.285914	0.439031	0.318818	-0.120212
ANKRD11	0.187088	0.324674	0.205928	-0.118747
MAOA	0.514425	0.810339	0.691936	-0.118404
CENPB	0.5567	0.934791	0.81709	-0.117701
URI1	0.214513	0.173498	0.0567623	-0.116736
IQCE	0.492054	0.922845	0.806171	-0.116674
BRD7	0.194041	0.149073	0.0326901	-0.116383
PRAME	0.265111	0.00129663	-0.11457	-0.115867
C4orf47	0.385491	0.164708	0.0488471	-0.115861
C16orf87	0.346172	0.379712	0.264975	-0.114737
C11orf57	0.20032	0.495085	0.380628	-0.114457
NSRP1	0.196758	0.719757	0.605468	-0.114289
ROCK2	0.352478	0.501155	0.387433	-0.113722
CCAR1	0.147256	0.410203	0.296671	-0.113532
CCDC47	0.119829	0.210747	0.0975104	-0.113237
FPGT	0.36632	0.801546	0.688328	-0.113218
SREK1	0.0169229	0.709041	0.595921	-0.11312
PRCC	0.404838	0.422945	0.309829	-0.113115
WNK1	0.261161	0.324159	0.211392	-0.112767
EIF4G1	0.413234	0.506385	0.393974	-0.112411
CDC27	0.0350468	-0.0427313	-0.154595	-0.111864
SON	0.253361	0.407706	0.297015	-0.110691
RNF8	0.0700808	0.316215	0.205563	-0.110652
CREBBP	0.252457	0.419853	0.30921	-0.110643
MAP1B	0.483028	1.02171	0.911461	-0.110248
IRX3	0.990784	1.60148	1.4916	-0.109885
LRRC27	0.423894	0.739866	0.63001	-0.109856
DROSHA	0.154729	0.101556	-0.008115	-0.109671
OGFRL1	0.499871	0.231049	0.121468	-0.109581
DNMT1	0.653465	0.862848	0.753883	-0.108965
DENND1B	0.904479	1.16964	1.06078	-0.108859
MELK	0.329708	0.579247	0.471266	-0.107981
YAF2	0.246861	0.240225	0.132315	-0.10791
POLR2B	0.281138	0.508322	0.400631	-0.107692
PKNOX1	0.476795	0.868912	0.762091	-0.106821
CCDC18	0.51166	0.660111	0.553488	-0.106623
NEK1	0.467674	0.942793	0.836234	-0.106559
DSC2	0.312421	0.113081	0.00706522	-0.106016
SLTM	0.390388	0.800045	0.694311	-0.105733
HNRNPU	0.471656	0.59731	0.492132	-0.105179
PKN1	0.078203	0.208716	0.103985	-0.104731
HYOU1	0.35407	0.486083	0.381837	-0.104245
C11orf48	0.127014	0.221735	0.118514	-0.103222
RANBP1	0.505034	0.816538	0.713605	-0.102934
GAR1	0.145289	0.288717	0.18585	-0.102867
AGTPBP1	0.321087	0.107362	0.00484385	-0.102518
SEPT2	0.359472	0.712108	0.610035	-0.102074
GSE1	0.0213509	0.136701	0.0346408	-0.10206
CMSS1	0.485904	0.907114	0.805153	-0.101961
SPATS2	0.011515	-0.157121	-0.259059	-0.101938
BRMS1L	0.353405	0.578514	0.476726	-0.101789
SMC1A	0.127381	0.229355	0.128942	-0.100412
HMGB1	0.495711	0.346028	0.24572	-0.100308
CAPRIN1	0.0811275	-0.0583281	-0.158319	-0.0999907
RBM6	0.179275	0.688608	0.588687	-0.0999211
LRRCC1	0.422333	0.65461	0.554736	-0.0998734
QSER1	0.88396	0.704067	0.604614	-0.0994527
CYCS	0.0866678	0.0358214	-0.0635675	-0.0993889
SMCHD1	0.0243333	0.00161502	-0.096962	-0.098577
ZBTB18	0.356481	0.357608	0.259842	-0.0977665
TRAF3	0.405115	0.529586	0.431931	-0.0976549
CSPP1	0.148191	0.505898	0.410254	-0.0956437
ZFR	0.359391	0.594657	0.49933	-0.0953271
MAP9	0.135663	0.437686	0.342517	-0.0951693
WDR70	0.180591	0.30341	0.208405	-0.095005
FKBP15	0.0337463	-0.0837281	-0.177834	-0.0941056
LRPPRC	0.378643	0.712561	0.619822	-0.0927397
DCBLD1	0.704293	0.839342	0.747154	-0.0921882
SLC39A10	0.183044	0.310994	0.218981	-0.0920138
ANKRD17	0.201317	0.733683	0.642095	-0.0915879
DDX1	0.531663	0.619612	0.528226	-0.0913859
ITGB1	0.025945	0.0267575	-0.0632462	-0.0900038
POLE3	0.341121	0.384047	0.294583	-0.0894638
NSD1	0.223373	0.393746	0.304408	-0.0893383
CCDC88A	0.430599	0.500524	0.411217	-0.0893069
ZNF189	0.119846	-0.162791	-0.252056	-0.0892652
TOMM34	0.296145	0.194867	0.105817	-0.0890504
ADAL	0.00518155	-0.0279186	-0.116401	-0.0884821
RBM10	0.0734609	0.0442557	-0.0442224	-0.0884781
TPM1	0.0659088	0.226246	0.138186	-0.0880603
MYO5C	0.698292	0.864746	0.776836	-0.0879102
SRSF3	0.144617	0.254848	0.167771	-0.0870765
CD46	0.0807129	-0.039052	-0.124989	-0.085937
ATG3	0.41826	0.390713	0.305906	-0.0848067
CPSF2	0.0916407	0.092551	0.00787272	-0.0846783
KIN	0.159173	0.0822313	-0.00189887	-0.0841301
ARL13B	0.209156	0.4331	0.349094	-0.0840061
IFT57	0.188131	0.508502	0.425068	-0.0834339
NAA16	0.346828	0.730962	0.648869	-0.0820935
MED1	0.146623	0.246354	0.164325	-0.0820283
SMARCA2	0.253775	0.435981	0.353983	-0.0819978
SEC62	0.107144	0.444822	0.363213	-0.0816086
NAA15	0.0980655	0.596343	0.515757	-0.0805857
MYCBP2	0.585243	0.402452	0.321939	-0.0805131
JPH1	0.475113	1.00466	0.924381	-0.0802795
BCLAF1	0.0417945	0.239768	0.159738	-0.0800304
CALD1	0.168795	0.406458	0.326427	-0.0800303
SLC33A1	0.317747	0.516581	0.43697	-0.0796114
REV3L	0.662514	0.833393	0.755914	-0.0774795
ORC5	0.191395	0.583289	0.505868	-0.0774218
NPIPA8	0.118412	0.119426	0.0427007	-0.0767256
ZFAND2A	0.0102534	0.119617	0.0429878	-0.076629
DNAJC7	0.354426	0.577097	0.500887	-0.0762104
ZWILCH	0.385121	0.138176	0.0619681	-0.0762079
PIK3R1	0.95645	1.00743	0.931651	-0.075784
RRBP1	0.165941	0.308303	0.232585	-0.0757177
PBRM1	0.240242	0.321004	0.245913	-0.0750912
ARHGAP21	0.384409	0.346295	0.271419	-0.0748757
CLGN	0.0345775	0.134926	0.0601695	-0.0747564
NOL7	0.120672	0.0276064	-0.0470091	-0.0746155
SNRPC	0.158717	0.0597159	-0.0147096	-0.0744255
STK3	0.0328345	-0.317369	-0.391736	-0.0743664
TBL1XR1	0.0986644	0.290544	0.21636	-0.0741839
C2CD2	0.155269	0.0696717	-0.00329285	-0.0729646
CCM2	0.832613	0.941342	0.868622	-0.0727202
MESDC2	0.213134	0.00930984	-0.0630468	-0.0723567
HSPH1	1.28969	1.33381	1.26177	-0.0720403
RPN2	0.273068	0.411788	0.339991	-0.0717976
CCDC14	0.0645093	0.230586	0.159211	-0.0713754
ACADM	0.215149	0.218617	0.147292	-0.0713242
SRRT	0.0332203	0.213411	0.142976	-0.0704344
NOLC1	0.376842	0.495254	0.424842	-0.0704123
PHRF1	0.172663	0.478613	0.409776	-0.0688367
CENPT	0.047993	0.864125	0.796797	-0.0673274
PDE8A	0.344229	0.687188	0.620102	-0.0670858
NOP58	0.184791	0.693062	0.626885	-0.0661771
SMC4	0.19956	0.336082	0.270463	-0.0656198
NOL10	0.259135	0.863948	0.798523	-0.0654252
FAM200B	0.0941401	1.26993	1.20493	-0.0650023
RAP1A	0.0550794	0.19653	0.13189	-0.0646403
PRKRIR	0.520807	0.81004	0.745745	-0.0642955
INO80	0.0572454	0.817603	0.753331	-0.0642722
CDK5RAP2	0.00630034	0.19826	0.136131	-0.0621286
PHAX	0.276182	0.27507	0.213562	-0.0615083
PPIP5K2	0.574585	0.624591	0.563144	-0.0614469
U2SURP	0.156614	0.397412	0.336136	-0.0612759
SEC63	0.053157	0.00796122	-0.0531483	-0.0611095
LLPH	0.342467	0.200877	0.140084	-0.0607931
ELOF1	0.314729	0.213882	0.153163	-0.0607187
PHACTR4	0.169505	0.114378	0.053798	-0.06058
BRCA1	0.6134	0.427696	0.367187	-0.0605091
BTBD7	0.342867	0.127484	0.0670057	-0.0604786
NOSIP	0.163893	-0.153054	-0.213486	-0.0604327
CCDC127	0.503179	0.091873	0.0317352	-0.0601378
ZCCHC11	0.0335402	-0.125067	-0.185144	-0.0600775
ATRX	0.292798	0.319456	0.259715	-0.0597414
PSPC1	0.0164247	-0.0973105	-0.15689	-0.05958
MYO18A	0.124672	0.373149	0.313885	-0.0592638
SPATA13	0.322064	0.348772	0.290214	-0.0585583
RSL1D1	0.0985058	0.150581	0.0920474	-0.0585341
TBC1D5	0.176682	0.135289	0.0771789	-0.0581103
METAP1	0.151774	-0.0349843	-0.0927326	-0.0577483
PREPL	0.464214	0.705698	0.648981	-0.0567163
RFC1	0.147656	0.245268	0.192369	-0.052899
PRRC2C	0.0548158	0.452842	0.399947	-0.0528958
TMEM165	0.0671971	0.422089	0.369436	-0.0526532
RWDD2B	0.40043	0.644129	0.592246	-0.0518828
UQCRB	0.193008	-0.605025	-0.65686	-0.0518344
SNRPB2	0.153762	0.150059	0.098472	-0.0515868
GSPT1	0.214529	-0.00378825	-0.0550849	-0.0512967
DDX10	0.383554	0.449328	0.398475	-0.0508531
DYX1C1	0.837463	0.993731	0.943695	-0.0500359
KIAA1407	0.19529	0.511738	0.462166	-0.0495723
THUMPD2	0.155611	0.190466	0.141786	-0.0486802
TCF20	0.050734	0.284401	0.23623	-0.0481716
NASP	0.190817	0.256717	0.209043	-0.0476745
TRMT1L	0.0486171	0.456418	0.409496	-0.046922
SART3	0.0042397	0.21642	0.16953	-0.0468899
PUS7	0.691846	1.1236	1.07704	-0.0465674
KIAA1430	0.0737276	0.0757862	0.0292438	-0.0465425
TOP2B	0.398463	0.409558	0.363164	-0.0463942
RRP1B	0.456448	0.662435	0.616848	-0.0455874
NRD1	0.193762	0.331709	0.286896	-0.0448133
PRPF4B	0.0125178	0.153303	0.108628	-0.044675
ZNF302	0.381072	0.164936	0.12069	-0.0442464
DUT	0.530303	0.84948	0.805529	-0.0439513
SETD2	0.137612	0.0530178	0.00954145	-0.0434763
CTCF	0.106103	-0.0023087	-0.0450115	-0.0427028
CAPNS1	0.13964	0.405309	0.362966	-0.0423426
DTNBP1	0.338772	0.653414	0.611334	-0.0420807
UGGT1	0.687177	0.419872	0.378409	-0.041463
IARS	0.0619387	0.267023	0.226524	-0.0404986
FAM161A	0.414539	0.561403	0.521249	-0.0401541
DHRS4	0.289712	0.368048	0.328509	-0.0395388
CCDC25	0.16927	0.415699	0.37629	-0.0394091
EXOC3	0.0498747	0.000426752	-0.0364581	-0.0368848
CLCC1	0.0890981	-0.15545	-0.191684	-0.0362335
C4orf27	0.0380694	-0.179671	-0.21334	-0.0336697
SH3GLB1	0.195891	0.00449559	-0.0287427	-0.0332383
CAPRIN2	0.0692879	0.130901	0.0976627	-0.033238
RBM28	0.187938	0.497254	0.465053	-0.0322006
DZIP3	1.45382	1.56585	1.53498	-0.0308669
SPC25	0.0841411	0.0345711	0.00393907	-0.030632
KRI1	0.547913	0.610681	0.5801	-0.0305818
TBC1D12	0.0115129	0.170814	0.140618	-0.0301957
BROX	0.18625	0.393056	0.363378	-0.0296778
SEPT7	0.0234529	0.0239578	-0.00569538	-0.0296532
SMARCA4	0.198906	-0.0479681	-0.0767446	-0.0287765
PRPF40A	0.165043	0.0183118	-0.0103106	-0.0286223
FMR1	0.288416	0.27942	0.252093	-0.0273269
ITGA2	0.415206	0.681035	0.654097	-0.0269375
PTN	0.320185	0.324761	0.298149	-0.0266124
THRA	0.500695	0.471309	0.445093	-0.0262158
PRUNE2	0.157585	0.151269	0.126527	-0.0247416
SUPT6H	0.0941801	0.517039	0.492469	-0.0245698
EIF2AK2	0.579047	0.348627	0.324149	-0.0244776
MRPL20	0.195401	0.208981	0.185537	-0.0234437
DIAPH1	0.247647	0.338953	0.316308	-0.0226449
PAK1IP1	0.627384	0.943874	0.921688	-0.0221851
ZHX1	0.575655	0.355165	0.333389	-0.0217765
DDX23	0.267091	0.585508	0.564336	-0.0211722
PCNT	0.265078	0.187592	0.166844	-0.0207484
SDAD1	0.545027	0.684302	0.664201	-0.0201006
DDX21	0.258313	0.320997	0.300931	-0.0200668
ZFHX3	0.0444414	0.180971	0.16162	-0.0193509
ORC6	0.263207	0.48127	0.462022	-0.0192484
SH3RF1	0.259781	0.236281	0.217238	-0.0190432
NCAPD3	0.166596	0.265235	0.246694	-0.0185416
LRBA	0.414785	0.14047	0.122088	-0.0183814
CPD	0.0762056	-0.054615	-0.0729786	-0.0183636
TAF1B	0.205307	0.812777	0.794509	-0.0182679
SFMBT1	0.75688	0.723972	0.70755	-0.0164223
HSPA14	0.251273	0.27334	0.257025	-0.016315
QTRTD1	0.498693	0.493374	0.477132	-0.0162423
FTSJ3	0.578424	0.744214	0.729568	-0.0146464
TMEM87A	0.0281818	0.0627006	0.0480814	-0.0146192
DSTN	0.0689436	0.0713016	0.0575104	-0.0137912
PDIA3	0.144077	0.207957	0.194467	-0.0134893
SLC4A7	0.0518509	-0.040271	-0.0522884	-0.0120174
ZXDC	0.212775	0.747417	0.735684	-0.011733
DNAJC21	0.189824	0.415908	0.405108	-0.0108005
HSP90AA1	0.0787348	0.336428	0.326003	-0.0104243
UBR1	0.082176	0.293789	0.285457	-0.00833178
DDX20	0.0163853	-0.0750647	-0.0814113	-0.00634656
DTWD1	0.119185	0.206645	0.200892	-0.00575251
USP34	0.0184772	0.0111321	0.00610733	-0.00502478
ISG20L2	0.367523	0.541064	0.53631	-0.00475476
EMC10	0.297896	-0.0147326	-0.0179103	-0.00317773
FAM21A	0.121716	0.29126	0.288917	-0.00234249
NAP1L1	0.249238	0.143393	0.142227	-0.00116587
CLUAP1	0.0289675	0.390008	0.389932	-7.60047e-05

## Sheet: LNCaP95 CDS 917 QIV genes
LNCaP95 CDS QIV genes
Gene ID	logFC_Exons_RNAcounts_LNCaP95	logFC_ThreePrimeUTR_PACcounts_LNCaP95	logFC_CDS_PACcounts_LNCaP95	PAC-score
TRIB2	-0.0980587	0.0947593	-2.22019	-2.31495
CENPQ	-0.0220694	1.61529	-0.171131	-1.78642
BEND7	-0.158422	0.3345	-1.42025	-1.75475
IDI1	-0.840168	-0.64421	-2.2836	-1.63939
PIK3C3	-0.213888	0.986057	-0.649302	-1.63536
CSDE1	-0.0251617	0.24685	-1.36301	-1.60986
XPOT	-0.0456326	1.07007	-0.438027	-1.5081
FCHO2	-0.321565	0.346881	-0.920259	-1.26714
CCDC167	-0.103445	-0.274791	-1.53946	-1.26467
ZNF480	-0.263359	0.822832	-0.4348	-1.25763
SORT1	-0.885698	-0.52483	-1.73248	-1.20765
ZNF93	-0.475823	-0.357503	-1.56321	-1.20571
DNAJC24	-0.0464639	-0.00894865	-1.18212	-1.17317
ZNF669	-0.08863	-0.0108429	-1.15439	-1.14355
EIF1B	-0.287294	-0.248391	-1.36576	-1.11737
RNF213	-0.280377	0.714185	-0.388952	-1.10314
SEMA4D	-0.177138	-0.00404696	-1.06116	-1.05711
NUP98	-0.0870209	0.515214	-0.539721	-1.05494
LSM12	-0.269719	0.0759665	-0.964577	-1.04054
MAP4K3	-0.121129	0.556671	-0.483019	-1.03969
TNKS2	-0.554138	-0.155391	-1.19236	-1.03697
UAP1	-0.336662	-0.23485	-1.26878	-1.03393
TCEANC2	-0.152713	0.835694	-0.188227	-1.02392
ARHGAP35	-0.186995	-0.0870977	-1.09514	-1.00804
DDX59	-0.366847	0.35565	-0.650365	-1.00602
CHD9	-0.31305	0.748715	-0.243119	-0.991834
SENP7	-0.279928	0.626211	-0.318644	-0.944855
DRAP1	-0.14463	0.166477	-0.773497	-0.939973
OTUD4	-0.0328815	0.796976	-0.121747	-0.918723
ZC3H6	-0.508334	0.623068	-0.285358	-0.908427
CNOT3	-0.323687	0.158092	-0.73957	-0.897662
TFPI	-0.715389	-0.241584	-1.11342	-0.871837
IPP	-0.141194	-0.232063	-1.10132	-0.869257
SCML2	-0.275504	-0.0141517	-0.871791	-0.857639
RALGAPA1	-0.0212993	0.452182	-0.405308	-0.85749
CCDC110	-0.168139	0.573936	-0.282972	-0.856908
NUDT9	-0.268351	0.27306	-0.582163	-0.855223
ZNF528	-0.087383	-0.750618	-1.60415	-0.853529
GTPBP2	-0.921692	-0.273433	-1.12061	-0.84718
PRR14L	-0.0496827	0.496094	-0.34244	-0.838533
PSAP	-0.0377886	-0.115367	-0.953423	-0.838056
HNRNPH2	-0.32913	-0.16824	-1.00211	-0.833868
PTPRR	-1.07125	-0.580029	-1.4124	-0.832367
PGBD2	-0.117969	0.150824	-0.676308	-0.827131
GOLM1	-0.0973776	0.36184	-0.462894	-0.824734
GOLGA1	-0.373536	-0.187964	-1.0082	-0.820233
UBA6	-0.131612	0.0159034	-0.80388	-0.819783
KCNK1	-0.658832	-0.358743	-1.16554	-0.806795
AMACR	-0.478023	-0.0466848	-0.848497	-0.801813
ALDH3A2	-0.21929	-0.29585	-1.0955	-0.799645
ZNF101	-0.0280422	-0.400247	-1.19929	-0.79904
POLH	-0.0330902	0.090199	-0.706115	-0.796314
C1orf21	-0.546987	-0.803827	-1.59772	-0.793897
FBXO34	-0.233426	0.080907	-0.702295	-0.783202
ZNF433	-0.418788	-0.506797	-1.28528	-0.778479
PAXBP1	-0.15679	0.350041	-0.426006	-0.776046
HDLBP	-0.0675493	0.446236	-0.322809	-0.769045
NUDT15	-0.265861	-0.18833	-0.953336	-0.765006
WDR41	-0.0414969	-0.325786	-1.08804	-0.762251
ATN1	-0.0177095	0.705249	-0.0535634	-0.758813
SMN1	-1.19061	-0.118661	-0.877394	-0.758734
ATP1A1	-0.515	-0.449621	-1.20568	-0.756057
FYCO1	-0.064624	0.316995	-0.438572	-0.755567
LAMA3	-0.345981	0.293909	-0.45368	-0.747589
FTH1	-0.546142	-0.593733	-1.34076	-0.747024
CCDC41	-0.499727	0.30807	-0.430699	-0.738769
EIF4B	-0.410843	0.057159	-0.679655	-0.736814
PLOD2	-1.23033	-1.35934	-2.09129	-0.731948
CCZ1	-0.0820682	-0.101407	-0.832376	-0.730969
TARSL2	-0.436283	-0.266923	-0.995517	-0.728594
KLK2	-0.404743	-0.365397	-1.08476	-0.719367
FAM98C	-0.146664	-0.447637	-1.16392	-0.716282
HTT	-0.31041	-0.00567824	-0.720843	-0.715165
C1orf27	-0.502367	0.22638	-0.486522	-0.712902
ARFGEF2	-0.241762	0.31466	-0.39821	-0.71287
HAUS3	-0.821395	-0.324039	-1.02482	-0.700778
CCDC28B	-0.882572	-1.17021	-1.86786	-0.697656
GNPAT	-0.00504508	-0.193866	-0.890034	-0.696169
MLK4	-0.150134	0.231658	-0.462807	-0.694465
ABCA5	-0.374962	-0.477059	-1.17112	-0.694058
RMDN1	-0.144534	0.217126	-0.476927	-0.694053
NDUFS1	-0.307661	0.273637	-0.417617	-0.691255
TTC39B	-0.777878	-0.317374	-1.00697	-0.689597
CALM2	-0.155693	-0.0154776	-0.702993	-0.687516
SCNM1	-0.208716	0.213287	-0.470702	-0.683989
CETN3	-0.133818	0.102161	-0.577971	-0.680132
SLC16A1	-0.480167	-0.334151	-1.01328	-0.679126
DHX8	-0.168733	0.116076	-0.553714	-0.66979
SKAP2	-0.206999	-0.0924924	-0.760693	-0.668201
MOSPD1	-0.393576	-0.238768	-0.897484	-0.658716
C1orf86	-0.0525371	-0.0885422	-0.747122	-0.65858
KCTD3	-0.0120503	0.500231	-0.158254	-0.658485
HOXC9	-0.230628	0.183687	-0.473536	-0.657223
ZBTB21	-0.525484	-0.371061	-1.02639	-0.655332
GOLPH3L	-0.251701	0.291951	-0.361542	-0.653493
ARMCX3	-0.813423	-0.502465	-1.15477	-0.652303
RPL26L1	-0.141582	0.0371406	-0.614312	-0.651452
ARHGAP28	-0.619494	-0.685528	-1.31697	-0.631441
KIAA1715	-0.849103	-0.885539	-1.51281	-0.62727
HIPK2	-0.0530717	0.34712	-0.273876	-0.620996
ZNF84	-0.843894	0.282745	-0.337266	-0.620011
ZNF451	-0.362247	-0.338564	-0.955634	-0.61707
DYNC2LI1	-0.0329591	0.0204647	-0.5963	-0.616765
KPNA6	-0.229014	-0.346745	-0.960002	-0.613257
FAM73A	-0.455075	-0.676129	-1.28862	-0.612489
PAIP1	-0.0722555	0.381703	-0.229938	-0.61164
PRPF18	-1.05029	-0.501649	-1.11156	-0.609909
NCAPG2	-0.294097	-0.31457	-0.921581	-0.607011
KIAA1143	-0.0600638	0.163704	-0.439917	-0.603621
ZNF350	-0.468696	-0.46631	-1.0694	-0.603089
DOCK1	-0.0262259	0.937069	0.337063	-0.600005
ACBD5	-0.0920164	0.154368	-0.445065	-0.599434
AP3B1	-0.0933495	0.694526	0.0973079	-0.597218
AP1AR	-0.0373749	0.103143	-0.492677	-0.59582
FAM162A	-0.649265	-0.712803	-1.29959	-0.586786
ZNF197	-0.251141	0.0876186	-0.497803	-0.585422
PHYH	-0.0991744	-0.0634871	-0.644337	-0.580849
RPL23A	-0.0481475	0.446884	-0.132366	-0.57925
MIA3	-0.292074	0.0443006	-0.534152	-0.578453
SAP30	-0.752251	-0.647861	-1.22536	-0.577494
CCZ1B	-0.142132	-0.129683	-0.706239	-0.576556
PTRH2	-0.187606	-0.114679	-0.68848	-0.573801
MED30	-0.79016	-0.596778	-1.16883	-0.57205
CDCA2	-0.597072	0.227442	-0.341959	-0.569401
WNK3	-0.0283404	0.110197	-0.455952	-0.566149
PDIA5	-0.290218	-0.15666	-0.713892	-0.557233
NSMCE4A	-0.00213574	0.0623763	-0.494411	-0.556787
SPIRE1	-0.706001	-0.276397	-0.828461	-0.552064
ZBED4	-0.175998	0.0169464	-0.532002	-0.548949
TSG101	-0.577061	-0.1307	-0.676017	-0.545317
DHX15	-0.187303	0.0277089	-0.516785	-0.544494
TRIM38	-0.144205	0.552137	0.00880848	-0.543328
CSNK2A2	-0.211335	0.20573	-0.337399	-0.543129
PNPLA8	-0.410405	-0.0752553	-0.617776	-0.54252
XRN1	-0.461255	-0.364162	-0.9063	-0.542138
GSTA1	-0.647791	-0.602859	-1.14448	-0.541619
NDUFS6	-0.329831	-0.686061	-1.22466	-0.538604
SNRPE	-0.0936297	0.0782477	-0.460078	-0.538326
BTN2A1	-0.374746	-0.533837	-1.07055	-0.536712
B3GNT2	-0.0982637	0.00155926	-0.532035	-0.533594
RSBN1	-0.57935	-0.341021	-0.872291	-0.53127
FAM60A	-0.623112	-0.328237	-0.856805	-0.528568
GPR158	-0.261391	0.429893	-0.0935223	-0.523415
ELL	-0.334267	-0.719832	-1.24176	-0.521928
DIXDC1	-0.507196	0.0951043	-0.426608	-0.521712
MEAF6	-0.459885	-0.276704	-0.798202	-0.521499
ELF1	-0.0755378	0.603138	0.0826952	-0.520443
HBS1L	-0.342379	0.38747	-0.130597	-0.518067
ACTR6	-0.500767	-0.459474	-0.976374	-0.516899
ATXN3	-0.453599	-0.688459	-1.205	-0.51654
AFF1	-0.217767	0.102192	-0.412341	-0.514532
RAD54L2	-0.148925	0.386508	-0.127932	-0.51444
DDX43	-0.0469689	0.320414	-0.192689	-0.513104
FAM175B	-0.173721	0.265438	-0.246802	-0.512239
CDK7	-0.386982	-0.324803	-0.836339	-0.511536
CYP20A1	-0.187848	0.630989	0.121632	-0.509356
SART1	-0.0165932	0.405824	-0.100065	-0.505889
IFT20	-0.427656	-0.0161634	-0.519466	-0.503303
IARS2	-0.652999	-0.587804	-1.09092	-0.503111
WSB2	-0.356031	-0.463453	-0.966085	-0.502632
SAT1	-1.06832	-0.945038	-1.44468	-0.49964
RBM12	-0.0876355	0.220596	-0.275346	-0.495941
APAF1	-0.698938	-0.612351	-1.10826	-0.495911
CENPE	-0.583269	-0.0792987	-0.570255	-0.490957
APOOL	-0.190555	-0.58664	-1.07672	-0.490079
GID8	-0.49079	-0.453799	-0.943698	-0.489898
RIC8B	-0.0335116	0.555002	0.0654117	-0.489591
RPL38	-0.0724607	0.0121719	-0.477365	-0.489537
ACAA2	-0.456983	-0.590551	-1.07761	-0.48706
KLF3	-0.461858	-0.455986	-0.942689	-0.486703
PXDN	-0.273853	-0.27538	-0.757595	-0.482215
NAALADL2	-0.181771	0.370219	-0.110573	-0.480792
TPM4	-0.394512	-0.202865	-0.680164	-0.477299
PARK7	-0.301609	-0.282182	-0.759183	-0.477001
CTNNA1	-0.292046	-0.217682	-0.694142	-0.47646
DEGS1	-0.723958	-0.876791	-1.35203	-0.475242
MYL12A	-0.058354	0.339458	-0.13355	-0.473008
ZFP37	-0.175025	0.474361	0.00259022	-0.471771
ANO6	-0.130017	0.161285	-0.307601	-0.468886
CYTH3	-0.772201	-0.92711	-1.39529	-0.468178
CXADR	-0.902524	-0.772371	-1.2405	-0.468125
TRAPPC2	-0.195819	-0.227412	-0.694699	-0.467287
DLGAP5	-0.899233	-0.809442	-1.27636	-0.466918
ZC3H18	-0.0304361	-0.415202	-0.878249	-0.463047
OPA1	-0.106187	0.0805984	-0.380702	-0.461301
MLLT10	-0.473369	0.0918062	-0.368591	-0.460397
ACSL4	-0.0262001	-0.373263	-0.831278	-0.458014
MYNN	-0.22101	-0.453142	-0.910293	-0.457151
SMG7	-0.0270121	0.554743	0.0978079	-0.456935
CBX4	-0.361986	-0.370594	-0.826841	-0.456247
ERCC5	-0.101133	-0.0291238	-0.485263	-0.456139
BAG4	-0.378298	-0.275728	-0.730211	-0.454483
GOLGA4	-0.955708	-0.281529	-0.732143	-0.450614
GFPT1	-0.814846	-0.632053	-1.08242	-0.450363
BRD1	-0.345096	-0.211406	-0.657478	-0.446072
HP1BP3	-0.267436	0.0124631	-0.433187	-0.445651
STX12	-0.278464	-0.312427	-0.752704	-0.440278
SLC20A1	-0.00365673	0.149538	-0.290516	-0.440054
CDC37L1	-0.0480468	0.0308034	-0.408419	-0.439223
PSME1	-0.841011	-0.734051	-1.17244	-0.438387
TRAPPC8	-0.170648	0.242805	-0.192963	-0.435768
CCDC104	-0.200778	0.25183	-0.183556	-0.435386
SBDS	-0.0159234	0.357733	-0.075112	-0.432845
SCML1	-0.28061	-0.206057	-0.638888	-0.432831
MALT1	-0.571956	-0.218288	-0.647582	-0.429294
SRFBP1	-0.139409	0.151778	-0.277419	-0.429197
MAP3K2	-0.23965	-0.157653	-0.586762	-0.429109
GMCL1	-0.371663	-0.135437	-0.561129	-0.425692
EP300	-0.219662	0.530294	0.106053	-0.424242
SSFA2	-0.623245	-0.379794	-0.803595	-0.4238
PAIP2	-0.554838	-0.36745	-0.791066	-0.423616
CTNNAL1	-0.783454	-0.742731	-1.16634	-0.423604
ABCB7	-0.149292	-0.244835	-0.664569	-0.419735
EPB41L2	-0.0669845	0.49479	0.0754033	-0.419386
AIG1	-0.608204	-0.367181	-0.786201	-0.41902
LIFR	-0.629053	-0.394259	-0.812347	-0.418088
TFG	-0.23667	-0.14586	-0.563139	-0.417279
MXD1	-0.911455	-0.103033	-0.520245	-0.417212
TTC26	-0.00231358	0.125021	-0.290106	-0.415127
FBXO11	-0.667489	-0.381437	-0.796562	-0.415125
NEDD4L	-0.226418	0.179207	-0.235446	-0.414653
CDCA8	-0.415071	0.0599427	-0.354692	-0.414635
ATMIN	-0.111626	-0.125661	-0.540275	-0.414614
CCDC6	-0.874697	-0.75794	-1.1721	-0.414156
COX20	-0.818854	-0.883779	-1.29448	-0.410702
AURKA	-0.52434	-0.47634	-0.886502	-0.410162
GDF11	-0.0823708	0.0498764	-0.358645	-0.408521
CDC40	-0.225572	0.0785717	-0.329884	-0.408456
VTI1B	-0.0632326	-0.0274079	-0.43584	-0.408432
PRKCA	-0.372429	-0.535131	-0.943399	-0.408269
ARID4A	-0.40534	0.218622	-0.188572	-0.407194
ATP11B	-0.0917005	-0.0571653	-0.462684	-0.405518
DMXL2	-0.151337	-0.037157	-0.441539	-0.404382
PALLD	-0.0422456	0.316673	-0.0875492	-0.404222
CSGALNACT2	-0.155429	0.068427	-0.334909	-0.403336
THAP1	-0.526231	-0.551564	-0.954162	-0.402597
REEP3	-0.185834	-0.0780518	-0.480241	-0.40219
ZNF830	-0.743799	-0.412368	-0.814211	-0.401843
MTA3	-0.226792	-0.36029	-0.761715	-0.401424
SPATA7	-0.420497	0.595507	0.194353	-0.401153
EMC2	-0.367326	-0.22226	-0.620911	-0.398651
STK24	-0.363878	-0.101889	-0.500433	-0.398544
RNF10	-0.187914	-0.24002	-0.637478	-0.397458
FXR1	-0.306434	-0.0494852	-0.446929	-0.397444
KMT2A	-0.233654	0.258297	-0.139092	-0.397389
LRRFIP2	-0.25669	0.112538	-0.284451	-0.396989
GRK6	-0.167049	-0.249475	-0.645581	-0.396106
RYBP	-0.297607	-0.310198	-0.703024	-0.392826
INADL	-0.439047	0.35959	-0.0319672	-0.391557
ZC3H11A	-0.361084	0.00246341	-0.385966	-0.388429
ZNF891	-0.142257	0.200869	-0.18744	-0.388309
DNAJC25	-0.351337	-0.330516	-0.718814	-0.388298
HECTD1	-0.242963	0.0301128	-0.357584	-0.387697
RASA1	-0.693262	-0.412238	-0.799051	-0.386813
TRIO	-0.138658	-0.079514	-0.465276	-0.385762
ZCCHC9	-0.256927	0.308059	-0.0776851	-0.385744
MED13	-0.241523	0.268069	-0.117654	-0.385723
MTF2	-0.890779	-0.331604	-0.716321	-0.384718
DDX42	-0.112363	0.393927	0.0145876	-0.379339
PRR11	-0.97962	-1.15175	-1.52909	-0.377335
MARK3	-0.126416	-0.0655977	-0.437639	-0.372042
GGPS1	-0.0939639	0.0738794	-0.297492	-0.371371
PRR13	-0.299322	0.232551	-0.138183	-0.370734
HNRNPC	-0.272334	-0.493529	-0.864018	-0.370488
ACAT1	-0.312154	-0.250048	-0.620179	-0.370131
ETFA	-0.294849	-0.0109655	-0.380994	-0.370029
TTF1	-0.0347785	0.361212	-0.00597124	-0.367183
BAIAP2L1	-0.197125	-0.0886054	-0.455164	-0.366559
RPS18	-0.161392	-0.467449	-0.833657	-0.366208
CYFIP1	-0.305574	-0.0597142	-0.421764	-0.36205
TENM1	-0.216291	-0.0230731	-0.384691	-0.361618
GPN3	-0.385793	-0.0973059	-0.458886	-0.36158
SNRPA1	-0.360647	-0.177302	-0.53631	-0.359009
VCP	-0.0907068	-0.0450155	-0.401636	-0.356621
RNPS1	-0.087262	-0.090946	-0.446966	-0.35602
PTGR1	-0.963136	-0.837189	-1.19301	-0.355817
CCNB1	-0.397127	-0.306478	-0.661817	-0.355338
AFF4	-0.477488	-0.153817	-0.507971	-0.354153
GNPDA1	-0.283134	-0.179903	-0.533245	-0.353342
TMEM206	-0.431973	-0.599034	-0.951182	-0.352147
MUT	-0.348096	-0.250022	-0.602088	-0.352065
NMD3	-0.228208	-0.475266	-0.826764	-0.351498
ATPAF1	-0.139612	-0.29053	-0.641974	-0.351444
PPP1R2	-0.284757	-0.227896	-0.579033	-0.351137
GNPTAB	-0.733301	-0.829021	-1.1799	-0.350876
SNAP23	-0.111943	-0.0677953	-0.418068	-0.350273
CHMP4A	-0.37782	-0.0415003	-0.391766	-0.350265
DNAJC1	-0.0784386	0.230071	-0.119274	-0.349345
TCEA1	-0.10445	0.030767	-0.31853	-0.349297
CAPN2	-0.342495	0.203955	-0.144143	-0.348098
EEF1A1	-0.234439	-0.195558	-0.542535	-0.346977
MICU1	-0.314477	-0.0857849	-0.43234	-0.346555
TAB2	-0.173449	0.182933	-0.163176	-0.346109
EPG5	-0.67547	-0.238887	-0.584594	-0.345707
PPFIBP1	-0.659296	-0.438586	-0.784201	-0.345615
CKLF	-0.248255	0.0969342	-0.247938	-0.344872
ZNF701	-0.190721	-0.163746	-0.505777	-0.342031
ZNF337	-0.898388	-0.593681	-0.935273	-0.341593
OMA1	-0.213533	0.0524764	-0.289053	-0.34153
DCP2	-0.252374	-0.10043	-0.44145	-0.34102
SNAPC1	-0.852981	-0.534264	-0.875279	-0.341015
PLEKHA5	-0.154565	0.153392	-0.186933	-0.340326
TMEM57	-0.0867314	0.144788	-0.192867	-0.337655
LARS	-0.290721	-0.0344457	-0.372024	-0.337579
OSGEP	-0.0529556	0.393498	0.0560944	-0.337403
KIAA0947	-0.0605513	0.379294	0.0428277	-0.336467
MRPL22	-0.120499	-0.291602	-0.627593	-0.335992
ANLN	-0.127929	0.00385983	-0.331394	-0.335253
PDIA4	-0.055681	-0.0305449	-0.36569	-0.335146
CSNK1A1	-0.283321	-0.162891	-0.497708	-0.334817
MARS	-0.336911	-0.318975	-0.649336	-0.33036
CFDP1	-0.711699	-0.41092	-0.738371	-0.327451
SIRT1	-0.326919	-0.338869	-0.665959	-0.32709
RBL2	-0.318733	-0.0716219	-0.39794	-0.326318
CLK1	-1.31139	-1.45184	-1.77809	-0.326242
SEC23IP	-0.0228021	-0.0428375	-0.368145	-0.325307
ITM2B	-0.115019	0.207921	-0.117089	-0.32501
MXD3	-0.510928	-0.452138	-0.776803	-0.324665
ZNF207	-0.31789	-0.381969	-0.706272	-0.324302
COX4I1	-0.0448895	-0.0471529	-0.370767	-0.323614
LPIN1	-0.312374	-0.250605	-0.574189	-0.323584
CASC5	-0.300003	0.0254554	-0.297952	-0.323407
DNAJC13	-0.0406407	0.437233	0.114388	-0.322844
CEP70	-0.352429	-0.340615	-0.662182	-0.321567
GBP2	-0.149597	-0.0938399	-0.415364	-0.321524
BLOC1S6	-0.0195566	0.250356	-0.0709699	-0.321326
CUL4B	-0.798338	-0.862441	-1.18279	-0.32035
TPT1	-0.31706	-0.332035	-0.651811	-0.319776
VBP1	-0.0847486	-0.0142504	-0.332909	-0.318659
JUN	-0.113848	0.158941	-0.159415	-0.318356
CYP51A1	-0.150921	-0.111054	-0.428779	-0.317725
IREB2	-0.103704	-0.304352	-0.621161	-0.316809
FAM13A	-1.94455	-2.08291	-2.3996	-0.316688
ASPM	-0.516712	-0.210595	-0.527243	-0.316648
DDRGK1	-0.0626511	0.332034	0.0158158	-0.316218
USO1	-0.285029	-0.131391	-0.447361	-0.31597
RPS6	-0.231295	-0.200545	-0.516505	-0.31596
ARL3	-0.18638	-0.188051	-0.503432	-0.315381
RSBN1L	-0.4446	-0.0684249	-0.383054	-0.314629
PNRC1	-1.17481	-0.326741	-0.640704	-0.313963
RPLP2	-0.146668	-0.0126154	-0.326133	-0.313517
VEGFA	-1.43465	-1.40981	-1.72325	-0.313437
TBC1D15	-0.538388	-0.360979	-0.674335	-0.313356
TLK2	-0.194393	0.4941	0.181759	-0.312341
CETN2	-0.279946	-0.292524	-0.602075	-0.309551
NHP2	-0.00874182	0.191174	-0.118256	-0.30943
RPL19	-0.0562493	-0.0217372	-0.331099	-0.309362
AQR	-0.281178	0.0300162	-0.279274	-0.309291
NAMPT	-0.630686	-0.752598	-1.06166	-0.309059
ASXL1	-0.219491	0.239056	-0.0698947	-0.308951
CHD2	-0.536282	-0.127062	-0.435862	-0.3088
ARID4B	-0.432286	0.0445205	-0.26233	-0.306851
ELMSAN1	-0.374826	-0.211171	-0.512391	-0.30122
PLEKHM2	-0.210982	-0.277782	-0.578038	-0.300255
PSMD8	-0.270156	-0.410105	-0.710059	-0.299953
GKAP1	-0.360383	-0.257739	-0.556841	-0.299102
MCPH1	-0.404571	-0.0602916	-0.359081	-0.29879
AKAP10	-0.68796	-0.342472	-0.640033	-0.29756
CRYBG3	-0.178063	0.320967	0.0237482	-0.297219
VCPIP1	-0.385562	0.244262	-0.0524741	-0.296737
TPM2	-0.418083	-0.402044	-0.697294	-0.295251
KIAA1109	-0.274395	-0.161346	-0.456458	-0.295111
RPS8	-0.187706	-0.119934	-0.414004	-0.294069
JRKL	-0.276611	-0.0220247	-0.3159	-0.293876
SYNRG	-0.0248738	-0.26546	-0.557691	-0.292231
FCF1	-0.0966012	0.250282	-0.0411874	-0.291469
CMC2	-0.758748	-0.752363	-1.04368	-0.291319
ANKRD49	-0.180948	-0.182375	-0.472637	-0.290262
CENPJ	-0.264746	0.256249	-0.0339303	-0.290179
HIVEP2	-0.0785188	0.220539	-0.0695239	-0.290063
CAMSAP2	-0.748711	-0.127208	-0.415209	-0.288001
C19orf53	-0.0610347	-0.00245663	-0.289973	-0.287517
ZCCHC2	-0.557879	-0.554874	-0.841897	-0.287024
NDUFB9	-0.0606675	-0.171285	-0.457166	-0.28588
IL6ST	-0.168898	-0.0312203	-0.316722	-0.285501
G3BP2	-0.230944	-0.0545635	-0.339107	-0.284544
SUCO	-0.226935	-0.0850206	-0.36946	-0.284439
ECI2	-0.042571	-0.129471	-0.413387	-0.283916
MAPKAPK2	-0.151019	-0.0426742	-0.326277	-0.283602
SHPRH	-0.339226	0.302979	0.0195418	-0.283437
COBLL1	-0.375476	-0.089024	-0.372429	-0.283405
ABCC4	-0.752783	-0.570291	-0.853603	-0.283312
SLBP	-0.136609	0.333038	0.0506212	-0.282416
TAF7	-0.278619	-0.0102958	-0.291812	-0.281516
HOMER2	-0.201407	-0.367711	-0.648821	-0.28111
UGT2B17	-0.203881	-0.0736766	-0.354745	-0.281068
NUPL1	-0.511883	-0.514109	-0.794673	-0.280564
CDH1	-0.15575	-0.198201	-0.478603	-0.280402
TPR	-0.0486538	0.271972	-0.0083165	-0.280289
C7orf73	-0.0201233	0.0687366	-0.211075	-0.279812
STIL	-0.26413	-0.0640024	-0.343718	-0.279715
KPNA5	-0.241076	0.221359	-0.0580143	-0.279374
GPATCH2	-0.0176393	0.0883079	-0.190125	-0.278433
SMAP2	-0.510867	-0.557622	-0.835203	-0.277581
MIER1	-0.142355	0.138112	-0.13941	-0.277521
USP48	-0.411904	-0.134836	-0.410421	-0.275585
ADAM9	-0.570506	-0.519632	-0.794858	-0.275226
TRIT1	-0.239861	-0.148109	-0.42259	-0.274481
SF3B1	-0.326012	-0.126071	-0.399913	-0.273842
BNIP2	-0.082133	-0.0276856	-0.300673	-0.272988
AKAP12	-0.237737	0.00574637	-0.266804	-0.27255
CEP68	-0.226712	-0.0947858	-0.365397	-0.270612
LEO1	-0.905663	-0.716111	-0.986322	-0.270211
GTF2A1	-0.0184209	0.172957	-0.0972143	-0.270171
ENAH	-0.0557461	0.0510269	-0.219045	-0.270072
TACC3	-0.282733	-0.0971481	-0.365233	-0.268085
MYH9	-0.38471	-0.132016	-0.399814	-0.267798
PHF20L1	-0.609333	0.595763	0.328594	-0.267169
ERBB2IP	-0.359027	-0.101077	-0.36765	-0.266572
LMAN1	-0.186589	-0.146658	-0.412944	-0.266286
NCOA7	-0.199515	0.00180859	-0.264255	-0.266063
ZCCHC4	-0.0382493	0.28178	0.0158178	-0.265962
ZNF143	-0.315765	-0.320635	-0.585495	-0.26486
COX6C	-0.0667961	-0.0850584	-0.349838	-0.264779
OSBPL9	-0.439277	-0.326613	-0.591319	-0.264706
GHITM	-0.0464112	-0.0265858	-0.290268	-0.263682
ESCO1	-0.933424	-0.535881	-0.799462	-0.263581
ARL6IP1	-0.523943	-0.634155	-0.895845	-0.26169
KIF14	-0.516609	-0.349385	-0.610591	-0.261206
CLPX	-0.153393	0.0967342	-0.163211	-0.259945
ZMYND8	-0.796701	-0.65786	-0.917304	-0.259445
RPL22	-0.25532	0.0803584	-0.178634	-0.258992
STEAP1	-0.226292	-0.0420765	-0.299579	-0.257503
ATP5H	-0.0852221	-0.0929766	-0.350414	-0.257437
COPS2	-0.251634	-0.182296	-0.43963	-0.257334
ZNF532	-0.0915339	0.297643	0.0409729	-0.25667
RLF	-1.14148	-0.907625	-1.16366	-0.256033
TGDS	-0.488618	0.0348779	-0.221055	-0.255933
BARD1	-0.0315928	0.0746866	-0.180482	-0.255169
HELZ	-0.254213	0.249882	-0.00464736	-0.25453
UFL1	-0.29393	0.014793	-0.239711	-0.254504
FNBP1L	-0.595303	-0.484295	-0.737248	-0.252954
CLASP1	-0.172297	-0.245097	-0.497708	-0.252611
MPHOSPH6	-0.201333	-0.207204	-0.459798	-0.252593
STK4	-0.0178066	0.365909	0.113642	-0.252267
REXO2	-0.325545	-0.230226	-0.482045	-0.251819
MORC4	-0.102573	-0.138514	-0.389872	-0.251358
RBM4	-0.449369	-0.780546	-1.03165	-0.251102
CBX1	-0.144902	0.27291	0.0218384	-0.251072
LDHA	-0.617843	-0.857894	-1.10847	-0.250581
SNRNP48	-0.162885	0.18567	-0.064357	-0.250027
BCAS2	-0.273448	-0.336823	-0.586669	-0.249846
EPRS	-0.0836391	-0.0401428	-0.288614	-0.248471
CD2AP	-0.308833	-0.175292	-0.422778	-0.247486
RMI1	-0.0657231	0.0504024	-0.197061	-0.247463
DAAM1	-0.954372	-0.70303	-0.95011	-0.24708
UTP23	-0.0560438	0.240952	-0.00416126	-0.245114
SPAG7	-0.262258	-0.376657	-0.620212	-0.243555
LUC7L	-0.54241	-0.741453	-0.984517	-0.243064
KIF4A	-0.203944	-0.0786973	-0.320237	-0.24154
FAM118A	-0.106185	-0.138276	-0.379748	-0.241472
RAB3GAP1	-0.134289	0.0389617	-0.202457	-0.241419
STK17B	-0.0669066	0.412777	0.173191	-0.239586
PEX11A	-0.436824	-0.90357	-1.14279	-0.239222
ZKSCAN5	-0.16618	-0.133759	-0.372883	-0.239124
ZFYVE16	-0.139935	-0.0950165	-0.332579	-0.237563
METTL16	-0.292256	-0.311202	-0.54862	-0.237417
VIMP	-0.242898	-0.0124121	-0.248685	-0.236273
CLK4	-0.275346	-0.049402	-0.285419	-0.236017
RBM27	-0.275272	-0.0277495	-0.262577	-0.234827
SEC31A	-0.165062	-0.0235186	-0.257939	-0.234421
ASH1L	-0.0513402	0.118726	-0.114762	-0.233489
C5orf24	-0.105478	0.0561212	-0.177168	-0.233289
KTN1	-0.408863	-0.160956	-0.393861	-0.232905
STMN1	-0.134277	-0.182643	-0.413913	-0.23127
LTN1	-0.150449	0.522282	0.291283	-0.230999
UBR4	-0.127412	-0.303364	-0.532643	-0.229279
CENPC	-0.648276	-0.0650193	-0.29357	-0.228551
EIF5B	-0.14398	0.217394	-0.0102131	-0.227607
PABPC4	-0.106904	0.0755319	-0.151597	-0.227129
AFF3	-0.0762421	0.33743	0.110346	-0.227084
CDK1	-0.377334	-0.432424	-0.658943	-0.226519
AKAP9	-0.224587	0.180162	-0.046246	-0.226408
JMJD1C	-1.23694	-0.641945	-0.867746	-0.225802
NUF2	-0.471878	-0.507126	-0.732701	-0.225575
CAST	-0.429206	-0.330691	-0.556262	-0.225572
RAPGEF5	-0.0497933	0.51075	0.286002	-0.224748
TXNRD1	-0.737563	-0.529387	-0.753898	-0.224511
TRIM37	-0.191119	0.143479	-0.0809445	-0.224423
WHSC1L1	-0.172764	-0.100077	-0.323704	-0.223627
IRF6	-0.882719	-1.08971	-1.31287	-0.223154
CWC25	-0.405379	-0.497527	-0.720129	-0.222602
CCDC88C	-0.114657	-0.161307	-0.382818	-0.22151
PTK2	-0.0949599	-0.505696	-0.727168	-0.221472
RB1CC1	-0.955441	-0.679904	-0.901154	-0.22125
ATF2	-0.679245	-0.519654	-0.740743	-0.221089
CHKA	-0.0496074	-0.345562	-0.566608	-0.221046
MRPL33	-0.0872675	0.153505	-0.0667576	-0.220262
TSC22D2	-0.952011	-0.685085	-0.905086	-0.220001
TOP2A	-0.300373	-0.197558	-0.41603	-0.218472
LPIN2	-0.989317	-1.20919	-1.42715	-0.217955
CKAP2	-0.448893	-0.344397	-0.561534	-0.217137
TPGS2	-0.0751951	-0.165597	-0.382465	-0.216867
RPL37A	-0.166245	-0.270284	-0.486801	-0.216517
RPL10A	-0.150261	-0.277886	-0.492922	-0.215035
LMNB1	-0.0518507	0.167926	-0.0471038	-0.21503
CREB3L4	-0.27196	-0.315824	-0.5308	-0.214976
TBC1D1	-0.0544787	-0.0997451	-0.314373	-0.214628
FAM129A	-0.0854067	-0.0370004	-0.251287	-0.214286
RPS25	-0.240006	-0.333323	-0.54683	-0.213507
NUPR1	-1.92567	-2.74414	-2.95713	-0.212996
KCTD20	-0.00617783	-0.0347421	-0.247475	-0.212733
TTC17	-0.0182491	0.0692481	-0.143025	-0.212274
LIMCH1	-0.837166	-0.619596	-0.830964	-0.211367
SPDL1	-0.151517	-0.0404795	-0.251715	-0.211235
HDGFRP2	-0.289309	-0.446028	-0.657107	-0.211078
TMCO3	-0.0651406	0.432169	0.223836	-0.208333
ME1	-0.556797	-0.81383	-1.02156	-0.207731
SETX	-0.100618	0.0524307	-0.153078	-0.205509
ASAP2	-0.309619	-0.0895278	-0.294487	-0.20496
ITFG3	-0.34063	-0.289278	-0.493466	-0.204189
MTMR2	-0.153781	0.157381	-0.0458398	-0.20322
REL	-0.848647	-0.539059	-0.740681	-0.201622
JARID2	-0.612747	-0.57514	-0.776633	-0.201493
TOX4	-0.247873	-0.348905	-0.550223	-0.201319
CLTC	-0.0856332	0.254498	0.0542417	-0.200256
RAB18	-0.200174	0.00679954	-0.193238	-0.200038
LIAS	-0.344612	-0.160472	-0.3585	-0.198027
NDC80	-0.316383	-0.315984	-0.513314	-0.197331
SF3B2	-0.314393	-0.0352053	-0.232349	-0.197144
RPL6	-0.011629	0.0396063	-0.156712	-0.196318
PRPF39	-0.420015	-0.637712	-0.833969	-0.196257
MNAT1	-0.21525	-0.063695	-0.2597	-0.196005
YES1	-0.217821	-0.160229	-0.356173	-0.195944
UACA	-0.482177	-0.120712	-0.316641	-0.195929
FKBP14	-0.0595596	-0.252837	-0.448509	-0.195673
ADI1	-0.164499	-0.150976	-0.346288	-0.195311
CCNL2	-0.752059	-0.627585	-0.822066	-0.194481
EHF	-0.575292	-0.845176	-1.03927	-0.194093
C3orf33	-0.0951322	0.208987	0.0153938	-0.193593
C8orf59	-0.0380037	-0.140994	-0.333824	-0.19283
ALMS1	-0.019353	0.5407	0.35034	-0.190359
GAS2L3	-1.04001	-0.839127	-1.02751	-0.18838
GLG1	-0.510775	-0.462533	-0.650614	-0.188081
ATF1	-0.331998	-0.481396	-0.669002	-0.187606
C4orf21	-0.807029	-1.03688	-1.22447	-0.187585
NELFE	-0.0773773	-0.0409446	-0.226946	-0.186001
AIDA	-0.0209637	0.0548262	-0.130354	-0.185181
ETV3	-0.557845	-0.548483	-0.733598	-0.185115
CALCOCO2	-0.28539	-0.321513	-0.506602	-0.185089
ATE1	-0.270593	-0.159679	-0.344214	-0.184535
RPLP1	-0.260857	-0.19859	-0.383115	-0.184525
ZRANB2	-0.0217189	0.377875	0.193863	-0.184013
FRA10AC1	-0.10724	-0.232235	-0.415827	-0.183592
CIT	-0.471417	-0.439486	-0.622466	-0.18298
MICAL3	-0.487044	-0.486601	-0.668916	-0.182315
TTC14	-0.812349	-0.055665	-0.236817	-0.181152
CNOT2	-0.267539	-0.447492	-0.626868	-0.179375
PLEKHA3	-0.374136	-0.202535	-0.379162	-0.176627
RPS7	-0.0859132	-0.207256	-0.383051	-0.175795
SMAP1	-0.221213	-0.200677	-0.374256	-0.17358
HEBP2	-0.622008	-0.858917	-1.03245	-0.173534
NUB1	-0.22238	0.164291	-0.00879962	-0.17309
DHX16	-0.0497388	0.357263	0.184747	-0.172516
PRC1	-0.215281	-0.107785	-0.278012	-0.170227
NUFIP2	-0.0604236	0.24083	0.0707013	-0.170128
MBIP	-0.63139	-0.840951	-1.01074	-0.169786
PTPRM	-0.768641	-0.615846	-0.78559	-0.169744
ATP6V1E1	-0.282048	-0.0898298	-0.258864	-0.169035
PRKCI	-0.150014	-0.202374	-0.371114	-0.16874
HSPA5	-0.355063	-0.515832	-0.683502	-0.16767
SMARCC2	-0.216249	-0.263157	-0.430245	-0.167088
IBTK	-0.0544494	0.0589693	-0.107406	-0.166375
TBCA	-0.0295734	-0.0392403	-0.20514	-0.1659
TTC32	-0.852257	-1.11175	-1.27747	-0.16572
NFE2L2	-0.490242	-0.245384	-0.411061	-0.165677
FAM210A	-0.814994	-0.865994	-1.03102	-0.165029
CEP164	-0.0988279	-0.0158311	-0.179893	-0.164062
MBOAT2	-0.0663682	-0.302982	-0.466911	-0.163929
NVL	-0.107232	-0.202757	-0.366477	-0.163721
SDE2	-0.443214	-0.0121318	-0.17481	-0.162678
CPNE3	-0.0670553	0.0181838	-0.144477	-0.162661
G2E3	-0.534779	-0.525507	-0.68816	-0.162653
ZCRB1	-0.519462	-0.344396	-0.506937	-0.162541
PLS3	-0.3698	-0.604784	-0.766992	-0.162208
PCM1	-0.143236	0.118927	-0.0430171	-0.161945
SRP9	-0.116017	-0.089991	-0.251494	-0.161503
PPDPF	-0.420974	-0.498929	-0.660105	-0.161176
RCOR1	-0.313463	-0.104646	-0.265562	-0.160916
UBR3	-0.354702	-0.195915	-0.355956	-0.160041
BUB3	-0.341178	-0.278892	-0.438677	-0.159785
TRMT10B	-0.245163	0.243869	0.0842858	-0.159583
BCL7A	-0.0282135	-0.0492073	-0.207746	-0.158538
KIF18A	-0.977382	-0.622442	-0.777587	-0.155145
MAP3K4	-0.0521557	-0.0846319	-0.239326	-0.154694
FAM63B	-0.761858	-0.521377	-0.676053	-0.154676
LCA5	-0.394149	0.394603	0.240099	-0.154504
NUP88	-0.101889	-0.153283	-0.307468	-0.154186
RSRC1	-0.208456	0.050966	-0.102421	-0.153388
ARHGEF10	-0.000207727	-0.0177358	-0.169944	-0.152208
TCEAL3	-0.763047	-0.706299	-0.85818	-0.151881
RASEF	-0.0569179	0.0796746	-0.071252	-0.150927
ETS2	-0.173168	0.0925203	-0.0578743	-0.150395
CARS	-0.530017	-0.614379	-0.764236	-0.149858
PLEKHA8	-0.499684	0.392019	0.243164	-0.148856
USP46	-0.121415	-0.0970546	-0.245904	-0.148849
DNAJC19	-0.302046	-0.265877	-0.414252	-0.148375
MBP	-0.407002	-0.409319	-0.557101	-0.147782
ZFAND5	-0.414798	-0.0184837	-0.166088	-0.147605
PTTG1	-0.59399	-0.71934	-0.866438	-0.147099
SMS	-0.225838	-0.229653	-0.376304	-0.146651
CKAP2L	-0.266211	-0.056153	-0.201911	-0.145758
ANP32E	-0.188217	-0.341146	-0.486109	-0.144963
LARP1B	-0.196677	-0.104266	-0.249041	-0.144775
CTTNBP2NL	-0.568352	-0.14039	-0.285128	-0.144738
VAPB	-0.0673607	-0.233403	-0.377463	-0.14406
EFTUD1	-0.0833956	0.261329	0.117281	-0.144049
NDUFA5	-0.0178304	-0.283708	-0.427476	-0.143768
DBF4	-0.303731	-0.250237	-0.39144	-0.141202
ZCCHC17	-0.375728	-0.311528	-0.451436	-0.139909
BPTF	-0.146396	0.289667	0.150212	-0.139455
HMGXB4	-0.30465	-0.194223	-0.333454	-0.13923
KIAA1279	-0.161485	0.0224957	-0.115897	-0.138393
RABGAP1	-0.0490499	0.0675878	-0.070117	-0.137705
PDXDC1	-0.165123	-0.0457413	-0.18336	-0.137618
EEA1	-0.0229276	0.0393244	-0.0978224	-0.137147
REV1	-0.209691	-0.189474	-0.326412	-0.136938
TBC1D32	-0.150472	0.110116	-0.0267556	-0.136871
SOS1	-0.106141	0.327973	0.1913	-0.136673
CEP97	-0.302757	0.1418	0.00531584	-0.136484
BRD2	-0.276531	0.013313	-0.122693	-0.136006
KBTBD2	-0.594156	-0.791846	-0.927752	-0.135906
CCPG1	-0.479885	-0.400302	-0.536129	-0.135827
ADAMTS1	-0.000943174	-0.0236164	-0.158403	-0.134787
FAM177A1	-0.367319	-0.0177912	-0.152383	-0.134592
SLX4	-0.591766	-0.522317	-0.655164	-0.132847
NACA	-0.0917447	-0.0237622	-0.156064	-0.132302
SPG11	-0.150951	-0.222782	-0.355079	-0.132297
TASP1	-0.0265545	0.160083	0.0281096	-0.131973
SUGP2	-0.0628663	0.0099984	-0.121805	-0.131803
HPGD	-0.125226	-0.31166	-0.442956	-0.131296
NIPBL	-0.36995	-0.233165	-0.364455	-0.13129
PPIL4	-0.168087	-0.136339	-0.266648	-0.130309
RAB11FIP1	-0.387373	-0.549727	-0.67913	-0.129403
ANKRD12	-0.734287	-0.540818	-0.668381	-0.127564
DCAF8	-0.00474288	-0.0759347	-0.201306	-0.125372
ELF2	-0.397247	-0.305549	-0.430097	-0.124547
PIAS2	-0.984925	-0.838374	-0.962459	-0.124085
NUSAP1	-0.24073	-0.175716	-0.299533	-0.123817
UBE2O	-0.0425019	-0.296981	-0.420581	-0.1236
EIF2A	-0.417682	-0.626093	-0.749041	-0.122948
PALB2	-0.130978	-0.0530905	-0.175724	-0.122634
CCDC91	-0.26178	0.0283621	-0.0926449	-0.121007
KIAA0430	-0.617281	-0.626719	-0.747413	-0.120694
TCEB3	-0.19612	0.239352	0.119043	-0.120309
RAD50	-0.164042	-0.000803713	-0.120851	-0.120047
PFDN4	-0.198646	-0.176514	-0.296189	-0.119674
HNRNPR	-0.0813307	0.20494	0.0882426	-0.116697
HCFC2	-0.148996	0.068163	-0.0481978	-0.116361
RPL34	-0.298301	-0.498489	-0.614378	-0.115889
KDM3B	-0.174198	-0.0895906	-0.205314	-0.115724
ZNF658	-0.0507387	0.364225	0.248699	-0.115527
PARPBP	-0.0503103	0.229675	0.115142	-0.114533
MLF1	-0.399274	-0.616495	-0.730188	-0.113693
POU2F1	-0.266944	-0.286968	-0.400638	-0.11367
NEDD1	-0.0976613	0.197047	0.0833975	-0.11365
USP8	-0.155004	0.244833	0.131981	-0.112852
RBM33	-0.141256	-0.345294	-0.457762	-0.112468
TFDP2	-0.0289638	-0.262873	-0.374557	-0.111685
PDCD10	-0.651023	-0.556805	-0.668155	-0.11135
C1orf52	-0.429082	-0.461904	-0.572748	-0.110845
EXOC1	-0.0682922	0.130264	0.0197633	-0.1105
TRUB1	-0.00292508	0.113005	0.00250961	-0.110496
BUB1	-0.934029	-0.5861	-0.696587	-0.110487
SQSTM1	-0.436844	-0.274811	-0.384763	-0.109952
CTDSPL2	-0.448247	-0.395368	-0.505293	-0.109925
NKTR	-0.277895	-0.104339	-0.214033	-0.109693
RBPJ	-0.600386	-0.592286	-0.701053	-0.108768
RBM25	-0.185552	0.400037	0.291274	-0.108763
PRPF40B	-0.190694	0.016357	-0.0923069	-0.108664
PDCL3	-0.19628	-0.101624	-0.208697	-0.107073
SGOL1	-0.333765	0.204571	0.0977775	-0.106794
SCAPER	-0.182481	0.266715	0.160719	-0.105997
NUMA1	-0.294282	-0.394918	-0.50076	-0.105842
LRSAM1	-0.596338	-0.607661	-0.712721	-0.10506
FBXW11	-0.292038	-0.0912535	-0.195751	-0.104498
GOLGA3	-0.183827	0.0333821	-0.0710434	-0.104425
TCEANC	-0.162654	-0.148818	-0.253178	-0.10436
SPTY2D1	-0.413421	-0.102655	-0.205868	-0.103212
LAMC1	-0.250145	-0.102015	-0.205042	-0.103027
CEP170	-0.0496195	0.210698	0.108469	-0.102229
PICALM	-0.269801	-0.211849	-0.313796	-0.101947
NFAT5	-0.323088	-0.243384	-0.344827	-0.101443
UBE2E2	-0.283491	-0.277756	-0.378619	-0.100863
SFSWAP	-0.256248	-0.00976767	-0.109996	-0.100229
RPL5	-0.032105	-0.119053	-0.218108	-0.0990543
GPATCH8	-0.289307	-0.0615856	-0.160476	-0.0988907
FAM71E1	-0.228178	0.00365886	-0.0947519	-0.0984107
USP12	-0.0251458	-0.0899836	-0.187919	-0.0979358
HMGCL	-0.549302	-0.543499	-0.641037	-0.0975384
SF1	-0.17297	0.0519367	-0.0454475	-0.0973842
SBNO1	-0.283154	-0.183595	-0.280845	-0.09725
JMY	-1.021	-0.811709	-0.908632	-0.0969231
THOC7	-0.070337	-0.0601654	-0.156568	-0.0964025
EDRF1	-0.220207	-0.0901966	-0.185927	-0.0957303
COPB2	-0.372573	-0.460218	-0.555683	-0.0954647
ING2	-0.0172215	-0.260354	-0.355753	-0.0953988
OTUB1	-0.457976	-0.539277	-0.634643	-0.0953665
ARFGEF1	-0.279741	-0.20371	-0.298845	-0.0951347
SRRM2	-0.231539	-0.251639	-0.346339	-0.0946997
PMM2	-0.334314	-0.309947	-0.404492	-0.094545
ERI2	-0.0850068	-0.247869	-0.342198	-0.0943289
NCOR1	-0.623956	-0.113098	-0.207356	-0.094258
MLLT4	-0.138695	-0.0949424	-0.189116	-0.0941739
TARS	-0.63809	-0.509243	-0.603292	-0.094049
GOLGB1	-0.324881	-0.130451	-0.224398	-0.0939465
SNRNP27	-0.431781	-0.340491	-0.43408	-0.0935891
SMARCAD1	-0.0505581	0.190035	0.0967673	-0.0932674
TNIP2	-0.11774	-0.0277258	-0.120575	-0.0928492
UBA2	-0.127911	-0.134572	-0.227319	-0.0927472
DYRK1A	-0.571015	-0.415514	-0.507412	-0.0918977
BIRC5	-0.011485	-0.249176	-0.340661	-0.0914849
CEP95	-0.444404	-0.144208	-0.235413	-0.0912049
RTN4	-0.339421	-0.264715	-0.355919	-0.0912038
FKBP8	-0.48435	-0.663353	-0.753904	-0.0905509
GCC2	-0.205927	-0.080515	-0.17043	-0.0899148
WHSC1	-0.14044	-0.115685	-0.205369	-0.0896846
OSBPL2	-0.153015	-0.313724	-0.402991	-0.089267
RPL4	-0.264468	-0.323139	-0.412224	-0.0890848
RDX	-0.248928	0.090406	0.00138522	-0.0890208
IGBP1	-0.000367337	0.326533	0.237683	-0.0888496
RNF168	-0.227072	0.194626	0.106238	-0.0883878
MYO6	-0.527723	-0.166925	-0.255016	-0.0880904
GTF3C6	-0.220136	-0.160336	-0.24813	-0.0877942
PHF20	-0.012288	-0.012493	-0.100079	-0.0875864
CCSAP	-0.762793	-0.930222	-1.01764	-0.0874174
TSEN34	-0.345415	-0.450849	-0.538004	-0.0871548
ODF2	-0.193133	-0.224587	-0.311734	-0.0871463
PPP2R2D	-0.114356	-0.178994	-0.265986	-0.0869917
VEZT	-0.0814859	-0.0450804	-0.131953	-0.0868724
BOD1L1	-0.280602	-0.0537605	-0.139755	-0.0859948
OSBP	-0.422477	-0.456044	-0.541936	-0.0858919
ADNP	-0.125354	0.253717	0.167923	-0.0857944
TTC3	-0.225995	-0.0782583	-0.163915	-0.0856565
ZC2HC1A	-0.316078	-0.276261	-0.361861	-0.0856007
MPP5	-0.337275	-0.373563	-0.458501	-0.0849377
PKN2	-0.189115	0.145793	0.0609454	-0.0848478
MED4	-0.187459	-0.18255	-0.265401	-0.082851
TACC1	-0.237136	-0.251847	-0.33439	-0.0825431
RPL10	-0.124932	-0.355664	-0.438095	-0.0824313
RAB2A	-0.0631375	-0.139872	-0.222022	-0.0821503
ACIN1	-0.280117	-0.021719	-0.103254	-0.0815347
MAPK6	-1.21893	-1.07679	-1.15792	-0.0811299
NAPRT1	-0.0864951	-0.532892	-0.613598	-0.0807054
HOOK3	-0.0398206	0.128848	0.0489931	-0.0798552
CUL5	-0.329231	-0.291006	-0.370659	-0.0796533
SNUPN	-0.437311	-0.391311	-0.470944	-0.0796335
MED19	-0.211146	0.0495607	-0.0298581	-0.0794188
HECTD4	-0.418704	-0.133088	-0.211608	-0.0785194
USP42	-0.538261	-0.381362	-0.459128	-0.0777667
NDUFS4	-0.326286	-0.241342	-0.318928	-0.0775856
USP16	-0.066742	0.101853	0.0245918	-0.0772613
RCOR3	-0.288253	-0.142439	-0.219368	-0.0769283
CEP350	-0.271052	-0.154796	-0.231717	-0.0769207
RSRC2	-0.742346	-0.564853	-0.641369	-0.0765161
MTR	-0.504039	-0.361291	-0.437277	-0.0759869
MGEA5	-0.2514	-0.398992	-0.474909	-0.0759172
USP9X	-0.0154937	-0.000538619	-0.0764203	-0.0758817
SRSF6	-0.0412829	0.0336681	-0.0413489	-0.0750169
RAD17	-0.26008	-0.184204	-0.259045	-0.0748411
RIOK1	-0.307185	-0.254545	-0.328634	-0.0740886
RPL3	-0.429229	-0.616924	-0.690378	-0.0734546
KIAA1522	-0.411466	-0.266608	-0.339475	-0.0728668
SGOL2	-0.177821	-0.0828955	-0.155204	-0.0723081
NUDCD1	-0.127174	0.0547235	-0.0173596	-0.0720831
FOXJ3	-0.431503	-0.340433	-0.412214	-0.0717819
KCMF1	-0.213297	-0.0452941	-0.116857	-0.071563
ATP11C	-0.130307	-0.244006	-0.313725	-0.0697186
APRT	-0.0557148	-0.244931	-0.314611	-0.0696801
MXI1	-1.08068	-1.53346	-1.60214	-0.0686752
RBM39	-0.32581	0.511731	0.44342	-0.0683116
STX17	-0.198865	-0.292676	-0.360579	-0.0679035
TRPM7	-0.181538	-0.0954837	-0.162913	-0.0674288
MTUS1	-0.753995	-0.441873	-0.50895	-0.0670774
SNX1	-0.0988256	-0.0721901	-0.139266	-0.0670764
UBXN4	-0.191665	0.0941191	0.0276595	-0.0664596
TKT	-0.200474	-0.44254	-0.508887	-0.0663465
RAB5A	-0.623912	-0.800467	-0.866634	-0.0661669
ACAP2	-0.0765306	-0.057274	-0.121573	-0.064299
ZNF639	-0.0328255	0.0275697	-0.0364268	-0.0639965
COX16	-0.0112014	0.064274	0.00101841	-0.0632555
FAM193A	-0.592846	-0.114995	-0.177951	-0.0629555
TLK1	-0.297082	-0.38548	-0.447978	-0.0624974
EBAG9	-0.0662231	-0.118395	-0.180167	-0.0617717
PHF3	-0.745798	-0.0204026	-0.0819715	-0.0615689
ALG11	-0.490752	0.093729	0.0327663	-0.0609627
SPIN2B	-0.890219	-0.919103	-0.978283	-0.0591803
SPAG5	-0.167397	-0.326826	-0.385651	-0.0588258
NELFCD	-0.0889994	0.0323534	-0.0261159	-0.0584694
UBALD1	-0.00301237	-0.0896326	-0.147969	-0.0583361
NEK2	-0.833907	-1.05722	-1.11555	-0.058335
FAM98A	-0.111388	-0.0518949	-0.11005	-0.0581551
TOMM70A	-0.0316717	0.247828	0.190254	-0.0575743
ARFGAP3	-1.09641	-1.0347	-1.08889	-0.0541973
RBFA	-0.0784677	0.112706	0.0588968	-0.0538092
PPP4R2	-0.163404	0.154267	0.100679	-0.0535886
DSP	-0.615338	-0.660983	-0.713993	-0.0530092
RPL39	-0.247569	-0.410727	-0.462943	-0.0522166
ZNF638	-0.018718	0.230458	0.17852	-0.0519377
RPL9	-0.0508767	-0.222169	-0.273158	-0.0509888
RABL6	-0.142547	0.13937	0.0890354	-0.0503345
LIPT1	-0.408044	-0.261175	-0.311052	-0.0498779
IMPACT	-0.424423	-0.257138	-0.30697	-0.0498318
EZH1	-0.554548	-1.14058	-1.19019	-0.0496144
HIF1A	-0.255115	-0.149923	-0.199066	-0.0491425
ZC3H7A	-0.0900419	-0.120548	-0.169251	-0.0487037
USP36	-0.00804247	0.345626	0.296997	-0.0486291
FKBP3	-0.259926	-0.257666	-0.305812	-0.0481462
CDKN2AIP	-0.415165	-0.260598	-0.308361	-0.0477626
KDM5B	-0.376366	-0.258304	-0.305701	-0.0473977
SKIV2L2	-0.125546	0.0408188	-0.00643151	-0.0472503
KIF23	-0.634006	-0.56809	-0.615325	-0.0472355
LEMD3	-0.312474	-0.127404	-0.172816	-0.045412
RPL18	-0.232224	-0.321975	-0.366988	-0.0450125
PBXIP1	-0.741674	-0.557026	-0.601907	-0.0448815
HMGB2	-0.853844	-1.07535	-1.11987	-0.0445174
KIF11	-0.318539	-0.496178	-0.539787	-0.0436094
ZBTB11	-0.308556	-0.306421	-0.349863	-0.0434423
RTN3	-0.192936	-0.293666	-0.336994	-0.0433284
ZNF83	-0.412185	-0.199867	-0.243085	-0.0432178
ORC3	-0.081629	0.0222299	-0.0203753	-0.0426052
BBS4	-0.492542	-0.740409	-0.78289	-0.0424812
FAM117B	-0.464965	-0.146855	-0.189314	-0.042459
SETD3	-0.355908	-0.546611	-0.588983	-0.0423724
KHDRBS1	-0.228993	-0.24767	-0.28987	-0.0422001
TP53BP2	-0.445884	-0.210159	-0.251063	-0.0409044
TMCO1	-0.0129023	0.0912133	0.0503647	-0.0408486
MIS18BP1	-0.499414	-0.534873	-0.575326	-0.0404527
RICTOR	-0.204753	-0.253787	-0.29373	-0.0399436
SNW1	-0.329673	-0.446214	-0.483895	-0.0376806
SNX5	-0.207237	-0.367582	-0.404874	-0.0372919
WBP4	-0.201587	0.229745	0.193757	-0.0359883
RUFY1	-0.537876	-0.303169	-0.338625	-0.0354553
PTPN12	-0.530158	-0.572121	-0.604343	-0.0322224
HIPK3	-0.00294345	-0.0621806	-0.0933308	-0.0311502
RAD18	-0.209464	-0.111959	-0.142577	-0.0306177
KRAS	-0.239005	-0.331836	-0.362374	-0.030538
PJA2	-0.544257	-0.716249	-0.746784	-0.0305354
RPP38	-0.151291	0.0662795	0.0359056	-0.0303739
CEP57L1	-0.241194	-0.026039	-0.0563413	-0.0303023
SRSF4	-0.495522	-0.31257	-0.342868	-0.0302977
TBRG1	-0.0341618	0.226554	0.196535	-0.0300194
HDAC1	-0.138485	0.0921097	0.0626368	-0.029473
SMC2	-0.0328409	-0.120127	-0.149472	-0.0293452
FLII	-0.213561	-0.207001	-0.235573	-0.0285715
KIF22	-0.476789	-0.334894	-0.363302	-0.0284081
THAP5	-0.270781	-0.196278	-0.224536	-0.0282585
ZNF292	-1.76338	-1.58232	-1.61046	-0.0281467
TMF1	-0.710887	-0.46645	-0.494441	-0.027991
PARP2	-0.19801	-0.26932	-0.297239	-0.0279192
RAB8B	-0.415186	-0.469286	-0.496917	-0.0276311
CNOT1	-0.145688	-0.31849	-0.346008	-0.027518
ZNF286A	-0.308691	-0.226389	-0.253576	-0.0271867
ATG14	-0.898439	-1.02788	-1.05489	-0.0270179
CTR9	-0.0721238	0.0691953	0.0425155	-0.0266797
ZNF280D	-0.0138337	0.245862	0.220187	-0.025675
PPP2R5E	-0.0107859	-0.0531255	-0.0786836	-0.0255581
TES	-0.457789	-0.433951	-0.458996	-0.025045
KMT2C	-0.226281	-0.109172	-0.133215	-0.024043
USP53	-0.244634	-0.367388	-0.391054	-0.0236655
AP2B1	-0.38386	-0.437685	-0.461335	-0.0236505
DDX50	-0.338192	-0.430374	-0.453361	-0.022987
INO80B	-0.0816035	-0.460555	-0.482895	-0.0223401
PIK3C2A	-0.395786	-0.274114	-0.295491	-0.0213766
NUCKS1	-0.197085	-0.172103	-0.193228	-0.0211245
GZF1	-0.489323	-0.144062	-0.164922	-0.02086
CLK2	-0.463822	-0.78921	-0.809086	-0.0198762
TAX1BP1	-0.297066	-0.297183	-0.316646	-0.0194626
LARP7	-0.0568207	0.0739419	0.0550672	-0.0188747
PCF11	-0.0465748	0.938219	0.919431	-0.018788
UBN2	-0.436575	-0.417718	-0.43573	-0.0180119
CCDC84	-0.237042	-0.256044	-0.27402	-0.0179752
SETD5	-0.501585	-0.284328	-0.301043	-0.0167148
DEPDC1	-0.190644	0.0444925	0.0281321	-0.0163603
CCNA2	-0.673544	-0.976425	-0.992748	-0.016323
SHCBP1	-0.0187179	-0.0262169	-0.0424952	-0.0162783
LGR4	-0.0812516	-0.339592	-0.355746	-0.0161538
VPS13B	-0.108582	0.337619	0.321706	-0.0159123
CLCN3	-0.0145914	0.0613741	0.0460071	-0.015367
UVSSA	-0.186509	0.192739	0.177769	-0.0149703
BZW1	-0.176898	-0.0874555	-0.102334	-0.0148788
STARD10	-0.153154	-0.535134	-0.549776	-0.0146426
RNMT	-0.851737	-0.845061	-0.858894	-0.0138325
AGPAT5	-0.507692	-0.460869	-0.47463	-0.0137606
KIF15	-0.419523	-0.304747	-0.318485	-0.0137377
RPL12	-0.336278	-0.67973	-0.693436	-0.0137063
RHOBTB3	-0.175553	-0.151388	-0.164709	-0.0133214
YME1L1	-0.17612	-0.148984	-0.161923	-0.0129391
C12orf23	-0.687739	-0.853279	-0.865994	-0.0127154
CCNL1	-1.07005	-1.03585	-1.04814	-0.0122889
HDGFRP3	-0.27659	0.0617441	0.0498196	-0.0119244
DHX38	-0.0557886	-0.226122	-0.236308	-0.0101865
OPTN	-0.912963	-0.813656	-0.823781	-0.010125
BRWD1	-0.233114	-0.419687	-0.429735	-0.0100472
KIAA1244	-0.469937	-0.542125	-0.55173	-0.00960525
C8orf33	-0.557048	-0.53228	-0.541097	-0.00881694
LACTB	-0.164012	-0.244924	-0.25342	-0.00849656
FBXO38	-0.638103	-0.808683	-0.816634	-0.00795068
PNISR	-0.408339	-0.0836056	-0.0914728	-0.00786715
CABIN1	-0.467528	-0.457525	-0.464934	-0.00740874
CCDC28A	-0.811896	-1.01899	-1.0262	-0.00721182
PNRC2	-0.454719	-0.544532	-0.551703	-0.00717009
DPH6	-0.119569	0.120117	0.113125	-0.00699177
SETDB2	-0.145016	-0.397568	-0.404372	-0.00680376
MSANTD4	-0.0253169	-0.220391	-0.227188	-0.0067965
BIRC2	-0.350624	-0.31186	-0.318243	-0.00638356
ADD3	-0.810415	-0.826408	-0.832318	-0.00591046
CRNKL1	-0.164595	-0.296168	-0.30182	-0.00565216
UBE3A	-0.0408706	0.0944991	0.0891396	-0.00535954
PHF21A	-0.308184	-0.435831	-0.440481	-0.00465001
EIF2S2	-0.354082	-0.404029	-0.408548	-0.00451935
TBL3	-0.299108	-0.857445	-0.860752	-0.00330796
MLLT3	-0.891823	-1.25885	-1.26213	-0.00328332
KDM3A	-1.49734	-1.05525	-1.05756	-0.0023127
CLINT1	-0.0664911	0.0773635	0.0760813	-0.00128214
HIRIP3	-0.0576981	-0.0604655	-0.0617058	-0.00124025
NSMCE2	-0.0127982	0.0670725	0.066171	-0.000901441

## Sheet: 22Rv1 CDS 773 QI genes
22Rv1 CDS QI genes
GeneID	logFC_Exons_RNAcounts_X22Rv1	logFC_ThreePrimeUTR_PACcounts_X22Rv1	logFC_CDS_PACcounts_X22Rv1	PAC-score
NPHP1	-0.0267018	-0.945103	0.766493	1.7116
OXNAD1	-0.0514881	-0.507563	0.915275	1.42284
ZNF267	-0.036427	-0.338434	1.05857	1.39701
IGF2BP2	-0.102743	-0.355512	0.992737	1.34825
MRPL32	-0.0122776	0.0762203	1.40537	1.32915
PAGR1	-0.204036	-0.310121	1.00755	1.31767
CISD1	-0.392412	-0.482085	0.81777	1.29986
EIF4ENIF1	-0.274926	-0.452044	0.842364	1.29441
POLR1D	-0.182859	-0.100362	1.18515	1.28551
ARID2	-0.0172871	-0.0211066	1.18805	1.20916
MAP2	-0.0852452	-0.267156	0.935	1.20216
TTC26	-0.173472	-0.394305	0.785429	1.17973
MTHFD1	-0.0904005	-0.322592	0.851732	1.17432
OGFRL1	-0.0803751	-0.510448	0.651683	1.16213
ELMOD2	-0.23095	-0.288058	0.86883	1.15689
FAU	-0.0875923	-0.108092	1.03849	1.14659
DYNLRB1	-0.0253681	0.0723712	1.21229	1.13992
SLC5A3	-0.0560024	-0.123165	0.944103	1.06727
MSH3	-0.136369	-0.684124	0.381718	1.06584
HSF2	-0.00102142	-0.230942	0.805565	1.03651
TMOD3	-0.324876	-0.383684	0.641395	1.02508
MDM1	-0.0660611	-1.00317	0.0159696	1.01914
CHMP4B	-0.087946	-0.45737	0.556719	1.01409
MSH2	-0.681686	-0.915642	0.0977302	1.01337
CEP128	-0.733189	-0.951767	0.0599455	1.01171
RTN4	-0.0269094	-0.229936	0.773211	1.00315
CCDC180	-0.0195725	-0.216403	0.739286	0.95569
CNKSR2	-0.40626	-0.94757	0.00424468	0.951815
CC2D2A	-0.333849	-0.360201	0.534398	0.8946
RPL28	-0.100806	-0.164422	0.729905	0.894327
DDX58	-0.0618639	0.297628	1.18787	0.890246
EEF2	-0.164362	-0.278138	0.595036	0.873174
PLEKHA8	-0.136515	0.122396	0.992678	0.870282
NOA1	-0.142924	-0.267433	0.59984	0.867273
UBA2	-0.054695	-0.0653345	0.787117	0.852451
A1CF	-0.149398	-0.432027	0.417009	0.849036
CCNB1IP1	-0.251651	-0.530711	0.302996	0.833707
N4BP2L2	-0.253883	-0.462043	0.365377	0.82742
CBWD1	-0.16502	-0.217681	0.605184	0.822864
SCO1	-0.0735267	-0.101875	0.718847	0.820722
SPAG16	-0.4234	-0.38367	0.432449	0.816119
TICRR	-0.0905658	-0.218664	0.595232	0.813896
KLHDC2	-0.558564	-0.676609	0.127809	0.804418
C1orf21	-0.26163	-0.250059	0.534613	0.784672
POLQ	-0.145427	-0.286719	0.488581	0.7753
POLR3A	-0.0435968	-0.0256706	0.742884	0.768555
ZBTB38	-0.0290209	-0.0217625	0.737315	0.759078
ARL3	-0.14128	-0.0709163	0.68631	0.757226
TUBGCP3	-0.207386	-0.229766	0.524547	0.754314
GARS	-0.103688	-0.213799	0.536089	0.749888
CLCN3	-0.118182	-0.0316232	0.709992	0.741615
RITA1	-0.0831902	-0.233388	0.502818	0.736206
EHBP1L1	-0.113543	-0.133257	0.60215	0.735407
KIAA0586	-0.115325	-0.370968	0.363342	0.734311
ATM	-0.323458	-0.396283	0.334974	0.731256
GLYR1	-0.0513952	-0.366215	0.357146	0.723361
CRBN	-0.148807	-0.021665	0.699944	0.721609
FAM188B	-0.334717	-0.4975	0.218825	0.716324
GTF2F2	-0.215987	-0.105738	0.609379	0.715117
RPS27A	-0.121403	-0.294942	0.420091	0.715032
EXOC4	-0.512214	-0.573788	0.137122	0.71091
CLCC1	-0.116642	-0.402931	0.29269	0.695622
DNAJC9	-0.0665826	-0.453634	0.240991	0.694626
PRKRIP1	-0.0712199	-0.571654	0.122387	0.694041
ZNF385B	-0.0127224	-0.171194	0.510544	0.681738
IDI1	-0.512452	-0.688053	-0.00688862	0.681164
MET	-0.117363	-0.705732	-0.0324012	0.673331
SKAP2	-0.933473	-1.0788	-0.409674	0.669123
CLTA	-0.236706	-0.235841	0.422698	0.658539
NCAPH	-0.0373735	-0.318162	0.338926	0.657089
CDCA2	-0.0544696	-0.607035	0.0452597	0.652295
UTP14A	-0.0829318	-0.422884	0.227467	0.650351
SCLT1	-0.191097	-0.695257	-0.0466467	0.648611
OSGEPL1	-0.131285	-0.500502	0.14548	0.645982
H2AFY	-0.0805695	-0.127036	0.50155	0.628586
GADD45GIP1	-0.101953	0.0147676	0.633483	0.618715
SMIM15	-0.143036	-0.457851	0.16038	0.618231
WDR76	-0.153313	-0.311565	0.303211	0.614776
RASAL2	-0.0189757	-0.0558919	0.556483	0.612375
MYC	-0.033503	0.00806938	0.608529	0.600459
RAD23A	-0.15576	-0.00259774	0.594448	0.597046
RAP1B	-0.205295	-0.312792	0.283701	0.596493
KIF18A	-0.451384	-0.654737	-0.0609597	0.593777
UXS1	-0.0911659	-0.356719	0.236568	0.593287
TRAM1	-0.0603122	-0.0516051	0.537615	0.58922
GFM1	-0.215203	-0.277674	0.308124	0.585798
RBM15	-0.348646	-0.357881	0.227863	0.585744
TBC1D12	-0.0165623	-0.207332	0.375435	0.582767
ICA1L	-0.267891	-0.0567732	0.521868	0.578641
PBDC1	-0.16644	-0.72463	-0.149628	0.575003
NPIPA1	-0.0407269	0.221455	0.795877	0.574422
FKBP3	-0.177987	-0.325673	0.243755	0.569428
SECISBP2	-0.138266	-0.400659	0.168428	0.569087
TOX3	-0.878906	-1.39965	-0.83457	0.56508
ZNF511	-0.15647	-0.294116	0.269891	0.564006
RPL29	-0.0507019	-0.172433	0.391022	0.563455
C9orf41	-0.132403	-0.188855	0.374246	0.5631
ZRSR2	-0.0494764	-0.361111	0.197831	0.558942
RPL6	-0.0531424	-0.0863084	0.465914	0.552222
ATAD5	-0.250481	-0.643593	-0.0938806	0.549712
KPNA3	-0.048029	-0.236913	0.311307	0.54822
TIA1	-0.0130579	0.125212	0.672096	0.546884
TTC32	-0.0549522	-0.286466	0.257567	0.544034
PIK3R3	-0.19449	-0.0672767	0.474291	0.541568
TIPIN	-0.289578	-0.477977	0.0607477	0.538725
UHRF1BP1L	-0.218352	-0.333108	0.202561	0.535669
FAM50A	-0.0235424	-0.239754	0.2937	0.533455
TTK	-0.0298544	-0.349372	0.18154	0.530913
DENND2D	-0.151794	-0.673249	-0.144601	0.528648
TANGO6	-0.308455	-0.0484151	0.479932	0.528347
WDR45B	-0.0607786	-0.320734	0.205058	0.525791
TMSB10	-0.343841	-0.764927	-0.241115	0.523812
NMD3	-0.0546913	-0.0434616	0.480124	0.523586
SP3	-0.0108215	-0.121344	0.398673	0.520017
MXI1	-0.27106	-0.496542	0.0192127	0.515754
RABL2B	-0.178426	0.00134507	0.511315	0.50997
SAAL1	-0.217395	-0.31445	0.195293	0.509743
CLASP2	-0.0480642	-0.398121	0.107876	0.505997
MTERFD3	-0.0118413	-0.422625	0.0829293	0.505554
SLC25A24	-0.223498	-0.314328	0.187279	0.501608
BRD9	-0.0424905	-0.0883887	0.412279	0.500667
EPG5	-0.0861624	-0.0178016	0.481537	0.499339
DNAJC24	-0.0116718	0.0367975	0.531192	0.494394
CYCS	-0.120653	-0.282573	0.208578	0.491151
MND1	-0.401451	-0.188598	0.302265	0.490863
ZBTB24	-0.0122421	-0.288051	0.201955	0.490006
MTIF3	-0.294356	-0.399447	0.0884976	0.487945
NPEPPS	-0.17453	-0.226897	0.25921	0.486107
PPP1R15B	-0.0733719	-0.137367	0.34743	0.484797
TCHP	-0.121515	-0.401496	0.075374	0.47687
HMGN2	-0.146256	-0.10723	0.36604	0.47327
FAT1	-0.30421	-0.504711	-0.0344583	0.470252
FBXO16	-0.161166	-0.288641	0.180153	0.468795
GLS	-0.0164813	-0.221985	0.246307	0.468292
UPF3B	-0.394493	-0.736822	-0.269028	0.467794
IRAK1BP1	-0.389707	-0.614786	-0.148296	0.46649
AP1AR	-0.0401083	-0.29316	0.170387	0.463546
DPH6	-0.341844	-0.889993	-0.429961	0.460032
SMC5	-0.240723	-0.551108	-0.0918372	0.459271
DDX11	-0.00611471	0.119517	0.577765	0.458248
SCAF8	-0.227769	-0.242593	0.213997	0.456591
PIK3C2A	-0.152528	0.00823642	0.461867	0.453631
MED30	-0.216072	-0.524411	-0.0708553	0.453556
PUS7L	-0.0487169	-0.236821	0.214763	0.451584
ARFGEF1	-0.148281	-0.585484	-0.143892	0.441592
TASP1	-0.320507	-0.0921077	0.349005	0.441113
WEE1	-0.184941	-0.551414	-0.115127	0.436287
VTI1A	-0.141887	-0.0968253	0.339033	0.435859
CAAP1	-0.0165954	0.0466433	0.480471	0.433828
SMAP2	-0.24073	-0.228658	0.203977	0.432634
RPP38	-0.0953442	-0.277102	0.153824	0.430926
MPHOSPH6	-0.0622261	-0.335922	0.094648	0.43057
RBM12	-0.0413185	-0.277216	0.15131	0.428526
CTNND1	-0.281467	0.0518366	0.478675	0.426839
EMB	-0.388505	-0.453989	-0.028528	0.425461
IFT74	-0.211798	-0.644409	-0.219414	0.424995
USP40	-0.281627	-0.569312	-0.144363	0.424949
USP36	-0.0413031	-0.197687	0.226055	0.423742
SLITRK6	-0.518049	-0.488027	-0.0693641	0.418663
FAM32A	-0.0942944	-0.0745179	0.344135	0.418653
C5	-0.506591	-0.791675	-0.373031	0.418644
IMMT	-0.114127	-0.241409	0.174497	0.415907
PJA2	-0.0282801	-0.0704491	0.343947	0.414397
IRX5	-0.771922	-0.763876	-0.350822	0.413054
MMAA	-0.0781499	-0.22599	0.186125	0.412115
NOB1	-0.00523858	0.152385	0.563085	0.4107
WDR70	-0.050795	-0.0363442	0.371388	0.407732
HIVEP2	-0.052808	-0.316142	0.0904296	0.406572
LMNB1	-0.274427	-0.174284	0.232101	0.406385
LZTFL1	-0.064961	-0.0901827	0.314755	0.404938
ATE1	-0.0734388	-0.462377	-0.0584467	0.403931
AHR	-0.0534502	0.0849248	0.487324	0.402399
STK4	-0.0986295	-0.281424	0.118712	0.400136
SUDS3	-0.504566	-0.64354	-0.243568	0.399972
TTC37	-0.466108	-0.628912	-0.229446	0.399466
BIRC2	-0.0770012	-0.190542	0.208629	0.399171
NUDCD1	-0.491903	-0.436825	-0.0389348	0.39789
SPIN2B	-0.371497	-0.655316	-0.258027	0.397289
C11orf30	-0.0173198	-0.271502	0.122282	0.393784
RUFY2	-0.00832995	-0.095566	0.296852	0.392418
ZBTB7A	-0.131824	-0.166464	0.224501	0.390965
VTI1B	-0.343418	-0.334869	0.0554189	0.390288
RTN3	-0.239489	-0.377842	0.0109439	0.388785
KIAA1598	-0.314124	-0.699565	-0.311084	0.38848
GATAD2A	-0.00507979	0.137892	0.522339	0.384446
FUBP1	-0.0799397	-0.307597	0.0766237	0.384221
CLK1	-0.0645048	-0.166503	0.216587	0.38309
NEK2	-0.17395	-0.467646	-0.0852208	0.382425
ANKRD13A	-0.0374194	0.0215076	0.402528	0.38102
WASL	-0.436278	-0.601776	-0.222898	0.378878
NSL1	-0.167565	-0.201755	0.176588	0.378342
PUS7	-0.0615759	0.0252017	0.401374	0.376173
HSPA4L	-0.0370839	-0.266496	0.107163	0.37366
NOM1	-0.0337705	-0.150012	0.223007	0.373019
PIR	-0.265206	-0.261146	0.111815	0.372961
RANBP9	-0.116226	-0.0596726	0.312232	0.371905
CRELD2	-0.240594	-0.223702	0.144644	0.368346
RABGAP1	-0.0313961	0.130747	0.498322	0.367575
ARFGAP3	-0.293193	-0.205589	0.161352	0.366941
OXCT1	-0.13162	-0.285936	0.0800241	0.36596
ITGB3BP	-0.234067	-0.402951	-0.037524	0.365427
ZUFSP	-0.0316266	-0.348584	0.0167142	0.365299
LRBA	-0.0115844	-0.0908924	0.274155	0.365048
FRY	-0.201402	-0.277053	0.0873172	0.36437
WDR60	-0.224221	-0.277626	0.0845556	0.362181
GLOD4	-0.0511397	-0.274196	0.0877606	0.361956
FAM177A1	-0.14133	0.00368221	0.364201	0.360519
KLK2	-0.0177894	0.0770266	0.437469	0.360442
HMGCS1	-0.640228	-0.836109	-0.475855	0.360255
RBFA	-0.00334949	-0.298584	0.0598926	0.358477
CCDC6	-0.0347718	-0.604709	-0.247454	0.357254
GAPDH	-0.0594617	-0.325816	0.0307096	0.356526
MRPS10	-0.0846853	-0.210406	0.143941	0.354347
KRIT1	-0.121367	-0.414852	-0.064023	0.350829
GTF2H2	-0.204719	-0.0698967	0.277289	0.347186
FARP1	-0.0325756	-0.206487	0.140077	0.346564
UBALD1	-0.0113916	-0.155227	0.189846	0.345072
ABCE1	-0.0228004	-0.10533	0.239406	0.344736
ZNF704	-0.0506786	0.0794287	0.42353	0.344101
KIF16B	-0.43788	-0.700167	-0.358106	0.342061
TTC17	-0.0591602	-0.239305	0.102501	0.341806
SPTBN1	-0.123588	-0.339043	0.00245979	0.341503
PTBP3	-0.42745	-0.361453	-0.0205891	0.340864
GLRX2	-0.158407	-0.168981	0.169616	0.338597
SRGAP1	-0.0154399	0.0703076	0.40783	0.337522
SAMHD1	-0.063951	-0.137279	0.19909	0.336368
EIF4B	-0.122418	-0.10432	0.231806	0.336126
STAG1	-0.0934355	-0.0525708	0.282998	0.335569
BAZ2B	-0.300464	-0.455903	-0.121168	0.334735
NPIPA7	-0.0638971	0.185168	0.519842	0.334674
DHX15	-0.0634701	-0.304748	0.0286817	0.33343
MGA	-0.106838	-0.330321	0.00271003	0.333031
DPY19L4	-0.00722066	-0.111634	0.219784	0.331418
KBTBD2	-0.16709	-0.289194	0.0417322	0.330926
FBXW11	-0.116419	-0.00735046	0.321029	0.328379
OGFOD1	-0.114705	-0.151535	0.175355	0.32689
FANCM	-0.158205	-0.396194	-0.0695181	0.326676
RNF214	-0.0464646	0.215622	0.542243	0.326621
SRRM3	-0.117844	-0.294857	0.0316634	0.326521
CHMP4A	-0.0698489	-0.119004	0.207292	0.326295
SCML2	-0.058407	0.137173	0.463249	0.326076
SCIN	-0.398855	-0.458159	-0.134724	0.323435
MTR	-0.239729	-0.197541	0.125359	0.3229
USP15	-0.0169677	0.219617	0.54061	0.320993
MRPS34	-0.0397836	-0.111316	0.207519	0.318835
SH2D4A	-0.179264	-0.321588	-0.00343771	0.31815
RARS	-0.0469601	-0.102037	0.216067	0.318103
FZD3	-0.199732	-0.424488	-0.107374	0.317115
ZNF609	-0.190095	-0.196462	0.119465	0.315927
HOXC9	-0.113199	-0.235326	0.080497	0.315823
VPS41	-0.121783	-0.0904412	0.223668	0.314109
TUBGCP2	-0.0851263	-0.0535725	0.26031	0.313883
ZBTB40	-0.110281	0.149117	0.462492	0.313375
WDR43	-0.125181	-0.315942	-0.00296847	0.312973
PTP4A2	-0.056611	-0.0216879	0.289389	0.311077
CHM	-0.123001	0.0109191	0.321361	0.310441
DLGAP5	-0.518474	-0.63766	-0.327407	0.310253
COBLL1	-0.445216	-0.549823	-0.241472	0.308351
CENPJ	-0.00576138	-0.238777	0.068967	0.307744
MASTL	-0.182037	-0.461147	-0.153569	0.307578
MYCBP2	-0.121968	-0.183651	0.121744	0.305394
SNRPD3	-0.260336	-0.558156	-0.253171	0.304985
DDX3X	-0.110632	-0.131474	0.173115	0.304589
SARS	-0.297067	-0.435949	-0.132073	0.303876
UGT2B15	-0.0742235	0.146756	0.44982	0.303064
IPO8	-0.0302411	-0.0995664	0.203356	0.302923
EIF3H	-0.114326	-0.0983503	0.20412	0.30247
RHOQ	-0.431981	-0.169093	0.129835	0.298928
KIAA1109	-0.108861	-0.467233	-0.168893	0.29834
LTN1	-0.0313297	-0.202162	0.094615	0.296777
UACA	-0.678286	-0.887712	-0.591903	0.295808
SLC39A7	-0.145036	-0.0689644	0.225717	0.294682
METTL8	-0.319435	-0.330158	-0.0355809	0.294577
RAD54B	-0.415334	-0.218914	0.0748484	0.293762
CASC4	-0.0216842	-0.0945536	0.198048	0.292602
ZWILCH	-0.202654	-0.341497	-0.0496272	0.29187
IKBIP	-0.0267935	-0.196257	0.0952512	0.291508
ZNF764	-0.20554	-0.122861	0.168236	0.291097
LCORL	-0.129458	-0.192405	0.0971001	0.289505
FHOD3	-0.235288	-0.36424	-0.0751204	0.289119
SIPA1L1	-0.0968299	0.0765103	0.364229	0.287718
TPT1	-0.325039	-0.611248	-0.325063	0.286185
RAD17	-0.0120899	-0.322874	-0.0373387	0.285535
PTEN	-0.0528088	0.0792689	0.363693	0.284424
CTNNA1	-0.029333	-0.123326	0.160511	0.283837
RAD23B	-0.0249206	-0.182683	0.100642	0.283325
KIAA0753	-0.0143813	-0.354121	-0.0713131	0.282808
DIAPH3	-0.314052	-0.550737	-0.270272	0.280465
KDM3A	-0.217423	-0.305355	-0.0253757	0.279979
SSFA2	-0.0159364	0.191354	0.470361	0.279007
SLK	-0.0195145	-0.22087	0.0578153	0.278685
SEC23IP	-0.0524936	-0.0883636	0.189454	0.277817
FAM105B	-0.137059	-0.268669	0.00805256	0.276721
P4HA1	-0.460333	-0.646604	-0.371958	0.274646
PTGR1	-0.14926	-0.0299211	0.24151	0.271431
WBSCR16	-0.0497384	0.0166496	0.287092	0.270442
SLC20A1	-0.228067	-0.4532	-0.185318	0.267882
GTF3C6	-0.264179	-0.506204	-0.239754	0.26645
RPL31	-0.209168	-0.361585	-0.0953349	0.26625
ZNF318	-0.0345566	-0.215269	0.0491791	0.264448
ODF2	-0.018014	0.0612049	0.325383	0.264178
WHAMM	-0.147487	-0.299102	-0.0355641	0.263538
CHEK1	-0.393068	-0.301263	-0.0383169	0.262946
PSMC3IP	-0.122698	0.133842	0.396674	0.262831
SPEN	-0.0141381	-0.308499	-0.0469243	0.261575
KAT7	-0.253261	0.0969449	0.357312	0.260368
ZC2HC1A	-0.192637	-0.334762	-0.0761624	0.2586
VPS13C	-0.208078	-0.372871	-0.114969	0.257902
PCYT1A	-0.0493767	-0.28675	-0.0295047	0.257246
PAWR	-0.285455	-0.325345	-0.0699991	0.255346
ZHX3	-0.0920661	-0.0840449	0.171198	0.255243
TBC1D22A	-0.0629192	0.0504504	0.304314	0.253864
XPA	-0.173312	-0.393024	-0.139834	0.25319
KLF3	-0.258101	-0.382222	-0.129916	0.252306
DHRSX	-0.490519	-0.609248	-0.358323	0.250925
ECHDC1	-0.00797241	-0.0663175	0.183402	0.249719
OCIAD1	-0.227789	-0.334449	-0.0857911	0.248658
KIAA1279	-0.153632	-0.319473	-0.0710564	0.248416
ARHGAP18	-0.206925	-0.482433	-0.234755	0.247678
NANS	-0.135917	-0.425786	-0.178432	0.247354
ENO1	-0.132482	-0.294671	-0.049813	0.244858
RBM33	-0.0760165	-0.240393	0.00402327	0.244417
TSC22D1	-0.056141	-0.107378	0.135755	0.243133
RPS6KB1	-0.149347	-0.0457902	0.197222	0.243012
IPO7	-0.0525041	-0.076192	0.166588	0.24278
RAB21	-0.248343	-0.374814	-0.132812	0.242002
CDK12	-0.230955	-0.17312	0.0659746	0.239095
TIMELESS	-0.0903307	-0.169081	0.0696722	0.238753
PTPDC1	-0.0203283	-0.558923	-0.320869	0.238054
LONRF1	-0.205959	0.0494578	0.280468	0.231011
CCDC107	-0.0550291	-0.00280725	0.227559	0.230366
PLA2G7	-0.0581819	-0.230459	-0.000915297	0.229543
ANKIB1	-0.181199	-0.346004	-0.116531	0.229473
WBP5	-0.274492	-0.43864	-0.210022	0.228617
SIK2	-0.112315	-0.0691429	0.159113	0.228256
HDAC1	-0.0267958	-0.00414975	0.22392	0.22807
GATA3	-0.430321	-0.345613	-0.119988	0.225625
FAM118A	-0.170135	-0.193304	0.032189	0.225493
UBXN1	-0.171058	0.0855714	0.310729	0.225158
ATF1	-0.221759	-0.236764	-0.0119941	0.22477
PLEKHA5	-0.209212	-0.521248	-0.2979	0.223348
VPS13D	-0.0892386	-0.103454	0.119016	0.22247
AVEN	-0.204089	-0.659217	-0.437441	0.221776
TXNRD1	-0.322451	-0.452113	-0.230681	0.221432
SKIV2L2	-0.419645	-0.590338	-0.369202	0.221136
LARP1	-0.101646	-0.147683	0.0734401	0.221123
RSPH3	-0.365284	-0.300258	-0.0798349	0.220423
KDM5A	-0.0640929	-0.247997	-0.0281941	0.219803
SPCS2	-0.265699	-0.175976	0.0437258	0.219702
SNX5	-0.00974606	-0.090041	0.12882	0.218861
WAC	-0.0988239	0.0416789	0.260078	0.2184
AQR	-0.265865	-0.291674	-0.0738088	0.217866
BRMS1L	-0.0803721	0.343561	0.560858	0.217297
ATAD2B	-0.313217	-0.236364	-0.0196087	0.216756
MTFR1	-0.237151	-0.186145	0.0292651	0.21541
DOPEY1	-0.0721685	-0.360851	-0.145669	0.215183
OS9	-0.0663437	-0.23878	-0.0237198	0.21506
KIAA0319L	-0.0399515	-0.208509	0.00386593	0.212375
ZRANB1	-0.103832	-0.354892	-0.144856	0.210037
SMARCA1	-0.569231	-0.610692	-0.401288	0.209404
AKR1C2	-0.693654	-0.716616	-0.507957	0.208659
ZC3H4	-0.0482776	-0.0342795	0.174344	0.208624
ZNF681	-0.115441	-0.293557	-0.086113	0.207444
GAR1	-0.0455802	0.0159763	0.222497	0.206521
CDC73	-0.0140089	-0.0955886	0.108932	0.20452
TRMT10A	-0.165908	-0.463557	-0.259279	0.204278
GNAS	-0.00485967	-0.0628528	0.140947	0.2038
ZNF600	-0.181537	-0.238677	-0.0355422	0.203135
CLSTN1	-0.0715858	-0.253188	-0.0503313	0.202857
NOP58	-0.0654256	-0.163371	0.0379724	0.201344
ARID4A	-0.0142707	-0.161974	0.0388002	0.200774
PPP4R1	-0.0214937	-0.0907029	0.109261	0.199963
FNDC3A	-0.0375798	-0.347686	-0.148834	0.198852
EVC	-0.0455154	0.3618	0.560056	0.198256
MBD2	-0.0165423	-0.045255	0.152479	0.197734
TNKS2	-0.236838	-0.221352	-0.0236877	0.197664
ING2	-0.133049	-0.361576	-0.164277	0.197299
PLCH1	-0.191357	-0.286236	-0.0901714	0.196065
CLOCK	-0.130608	-0.170252	0.0254565	0.195709
CTDSPL2	-0.0679536	-0.433272	-0.238718	0.194555
PARK7	-0.248807	-0.223489	-0.0294936	0.193995
USP3	-0.151649	-0.205122	-0.0116283	0.193494
HIVEP1	-0.0970606	-0.315786	-0.125433	0.190353
GTF2H2C	-0.174501	-0.0503484	0.138593	0.188942
NOL7	-0.0852946	-0.249747	-0.0608137	0.188933
NCAPD3	-0.116374	-0.181698	0.00649349	0.188192
MYO9A	-0.181286	-0.242722	-0.0557205	0.187001
SOS1	-0.0293701	-0.0881153	0.0981812	0.186297
GZF1	-0.124513	0.0897512	0.275194	0.185443
USP25	-0.127305	-0.163068	0.0206815	0.183749
IPP	-0.0190377	-0.0791621	0.103684	0.182846
OPA1	-0.0297814	0.0272899	0.209785	0.182495
C12orf75	-0.0522231	-0.205092	-0.0229451	0.182147
GLTSCR2	-0.623308	-0.316268	-0.13472	0.181549
SGOL2	-0.053456	-0.206449	-0.0250817	0.181368
TPM3	-0.0796478	-0.142955	0.0378042	0.180759
TRIM36	-0.129412	-0.26648	-0.0857282	0.180751
MCM9	-0.226535	-0.657679	-0.47701	0.180669
UBE3A	-0.00199173	-0.0566128	0.123143	0.179756
POLA1	-0.0842311	0.107635	0.28601	0.178376
SLU7	-0.00414513	-0.262198	-0.0839909	0.178207
AHNAK	-0.29666	-0.303117	-0.125091	0.178025
SLAIN2	-0.0446203	0.00756501	0.185179	0.177614
DDRGK1	-0.00798005	0.0650215	0.242511	0.177489
DAAM1	-0.187557	-0.267694	-0.0906044	0.17709
RNF20	-0.19928	-0.357859	-0.18111	0.17675
NCOR2	-0.150754	-0.386949	-0.210417	0.176533
ADD3	-0.528113	-0.625928	-0.449789	0.17614
KIAA1033	-0.258011	0.0881781	0.264093	0.175915
TBC1D4	-0.120901	-0.0526493	0.122817	0.175466
SMAD1	-0.0173845	0.0294442	0.20443	0.174986
RPS18	-0.0608289	-0.201894	-0.0297305	0.172163
ELL2	-0.411871	-0.514467	-0.342372	0.172095
C9orf114	-0.216129	-0.341562	-0.169603	0.171958
LIAS	-0.245651	-0.264451	-0.0926293	0.171821
ZNF207	-0.00204745	0.0953924	0.266637	0.171244
TMX1	-0.13696	-0.19211	-0.021129	0.170981
NEMF	-0.160513	-0.218739	-0.0477775	0.170961
PLCB1	-0.0335248	-0.180498	-0.00965208	0.170846
PPAT	-0.0305496	-0.00776317	0.162858	0.170621
IRX3	-0.693887	-0.486975	-0.316419	0.170556
SIL1	-0.300896	-0.311297	-0.141852	0.169446
ATRX	-0.112524	-0.255814	-0.086546	0.169268
INTU	-0.0251956	-0.092475	0.0762869	0.168762
NFIA	-0.223262	-0.324938	-0.157146	0.167793
ARL14EP	-0.129287	-0.213097	-0.0461663	0.16693
GGNBP2	-0.00321802	-0.0317531	0.13392	0.165673
NCOA7	-0.332116	-0.660363	-0.494812	0.165552
UBFD1	-0.00454486	-0.0474596	0.117842	0.165302
DDHD1	-0.103191	-0.193666	-0.0284072	0.165259
NUBP1	-0.0827797	-0.00300179	0.162239	0.165241
STK38L	-0.0466591	0.266164	0.430898	0.164734
DHRS7	-0.316413	-0.323778	-0.161037	0.162741
AP1B1	-0.113775	-0.146372	0.0149168	0.161289
WDR36	-0.0799034	-0.061319	0.0997125	0.161032
LRPPRC	-0.00748254	0.120946	0.281893	0.160947
CCDC93	-0.132701	-0.172462	-0.0122059	0.160256
CLGN	-0.294369	-0.354416	-0.19425	0.160167
TJP1	-0.0861007	-0.114431	0.0445546	0.158985
ARFGEF2	-0.0199305	0.0890482	0.247976	0.158928
PCLO	-0.0374613	-0.0291418	0.129419	0.158561
ANKRD30B	-0.262945	-0.162709	-0.00596756	0.156741
DSC2	-0.177017	-0.267588	-0.112212	0.155376
E2F8	-0.237947	-0.499341	-0.344152	0.155188
MDFIC	-0.0120652	0.047825	0.20266	0.154835
FAM179B	-0.126223	-0.286796	-0.1323	0.154496
GTSE1	-0.120231	-0.269945	-0.115599	0.154346
SETD3	-0.16942	-0.0918426	0.062194	0.154037
DNAJC13	-0.0718888	0.0640848	0.217948	0.153863
NEK4	-0.0484985	0.175338	0.327731	0.152392
IVD	-0.0409158	-0.0980177	0.0531925	0.15121
TPGS2	-0.0499844	0.14786	0.297893	0.150033
LRIF1	-0.13649	-0.400106	-0.251804	0.148302
DARS2	-0.251487	-0.416162	-0.267898	0.148264
NCKAP1	-0.0985864	0.287457	0.435339	0.147882
IARS	-0.133363	-0.255413	-0.107547	0.147867
SMARCB1	-0.0368921	-0.244185	-0.0965879	0.147597
ANP32B	-0.0600636	-0.089678	0.057606	0.147284
CCSER2	-0.00558208	-0.114431	0.0328217	0.147253
MKI67	-0.07711	-0.231215	-0.0842303	0.146985
PRR11	-0.180497	-0.209909	-0.0642733	0.145636
CENPU	-0.0982836	-0.213328	-0.0682659	0.145062
SSBP1	-0.00899871	0.0376742	0.181638	0.143964
VEZF1	-0.0707058	-0.131261	0.0126329	0.143894
TCF20	-0.0131146	-0.028145	0.11553	0.143675
C5orf42	-0.0559184	0.113782	0.256918	0.143136
ARHGEF12	-0.119643	-0.276244	-0.13405	0.142194
ATF4	-0.312184	-0.521348	-0.380913	0.140435
ASAP2	-0.0952509	-0.186615	-0.0465959	0.140019
MYO6	-0.501607	-0.539141	-0.399484	0.139656
TCEAL1	-0.183585	-0.352831	-0.214241	0.13859
POLD3	-0.0877064	-0.285862	-0.149183	0.13668
MARS	-0.137157	-0.0412968	0.0953787	0.136676
CCDC47	-0.0166686	-0.128317	0.00746804	0.135785
CSNK1G2	-0.106708	-0.0249925	0.110015	0.135007
BEX1	-0.912742	-1.21328	-1.07929	0.133984
HMMR	-0.302381	-0.62312	-0.489353	0.133767
GABPB2	-0.42945	-0.634205	-0.501303	0.132903
MTMR2	-0.16181	-0.0855467	0.0455699	0.131117
PPIG	-0.0922605	-0.167243	-0.0362344	0.131008
DDX46	-0.124036	-0.272335	-0.143297	0.129038
UBTD2	-0.0224428	0.0335413	0.162437	0.128896
SH3RF1	-0.0309028	0.0214949	0.150348	0.128853
STAT6	-0.351375	-0.25741	-0.128797	0.128613
CHCHD1	-0.0631525	-0.101812	0.0263453	0.128157
TECPR2	-0.162916	-0.191422	-0.0632664	0.128156
UGGT1	-0.0119823	-0.0385217	0.0890655	0.127587
EIF2A	-0.139954	-0.19645	-0.0694714	0.126978
STAMBP	-0.245288	-0.176093	-0.0503097	0.125783
RPL26	-0.0590612	-0.236698	-0.111204	0.125494
FAM114A1	-0.194141	-0.343958	-0.218769	0.125189
RBMX2	-0.0426559	-0.308357	-0.183712	0.124645
YEATS4	-0.199215	-0.342112	-0.218295	0.123817
DIAPH2	-0.67163	-0.4747	-0.352462	0.122238
PARPBP	-0.441398	-0.471694	-0.351394	0.1203
EIF2AK2	-0.118097	-0.0988284	0.0207642	0.119593
UTP15	-0.0679293	-0.508911	-0.389675	0.119236
NCAPG2	-0.177863	0.0845082	0.203169	0.11866
DICER1	-0.0758631	-0.0492416	0.0691798	0.118421
PACSIN2	-0.277859	-0.278089	-0.160586	0.117503
XRCC1	-0.273438	-0.617832	-0.500335	0.117497
USP9X	-0.00693485	0.0846417	0.200907	0.116266
ATP5H	-0.00974572	0.0356969	0.151868	0.116171
RGS10	-0.345374	-0.578652	-0.463125	0.115527
AKR1C1	-0.767033	-0.728323	-0.612945	0.115378
C3orf33	-0.0112798	0.0718424	0.187128	0.115286
FAM98A	-0.232141	-0.463582	-0.348355	0.115228
KIF3B	-0.0466341	-0.0754259	0.0389738	0.1144
ENOSF1	-0.200025	-0.368452	-0.256342	0.11211
REXO2	-0.16736	-0.0813265	0.0303637	0.11169
PSIP1	-0.249881	-0.40238	-0.291613	0.110767
OTUD6B	-0.182375	-0.1113	-0.00119162	0.110108
PTMA	-0.111793	-0.189305	-0.0796998	0.109605
AEBP2	-0.218767	-0.303073	-0.194007	0.109065
INTS6	-0.555053	-0.20944	-0.100731	0.108709
HYOU1	-0.0599492	0.0227287	0.130984	0.108256
CREB3L4	-0.20887	-0.397546	-0.289555	0.107991
MCM6	-0.0681673	-0.154812	-0.0469454	0.107867
SMEK2	-0.0857148	0.0597539	0.165526	0.105773
FBXO9	-0.0434196	-0.0354577	0.0698004	0.105258
SSRP1	-0.0499955	-0.198057	-0.0929512	0.105106
RPS27	-0.102631	-0.249637	-0.145276	0.104361
ZDHHC17	-0.0210339	-0.25179	-0.147612	0.104178
BLM	-0.0138788	0.103039	0.206375	0.103335
ZNHIT1	-0.0772551	0.029898	0.13302	0.103121
SNRNP48	-0.240348	-0.249044	-0.145994	0.103051
PCM1	-0.0531638	0.0986056	0.200831	0.102225
BEX2	-0.3425	-0.68219	-0.580365	0.101825
SNAPC1	-0.0380656	0.137934	0.237815	0.0998803
HIRIP3	-0.0945351	-0.0970306	0.00278078	0.0998114
ARHGEF35	-0.0314263	0.0827707	0.182546	0.0997749
TAOK3	-0.203872	-0.417625	-0.318399	0.0992262
KIAA2026	-0.126283	-0.00545674	0.0933722	0.098829
MAP7	-0.165029	-0.315373	-0.21657	0.0988033
RFC3	-0.328005	-0.397174	-0.298586	0.0985872
ARL6IP4	-0.0507441	-0.130462	-0.0322127	0.0982496
TOPORS	-0.150068	-0.285882	-0.187799	0.0980828
DCTN2	-0.119971	0.17291	0.27078	0.0978697
ZCCHC8	-0.0723744	-0.194849	-0.0975156	0.0973339
SF3B1	-0.00330192	-0.132543	-0.0360381	0.0965053
MICU1	-0.0279817	-0.144991	-0.0487663	0.0962247
HSPA14	-0.10223	-0.266232	-0.170222	0.0960105
CCDC59	-0.0673296	-0.191084	-0.0955588	0.0955253
TCF25	-0.262768	-0.3181	-0.222764	0.0953361
RMDN1	-0.0227921	0.0825037	0.177768	0.0952647
CENPE	-0.275263	-0.307616	-0.21265	0.0949655
REL	-0.229408	-0.399533	-0.304913	0.0946205
RRP1B	-0.031034	0.0345217	0.129054	0.0945324
RPS3A	-0.10009	-0.163857	-0.0695338	0.0943236
KDSR	-0.109015	-0.0545904	0.0392536	0.093844
EIF3J	-0.288109	-0.316355	-0.222927	0.0934286
FAM193A	-0.165538	0.159535	0.252706	0.0931708
ARHGAP11A	-0.1929	-0.133182	-0.0403015	0.0928805
SMC2	-0.435719	-0.573597	-0.481139	0.0924578
BZW1	-0.0541877	-0.0538751	0.0384142	0.0922893
FANCD2	-0.0602893	-0.0309556	0.0607932	0.0917488
NACA	-0.0585528	-0.143795	-0.0525485	0.0912469
WASF2	-0.0721864	-0.196489	-0.105827	0.0906617
KIAA1430	-0.0808317	-0.28318	-0.195294	0.0878858
LRRFIP1	-0.0259084	-0.0836323	0.00425093	0.0878833
N4BP2	-0.374093	-0.309554	-0.22186	0.0876942
ALMS1	-0.383744	-0.0588989	0.0287751	0.0876739
EPS8	-0.352889	-0.348203	-0.260553	0.0876496
RPL39	-0.12603	-0.0433968	0.0439878	0.0873847
PTMS	-0.204544	-0.284237	-0.196903	0.0873336
C12orf29	-0.26857	-0.403765	-0.316746	0.0870182
AFF3	-0.0150371	0.0369614	0.123378	0.0864162
PDCD10	-0.372026	-0.363473	-0.278051	0.0854222
C10orf118	-0.158386	-0.119584	-0.0343934	0.0851906
SMG1	-0.0301852	-0.208001	-0.123102	0.0848994
ACBD5	-0.0516205	0.11812	0.202006	0.0838859
SRP54	-0.127117	-0.189043	-0.106056	0.0829867
NAT10	-0.0425807	-0.211654	-0.12993	0.0817238
CALCOCO2	-0.235644	-0.437442	-0.355916	0.0815257
CEP57	-0.343299	-0.231911	-0.150412	0.0814988
ATP5I	-0.00826162	-0.065758	0.0148363	0.0805943
ARID5B	-0.239247	-0.391468	-0.311032	0.0804364
MED13	-0.0933613	-0.000776291	0.0794776	0.0802539
TM9SF3	-0.0694418	-0.069656	0.0102884	0.0799444
BUB1	-0.0766133	-0.0477885	0.031987	0.0797755
ELF2	-0.135155	-0.28047	-0.200963	0.079507
FTH1	-0.0585377	-0.124987	-0.0459613	0.0790255
ATG4C	-0.0649415	0.0255882	0.104557	0.0789687
ALB	-0.206025	-0.194758	-0.115986	0.0787726
TXNIP	-0.126384	-0.205368	-0.127976	0.0773919
MESDC2	-0.167079	-0.209626	-0.134464	0.0751624
KIF2C	-0.0835716	0.256723	0.331174	0.074451
UBR2	-0.065531	-0.132712	-0.0584463	0.0742654
CNOT2	-0.00334621	0.145869	0.220107	0.0742384
TACC2	-0.340788	-0.301303	-0.227744	0.0735587
AZGP1	-0.216041	-0.217193	-0.143652	0.0735408
HECTD4	-0.0374643	0.272391	0.344421	0.0720302
ALDH3A2	-0.714617	-0.831971	-0.761914	0.0700561
ITCH	-0.190657	-0.159955	-0.0900882	0.0698669
UBAP2	-0.162687	-0.125434	-0.0558456	0.0695886
EIF4G3	-0.199922	-0.22078	-0.151723	0.0690579
C2orf49	-0.178286	-0.137987	-0.0695968	0.0683901
CCDC112	-0.00968344	-0.00627384	0.0620731	0.0683469
KIAA0020	-0.280281	-0.397179	-0.330455	0.0667243
RCOR1	-0.00307947	-0.0553563	0.0112081	0.0665644
RPL10	-0.120606	-0.184205	-0.118099	0.0661067
RGS2	-0.130573	-0.132104	-0.0662802	0.0658241
SRRM4	-0.120314	-0.0909424	-0.025241	0.0657014
DYNC1I2	-0.152806	-0.23877	-0.173217	0.0655529
RNF168	-0.00980691	0.0481499	0.113424	0.0652741
CHRNA5	-0.241286	-0.450794	-0.385685	0.0651081
ZDBF2	-0.0199227	-0.182361	-0.117563	0.0647982
FAM210A	-0.00666659	0.241937	0.306645	0.0647079
CBX4	-0.172375	0.0214131	0.0860749	0.0646617
CCDC90B	-0.0437608	-0.133484	-0.0695288	0.0639548
KAT6B	-0.0952784	-0.208533	-0.145848	0.0626841
TTC6	-0.408523	0.162326	0.224995	0.062669
GMNN	-0.167012	-0.263422	-0.201788	0.0616332
MCM3	-0.131688	-0.208459	-0.148547	0.0599116
GPR98	-0.267392	-0.0455736	0.0135988	0.0591725
RHOBTB3	-0.302769	-0.358634	-0.299622	0.0590125
SCAMP1	-0.106545	0.052427	0.111362	0.0589347
RPGRIP1L	-0.529721	-0.752309	-0.693639	0.0586704
KIF2A	-0.133355	-0.227818	-0.169375	0.0584422
ACBD6	-0.477021	-0.492785	-0.435133	0.0576526
TMF1	-0.0115478	-0.0947075	-0.0373058	0.0574018
PAXBP1	-0.0964047	-0.152578	-0.095383	0.057195
ZCCHC2	-0.0371694	-0.0812554	-0.0240793	0.0571762
CTCF	-0.0662817	-0.214064	-0.156921	0.0571426
MRPL21	-0.0222247	0.0890338	0.145239	0.0562047
CHMP4C	-0.0129657	-0.199667	-0.144194	0.0554738
CDKN2AIP	-0.0671431	-0.28804	-0.232671	0.0553694
KIAA1715	-0.331471	-0.690755	-0.636136	0.0546196
LARP4B	-0.138203	0.0922275	0.14673	0.0545023
RNPS1	-0.143227	-0.243193	-0.18964	0.0535533
KIF11	-0.135267	-0.27776	-0.224393	0.0533665
FGF13	-0.33494	-0.588884	-0.535538	0.0533459
FAM76B	-0.103304	-0.193314	-0.140447	0.0528672
MED4	-0.0802156	-0.249044	-0.196273	0.0527711
TSC22D2	-0.083117	-0.0580553	-0.00704006	0.0510152
CANX	-0.0854726	-0.0310053	0.0197379	0.0507432
CEP250	-0.0929451	0.30454	0.354794	0.0502543
TADA2A	-0.0935563	-0.13766	-0.0874335	0.0502267
CFDP1	-0.0618016	-0.142761	-0.0944102	0.0483504
KIAA1324L	-0.292836	-0.225713	-0.177629	0.0480845
RPL13	-0.23417	-0.487686	-0.440171	0.0475149
HDGFRP3	-0.0543015	-0.0542988	-0.00843781	0.045861
WDHD1	-0.198312	-0.198255	-0.152617	0.0456381
PMS1	-0.18741	0.125352	0.170938	0.045586
STAM	-0.21042	0.0824503	0.127896	0.0454461
KCNMA1	-0.409363	-0.490589	-0.445455	0.0451333
FAM217B	-0.335473	-0.227664	-0.182955	0.044709
PRKCI	-0.0106571	-0.0104738	0.0339537	0.0444275
ATF2	-0.110811	-0.509644	-0.465421	0.0442231
AP3D1	-0.00721712	-0.0108971	0.0328564	0.0437535
NOSIP	-0.0259095	-0.328164	-0.284529	0.0436354
KIF5B	-0.0655313	-0.0939205	-0.0506601	0.0432604
CDK1	-0.122658	-0.179122	-0.136097	0.0430253
KMT2C	-0.201778	0.009545	0.0524606	0.0429156
OXSR1	-0.0549194	0.0508934	0.0930409	0.0421475
GPX4	-0.00904608	-0.0622053	-0.0209472	0.0412581
HELLS	-0.187176	-0.138211	-0.0974231	0.0407884
RBM28	-0.0437623	-0.0645393	-0.0238752	0.0406641
SRPR	-0.212361	-0.268109	-0.227469	0.0406398
FAM98B	-0.0955474	0.129732	0.170335	0.0406028
ATF7IP	-0.0381435	-0.0645733	-0.024246	0.0403273
CDC37	-0.021681	0.040705	0.0808998	0.0401948
WBP4	-0.235003	-0.144673	-0.104835	0.0398385
MITD1	-0.211294	-0.258472	-0.219684	0.0387883
KIAA1143	-0.15336	-0.0398743	-0.00141668	0.0384577
STK39	-0.0193936	-0.0778702	-0.0394527	0.0384174
AIDA	-0.177496	-0.313783	-0.275599	0.0381836
NSA2	-0.119801	-0.249237	-0.211248	0.0379887
UBR3	-0.263208	-0.593293	-0.555557	0.0377356
VPS36	-0.0672019	-0.172533	-0.135275	0.0372582
DST	-0.166997	-0.0644573	-0.0277842	0.0366731
ECT2	-0.141126	-0.203552	-0.167064	0.0364887
IGBP1	-0.20639	-0.120851	-0.0849011	0.0359497
CDK5RAP2	-0.0911064	0.1322	0.168076	0.035876
EIF2AK1	-0.104476	-0.279644	-0.244223	0.0354207
CLIP1	-0.139741	-0.186191	-0.150935	0.0352556
TBC1D31	-0.0332304	-0.214997	-0.18013	0.0348664
FAM161A	-0.224529	-0.258222	-0.223894	0.0343283
TRPM7	-0.0403504	0.0985543	0.132614	0.0340601
PPIL4	-0.057714	0.0255549	0.0595284	0.0339735
COPB1	-0.205641	-0.354809	-0.320861	0.0339484
FANCI	-0.213514	-0.303679	-0.269982	0.0336976
ITGB1	-0.0277763	-0.0122467	0.0211214	0.0333681
RPS24	-0.155781	-0.337972	-0.306077	0.0318953
SRFBP1	-0.184736	-0.207281	-0.17604	0.0312411
MORC4	-0.387174	-0.422912	-0.391677	0.0312346
KIF4A	-0.0582258	-0.0416026	-0.0105784	0.0310241
CDC6	-0.0337843	-0.0630836	-0.0326168	0.0304668
GIGYF2	-0.0555988	-0.0758699	-0.0454152	0.0304547
PTPN12	-0.00386955	-0.123346	-0.093405	0.029941
RPS15A	-0.195621	-0.409211	-0.379641	0.0295699
LIMA1	-0.140649	-0.245049	-0.215595	0.0294546
INO80E	-0.0847757	-0.255392	-0.226727	0.0286649
DDX19B	-0.0219405	-0.283742	-0.256817	0.0269245
ZNF236	-0.0616821	0.358641	0.385544	0.0269025
PAPOLG	-0.0458173	0.195526	0.22221	0.0266844
USP48	-0.167432	-0.217758	-0.191104	0.026654
MCPH1	-0.0106185	0.0172545	0.0438645	0.02661
RNF34	-0.0648416	-0.062295	-0.0360653	0.0262297
RAD1	-0.105203	-0.375811	-0.350476	0.0253359
USF2	-0.0201856	0.255828	0.280548	0.0247201
FAM98C	-0.0512622	0.0339198	0.0584811	0.0245613
HOMER1	-0.0497826	-0.0447037	-0.0201706	0.0245331
MRPS35	-0.187345	-0.153032	-0.130493	0.0225393
PDIA6	-0.103857	-0.248779	-0.226339	0.0224397
MCUR1	-0.239706	-0.0278098	-0.00615298	0.0216569
NOLC1	-0.0220135	0.00159449	0.0223356	0.0207411
CCNA2	-0.164183	-0.24486	-0.224561	0.020299
PMM2	-0.247638	-0.360287	-0.340559	0.019728
PKN2	-0.213324	-0.393692	-0.374227	0.0194651
RFC1	-0.0752546	0.0227725	0.0421412	0.0193687
C7orf63	-0.0853432	0.447624	0.466509	0.018885
NDUFAF2	-0.123244	-0.415707	-0.397281	0.0184259
EEF1A1	-0.114226	-0.376672	-0.358278	0.0183941
NASP	-0.11543	-0.0930783	-0.0747308	0.0183475
ERLEC1	-0.179915	-0.262268	-0.243978	0.01829
HPGD	-0.0978227	-0.174871	-0.156708	0.0181639
GAS2L3	-0.0280329	0.041684	0.0596398	0.0179558
CRNKL1	-0.0525369	0.0601114	0.0770066	0.0168953
XRN2	-0.0371439	-0.0458868	-0.0290517	0.0168352
HMG20B	-0.0388948	-0.0523152	-0.0361882	0.016127
SCFD1	-0.0144717	-0.389389	-0.373425	0.0159638
JAKMIP2	-0.766322	-1.1416	-1.12579	0.0158137
SYNE4	-0.0710981	0.234644	0.250097	0.0154533
STARD10	-0.576814	-0.657773	-0.64242	0.015353
RPGR	-0.258458	-0.0655141	-0.0505318	0.0149823
ZCRB1	-0.146679	-0.160224	-0.145636	0.0145881
NUCKS1	-0.0535383	0.00430997	0.018686	0.014376
LIG1	-0.134897	-0.115407	-0.101124	0.0142834
DCLRE1C	-0.260265	-0.394644	-0.380368	0.0142756
NCAPG	-0.0602166	-0.203043	-0.188897	0.0141464
TNIK	-0.351271	-0.40638	-0.392332	0.0140481
CDC23	-0.106543	-0.123284	-0.109415	0.013869
RAD18	-0.2545	-0.184272	-0.171214	0.013058
RPL3	-0.249977	-0.448484	-0.435455	0.0130294
REV3L	-0.0401317	-0.0217912	-0.00884942	0.0129418
SREK1	-0.177861	-0.130136	-0.117591	0.0125448
AIFM1	-0.06802	-0.111987	-0.100196	0.0117916
KDM7A	-0.0507028	-0.0845329	-0.0730595	0.0114734
BUB3	-0.391296	-0.230568	-0.219366	0.0112015
MYH10	-0.0845028	0.0126071	0.0237668	0.0111596
CHAF1A	-0.00531035	0.201039	0.211856	0.0108163
EIF1AY	-0.149928	-0.215982	-0.205284	0.0106979
TOX4	-0.0823965	-0.157055	-0.146387	0.0106683
THUMPD2	-0.0811451	-0.0747791	-0.0647159	0.0100632
PHACTR4	-0.0523743	-0.0898105	-0.0799446	0.0098659
PREPL	-0.131729	-0.120997	-0.111416	0.00958023
RDX	-0.205947	-0.215236	-0.205814	0.00942188
KIF15	-0.390377	-0.480176	-0.471141	0.00903408
ANKRD17	-0.0103307	0.0497017	0.0586848	0.00898308
GPATCH8	-0.0399023	-0.163374	-0.154428	0.00894612
DYX1C1	-0.329168	-0.213065	-0.204225	0.00884043
BCOR	-0.309872	-0.478577	-0.469841	0.00873569
ALG11	-0.140189	-0.085061	-0.0766121	0.00844891
SNX13	-0.010797	-0.00928523	-0.00152293	0.0077623
STRBP	-0.0192928	0.182538	0.189817	0.00727972
ABCB7	-0.0577698	-0.292909	-0.285642	0.0072668
CCDC25	-0.00707269	-0.23184	-0.224975	0.00686447
RPL21	-0.0772317	-0.154699	-0.148144	0.00655564
C7orf50	-0.246263	-0.17948	-0.173353	0.00612689
SUB1	-0.0719358	0.0459792	0.0518549	0.0058757
GFPT1	-0.0376882	-0.0656965	-0.0601581	0.00553844
NCOR1	-0.292196	-0.242356	-0.238414	0.00394279
MAGI3	-0.266076	-0.081134	-0.077445	0.00368901
DNMT1	-0.208838	-0.116427	-0.113791	0.00263622
RPL11	-0.118108	-0.171759	-0.169427	0.00233268
KIAA1731	-0.0487879	-0.0548613	-0.0528715	0.00198979
BNIP3	-0.790099	-0.937621	-0.935875	0.00174605
AHI1	-0.00724089	-0.00671701	-0.00538846	0.00132855
SVIP	-0.0551665	-0.24448	-0.243678	0.000801789
CAST	-0.487531	-0.451536	-0.450891	0.000645445
CENPH	-0.0362361	-0.187534	-0.187114	0.000419865
RPL13A	-0.323421	-0.250365	-0.250132	0.000232433

## Sheet: 22Rv1 CDS 732 QII genes
22Rv1 CDS QII genes
GeneID	logFC_Exons_RNAcounts_X22Rv1	logFC_ThreePrimeUTR_PACcounts_X22Rv1	logFC_CDS_PACcounts_X22Rv1	PAC-score
SRCAP	0.0578434	-0.105627	1.28307	1.3887
ETF1	0.0618864	-0.0207811	1.27877	1.29955
ERP29	0.00206783	0.0329284	1.32176	1.28883
PLXND1	0.188164	0.26663	1.52611	1.25948
MPPE1	0.0451711	-0.420599	0.8058	1.2264
MDM4	0.294642	0.128532	1.30697	1.17844
ACSL3	0.151818	0.114097	1.2694	1.1553
VAV3	0.0999161	-0.477669	0.6399	1.11757
NBPF11	0.802203	0.495714	1.59974	1.10403
ZFHX4	0.416689	-0.163347	0.93649	1.09984
PPHLN1	0.133418	0.21295	1.23242	1.01947
NAMPTL	0.23741	0.0851498	1.06886	0.983712
CSTF3	0.664786	0.10707	1.0753	0.968235
UTP6	0.281221	0.325039	1.27432	0.949281
KANSL3	0.01004	-0.139897	0.809278	0.949175
DTX4	0.343016	0.381164	1.32522	0.944057
SYT4	0.143495	0.158331	1.08727	0.928942
ACAA2	0.133147	-0.0616131	0.862238	0.923851
SNRK	0.283249	0.0118757	0.912705	0.900829
ACTR3	0.0647318	0.078984	0.959322	0.880338
PPP1R15A	0.0542802	0.301377	1.1411	0.839723
SMN1	0.258324	0.0466667	0.883572	0.836906
TAB2	0.0113667	-0.126405	0.709648	0.836053
EWSR1	0.0457407	-0.116161	0.713004	0.829165
VBP1	0.0886264	-0.0606235	0.764174	0.824797
CCDC12	0.0689039	-0.0699771	0.745447	0.815424
AMOTL1	0.514829	0.579477	1.39149	0.812016
BCDIN3D	0.06648	-0.177274	0.633926	0.8112
SMURF2	0.0392002	0.00466242	0.814443	0.80978
MTOR	0.0940612	-0.156255	0.652219	0.808474
RFXAP	0.269353	-0.0727039	0.734396	0.8071
ZMYM6	0.0668859	-0.0212799	0.784701	0.805981
KPNA1	0.191341	-0.0722327	0.717054	0.789286
MYRIP	0.17385	0.0330343	0.800517	0.767482
MYO10	0.195451	-0.430606	0.328529	0.759134
SRGAP2	0.124993	0.0599571	0.816559	0.756602
GOLGA1	0.0768617	0.186101	0.934987	0.748885
FAF2	0.129243	0.211881	0.958674	0.746793
KIF9	0.088135	-0.226252	0.520291	0.746543
TEX10	0.165133	-0.261749	0.484062	0.745811
CDK16	0.115578	0.164853	0.891161	0.726308
C1orf52	0.0368859	-0.52853	0.192729	0.721259
LRRC47	0.0749858	0.0743411	0.793544	0.719203
SDE2	0.200315	-0.177389	0.538861	0.71625
METTL16	0.0122727	-0.0689392	0.636608	0.705547
BAG4	0.140617	-0.298777	0.400646	0.699423
CNOT3	0.0482512	-0.0728155	0.62539	0.698205
EIF2B3	0.0121314	-0.227356	0.449271	0.676627
CLPTM1L	0.0413556	-0.0649975	0.603866	0.668863
FAN1	0.0843529	0.178266	0.837396	0.65913
NBPF9	0.389298	0.407096	1.06094	0.65384
ZFP14	0.393787	0.126211	0.778719	0.652508
PSMD4	0.113613	0.0322841	0.675238	0.642954
USP24	0.0244501	0.0599201	0.699209	0.639289
RANBP6	0.0917969	0.231906	0.868448	0.636542
TROVE2	0.0369874	-0.017145	0.617786	0.634931
DNAJB4	0.103685	-0.0949048	0.53755	0.632455
ALPK3	1.12687	0.883097	1.51501	0.631911
CAMSAP1	0.213494	0.421547	1.04494	0.623391
KMT2D	0.0844131	0.00473046	0.625	0.620269
KIAA0922	0.681342	0.820876	1.43165	0.610771
CALM3	0.0419363	0.0141771	0.622011	0.607834
PTK2	0.249841	0.240126	0.843326	0.6032
FAM172A	0.0950296	-0.119327	0.479617	0.598945
STK3	0.219511	-0.0295359	0.56906	0.598596
ROBO1	0.405026	0.392189	0.990524	0.598335
METRN	0.0214754	-0.170072	0.425927	0.595999
PSMA3	0.0193508	-0.2221	0.371239	0.593338
ZNF217	0.538478	0.423693	1.0163	0.592604
FAM114A2	0.10076	-0.317091	0.263056	0.580147
CKAP5	0.0662129	0.0475474	0.627668	0.58012
WDR48	0.041456	0.138032	0.711952	0.57392
MARK3	0.0628937	-0.111105	0.462649	0.573754
TTC21B	0.0252898	-0.403896	0.16909	0.572987
MKLN1	0.136061	0.278181	0.849173	0.570992
NAMPT	0.340979	0.289786	0.860734	0.570947
NBPF15	0.324476	0.412334	0.981887	0.569553
POLR2K	0.186926	0.1448	0.712009	0.567209
TADA2B	0.118018	-0.242442	0.315047	0.557489
NBPF20	0.386942	0.350935	0.8998	0.548865
STT3B	0.0425677	-0.0686044	0.479386	0.54799
DIS3	0.0212218	0.0337786	0.581244	0.547465
SMYD3	0.144136	-0.15384	0.391977	0.545817
PBXIP1	0.256892	0.053627	0.599256	0.545629
ABCF1	0.0680315	-0.0960206	0.448859	0.544879
SCRIB	0.233906	0.201664	0.744547	0.542883
ZNF512B	0.0856055	0.0581222	0.598495	0.540373
CMAS	0.129786	0.127351	0.662273	0.534922
ZNF440	0.0400873	-0.257742	0.274446	0.532188
SOCS6	0.16945	-0.0069463	0.524246	0.531192
SYK	0.0791239	-0.0360239	0.491555	0.527579
GALNT2	0.215417	-0.152543	0.374039	0.526582
WWP1	0.0716327	-0.0209355	0.504944	0.52588
TNKS	0.0544958	0.053453	0.578527	0.525074
ZNF286B	0.150468	-0.0604423	0.460644	0.521087
DENND1B	0.0247224	0.0162212	0.531025	0.514804
EIF4E	0.123022	-0.0688294	0.445157	0.513987
SH3KBP1	0.391941	-0.435256	0.0782903	0.513546
SUPT20H	0.14986	-0.00225616	0.510257	0.512513
CCDC113	0.170516	0.0666141	0.576087	0.509473
CHCHD4	0.146337	-0.139799	0.368985	0.508784
RGS12	0.161514	0.0733928	0.576183	0.502791
SP110	0.358628	-0.151549	0.350855	0.502405
ZNF800	0.0936147	-0.27787	0.221701	0.499572
HTT	0.20606	0.388116	0.886809	0.498693
CSE1L	0.0626362	0.232003	0.729354	0.497351
GUF1	0.113015	-0.00147321	0.495634	0.497107
ATF6	0.00309142	-0.417501	0.0767549	0.494256
NUDC	0.0993685	0.00539102	0.492437	0.487046
IGHMBP2	0.0199667	-0.0955444	0.390062	0.485606
POMZP3	0.175214	-0.104838	0.380546	0.485384
CHSY1	0.141121	0.210608	0.689113	0.478505
UBN2	0.040129	-0.0233768	0.455083	0.47846
CMTR1	0.0426701	0.00856736	0.484297	0.47573
BMP2K	0.0658078	-0.117388	0.356801	0.474189
ESF1	0.0759584	-0.363056	0.111005	0.474061
MDK	0.0992945	0.209195	0.681997	0.472802
RPS6KC1	0.354744	0.057138	0.529233	0.472095
POM121	0.220369	0.204858	0.672182	0.467324
ANP32A	0.214635	0.237015	0.703723	0.466708
SESN3	0.071786	0.00182623	0.464801	0.462975
CLASP1	0.02246	-0.197019	0.264424	0.461443
GPATCH1	0.143905	-0.450095	0.00743014	0.457525
ASXL2	0.0139604	-0.0121697	0.44472	0.456889
GPBP1L1	0.00527553	-0.00516981	0.450117	0.455287
UBXN2A	0.256111	0.0591774	0.513481	0.454304
NELFCD	0.0653843	-0.189632	0.25955	0.449182
RRP12	0.0879416	-0.0336189	0.415457	0.449076
LSM3	0.0810303	0.174627	0.618698	0.444071
PRDM15	0.205707	0.262977	0.705077	0.4421
H1F0	0.0414184	-0.0238033	0.413893	0.437697
PTN	0.22184	-0.0515023	0.386178	0.43768
POLR2B	0.178021	0.223414	0.657801	0.434387
GOLGA3	0.232811	0.232917	0.667303	0.434386
ZMAT2	0.0643798	-0.0575876	0.374644	0.432232
LUZP1	0.052944	-0.335201	0.0949581	0.430159
NEDD4L	0.250243	0.203565	0.629643	0.426078
CAPRIN2	0.212382	0.589406	1.01452	0.425113
SIPA1L3	0.172134	0.340815	0.76501	0.424194
MRPS31	0.0532655	-0.244109	0.178809	0.422918
CDKL3	1.09977	1.41452	1.83608	0.42156
HNRNPH3	0.0425515	-0.0588827	0.36014	0.419023
CCZ1	0.031012	-0.019902	0.396315	0.416217
ETV3	0.175726	0.0646198	0.480337	0.415717
JARID2	0.0128008	-0.154317	0.261053	0.41537
POLR3F	0.0433947	-0.117552	0.295823	0.413375
SLCO5A1	0.0977353	0.0635987	0.475702	0.412103
RANBP3	0.00424234	0.0380108	0.448567	0.410556
MSL2	0.200345	-0.0699044	0.338629	0.408534
NFX1	0.0913265	0.00715045	0.413795	0.406645
FGD4	0.00483953	-0.218426	0.187297	0.405723
GBF1	0.212269	0.134945	0.540503	0.405559
RCAN3	0.140066	0.280059	0.685088	0.405029
DMXL1	0.0437853	0.330026	0.734589	0.404563
NBPF24	0.0154583	0.444276	0.846942	0.402666
CROT	0.37501	0.364374	0.760785	0.396411
SF3A3	0.0323935	0.0153054	0.411681	0.396376
NSUN6	0.101185	-0.570587	-0.17718	0.393407
ABL1	0.0924737	0.048184	0.44123	0.393046
OTUD7B	0.262372	0.272752	0.66459	0.391838
NSUN2	0.0904033	-0.148604	0.242698	0.391302
IFT20	0.0051208	-0.0525276	0.338602	0.39113
ZNF286A	0.051417	-0.0971309	0.293737	0.390868
KDM1A	0.142343	0.100929	0.490317	0.389388
GPBP1	0.114551	0.0998808	0.488536	0.388655
BRD1	0.0268519	-0.201242	0.183685	0.384927
PCF11	0.594185	0.3551	0.739119	0.384019
ZC3H18	0.181293	0.0296143	0.412355	0.382741
PRKAR2A	0.0828672	0.0472399	0.428205	0.380965
ATP6V1E1	0.0472274	0.000619388	0.379156	0.378537
TBC1D5	0.0273895	-0.00540871	0.372757	0.378166
MAD1L1	0.0495287	0.383788	0.761703	0.377915
EFTUD1	0.118341	0.00851018	0.384742	0.376232
ZCCHC14	0.175334	0.0880038	0.462354	0.37435
LEO1	0.0590462	-0.263405	0.109973	0.373378
RBM19	0.137213	0.037908	0.410131	0.372223
NSMCE2	0.175913	-0.186539	0.181308	0.367847
YWHAZ	0.131508	0.121978	0.488223	0.366245
PPP1R10	0.246107	-0.10258	0.262593	0.365173
POMP	0.130047	-0.0178957	0.347196	0.365092
XRN1	0.14918	0.233081	0.597466	0.364385
KIF5C	0.166715	-0.0297816	0.333227	0.363008
ARHGEF26	0.490305	0.153694	0.515588	0.361894
CHD1L	0.0120562	-0.202485	0.158671	0.361156
EPC2	0.00368546	-0.227185	0.132408	0.359593
ANKRD18A	0.170381	-0.144553	0.213469	0.358022
SUCLG1	0.0210718	-0.0554317	0.301316	0.356747
POLR1A	0.0309029	-0.055687	0.298774	0.354461
EXOC5	0.017237	-0.0635243	0.290794	0.354319
NDUFA5	0.00299371	-0.145551	0.208513	0.354065
NUP153	0.00521436	-0.15324	0.196818	0.350057
YLPM1	0.00605097	-0.349157	-0.00227572	0.346881
FUNDC1	0.255758	-0.118415	0.227873	0.346287
NRBF2	0.00562675	-0.391435	-0.0453501	0.346085
MSANTD4	0.0697893	-0.510814	-0.166662	0.344153
CCNB1	0.0111689	-0.0183234	0.324852	0.343175
MAPKAP1	0.0743989	0.0718988	0.41472	0.342821
AFF4	0.200357	0.156444	0.498934	0.342491
PTPRA	0.151504	-0.0811844	0.260914	0.342098
STIM2	0.196568	0.00341723	0.34537	0.341953
EXOSC10	0.058466	0.0901049	0.431821	0.341717
ZNF273	0.106204	-0.0601046	0.278248	0.338352
HADHA	0.0442305	-0.363112	-0.0264356	0.336676
LCOR	0.293207	0.0811573	0.415097	0.33394
RPL23	0.00096079	-0.0997432	0.230584	0.330328
PHLPP1	0.160483	0.263727	0.590289	0.326562
YBEY	0.453273	0.141923	0.467179	0.325256
GSE1	0.0680697	-0.0316937	0.292367	0.324061
SLC23A2	0.125175	-0.149274	0.174659	0.323933
GCN1L1	0.0818298	-0.0999824	0.222873	0.322855
MICAL3	0.113105	0.197275	0.518999	0.321724
TOPBP1	0.0530092	-0.18207	0.135871	0.317941
PTCD3	0.1116	0.183162	0.499887	0.316725
MRPL35	0.13449	-0.084934	0.231402	0.316336
PRRC2B	0.0607953	0.255262	0.571239	0.315977
QSER1	0.193666	0.178239	0.488442	0.310203
RSRC2	0.110366	0.093806	0.402787	0.308981
PARN	0.123925	0.225279	0.53416	0.308881
ARHGAP35	0.0614205	0.116808	0.425213	0.308405
TRIO	0.317493	0.280957	0.589202	0.308245
POM121C	0.219571	0.205786	0.513936	0.308149
AGPAT3	0.0931781	-0.00261007	0.303995	0.306605
GRIPAP1	0.0146277	0.0324191	0.336431	0.304012
ASPH	0.232564	0.1516	0.455401	0.303801
RTTN	0.169012	0.293611	0.59736	0.303749
IGF2R	0.0604086	0.0485526	0.351042	0.302489
SAP18	0.134737	0.2218	0.523299	0.301499
RAB3GAP2	0.179527	0.166355	0.465882	0.299527
SEPT2	0.0441624	0.0684737	0.366858	0.298384
CEP85L	0.394851	0.352074	0.649093	0.297019
TDG	0.0480683	-0.210646	0.0863154	0.296962
NOL11	0.0451696	0.0662257	0.363044	0.296819
MFAP1	0.0189539	-0.24941	0.0468886	0.296298
ERICH1	0.0636237	-0.210655	0.0851198	0.295775
NBAS	0.026866	-0.242115	0.053569	0.295684
SMURF1	0.0294503	-0.126088	0.168363	0.294451
ETV1	0.020317	0.0320949	0.326335	0.29424
NUP50	0.0812485	0.0615612	0.355015	0.293454
CDCP1	0.159579	-0.0681412	0.22522	0.293361
GGCT	0.0424082	-0.0807646	0.212028	0.292792
WNK1	0.0412783	-0.0674578	0.223767	0.291225
AFG3L2	0.0379145	-0.00882056	0.28231	0.29113
LYRM1	0.0552704	0.00713504	0.297615	0.29048
PPFIBP1	0.192543	0.149332	0.438243	0.288911
BTBD7	0.0920993	0.14202	0.428855	0.286835
TRMT13	0.253485	-0.142085	0.14396	0.286045
PABPC4	0.120051	0.138931	0.424827	0.285896
MAZ	0.0471261	0.113094	0.397666	0.284572
FCF1	0.0605259	0.0242053	0.3064	0.282195
LAMC1	0.0517784	-0.0456687	0.234142	0.27981
UFL1	0.0341711	-0.256886	0.0220917	0.278978
LPGAT1	0.250687	0.318425	0.596399	0.277975
FMR1	0.0553652	-0.225811	0.050299	0.27611
RSBN1	0.215751	-0.064779	0.21024	0.275019
TOMM70A	0.126272	0.0885702	0.362685	0.274114
BBS4	0.0397384	0.000196362	0.274184	0.273988
RNPC3	0.413026	0.117056	0.390987	0.27393
RBM23	0.0338239	-0.218657	0.0505197	0.269176
ZNF618	0.15639	0.243252	0.512028	0.268776
PRCC	0.195218	0.208268	0.474923	0.266655
BTG3	0.19125	-0.0660045	0.200419	0.266423
COX4I1	0.0724235	0.0681707	0.333909	0.265739
DNAAF2	0.136077	-0.119609	0.145773	0.265382
CCDC58	0.196417	0.112844	0.37649	0.263646
IWS1	0.0897026	-0.266596	-0.0061551	0.260441
EZH1	0.0401858	0.231101	0.490687	0.259585
PTTG1IP	0.0488227	-0.102893	0.156134	0.259028
THAP2	1.53574	1.05018	1.30864	0.258457
EXPH5	0.126335	-0.000284863	0.256174	0.256459
NUP133	0.043466	-0.126678	0.128777	0.255454
SEC11C	0.0318687	-0.039473	0.213246	0.252719
NRDE2	0.0192646	-0.0207238	0.231607	0.252331
DMTF1	0.149599	0.134595	0.386778	0.252183
CEP192	0.0589858	0.242039	0.492869	0.25083
ENSA	0.00390494	0.0387593	0.289512	0.250753
CCT4	0.074035	-0.03024	0.218825	0.249065
RABL6	0.113496	0.0801406	0.327407	0.247266
ZCCHC10	0.135713	-0.186028	0.057702	0.24373
LSG1	0.162871	0.342638	0.585836	0.243198
CSNK1G3	0.0835547	-0.00481555	0.23785	0.242665
SUV420H1	0.0219532	-0.424125	-0.181606	0.242519
KPNA4	0.0291952	-0.0569297	0.18555	0.24248
CDC37L1	0.167187	-0.131915	0.108493	0.240408
YTHDC1	0.0728422	-0.0744701	0.165311	0.239781
FAM175B	0.0336619	-0.138385	0.100186	0.238571
RAB14	0.136506	0.19465	0.430331	0.235682
FAM13B	0.156795	0.0956859	0.329907	0.234221
CASK	0.138873	0.0749897	0.308764	0.233775
CDV3	0.159409	-0.00147687	0.232189	0.233666
TERF2	0.0781532	0.11808	0.349216	0.231136
DTWD1	0.161537	-0.248302	-0.0172724	0.231029
TMA16	0.116068	-0.174746	0.0562803	0.231026
TRMT10C	0.238655	-0.0624586	0.167908	0.230367
POU2F1	0.094194	0.0865548	0.316866	0.230311
ZNF7	0.149927	-0.0887937	0.140855	0.229648
CTTNBP2NL	0.186033	-0.0229786	0.206559	0.229537
COBL	0.0912577	0.0745931	0.304101	0.229508
GTF3C3	0.00279877	-0.0570525	0.172341	0.229393
USP16	0.0959106	-0.181354	0.0474308	0.228785
VCPIP1	0.0625406	0.0179207	0.245966	0.228045
RBBP5	0.191691	-0.0961213	0.130252	0.226374
ETAA1	0.067734	-0.283684	-0.0575425	0.226142
ACOX1	0.0830829	0.368299	0.591609	0.22331
ITSN2	0.0597674	-0.189026	0.0340246	0.223051
TFAM	0.01572	-0.173904	0.0481656	0.222069
ZNF107	0.0837027	-0.339235	-0.117377	0.221859
ERC1	0.0681882	-0.124284	0.0972865	0.221571
CEP104	0.0848716	-0.121727	0.0995192	0.221247
CHAMP1	0.0752386	-0.0847621	0.134817	0.219579
NELFE	0.0557751	-0.0337413	0.18247	0.216212
PAIP2	0.102224	0.073171	0.289066	0.215895
HERC1	0.0760779	0.162502	0.378214	0.215712
TSPYL2	0.0768878	0.233994	0.447463	0.213469
KDM3B	0.0702704	-0.0319767	0.180896	0.212873
PPP2R5A	0.10107	-0.00663135	0.206241	0.212872
GOLIM4	0.0281202	-0.145665	0.0663797	0.212045
PRPF39	0.0192573	0.223939	0.435905	0.211967
LAP3	0.109389	0.134727	0.346409	0.211681
ADD1	0.144663	0.183712	0.394426	0.210714
DROSHA	0.0595884	0.442093	0.651733	0.209639
FGFR1OP2	0.0813247	-0.0771541	0.132207	0.209361
HPS5	0.0819227	-0.0352004	0.173695	0.208896
LETM1	0.199552	0.365705	0.573234	0.207529
UBE2Q2	0.0524914	-0.113173	0.0943163	0.20749
CHMP2B	0.0658116	0.126882	0.332371	0.205489
SRRM2	0.185766	0.0555703	0.260569	0.204999
SNX4	0.114672	0.250347	0.455105	0.204758
UBAP2L	0.200439	0.430718	0.635132	0.204414
DUS1L	0.124778	0.067183	0.271585	0.204402
MRPL20	0.0296734	-0.117869	0.0856191	0.203488
ARIH2	0.148442	0.0801108	0.282464	0.202353
MAPKAPK2	0.0763299	-0.0223639	0.179316	0.20168
MAP4K4	0.215739	0.129707	0.330639	0.200932
PDCD7	0.02889	-0.19486	0.00573789	0.200597
FAM178A	0.0501599	-0.0331666	0.166668	0.199834
CEP350	0.134333	0.0924784	0.292147	0.199669
RAB2A	0.19682	0.262245	0.461685	0.19944
FAM162A	0.114019	-0.146561	0.0515944	0.198156
ZNF100	0.0664485	0.027852	0.222983	0.195131
IFT88	0.0131901	-0.00180587	0.192839	0.194645
MAP3K5	0.0638025	0.0149685	0.209371	0.194403
PAPSS1	0.00383852	0.110418	0.304636	0.194217
LACTB2	0.0323744	-0.128191	0.0656498	0.193841
PFDN4	0.139178	-0.0369539	0.156408	0.193362
IRAK1	0.0124298	-0.115765	0.0775959	0.19336
BRD3	0.0736648	-0.00955021	0.183121	0.192672
NAP1L4	0.0819328	0.0949626	0.287231	0.192269
DCAF8	0.215422	0.0552477	0.247281	0.192033
AKAP8L	0.338005	0.154682	0.346665	0.191984
LSM14B	0.0772557	0.0576463	0.249564	0.191918
CCDC30	0.0115085	-0.128721	0.062543	0.191264
KIAA0101	0.0323025	0.0789833	0.269536	0.190552
SYAP1	0.00204541	0.0812826	0.271245	0.189962
ADAR	0.179717	0.186248	0.37556	0.189311
RRP8	0.149618	-0.0324207	0.156631	0.189052
MRPL47	0.187134	0.216096	0.404479	0.188383
CLPX	0.110013	0.0859493	0.27338	0.187431
YWHAE	0.0128563	-0.0913338	0.0951128	0.186447
DDX42	0.0329378	-0.0104384	0.175739	0.186177
KDM5B	0.58384	0.706253	0.892349	0.186096
SECISBP2L	0.0381506	-0.0484884	0.137296	0.185784
ENOX1	0.0932357	-0.267058	-0.0818175	0.18524
TRMT6	0.167582	-0.179614	0.00516008	0.184774
KIFAP3	0.040281	-0.0371907	0.147207	0.184397
AGAP6	0.165229	-0.120078	0.0639843	0.184062
FAM120C	0.398479	0.377298	0.560809	0.183511
MSL1	0.0621765	0.0778558	0.260096	0.182241
ATXN2	0.118652	0.141251	0.322696	0.181445
CWF19L2	0.170089	-0.0163837	0.164671	0.181054
TBRG1	0.316239	0.19407	0.374936	0.180866
GOLGA8B	0.58068	0.387725	0.568505	0.180779
TRIM24	0.227662	0.128702	0.308573	0.17987
ZCCHC4	0.122666	0.0856249	0.265476	0.179851
PKN1	0.00101445	0.0473182	0.225879	0.178561
WBP11	0.0125832	-0.140364	0.0372079	0.177572
PARD3	0.00236756	-0.251532	-0.0742279	0.177304
ZKSCAN1	0.127332	0.0362645	0.212875	0.176611
RALBP1	0.177685	-0.00237032	0.17316	0.17553
NBPF16	0.645217	0.374545	0.549433	0.174888
DCLRE1A	0.00350753	-0.120527	0.0541451	0.174672
SDCCAG8	0.190456	0.0949119	0.269378	0.174466
POLR3D	0.0458119	-0.0673424	0.105656	0.172999
PNRC2	0.0279103	-0.175442	-0.00381261	0.17163
UPF3A	0.161814	0.0802325	0.250399	0.170166
C19orf53	0.0469577	-0.0690515	0.10079	0.169842
ARHGEF11	0.174074	0.0718649	0.241325	0.16946
CDYL	0.0654762	-0.137973	0.0304127	0.168385
CBX3	0.0555448	0.166573	0.33474	0.168167
GPATCH2	0.0337845	-0.331078	-0.163244	0.167835
RAB8A	0.00639102	0.0430426	0.210315	0.167273
PPP1R7	0.156646	0.014684	0.181765	0.167081
DDX20	0.0226253	-0.0485255	0.118548	0.167074
RBM27	0.0622183	-0.0843535	0.0817996	0.166153
TNRC6B	0.0117718	0.0262443	0.192275	0.166031
DDX52	0.118462	0.0662805	0.232269	0.165988
SPRYD7	0.117252	-0.23201	-0.0672286	0.164781
MFN1	0.0158019	-0.180722	-0.0160718	0.16465
TRIM4	0.125702	0.232574	0.397111	0.164537
TANK	0.0236809	0.162075	0.32586	0.163785
ZNF276	0.147502	0.302694	0.466249	0.163555
EIF4G2	0.105593	0.164659	0.328024	0.163365
TRIM33	0.00424299	-0.0927524	0.0697303	0.162483
KIF1C	0.0223587	-0.107828	0.0546297	0.162458
UBE4A	0.130188	0.110562	0.272134	0.161572
MDN1	0.150217	0.0679937	0.229236	0.161242
NAPRT1	0.273594	0.493192	0.653391	0.160199
SMNDC1	0.0059134	-0.0514499	0.107773	0.159223
AGL	0.075993	-0.0552273	0.103921	0.159149
TMTC4	0.00823522	0.107461	0.266164	0.158703
GPATCH2L	0.0903807	-0.00918866	0.148686	0.157874
PLEKHM2	0.0295097	-0.183873	-0.0268663	0.157007
SMG6	0.00976675	0.0236664	0.180417	0.156751
STK38	0.0385288	-0.0596452	0.0969376	0.156583
SACS	0.554865	0.390842	0.546268	0.155426
SMARCA4	0.0364407	-0.0209824	0.134385	0.155367
ZNF644	0.0433712	0.0228168	0.177608	0.154791
OSBPL1A	0.138507	0.202146	0.356522	0.154376
NAP1L1	0.123054	0.0410897	0.195375	0.154285
YES1	0.191746	0.340555	0.493721	0.153166
C9orf78	0.0427931	0.0268617	0.179951	0.15309
CUL2	0.0253973	0.0767115	0.228701	0.151989
LARP4	0.00671338	-0.175345	-0.0234354	0.151909
ENY2	0.246461	0.083517	0.233366	0.149849
RTFDC1	0.00558636	-0.0133048	0.135935	0.14924
RPL32	0.0104523	-0.0894371	0.0588459	0.148283
NRIP1	0.239385	0.215272	0.362361	0.147089
ZNF675	0.13982	0.0362373	0.182139	0.145902
C8orf33	0.0999933	0.0470898	0.192074	0.144984
KIAA1551	0.105717	-0.020991	0.123909	0.1449
CDC123	0.0474623	-0.129723	0.01475	0.144473
SNRPE	0.043161	-0.0446392	0.0997082	0.144347
ZCCHC11	0.110906	-0.00987437	0.133793	0.143667
EP400	0.0936974	0.0935337	0.236879	0.143345
HSP90AB1	0.185473	0.0642931	0.207191	0.142898
FAIM	0.102672	-0.121257	0.0208051	0.142063
EPHA3	0.296617	0.264669	0.406409	0.14174
TRAPPC10	0.0199541	0.0677969	0.209471	0.141674
CEP63	0.146707	0.0376285	0.178639	0.14101
SRPK2	0.0288502	-0.157599	-0.0180089	0.139591
NCL	0.101074	0.0187719	0.156695	0.137923
RAI14	0.241519	-0.0699194	0.0670401	0.136959
ZMYM4	0.0979388	-0.0157557	0.119406	0.135162
SNAPC4	0.174729	-0.133173	0.000990116	0.134163
ORC2	0.0113941	0.0808686	0.214748	0.133879
PDAP1	0.0655165	0.10242	0.235182	0.132762
TIPRL	0.0413186	0.13339	0.265276	0.131886
RIMS2	0.0950453	0.250202	0.381939	0.131736
DDX27	0.0843943	-0.0573273	0.0741498	0.131477
SP1	0.0267679	0.0933194	0.224603	0.131283
THUMPD3	0.278127	-0.127524	0.00347035	0.130994
ATG12	0.105877	0.0338344	0.164537	0.130703
XRCC6	0.101145	0.225421	0.356063	0.130642
HNRNPF	0.05709	-0.0221929	0.108148	0.130341
HOOK3	0.122068	0.00963959	0.139537	0.129898
BICD1	0.14961	-0.240765	-0.110977	0.129787
HLTF	0.167321	-0.104837	0.0240685	0.128906
TAF1B	0.0550659	-0.0227603	0.106031	0.128792
C16orf87	0.0845358	-0.196849	-0.0685592	0.12829
PDCL3	0.00686169	0.0263556	0.154358	0.128003
PRPF6	0.108845	-0.0513824	0.0762949	0.127677
EHMT1	0.00555053	0.0520894	0.179493	0.127404
CPSF3	0.0694154	0.291286	0.417975	0.126689
ZHX1	0.214866	0.14484	0.271295	0.126455
CCDC150	0.011928	0.0468051	0.172945	0.12614
RNF216	0.0983004	0.0383594	0.163353	0.124993
CEP97	0.00095383	-0.122037	0.00287826	0.124915
EPB41	0.0686486	0.125981	0.249513	0.123532
DIDO1	0.20258	0.0737528	0.194259	0.120506
NF1	0.0593908	0.340235	0.459328	0.119093
STIP1	0.0470111	0.0465257	0.16429	0.117764
USP33	0.056762	-0.310568	-0.193706	0.116863
SUCO	0.0957243	0.0241625	0.140225	0.116062
RPRD2	0.0557011	-0.00178453	0.114005	0.11579
NAA25	0.089791	0.11151	0.227056	0.115546
FAM117B	0.103336	-0.153255	-0.0378127	0.115442
PPP1R13B	0.0270965	-0.202638	-0.0881179	0.11452
BLOC1S6	0.122316	-0.0370922	0.0769147	0.114007
RANBP1	0.0589339	-0.103447	0.00965721	0.113104
MACF1	0.219276	0.24764	0.358957	0.111318
SMARCC1	0.194433	0.0906919	0.201926	0.111234
BAZ1B	0.04764	-0.0688048	0.0417124	0.110517
DYNC1H1	0.233315	0.0656366	0.175722	0.110085
DNM1L	0.0538883	0.019028	0.128356	0.109328
ZFR	0.0295612	-0.0185005	0.0893112	0.107812
ORC5	0.151833	0.273572	0.381289	0.107717
ZRANB2	0.0874008	-0.0124372	0.0949768	0.107414
BRD4	0.03658	-0.045311	0.0620745	0.107386
CPNE8	0.0728137	-0.259173	-0.151818	0.107355
WDR3	0.123403	0.0700543	0.176689	0.106635
GPN3	0.0500321	0.196458	0.302703	0.106245
MAP3K4	0.117253	0.0960372	0.202213	0.106176
NCAPD2	0.102915	0.0387818	0.143838	0.105056
FZD6	0.280382	0.24869	0.352965	0.104275
GART	0.0080625	-0.104436	-0.00106662	0.103369
COG2	0.117633	-0.0498784	0.0531118	0.10299
ZNF667	0.323914	-0.151743	-0.0493704	0.102373
SMCHD1	0.0506105	-0.00498286	0.0958506	0.100833
ARHGAP6	0.0247351	-0.0531209	0.0473296	0.100451
RPRD1A	0.141096	0.302003	0.40215	0.100147
MARK2	0.0165931	-0.0635116	0.0356965	0.0992081
DDX18	0.0876011	0.147574	0.246741	0.099167
CDC42BPA	0.30916	0.20057	0.299219	0.0986493
TPR	0.0654005	-0.0283191	0.0697121	0.0980312
GOLGA5	0.01782	0.32002	0.418043	0.098023
IFRD2	0.0833547	0.21577	0.313649	0.0978785
SPC25	0.0693123	-0.340094	-0.242973	0.0971216
ATN1	0.191188	0.374419	0.471515	0.0970959
COIL	0.0308022	-0.0757732	0.021044	0.0968171
CCT8	0.0506766	0.109919	0.206338	0.0964186
TOP2A	0.0434405	-0.110712	-0.0149098	0.095802
MXD1	0.0374943	0.0341646	0.12929	0.095125
ZNF652	0.174779	-0.108148	-0.0134387	0.0947089
ZNF143	0.230352	-0.292415	-0.198033	0.0943826
NARS	0.0221562	0.0911323	0.184577	0.093445
TATDN1	0.0600736	0.281946	0.375178	0.0932318
TCEB3	0.0168516	-0.0694018	0.0235468	0.0929486
TGS1	0.275815	0.507927	0.600679	0.0927518
TSHZ1	0.068728	0.0405321	0.133193	0.0926613
ZNF92	0.16743	0.0641833	0.156798	0.0926145
KPNB1	0.0576455	0.0380361	0.130352	0.0923156
SMS	0.238492	0.107109	0.198305	0.0911958
TSC1	0.0596176	0.183802	0.273123	0.0893215
PACS1	0.16291	0.165676	0.253697	0.0880216
MAK16	0.293371	0.353717	0.4413	0.0875837
NPM1	0.000122932	-0.0770274	0.00989837	0.0869258
PXK	0.0496303	0.380833	0.466802	0.0859685
MYCBP	0.226882	-0.324245	-0.238625	0.0856202
DDX19A	0.0257054	-0.0136542	0.0713583	0.0850125
MRPL1	0.0551843	-0.0474046	0.037465	0.0848696
KIDINS220	0.0999341	0.222534	0.307359	0.0848255
CCNL1	0.0473408	0.188569	0.273015	0.0844461
SLC4A7	0.243953	-0.0538521	0.0303467	0.0841988
CARS2	0.144422	0.0966631	0.18066	0.083997
CIR1	0.0235478	0.182092	0.265537	0.0834452
ZNF354A	0.394133	0.0935206	0.176682	0.0831612
KIAA1841	0.307895	0.508492	0.589931	0.0814396
KIAA1429	0.302727	0.411658	0.492731	0.0810728
ALAS1	0.244471	0.0159096	0.0966451	0.0807355
PRKRIR	0.02018	-0.0252779	0.0547801	0.080058
LRRFIP2	0.0598335	-0.132302	-0.0523882	0.0799143
BOD1L1	0.0870614	0.117795	0.197528	0.0797337
RAD54L2	0.250349	0.19027	0.268494	0.0782237
DDX17	0.0455648	-0.038757	0.0390016	0.0777586
SENP6	0.0138978	-0.0189895	0.0581754	0.0771649
SMEK1	0.110573	0.0895985	0.166715	0.0771168
MARCKS	0.22023	-0.050906	0.0252563	0.0761623
ZNF181	0.109374	-0.284466	-0.208392	0.0760742
ZNF281	0.177358	0.0159756	0.0915289	0.0755533
DDX23	0.0310422	0.0298846	0.104994	0.0751089
ICK	0.0983156	0.159624	0.234359	0.0747344
ZNF106	0.0650979	0.200286	0.274428	0.0741419
PNISR	0.153307	0.0950288	0.168876	0.0738476
DCP2	0.183813	0.341146	0.414837	0.0736906
MRPS18C	0.00718313	-0.083059	-0.00996529	0.0730937
UBE3B	0.11882	0.135588	0.208302	0.0727146
EIF3A	0.0494261	-0.0611972	0.0106099	0.0718071
PHF14	0.294874	0.332838	0.404508	0.07167
KIAA0100	0.0262939	0.0177939	0.0894417	0.0716478
JADE3	0.0770546	0.174423	0.246024	0.0716011
CFL2	0.00295065	-0.0697705	0.00135586	0.0711264
WDR78	0.899847	1.2074	1.27842	0.0710152
HNRNPM	0.0161918	0.0831381	0.153746	0.0706075
NUMA1	0.0292715	0.0228109	0.0930556	0.0702447
CDK11A	0.00477491	-0.0116779	0.0582725	0.0699504
SNRPF	0.0425141	0.0019954	0.0707514	0.068756
ZBTB11	0.0527618	0.0386019	0.106021	0.0674196
BRD8	0.0848971	-0.0585682	0.00804224	0.0666104
MTPAP	0.0345426	-0.168318	-0.101901	0.0664163
YY1	0.0126372	-0.0632059	0.00252243	0.0657283
TRUB1	0.0947311	0.065905	0.131122	0.0652171
DNAJA2	0.0102632	-0.115533	-0.050462	0.0650715
JPH1	0.166009	-0.0215888	0.042466	0.0640548
POC5	0.0962777	-0.0154807	0.0474054	0.0628861
ZMYND11	0.00255125	-0.0835084	-0.0206548	0.0628535
WDR20	0.139424	-0.211593	-0.150384	0.061209
HNRNPA2B1	0.0272082	-0.00259795	0.0583062	0.0609042
NOL8	0.13713	0.126234	0.186055	0.0598217
SETDB2	0.00152256	-0.315959	-0.25621	0.0597499
KIAA1244	0.0689538	0.0955793	0.154676	0.0590966
INO80	0.0043843	-0.139013	-0.080375	0.0586378
CCT2	0.0822594	0.0378747	0.0958613	0.0579867
KNOP1	0.0887867	0.0529128	0.109962	0.0570489
VPS13B	0.186048	0.0599235	0.116817	0.0568933
PDE3B	0.048488	-0.0104376	0.0458211	0.0562588
TPX2	0.0200214	-0.0185027	0.0375304	0.0560331
C12orf43	0.0450575	0.0965989	0.151776	0.0551772
TOP1	0.0612065	-0.0447316	0.00978899	0.0545206
IQCE	0.151948	0.0888381	0.142636	0.053798
ROCK1	0.0785379	0.0751637	0.128771	0.0536076
ZKSCAN5	0.180088	0.357382	0.410859	0.0534776
AKAP10	0.12154	0.419581	0.473008	0.0534277
ELMSAN1	0.0981504	0.191101	0.243782	0.0526807
ILF3	0.0760959	-0.235908	-0.184997	0.0509105
ZNF320	0.0858115	0.156952	0.207679	0.0507268
AHCTF1	0.175787	0.0100981	0.0604313	0.0503332
CDC27	0.123975	0.15125	0.201551	0.0503015
MYO5A	0.39343	0.339608	0.389544	0.049936
SRSF4	0.037496	0.0208216	0.0696506	0.048829
ARHGAP21	0.0149427	-0.245233	-0.196466	0.0487678
UBN1	0.048429	0.0319467	0.0801938	0.0482472
NAV1	0.189525	0.0791351	0.126945	0.0478098
CCDC64	0.0779945	0.300243	0.34762	0.0473769
API5	0.0798837	0.0728441	0.11985	0.0470061
RYK	0.148762	0.25664	0.303118	0.0464778
PAK1IP1	0.0701098	-0.0131558	0.0332294	0.0463852
EXTL2	0.34229	0.280918	0.32686	0.0459419
CASC3	0.109429	-0.0388519	0.00682836	0.0456803
PAPOLA	0.0686421	0.0591265	0.10417	0.0450436
CALD1	0.0107853	0.018753	0.0635353	0.0447823
RAB11FIP1	0.0203046	-0.057998	-0.0132467	0.0447513
SRP14	0.145048	-0.00976653	0.0338454	0.0436119
HNRNPAB	0.0680354	-0.116715	-0.0734227	0.0432924
CHD4	0.0658792	-0.0110698	0.0320899	0.0431597
COL4A3BP	0.0795598	0.352416	0.394579	0.0421625
CHD2	0.0740528	-0.0161575	0.0255196	0.0416771
ZNF280D	0.164641	0.120878	0.162254	0.0413763
SURF6	0.121286	0.0234131	0.0646369	0.0412238
EPHB2	0.23859	0.921218	0.961891	0.0406727
EHBP1	0.293609	0.391821	0.432387	0.0405661
MED1	0.180938	0.129973	0.170501	0.0405281
BIRC5	0.0668514	-0.00944695	0.0303797	0.0398267
TRPS1	0.340316	0.284937	0.324668	0.0397309
THOC1	0.0346765	0.091222	0.13073	0.0395078
PAK2	0.162126	0.15055	0.189972	0.0394217
GOLGA4	0.0105361	-0.00273543	0.0364572	0.0391926
APRT	0.0438969	-0.140947	-0.102079	0.038868
GPALPP1	0.148526	0.0254852	0.0643201	0.0388349
BCL7A	0.105815	-0.016876	0.0219188	0.0387948
TOR1AIP2	0.181472	0.319182	0.355947	0.0367649
C8orf59	0.172902	0.0491482	0.0853621	0.0362139
FAM63B	0.0060403	0.0167356	0.0529474	0.0362118
NKTR	0.0807667	0.0210991	0.056964	0.0358649
MAP4K5	0.0396831	-0.0599268	-0.0248175	0.0351093
ZNF322	0.223082	0.0339631	0.0689034	0.0349403
SNRPC	0.0873721	-0.0455827	-0.0111333	0.0344494
RBM6	0.232575	0.257299	0.291603	0.0343039
HAUS1	0.158065	0.181293	0.215519	0.0342256
SZRD1	0.0555323	0.141102	0.175326	0.0342246
CEP164	0.0490969	0.126998	0.160821	0.0338225
TPM4	0.0507274	0.150925	0.184237	0.0333123
DENR	0.0868323	0.0180029	0.0513083	0.0333054
ORC6	0.00595508	-0.00726599	0.0257418	0.0330078
DAXX	0.0262045	-0.152886	-0.120723	0.0321637
ARHGAP39	0.285343	0.277522	0.309567	0.0320453
RLF	0.0263041	0.106749	0.138621	0.0318724
ZNF714	0.208115	0.073944	0.104834	0.0308898
YWHAB	0.0442857	0.0557462	0.0864989	0.0307527
TRAF3IP1	0.0916546	0.16939	0.199874	0.0304848
DENND6A	0.0637331	-0.0347064	-0.00534209	0.0293643
SRP19	0.0777657	-0.331241	-0.302311	0.0289299
C17orf80	0.0861487	0.0332746	0.0618344	0.0285598
ASCC3	0.340096	0.334626	0.362904	0.0282773
RPAP3	0.0155728	-0.134747	-0.107166	0.0275815
C3orf14	0.0318625	0.105204	0.131693	0.0264893
SAFB	0.123103	0.0588184	0.0851744	0.026356
HSPH1	0.192726	0.0721695	0.0982813	0.0261118
PCMTD1	0.0483452	-0.0282092	-0.00253172	0.0256775
SETD5	0.171934	0.177116	0.202774	0.025658
PER2	0.155367	0.358791	0.384167	0.025376
HNRNPDL	0.132582	0.192253	0.217583	0.02533
NAA60	0.0266193	0.372944	0.397387	0.0244427
UTP23	0.175642	0.276339	0.300614	0.0242742
TLN1	0.15501	0.188821	0.213003	0.0241822
ELOF1	0.00810292	-0.195803	-0.171782	0.0240214
ARL6IP1	0.0240798	-0.00440443	0.0192016	0.0236061
SAP30BP	0.0390896	-0.108642	-0.0853862	0.0232562
DYNLL1	0.144777	0.229154	0.252297	0.0231425
ZC4H2	0.0756753	0.179015	0.201804	0.0227893
VEZT	0.0365221	-0.118529	-0.0968631	0.0216658
EIF1AX	0.0237129	-0.122202	-0.100697	0.0215045
HNRNPK	0.0223408	0.0951153	0.116552	0.0214369
MDM2	0.361478	0.4055	0.426112	0.0206112
WDR33	0.294296	0.364516	0.385107	0.0205916
SCNM1	0.176603	0.217948	0.237914	0.0199659
ARHGAP12	0.0349146	0.0606458	0.0805383	0.0198925
UBE2Q1	0.115712	-0.064645	-0.0448956	0.0197494
GTF2I	0.0689909	0.14875	0.167945	0.0191949
PKP4	0.0349234	0.0303103	0.0494479	0.0191376
CCDC43	0.0448475	-0.0123854	0.00668528	0.0190707
TFDP2	0.0952173	0.102062	0.121102	0.01904
NFATC2IP	0.126106	-0.115471	-0.0968298	0.0186413
C3orf17	0.181024	0.113301	0.131586	0.0182848
FKBP15	0.115133	0.110286	0.128179	0.0178931
CTNNBL1	0.0141769	0.0833005	0.100795	0.0174944
EPHA10	0.00786517	-0.196191	-0.178865	0.0173256
ARPC5L	0.0409925	0.321218	0.337408	0.0161893
PINX1	0.135254	0.192274	0.207756	0.0154819
FAM208B	0.0180894	0.126312	0.141672	0.0153602
TSTD2	0.0224946	0.168429	0.182623	0.0141948
U2SURP	0.155592	0.0419579	0.0561316	0.0141737
SFSWAP	0.105147	0.204795	0.218738	0.013943
DDX24	0.0406843	-0.0583405	-0.0448516	0.013489
ISG20L2	0.0647825	-0.159117	-0.145686	0.0134304
PPP4R2	0.205335	0.200883	0.214225	0.0133413
RSRC1	0.00528641	-0.0132901	-0.000494221	0.0127959
ZNF326	0.12232	0.197167	0.209757	0.0125899
EZR	0.0528194	-0.105756	-0.0931904	0.0125659
YAF2	0.313521	0.0676399	0.0800298	0.0123899
TAF2	0.0443316	0.0777335	0.089615	0.0118814
WHSC1L1	0.00021199	-0.0368464	-0.0252671	0.0115793
PHRF1	0.0866577	0.23186	0.242556	0.0106956
GMPS	0.0211119	0.0418606	0.0524689	0.0106083
INCENP	0.0348858	-0.239205	-0.228886	0.0103185
SYNCRIP	0.0473524	-0.0466388	-0.03664	0.0099988
PRPF38B	0.041854	0.0393256	0.0492819	0.00995631
DHX38	0.105581	-0.122407	-0.112544	0.00986314
DSTN	0.00547863	0.0396181	0.049368	0.00974994
ATP5E	0.0232247	-0.123248	-0.114032	0.0092167
CKAP2L	0.055968	0.21756	0.226587	0.0090276
PAK1	0.0136678	-0.153825	-0.145035	0.00878975
TRIP12	0.0110388	0.0349456	0.0432799	0.00833434
MEF2A	0.148027	0.265629	0.273855	0.00822599
FNBP1	0.205885	0.328853	0.33631	0.00745713
BARD1	0.258861	-0.0330145	-0.0257071	0.00730739
EIF2B4	0.0995399	0.0909597	0.0975715	0.00661183
ARCN1	0.03731	-0.044695	-0.0384375	0.00625755
IBTK	0.0253486	0.0427224	0.0485965	0.0058741
CDK19	0.0854079	0.147205	0.152766	0.00556109
ZNF43	0.0163174	-0.0162216	-0.0106799	0.00554165
C11orf57	0.127276	0.0270061	0.032323	0.00531692
RALGAPA1	0.0459984	0.045754	0.0508033	0.00504935
RTF1	0.0824968	0.128933	0.13359	0.00465723
CMSS1	0.127267	0.00196658	0.00622106	0.00425448
HJURP	0.0352654	-0.0680821	-0.064148	0.00393412
DSEL	0.62911	0.607228	0.611131	0.00390242
GOLGB1	0.095184	0.247136	0.250772	0.00363594
RNF145	0.362186	0.211945	0.214641	0.00269519
GNL2	0.154647	0.06788	0.0700969	0.00221689
HNRNPC	0.0258318	-0.068505	-0.0675027	0.00100236
DGKE	0.0819093	0.025004	0.025707	0.000703063
SOD1	0.0655165	0.169378	0.169407	2.88067e-05
FRG1B	0.103632	-0.315219	-0.315196	2.35782e-05

[truncated: 2 more sheets: 22Rv1 CDS 840 QIII genes, 22Rv1 CDS 790 QIV genes]
